# Supplementary material for: Comprehensive Comparative Genomics and Phenotyping of Methylobacterium Species
Source: Front Microbiol. 2021 Oct 6;12:740610. doi: 10.3389/fmicb.2021.740610 (PMC8561711; doi:10.3389/fmicb.2021.740610)
Supplement: Supplementary file 12 [file Data_Sheet_6.ZIP › Mr_aminovorans.gff]

##gff-version 3
##sequence-region contig00001 1 1039568
##sequence-region contig00002 1 318377
##sequence-region contig00003 1 316117
##sequence-region contig00004 1 271579
##sequence-region contig00005 1 259076
##sequence-region contig00006 1 256809
##sequence-region contig00007 1 238245
##sequence-region contig00008 1 232669
##sequence-region contig00009 1 224166
##sequence-region contig00010 1 209924
##sequence-region contig00011 1 195271
##sequence-region contig00012 1 188348
##sequence-region contig00013 1 120056
##sequence-region contig00014 1 119615
##sequence-region contig00015 1 119286
##sequence-region contig00016 1 117922
##sequence-region contig00017 1 104195
##sequence-region contig00018 1 94352
##sequence-region contig00019 1 87812
##sequence-region contig00020 1 75056
##sequence-region contig00021 1 71802
##sequence-region contig00022 1 71394
##sequence-region contig00023 1 64557
##sequence-region contig00024 1 63129
##sequence-region contig00025 1 59284
##sequence-region contig00026 1 58648
##sequence-region contig00027 1 54884
##sequence-region contig00028 1 53798
##sequence-region contig00029 1 53489
##sequence-region contig00030 1 52923
##sequence-region contig00031 1 52437
##sequence-region contig00032 1 48388
##sequence-region contig00033 1 47951
##sequence-region contig00034 1 42548
##sequence-region contig00035 1 42230
##sequence-region contig00036 1 38167
##sequence-region contig00037 1 36740
##sequence-region contig00038 1 32326
##sequence-region contig00039 1 30976
##sequence-region contig00040 1 29582
##sequence-region contig00041 1 28127
##sequence-region contig00042 1 27259
##sequence-region contig00043 1 26139
##sequence-region contig00044 1 25060
##sequence-region contig00045 1 24964
##sequence-region contig00046 1 22720
##sequence-region contig00047 1 22457
##sequence-region contig00048 1 18976
##sequence-region contig00049 1 18731
##sequence-region contig00050 1 18167
##sequence-region contig00051 1 17706
##sequence-region contig00052 1 15792
##sequence-region contig00053 1 15044
##sequence-region contig00054 1 14952
##sequence-region contig00055 1 13576
##sequence-region contig00056 1 13375
##sequence-region contig00057 1 13123
##sequence-region contig00058 1 13051
##sequence-region contig00059 1 12057
##sequence-region contig00060 1 10317
##sequence-region contig00061 1 9654
##sequence-region contig00062 1 9495
##sequence-region contig00063 1 8549
##sequence-region contig00064 1 6773
##sequence-region contig00065 1 6582
##sequence-region contig00066 1 5778
##sequence-region contig00067 1 5755
##sequence-region contig00068 1 5061
##sequence-region contig00069 1 5051
##sequence-region contig00070 1 4768
##sequence-region contig00071 1 4629
##sequence-region contig00072 1 4134
##sequence-region contig00073 1 3683
##sequence-region contig00074 1 3002
##sequence-region contig00075 1 2511
##sequence-region contig00076 1 2264
##sequence-region contig00077 1 1692
##sequence-region contig00078 1 1690
##sequence-region contig00079 1 1636
##sequence-region contig00080 1 1632
##sequence-region contig00081 1 1549
##sequence-region contig00082 1 1365
##sequence-region contig00083 1 1323
##sequence-region contig00084 1 1279
##sequence-region contig00085 1 1256
##sequence-region contig00086 1 1220
##sequence-region contig00087 1 1088
##sequence-region contig00088 1 1063
##sequence-region contig00089 1 1029
##sequence-region contig00090 1 1006
##sequence-region contig00091 1 956
##sequence-region contig00092 1 924
##sequence-region contig00093 1 904
##sequence-region contig00094 1 904
##sequence-region contig00095 1 882
##sequence-region contig00096 1 873
##sequence-region contig00097 1 868
##sequence-region contig00098 1 859
##sequence-region contig00099 1 706
##sequence-region contig00100 1 657
##sequence-region contig00101 1 653
##sequence-region contig00102 1 628
##sequence-region contig00103 1 587
##sequence-region contig00104 1 541
##sequence-region contig00105 1 516
##sequence-region contig00106 1 513
##sequence-region contig00107 1 472
##sequence-region contig00108 1 437
##sequence-region contig00109 1 286
##sequence-region contig00110 1 263
##sequence-region contig00111 1 250
##sequence-region contig00112 1 247
##sequence-region contig00113 1 222
##sequence-region contig00114 1 219
##sequence-region contig00115 1 219
##sequence-region contig00116 1 217
##sequence-region contig00117 1 217
##sequence-region contig00118 1 215
##sequence-region contig00119 1 213
##sequence-region contig00120 1 210
contig00001	Prodigal:002006	CDS	134	1624	.	-	0	ID=LNAOJCKE_00001;eC_number=3.4.21.107;Name=degP_1;db_xref=COG:COG0265;gene=degP_1;inference=ab initio prediction:Prodigal:002006,similar to AA sequence:UniProtKB:P0C0V0;locus_tag=LNAOJCKE_00001;product=Periplasmic serine endoprotease DegP
contig00001	Prodigal:002006	CDS	1817	2635	.	-	0	ID=LNAOJCKE_00002;inference=ab initio prediction:Prodigal:002006;locus_tag=LNAOJCKE_00002;product=hypothetical protein
contig00001	Prodigal:002006	CDS	2829	3182	.	-	0	ID=LNAOJCKE_00003;inference=ab initio prediction:Prodigal:002006;locus_tag=LNAOJCKE_00003;product=hypothetical protein
contig00001	Prodigal:002006	CDS	3456	4778	.	-	0	ID=LNAOJCKE_00004;eC_number=2.4.1.250;Name=mshA_1;gene=mshA_1;inference=ab initio prediction:Prodigal:002006,protein motif:HAMAP:MF_01695;locus_tag=LNAOJCKE_00004;product=D-inositol-3-phosphate glycosyltransferase
contig00001	Prodigal:002006	CDS	4949	6223	.	+	0	ID=LNAOJCKE_00005;eC_number=2.4.1.250;Name=mshA_2;gene=mshA_2;inference=ab initio prediction:Prodigal:002006,protein motif:HAMAP:MF_01695;locus_tag=LNAOJCKE_00005;product=D-inositol-3-phosphate glycosyltransferase
contig00001	Prodigal:002006	CDS	6320	6520	.	+	0	ID=LNAOJCKE_00006;inference=ab initio prediction:Prodigal:002006;locus_tag=LNAOJCKE_00006;product=hypothetical protein
contig00001	Prodigal:002006	CDS	6560	8893	.	-	0	ID=LNAOJCKE_00007;inference=ab initio prediction:Prodigal:002006;locus_tag=LNAOJCKE_00007;product=hypothetical protein
contig00001	Prodigal:002006	CDS	9118	10806	.	-	0	ID=LNAOJCKE_00008;eC_number=1.3.8.12;Name=mcd_1;db_xref=COG:COG1960;gene=mcd_1;inference=ab initio prediction:Prodigal:002006,similar to AA sequence:UniProtKB:D3JV03;locus_tag=LNAOJCKE_00008;product=(2S)-methylsuccinyl-CoA dehydrogenase
contig00001	Prodigal:002006	CDS	10923	11813	.	-	0	ID=LNAOJCKE_00009;inference=ab initio prediction:Prodigal:002006;locus_tag=LNAOJCKE_00009;product=hypothetical protein
contig00001	Prodigal:002006	CDS	12005	12907	.	+	0	ID=LNAOJCKE_00010;inference=ab initio prediction:Prodigal:002006;locus_tag=LNAOJCKE_00010;product=hypothetical protein
contig00001	Prodigal:002006	CDS	12819	13859	.	-	0	ID=LNAOJCKE_00011;inference=ab initio prediction:Prodigal:002006;locus_tag=LNAOJCKE_00011;product=hypothetical protein
contig00001	Prodigal:002006	CDS	13937	15343	.	-	0	ID=LNAOJCKE_00012;eC_number=2.7.7.4;Name=cysN;db_xref=COG:COG2895;gene=cysN;inference=ab initio prediction:Prodigal:002006,similar to AA sequence:UniProtKB:P23845;locus_tag=LNAOJCKE_00012;product=Sulfate adenylyltransferase subunit 1
contig00001	Prodigal:002006	CDS	15343	16269	.	-	0	ID=LNAOJCKE_00013;eC_number=2.7.7.4;Name=cysD;db_xref=COG:COG0175;gene=cysD;inference=ab initio prediction:Prodigal:002006,similar to AA sequence:UniProtKB:P21156;locus_tag=LNAOJCKE_00013;product=Sulfate adenylyltransferase subunit 2
contig00001	Prodigal:002006	CDS	16269	17078	.	-	0	ID=LNAOJCKE_00014;eC_number=1.8.4.8;Name=cysH;gene=cysH;inference=ab initio prediction:Prodigal:002006,protein motif:HAMAP:MF_00063;locus_tag=LNAOJCKE_00014;product=Phosphoadenosine phosphosulfate reductase
contig00001	Prodigal:002006	CDS	17322	17825	.	+	0	ID=LNAOJCKE_00015;Name=decR_1;db_xref=COG:COG1522;gene=decR_1;inference=ab initio prediction:Prodigal:002006,similar to AA sequence:UniProtKB:P0ACJ5;locus_tag=LNAOJCKE_00015;product=DNA-binding transcriptional activator DecR
contig00001	Prodigal:002006	CDS	17926	19710	.	+	0	ID=LNAOJCKE_00016;eC_number=1.8.1.2;Name=cysJ;db_xref=COG:COG0369;gene=cysJ;inference=ab initio prediction:Prodigal:002006,similar to AA sequence:UniProtKB:O32214;locus_tag=LNAOJCKE_00016;product=Sulfite reductase [NADPH] flavoprotein alpha-component
contig00001	Prodigal:002006	CDS	19849	21687	.	+	0	ID=LNAOJCKE_00017;eC_number=1.8.1.2;Name=cysI;db_xref=COG:COG0155;gene=cysI;inference=ab initio prediction:Prodigal:002006,similar to AA sequence:UniProtKB:O32213;locus_tag=LNAOJCKE_00017;product=Sulfite reductase [NADPH] hemoprotein beta-component
contig00001	Prodigal:002006	CDS	21753	23936	.	-	0	ID=LNAOJCKE_00018;Name=cntO_1;db_xref=COG:COG1629;gene=cntO_1;inference=ab initio prediction:Prodigal:002006,similar to AA sequence:UniProtKB:Q9HUX3;locus_tag=LNAOJCKE_00018;product=Metal-pseudopaline receptor CntO
contig00001	Prodigal:002006	CDS	24311	25168	.	-	0	ID=LNAOJCKE_00019;eC_number=6.3.2.1;Name=panC;db_xref=COG:COG0414;gene=panC;inference=ab initio prediction:Prodigal:002006,similar to AA sequence:UniProtKB:Q9X0G6;locus_tag=LNAOJCKE_00019;product=Pantothenate synthetase
contig00001	Prodigal:002006	CDS	25244	25603	.	-	0	ID=LNAOJCKE_00020;inference=ab initio prediction:Prodigal:002006;locus_tag=LNAOJCKE_00020;product=hypothetical protein
contig00001	Prodigal:002006	CDS	25687	26292	.	-	0	ID=LNAOJCKE_00021;inference=ab initio prediction:Prodigal:002006;locus_tag=LNAOJCKE_00021;product=hypothetical protein
contig00001	Prodigal:002006	CDS	26560	27123	.	-	0	ID=LNAOJCKE_00022;Name=ssb;db_xref=COG:COG0629;gene=ssb;inference=ab initio prediction:Prodigal:002006,similar to AA sequence:UniProtKB:P0AGE0;locus_tag=LNAOJCKE_00022;product=Single-stranded DNA-binding protein
contig00001	Prodigal:002006	CDS	27329	28345	.	-	0	ID=LNAOJCKE_00023;eC_number=1.3.1.-;Name=curA;db_xref=COG:COG2130;gene=curA;inference=ab initio prediction:Prodigal:002006,similar to AA sequence:UniProtKB:P76113;locus_tag=LNAOJCKE_00023;product=NADPH-dependent curcumin reductase
contig00001	Prodigal:002006	CDS	28437	28856	.	+	0	ID=LNAOJCKE_00024;inference=ab initio prediction:Prodigal:002006;locus_tag=LNAOJCKE_00024;product=hypothetical protein
contig00001	Prodigal:002006	CDS	28915	29487	.	-	0	ID=LNAOJCKE_00025;inference=ab initio prediction:Prodigal:002006;locus_tag=LNAOJCKE_00025;product=hypothetical protein
contig00001	Prodigal:002006	CDS	29743	30528	.	+	0	ID=LNAOJCKE_00026;inference=ab initio prediction:Prodigal:002006;locus_tag=LNAOJCKE_00026;product=hypothetical protein
contig00001	Prodigal:002006	CDS	30624	31742	.	-	0	ID=LNAOJCKE_00027;eC_number=1.6.99.1;Name=namA;db_xref=COG:COG1902;gene=namA;inference=ab initio prediction:Prodigal:002006,similar to AA sequence:UniProtKB:Q5KXG9;locus_tag=LNAOJCKE_00027;product=NADPH dehydrogenase
contig00001	Prodigal:002006	CDS	31912	32904	.	+	0	ID=LNAOJCKE_00028;eC_number=1.8.5.7;Name=yqjG;db_xref=COG:COG0435;gene=yqjG;inference=ab initio prediction:Prodigal:002006,similar to AA sequence:UniProtKB:P42620;locus_tag=LNAOJCKE_00028;product=Glutathionyl-hydroquinone reductase YqjG
contig00001	Prodigal:002006	CDS	32977	33507	.	+	0	ID=LNAOJCKE_00029;inference=ab initio prediction:Prodigal:002006;locus_tag=LNAOJCKE_00029;product=hypothetical protein
contig00001	Prodigal:002006	CDS	33626	34534	.	+	0	ID=LNAOJCKE_00030;Name=cnoX;db_xref=COG:COG3118;gene=cnoX;inference=ab initio prediction:Prodigal:002006,similar to AA sequence:UniProtKB:P77395;locus_tag=LNAOJCKE_00030;product=Chaperedoxin
contig00001	Prodigal:002006	CDS	34620	35288	.	+	0	ID=LNAOJCKE_00031;eC_number=3.4.21.53;Name=lon2;db_xref=COG:COG0466;gene=lon2;inference=ab initio prediction:Prodigal:002006,similar to AA sequence:UniProtKB:P36774;locus_tag=LNAOJCKE_00031;product=Lon protease 2
contig00001	Prodigal:002006	CDS	35356	35562	.	+	0	ID=LNAOJCKE_00032;inference=ab initio prediction:Prodigal:002006,similar to AA sequence:UniProtKB:A1IQS5;locus_tag=LNAOJCKE_00032;note=UPF0434 protein NMA0874;product=hypothetical protein
contig00001	Prodigal:002006	CDS	35767	36747	.	-	0	ID=LNAOJCKE_00033;inference=ab initio prediction:Prodigal:002006;locus_tag=LNAOJCKE_00033;product=hypothetical protein
contig00001	Prodigal:002006	CDS	36905	38023	.	-	0	ID=LNAOJCKE_00034;inference=ab initio prediction:Prodigal:002006,similar to AA sequence:UniProtKB:Q881J7;locus_tag=LNAOJCKE_00034;product=Blue-light-activated protein
contig00001	Prodigal:002006	CDS	38136	38837	.	-	0	ID=LNAOJCKE_00035;inference=ab initio prediction:Prodigal:002006;locus_tag=LNAOJCKE_00035;product=hypothetical protein
contig00001	Prodigal:002006	CDS	39072	39731	.	-	0	ID=LNAOJCKE_00036;inference=ab initio prediction:Prodigal:002006;locus_tag=LNAOJCKE_00036;product=hypothetical protein
contig00001	Prodigal:002006	CDS	40318	40941	.	-	0	ID=LNAOJCKE_00037;inference=ab initio prediction:Prodigal:002006;locus_tag=LNAOJCKE_00037;product=hypothetical protein
contig00001	Prodigal:002006	CDS	41290	41925	.	-	0	ID=LNAOJCKE_00038;inference=ab initio prediction:Prodigal:002006;locus_tag=LNAOJCKE_00038;product=hypothetical protein
contig00001	Prodigal:002006	CDS	42176	42997	.	+	0	ID=LNAOJCKE_00039;inference=ab initio prediction:Prodigal:002006;locus_tag=LNAOJCKE_00039;product=hypothetical protein
contig00001	Prodigal:002006	CDS	43333	44217	.	+	0	ID=LNAOJCKE_00040;inference=ab initio prediction:Prodigal:002006;locus_tag=LNAOJCKE_00040;product=hypothetical protein
contig00001	Prodigal:002006	CDS	44447	44878	.	+	0	ID=LNAOJCKE_00041;eC_number=1.1.1.205;Name=IMPDH;gene=IMPDH;inference=ab initio prediction:Prodigal:002006,protein motif:HAMAP:MF_01964;locus_tag=LNAOJCKE_00041;product=Inosine-5'-monophosphate dehydrogenase
contig00001	Prodigal:002006	CDS	44915	45982	.	-	0	ID=LNAOJCKE_00042;db_xref=COG:COG1752;inference=ab initio prediction:Prodigal:002006,similar to AA sequence:UniProtKB:P9WIY9;locus_tag=LNAOJCKE_00042;product=putative NTE family protein
contig00001	Prodigal:002006	CDS	45982	46404	.	-	0	ID=LNAOJCKE_00043;eC_number=3.5.4.19;Name=hisI;gene=hisI;inference=ab initio prediction:Prodigal:002006,protein motif:HAMAP:MF_01021;locus_tag=LNAOJCKE_00043;product=Phosphoribosyl-AMP cyclohydrolase
contig00001	Prodigal:002006	CDS	46425	47234	.	-	0	ID=LNAOJCKE_00044;eC_number=3.5.4.16;Name=folE;gene=folE;inference=ab initio prediction:Prodigal:002006,protein motif:HAMAP:MF_00223;locus_tag=LNAOJCKE_00044;product=GTP cyclohydrolase 1
contig00001	Prodigal:002006	CDS	47384	47935	.	+	0	ID=LNAOJCKE_00045;inference=ab initio prediction:Prodigal:002006;locus_tag=LNAOJCKE_00045;product=hypothetical protein
contig00001	Prodigal:002006	CDS	47976	48362	.	+	0	ID=LNAOJCKE_00046;Name=yidD;gene=yidD;inference=ab initio prediction:Prodigal:002006,protein motif:HAMAP:MF_00386;locus_tag=LNAOJCKE_00046;product=Putative membrane protein insertion efficiency factor
contig00001	Prodigal:002006	CDS	48602	49378	.	-	0	ID=LNAOJCKE_00047;Name=ybhL;db_xref=COG:COG0670;gene=ybhL;inference=ab initio prediction:Prodigal:002006,similar to AA sequence:UniProtKB:P0AAC4;locus_tag=LNAOJCKE_00047;product=Inner membrane protein YbhL
contig00001	Prodigal:002006	CDS	49595	52177	.	-	0	ID=LNAOJCKE_00048;inference=ab initio prediction:Prodigal:002006;locus_tag=LNAOJCKE_00048;product=hypothetical protein
contig00001	Prodigal:002006	CDS	52320	53735	.	-	0	ID=LNAOJCKE_00049;eC_number=2.7.13.3;Name=rcsC_1;gene=rcsC_1;inference=ab initio prediction:Prodigal:002006,protein motif:HAMAP:MF_00979;locus_tag=LNAOJCKE_00049;product=Sensor histidine kinase RcsC
contig00001	Prodigal:002006	CDS	53886	54653	.	+	0	ID=LNAOJCKE_00050;eC_number=2.6.99.2;Name=pdxJ;db_xref=COG:COG0854;gene=pdxJ;inference=ab initio prediction:Prodigal:002006,similar to AA sequence:UniProtKB:P0A794;locus_tag=LNAOJCKE_00050;product=Pyridoxine 5'-phosphate synthase
contig00001	Prodigal:002006	CDS	54650	55060	.	+	0	ID=LNAOJCKE_00051;eC_number=2.7.8.7;Name=acpS;db_xref=COG:COG0736;gene=acpS;inference=ab initio prediction:Prodigal:002006,similar to AA sequence:UniProtKB:Q9KPB6;locus_tag=LNAOJCKE_00051;product=Holo-[acyl-carrier-protein] synthase
contig00001	Prodigal:002006	CDS	55226	56032	.	+	0	ID=LNAOJCKE_00052;eC_number=3.4.21.89;Name=lepB;db_xref=COG:COG0681;gene=lepB;inference=ab initio prediction:Prodigal:002006,similar to AA sequence:UniProtKB:Q8L2J7;locus_tag=LNAOJCKE_00052;product=Signal peptidase I
contig00001	Prodigal:002006	CDS	56130	56825	.	+	0	ID=LNAOJCKE_00053;eC_number=3.1.26.3;Name=rnc;db_xref=COG:COG0571;gene=rnc;inference=ab initio prediction:Prodigal:002006,similar to AA sequence:UniProtKB:Q52698;locus_tag=LNAOJCKE_00053;product=Ribonuclease 3
contig00001	Prodigal:002006	CDS	56846	57790	.	+	0	ID=LNAOJCKE_00054;Name=era;gene=era;inference=ab initio prediction:Prodigal:002006,similar to AA sequence:UniProtKB:P64085;locus_tag=LNAOJCKE_00054;product=GTPase Era
contig00001	Prodigal:002006	CDS	58067	58993	.	+	0	ID=LNAOJCKE_00055;eC_number=2.1.1.172;Name=rsmC;gene=rsmC;inference=ab initio prediction:Prodigal:002006,protein motif:HAMAP:MF_01862;locus_tag=LNAOJCKE_00055;product=Ribosomal RNA small subunit methyltransferase C
contig00001	Prodigal:002006	CDS	59007	59735	.	+	0	ID=LNAOJCKE_00056;eC_number=5.4.99.19;Name=rsuA;db_xref=COG:COG1187;gene=rsuA;inference=ab initio prediction:Prodigal:002006,similar to AA sequence:UniProtKB:P45124;locus_tag=LNAOJCKE_00056;product=Ribosomal small subunit pseudouridine synthase A
contig00001	Prodigal:002006	CDS	59791	60414	.	-	0	ID=LNAOJCKE_00057;inference=ab initio prediction:Prodigal:002006;locus_tag=LNAOJCKE_00057;product=hypothetical protein
contig00001	Prodigal:002006	CDS	60522	61313	.	+	0	ID=LNAOJCKE_00058;inference=ab initio prediction:Prodigal:002006;locus_tag=LNAOJCKE_00058;product=hypothetical protein
contig00001	Prodigal:002006	CDS	61524	61826	.	+	0	ID=LNAOJCKE_00059;inference=ab initio prediction:Prodigal:002006;locus_tag=LNAOJCKE_00059;product=hypothetical protein
contig00001	Prodigal:002006	CDS	61833	63755	.	-	0	ID=LNAOJCKE_00060;Name=kup_1;gene=kup_1;inference=ab initio prediction:Prodigal:002006,protein motif:HAMAP:MF_01522;locus_tag=LNAOJCKE_00060;product=Low affinity potassium transport system protein kup
contig00001	Prodigal:002006	CDS	63850	64503	.	-	0	ID=LNAOJCKE_00061;inference=ab initio prediction:Prodigal:002006;locus_tag=LNAOJCKE_00061;product=hypothetical protein
contig00001	Prodigal:002006	CDS	64531	65115	.	-	0	ID=LNAOJCKE_00062;eC_number=3.6.1.-;Name=rppH_1;db_xref=COG:COG0494;gene=rppH_1;inference=ab initio prediction:Prodigal:002006,similar to AA sequence:UniProtKB:P35640;locus_tag=LNAOJCKE_00062;product=RNA pyrophosphohydrolase
contig00001	Prodigal:002006	CDS	65258	66946	.	-	0	ID=LNAOJCKE_00063;inference=ab initio prediction:Prodigal:002006;locus_tag=LNAOJCKE_00063;product=hypothetical protein
contig00001	Prodigal:002006	CDS	67358	68656	.	-	0	ID=LNAOJCKE_00064;inference=ab initio prediction:Prodigal:002006;locus_tag=LNAOJCKE_00064;product=hypothetical protein
contig00001	Prodigal:002006	CDS	68708	70030	.	-	0	ID=LNAOJCKE_00065;eC_number=3.4.21.102;Name=ctpA;db_xref=COG:COG0793;gene=ctpA;inference=ab initio prediction:Prodigal:002006,similar to AA sequence:UniProtKB:O34666;locus_tag=LNAOJCKE_00065;product=Carboxy-terminal processing protease CtpA
contig00001	Prodigal:002006	CDS	70030	71427	.	-	0	ID=LNAOJCKE_00066;inference=ab initio prediction:Prodigal:002006;locus_tag=LNAOJCKE_00066;product=hypothetical protein
contig00001	Prodigal:002006	CDS	71424	71921	.	-	0	ID=LNAOJCKE_00067;eC_number=2.1.1.177;Name=rlmH;db_xref=COG:COG1576;gene=rlmH;inference=ab initio prediction:Prodigal:002006,similar to AA sequence:UniProtKB:P0C1V0;locus_tag=LNAOJCKE_00067;product=Ribosomal RNA large subunit methyltransferase H
contig00001	Prodigal:002006	CDS	72165	73475	.	+	0	ID=LNAOJCKE_00068;Name=proP_1;gene=proP_1;inference=ab initio prediction:Prodigal:002006,similar to AA sequence:UniProtKB:P0C0L7;locus_tag=LNAOJCKE_00068;product=Proline/betaine transporter
contig00001	Prodigal:002006	CDS	73718	75670	.	+	0	ID=LNAOJCKE_00069;inference=ab initio prediction:Prodigal:002006;locus_tag=LNAOJCKE_00069;product=hypothetical protein
contig00001	Prodigal:002006	CDS	75717	76343	.	-	0	ID=LNAOJCKE_00070;eC_number=5.99.1.4;Name=nsaD;gene=nsaD;inference=ab initio prediction:Prodigal:002006,similar to AA sequence:UniProtKB:Q9X9Q7;locus_tag=LNAOJCKE_00070;product=2-hydroxychromene-2-carboxylate isomerase
contig00001	Prodigal:002006	CDS	76518	77759	.	+	0	ID=LNAOJCKE_00071;eC_number=6.3.4.5;Name=argG;db_xref=COG:COG0137;gene=argG;inference=ab initio prediction:Prodigal:002006,similar to AA sequence:UniProtKB:Q9PHK7;locus_tag=LNAOJCKE_00071;product=Argininosuccinate synthase
contig00001	Prodigal:002006	CDS	77968	78963	.	-	0	ID=LNAOJCKE_00072;inference=ab initio prediction:Prodigal:002006;locus_tag=LNAOJCKE_00072;product=hypothetical protein
contig00001	Prodigal:002006	CDS	79049	79714	.	-	0	ID=LNAOJCKE_00073;inference=ab initio prediction:Prodigal:002006;locus_tag=LNAOJCKE_00073;product=hypothetical protein
contig00001	Prodigal:002006	CDS	80018	80719	.	-	0	ID=LNAOJCKE_00074;eC_number=3.1.3.105;Name=mupP;db_xref=COG:COG0546;gene=mupP;inference=ab initio prediction:Prodigal:002006,similar to AA sequence:UniProtKB:Q9HZ62;locus_tag=LNAOJCKE_00074;product=N-acetylmuramic acid 6-phosphate phosphatase
contig00001	Prodigal:002006	CDS	80903	81397	.	+	0	ID=LNAOJCKE_00075;inference=ab initio prediction:Prodigal:002006;locus_tag=LNAOJCKE_00075;product=hypothetical protein
contig00001	Prodigal:002006	CDS	81581	82291	.	+	0	ID=LNAOJCKE_00076;eC_number=5.3.1.6;Name=rpiA;db_xref=COG:COG0120;gene=rpiA;inference=ab initio prediction:Prodigal:002006,similar to AA sequence:UniProtKB:Q6G3V6;locus_tag=LNAOJCKE_00076;product=Ribose-5-phosphate isomerase A
contig00001	Prodigal:002006	CDS	82333	82929	.	+	0	ID=LNAOJCKE_00077;inference=ab initio prediction:Prodigal:002006;locus_tag=LNAOJCKE_00077;product=hypothetical protein
contig00001	Prodigal:002006	CDS	82926	84155	.	+	0	ID=LNAOJCKE_00078;inference=ab initio prediction:Prodigal:002006;locus_tag=LNAOJCKE_00078;product=hypothetical protein
contig00001	Prodigal:002006	CDS	84152	85567	.	+	0	ID=LNAOJCKE_00079;eC_number=1.8.1.16;Name=garB;gene=garB;inference=ab initio prediction:Prodigal:002006,similar to AA sequence:UniProtKB:D0VWY5;locus_tag=LNAOJCKE_00079;product=Glutathione amide reductase
contig00001	Prodigal:002006	CDS	85569	86978	.	-	0	ID=LNAOJCKE_00080;inference=ab initio prediction:Prodigal:002006;locus_tag=LNAOJCKE_00080;product=hypothetical protein
contig00001	Prodigal:002006	CDS	87185	87712	.	+	0	ID=LNAOJCKE_00081;Name=recX;gene=recX;inference=ab initio prediction:Prodigal:002006,protein motif:HAMAP:MF_01114;locus_tag=LNAOJCKE_00081;product=Regulatory protein RecX
contig00001	Prodigal:002006	CDS	87799	88230	.	+	0	ID=LNAOJCKE_00082;eC_number=1.11.1.15;Name=osmC;db_xref=COG:COG1764;gene=osmC;inference=ab initio prediction:Prodigal:002006,similar to AA sequence:UniProtKB:P0C0L2;locus_tag=LNAOJCKE_00082;product=Peroxiredoxin OsmC
contig00001	Prodigal:002006	CDS	88338	89549	.	+	0	ID=LNAOJCKE_00083;inference=ab initio prediction:Prodigal:002006;locus_tag=LNAOJCKE_00083;product=hypothetical protein
contig00001	Prodigal:002006	CDS	89567	90985	.	+	0	ID=LNAOJCKE_00084;inference=ab initio prediction:Prodigal:002006;locus_tag=LNAOJCKE_00084;product=hypothetical protein
contig00001	Prodigal:002006	CDS	91161	92333	.	+	0	ID=LNAOJCKE_00085;eC_number=1.1.1.1;db_xref=COG:COG1063;inference=ab initio prediction:Prodigal:002006,similar to AA sequence:UniProtKB:O07737;locus_tag=LNAOJCKE_00085;product=putative zinc-binding alcohol dehydrogenase
contig00001	Prodigal:002006	CDS	92370	92945	.	+	0	ID=LNAOJCKE_00086;inference=ab initio prediction:Prodigal:002006;locus_tag=LNAOJCKE_00086;product=hypothetical protein
contig00001	Prodigal:002006	CDS	93134	94747	.	-	0	ID=LNAOJCKE_00087;inference=ab initio prediction:Prodigal:002006;locus_tag=LNAOJCKE_00087;product=hypothetical protein
contig00001	Prodigal:002006	CDS	94744	95850	.	-	0	ID=LNAOJCKE_00088;inference=ab initio prediction:Prodigal:002006;locus_tag=LNAOJCKE_00088;product=hypothetical protein
contig00001	Prodigal:002006	CDS	96028	96666	.	+	0	ID=LNAOJCKE_00089;inference=ab initio prediction:Prodigal:002006;locus_tag=LNAOJCKE_00089;product=hypothetical protein
contig00001	Prodigal:002006	CDS	96704	97291	.	+	0	ID=LNAOJCKE_00090;eC_number=1.8.4.-;Name=yfcG_1;db_xref=COG:COG0625;gene=yfcG_1;inference=ab initio prediction:Prodigal:002006,similar to AA sequence:UniProtKB:P77526;locus_tag=LNAOJCKE_00090;product=Disulfide-bond oxidoreductase YfcG
contig00001	Prodigal:002006	CDS	97457	97738	.	-	0	ID=LNAOJCKE_00091;inference=ab initio prediction:Prodigal:002006;locus_tag=LNAOJCKE_00091;product=hypothetical protein
contig00001	Prodigal:002006	CDS	97890	98498	.	-	0	ID=LNAOJCKE_00092;inference=ab initio prediction:Prodigal:002006;locus_tag=LNAOJCKE_00092;product=hypothetical protein
contig00001	Prodigal:002006	CDS	98506	99093	.	-	0	ID=LNAOJCKE_00093;eC_number=1.-.-.-;Name=ydjA;db_xref=COG:COG0778;gene=ydjA;inference=ab initio prediction:Prodigal:002006,similar to AA sequence:UniProtKB:P0ACY1;locus_tag=LNAOJCKE_00093;product=Putative NAD(P)H nitroreductase YdjA
contig00001	Prodigal:002006	CDS	99240	100160	.	+	0	ID=LNAOJCKE_00094;inference=ab initio prediction:Prodigal:002006;locus_tag=LNAOJCKE_00094;product=hypothetical protein
contig00001	Prodigal:002006	CDS	100167	100559	.	+	0	ID=LNAOJCKE_00095;inference=ab initio prediction:Prodigal:002006;locus_tag=LNAOJCKE_00095;product=hypothetical protein
contig00001	Prodigal:002006	CDS	100566	100697	.	-	0	ID=LNAOJCKE_00096;inference=ab initio prediction:Prodigal:002006;locus_tag=LNAOJCKE_00096;product=hypothetical protein
contig00001	Prodigal:002006	CDS	100823	102217	.	+	0	ID=LNAOJCKE_00097;eC_number=2.6.1.9;Name=hisC_1;gene=hisC_1;inference=ab initio prediction:Prodigal:002006,protein motif:HAMAP:MF_01023;locus_tag=LNAOJCKE_00097;product=Histidinol-phosphate aminotransferase
contig00001	Prodigal:002006	CDS	102289	102558	.	+	0	ID=LNAOJCKE_00098;inference=ab initio prediction:Prodigal:002006;locus_tag=LNAOJCKE_00098;product=hypothetical protein
contig00001	Prodigal:002006	CDS	102595	104589	.	+	0	ID=LNAOJCKE_00099;inference=ab initio prediction:Prodigal:002006;locus_tag=LNAOJCKE_00099;product=hypothetical protein
contig00001	Prodigal:002006	CDS	104591	106618	.	-	0	ID=LNAOJCKE_00100;eC_number=6.1.1.3;Name=thrS;db_xref=COG:COG0441;gene=thrS;inference=ab initio prediction:Prodigal:002006,similar to AA sequence:UniProtKB:P0A8M3;locus_tag=LNAOJCKE_00100;product=Threonine--tRNA ligase
contig00001	Prodigal:002006	CDS	106938	107732	.	-	0	ID=LNAOJCKE_00101;inference=ab initio prediction:Prodigal:002006;locus_tag=LNAOJCKE_00101;product=hypothetical protein
contig00001	Prodigal:002006	CDS	107729	108646	.	-	0	ID=LNAOJCKE_00102;eC_number=2.7.1.4;Name=mak;db_xref=COG:COG1940;gene=mak;inference=ab initio prediction:Prodigal:002006,similar to AA sequence:UniProtKB:P23917;locus_tag=LNAOJCKE_00102;product=Fructokinase
contig00001	Prodigal:002006	CDS	108654	110054	.	-	0	ID=LNAOJCKE_00103;Name=dctA1;gene=dctA1;inference=ab initio prediction:Prodigal:002006,similar to AA sequence:UniProtKB:P31601;locus_tag=LNAOJCKE_00103;product=C4-dicarboxylate transport protein
contig00001	Prodigal:002006	CDS	110568	113549	.	+	0	ID=LNAOJCKE_00104;eC_number=6.1.1.5;Name=ileS;db_xref=COG:COG0060;gene=ileS;inference=ab initio prediction:Prodigal:002006,similar to AA sequence:UniProtKB:Q72AR5;locus_tag=LNAOJCKE_00104;product=Isoleucine--tRNA ligase
contig00001	Prodigal:002006	CDS	113546	114061	.	+	0	ID=LNAOJCKE_00105;eC_number=3.4.23.36;Name=lspA_1;db_xref=COG:COG0597;gene=lspA_1;inference=ab initio prediction:Prodigal:002006,similar to AA sequence:UniProtKB:Q9HVM5;locus_tag=LNAOJCKE_00105;product=Lipoprotein signal peptidase
contig00001	Prodigal:002006	CDS	114228	114932	.	+	0	ID=LNAOJCKE_00106;inference=ab initio prediction:Prodigal:002006;locus_tag=LNAOJCKE_00106;product=hypothetical protein
contig00001	Prodigal:002006	CDS	115125	116519	.	+	0	ID=LNAOJCKE_00107;eC_number=3.4.24.-;db_xref=COG:COG0612;inference=ab initio prediction:Prodigal:002006,similar to AA sequence:UniProtKB:P9WHT5;locus_tag=LNAOJCKE_00107;product=putative zinc protease
contig00001	Prodigal:002006	CDS	116592	117875	.	+	0	ID=LNAOJCKE_00108;inference=ab initio prediction:Prodigal:002006;locus_tag=LNAOJCKE_00108;product=hypothetical protein
contig00001	Prodigal:002006	CDS	118059	118991	.	+	0	ID=LNAOJCKE_00109;eC_number=1.13.11.-;Name=mhqA;db_xref=COG:COG0346;gene=mhqA;inference=ab initio prediction:Prodigal:002006,similar to AA sequence:UniProtKB:O34689;locus_tag=LNAOJCKE_00109;product=Putative ring-cleaving dioxygenase MhqA
contig00001	Prodigal:002006	CDS	119161	119934	.	+	0	ID=LNAOJCKE_00110;eC_number=1.18.1.2;Name=fpr;db_xref=COG:COG1018;gene=fpr;inference=ab initio prediction:Prodigal:002006,similar to AA sequence:UniProtKB:Q44532;locus_tag=LNAOJCKE_00110;product=Ferredoxin--NADP reductase
contig00001	Prodigal:002006	CDS	120131	120808	.	+	0	ID=LNAOJCKE_00111;eC_number=6.3.3.3;Name=bioD;gene=bioD;inference=ab initio prediction:Prodigal:002006,protein motif:HAMAP:MF_00336;locus_tag=LNAOJCKE_00111;product=ATP-dependent dethiobiotin synthetase BioD
contig00001	Prodigal:002006	CDS	120890	121762	.	+	0	ID=LNAOJCKE_00112;inference=ab initio prediction:Prodigal:002006;locus_tag=LNAOJCKE_00112;product=hypothetical protein
contig00001	Prodigal:002006	CDS	121763	122107	.	-	0	ID=LNAOJCKE_00113;inference=ab initio prediction:Prodigal:002006;locus_tag=LNAOJCKE_00113;product=hypothetical protein
contig00001	Prodigal:002006	CDS	122144	122563	.	-	0	ID=LNAOJCKE_00114;eC_number=2.7.13.3;Name=rcsC_2;gene=rcsC_2;inference=ab initio prediction:Prodigal:002006,protein motif:HAMAP:MF_00979;locus_tag=LNAOJCKE_00114;product=Sensor histidine kinase RcsC
contig00001	Prodigal:002006	CDS	122756	123505	.	+	0	ID=LNAOJCKE_00115;inference=ab initio prediction:Prodigal:002006;locus_tag=LNAOJCKE_00115;product=hypothetical protein
contig00001	Prodigal:002006	CDS	123522	124529	.	+	0	ID=LNAOJCKE_00116;inference=ab initio prediction:Prodigal:002006;locus_tag=LNAOJCKE_00116;product=hypothetical protein
contig00001	Prodigal:002006	CDS	124539	124799	.	+	0	ID=LNAOJCKE_00117;inference=ab initio prediction:Prodigal:002006;locus_tag=LNAOJCKE_00117;product=hypothetical protein
contig00001	Prodigal:002006	CDS	124867	125397	.	+	0	ID=LNAOJCKE_00118;inference=ab initio prediction:Prodigal:002006;locus_tag=LNAOJCKE_00118;product=hypothetical protein
contig00001	Prodigal:002006	CDS	125526	126758	.	+	0	ID=LNAOJCKE_00119;inference=ab initio prediction:Prodigal:002006;locus_tag=LNAOJCKE_00119;product=hypothetical protein
contig00001	Prodigal:002006	CDS	126851	127282	.	-	0	ID=LNAOJCKE_00120;inference=ab initio prediction:Prodigal:002006;locus_tag=LNAOJCKE_00120;product=hypothetical protein
contig00001	Prodigal:002006	CDS	127279	128025	.	-	0	ID=LNAOJCKE_00121;inference=ab initio prediction:Prodigal:002006;locus_tag=LNAOJCKE_00121;product=hypothetical protein
contig00001	Prodigal:002006	CDS	128115	129011	.	-	0	ID=LNAOJCKE_00122;eC_number=2.7.2.8;Name=argB;db_xref=COG:COG0548;gene=argB;inference=ab initio prediction:Prodigal:002006,similar to AA sequence:UniProtKB:Q9HTN2;locus_tag=LNAOJCKE_00122;product=Acetylglutamate kinase
contig00001	Prodigal:002006	CDS	129320	129544	.	+	0	ID=LNAOJCKE_00123;inference=ab initio prediction:Prodigal:002006;locus_tag=LNAOJCKE_00123;product=hypothetical protein
contig00001	Prodigal:002006	CDS	129551	130330	.	-	0	ID=LNAOJCKE_00124;inference=ab initio prediction:Prodigal:002006;locus_tag=LNAOJCKE_00124;product=hypothetical protein
contig00001	Prodigal:002006	CDS	130467	131243	.	+	0	ID=LNAOJCKE_00125;inference=ab initio prediction:Prodigal:002006;locus_tag=LNAOJCKE_00125;product=hypothetical protein
contig00001	Prodigal:002006	CDS	131495	134119	.	+	0	ID=LNAOJCKE_00126;Name=clpB;gene=clpB;inference=ab initio prediction:Prodigal:002006,similar to AA sequence:UniProtKB:Q7CEG6;locus_tag=LNAOJCKE_00126;product=Chaperone protein ClpB
contig00001	Prodigal:002006	CDS	134233	134907	.	+	0	ID=LNAOJCKE_00127;eC_number=3.1.3.16;Name=pphA;db_xref=COG:COG0639;gene=pphA;inference=ab initio prediction:Prodigal:002006,similar to AA sequence:UniProtKB:Q8ZNY9;locus_tag=LNAOJCKE_00127;product=Serine/threonine-protein phosphatase 1
contig00001	Prodigal:002006	CDS	135050	136486	.	+	0	ID=LNAOJCKE_00128;Name=atoE;db_xref=COG:COG2031;gene=atoE;inference=ab initio prediction:Prodigal:002006,similar to AA sequence:UniProtKB:P76460;locus_tag=LNAOJCKE_00128;product=Putative short-chain fatty acid transporter
contig00001	Prodigal:002006	CDS	136494	137081	.	-	0	ID=LNAOJCKE_00129;inference=ab initio prediction:Prodigal:002006;locus_tag=LNAOJCKE_00129;product=hypothetical protein
contig00001	Prodigal:002006	CDS	137117	137488	.	-	0	ID=LNAOJCKE_00130;inference=ab initio prediction:Prodigal:002006,similar to AA sequence:UniProtKB:P0ADR2;locus_tag=LNAOJCKE_00130;note=UPF0382 inner membrane protein YgdD;product=hypothetical protein
contig00001	Prodigal:002006	CDS	137485	138144	.	-	0	ID=LNAOJCKE_00131;Name=engB;gene=engB;inference=ab initio prediction:Prodigal:002006,protein motif:HAMAP:MF_00321;locus_tag=LNAOJCKE_00131;product=GTP-binding protein EngB
contig00001	Prodigal:002006	CDS	138263	140113	.	-	0	ID=LNAOJCKE_00132;Name=yidC;db_xref=COG:COG0706;gene=yidC;inference=ab initio prediction:Prodigal:002006,similar to AA sequence:UniProtKB:P25714;locus_tag=LNAOJCKE_00132;product=Membrane protein insertase YidC
contig00001	Prodigal:002006	CDS	140106	140609	.	-	0	ID=LNAOJCKE_00133;eC_number=3.1.26.5;Name=rnpA;gene=rnpA;inference=ab initio prediction:Prodigal:002006,protein motif:HAMAP:MF_00227;locus_tag=LNAOJCKE_00133;product=Ribonuclease P protein component
contig00001	Prodigal:002006	CDS	140681	140815	.	-	0	ID=LNAOJCKE_00134;Name=rpmH;gene=rpmH;inference=ab initio prediction:Prodigal:002006,similar to AA sequence:UniProtKB:P23376;locus_tag=LNAOJCKE_00134;product=50S ribosomal protein L34
contig00001	Prodigal:002006	CDS	141447	141980	.	+	0	ID=LNAOJCKE_00135;inference=ab initio prediction:Prodigal:002006;locus_tag=LNAOJCKE_00135;product=hypothetical protein
contig00001	Prodigal:002006	CDS	142207	142461	.	-	0	ID=LNAOJCKE_00136;inference=ab initio prediction:Prodigal:002006;locus_tag=LNAOJCKE_00136;product=hypothetical protein
contig00001	Prodigal:002006	CDS	142808	144634	.	+	0	ID=LNAOJCKE_00137;db_xref=COG:COG1132;inference=ab initio prediction:Prodigal:002006,similar to AA sequence:UniProtKB:Q9WYC4;locus_tag=LNAOJCKE_00137;product=putative ABC transporter ATP-binding protein
contig00001	Prodigal:002006	CDS	144653	145660	.	+	0	ID=LNAOJCKE_00138;eC_number=4.4.1.15;Name=dcyD;db_xref=COG:COG2515;gene=dcyD;inference=ab initio prediction:Prodigal:002006,similar to AA sequence:UniProtKB:Q8ZNT7;locus_tag=LNAOJCKE_00138;product=D-cysteine desulfhydrase
contig00001	Prodigal:002006	CDS	145808	146821	.	-	0	ID=LNAOJCKE_00139;Name=ompA;gene=ompA;inference=ab initio prediction:Prodigal:002006,protein motif:HAMAP:MF_00842;locus_tag=LNAOJCKE_00139;product=Outer membrane protein A
contig00001	Prodigal:002006	CDS	146824	147816	.	-	0	ID=LNAOJCKE_00140;inference=ab initio prediction:Prodigal:002006;locus_tag=LNAOJCKE_00140;product=hypothetical protein
contig00001	Prodigal:002006	CDS	147953	148774	.	-	0	ID=LNAOJCKE_00141;eC_number=3.1.4.16;Name=ymdB;db_xref=COG:COG1692;gene=ymdB;inference=ab initio prediction:Prodigal:002006,similar to AA sequence:UniProtKB:O31775;locus_tag=LNAOJCKE_00141;product=2'%2C3'-cyclic-nucleotide 2'-phosphodiesterase
contig00001	Prodigal:002006	CDS	148784	149374	.	-	0	ID=LNAOJCKE_00142;eC_number=6.3.3.2;Name=ygfA;db_xref=COG:COG0212;gene=ygfA;inference=ab initio prediction:Prodigal:002006,similar to AA sequence:UniProtKB:P0AC28;locus_tag=LNAOJCKE_00142;product=5-formyltetrahydrofolate cyclo-ligase
contig00001	Prodigal:002006	CDS	149660	150028	.	-	0	ID=LNAOJCKE_00143;inference=ab initio prediction:Prodigal:002006;locus_tag=LNAOJCKE_00143;product=hypothetical protein
contig00001	Prodigal:002006	CDS	150052	150372	.	-	0	ID=LNAOJCKE_00144;inference=ab initio prediction:Prodigal:002006;locus_tag=LNAOJCKE_00144;product=hypothetical protein
contig00001	Prodigal:002006	CDS	150835	151842	.	+	0	ID=LNAOJCKE_00145;eC_number=1.2.1.12;Name=gap;gene=gap;inference=ab initio prediction:Prodigal:002006,similar to AA sequence:UniProtKB:P00362;locus_tag=LNAOJCKE_00145;product=Glyceraldehyde-3-phosphate dehydrogenase
contig00001	Prodigal:002006	CDS	151956	152468	.	+	0	ID=LNAOJCKE_00146;inference=ab initio prediction:Prodigal:002006;locus_tag=LNAOJCKE_00146;product=hypothetical protein
contig00001	Prodigal:002006	CDS	152589	153791	.	+	0	ID=LNAOJCKE_00147;eC_number=2.7.2.3;Name=pgk;gene=pgk;inference=ab initio prediction:Prodigal:002006,similar to AA sequence:UniProtKB:P18912;locus_tag=LNAOJCKE_00147;product=Phosphoglycerate kinase
contig00001	Prodigal:002006	CDS	154071	155138	.	+	0	ID=LNAOJCKE_00148;eC_number=4.1.2.13;Name=fda;db_xref=COG:COG0191;gene=fda;inference=ab initio prediction:Prodigal:002006,similar to AA sequence:UniProtKB:Q8YNK2;locus_tag=LNAOJCKE_00148;product=Fructose-bisphosphate aldolase
contig00001	Prodigal:002006	CDS	155146	155814	.	+	0	ID=LNAOJCKE_00149;eC_number=2.5.1.3;Name=thiE_1;gene=thiE_1;inference=ab initio prediction:Prodigal:002006,protein motif:HAMAP:MF_00097;locus_tag=LNAOJCKE_00149;product=Thiamine-phosphate synthase
contig00001	Prodigal:002006	CDS	155811	156902	.	+	0	ID=LNAOJCKE_00150;inference=ab initio prediction:Prodigal:002006;locus_tag=LNAOJCKE_00150;product=hypothetical protein
contig00001	Prodigal:002006	CDS	156935	158338	.	+	0	ID=LNAOJCKE_00151;Name=yhdG_1;db_xref=COG:COG0531;gene=yhdG_1;inference=ab initio prediction:Prodigal:002006,similar to AA sequence:UniProtKB:O07576;locus_tag=LNAOJCKE_00151;product=putative amino acid permease YhdG
contig00001	Prodigal:002006	CDS	158452	159975	.	-	0	ID=LNAOJCKE_00152;Name=nnr_1;db_xref=COG:COG0062;gene=nnr_1;inference=ab initio prediction:Prodigal:002006,similar to AA sequence:UniProtKB:P31806;locus_tag=LNAOJCKE_00152;product=Bifunctional NAD(P)H-hydrate repair enzyme Nnr
contig00001	Prodigal:002006	CDS	160160	160498	.	+	0	ID=LNAOJCKE_00153;Name=glnB;db_xref=COG:COG0347;gene=glnB;inference=ab initio prediction:Prodigal:002006,similar to AA sequence:UniProtKB:O66513;locus_tag=LNAOJCKE_00153;product=Nitrogen regulatory protein P-II
contig00001	Prodigal:002006	CDS	160584	161513	.	+	0	ID=LNAOJCKE_00154;eC_number=3.5.1.2;Name=glsA;db_xref=COG:COG2066;gene=glsA;inference=ab initio prediction:Prodigal:002006,similar to AA sequence:UniProtKB:O87405;locus_tag=LNAOJCKE_00154;product=Thermolabile glutaminase
contig00001	Prodigal:002006	CDS	161639	162685	.	-	0	ID=LNAOJCKE_00155;eC_number=6.3.1.2;Name=glnII;db_xref=COG:COG0174;gene=glnII;inference=ab initio prediction:Prodigal:002006,similar to AA sequence:UniProtKB:P04772;locus_tag=LNAOJCKE_00155;product=Glutamine synthetase
contig00001	Prodigal:002006	CDS	163274	164683	.	+	0	ID=LNAOJCKE_00156;eC_number=6.3.1.2;Name=glnA;db_xref=COG:COG0174;gene=glnA;inference=ab initio prediction:Prodigal:002006,similar to AA sequence:UniProtKB:P0A9C5;locus_tag=LNAOJCKE_00156;product=Glutamine synthetase
contig00001	Prodigal:002006	CDS	164836	165414	.	+	0	ID=LNAOJCKE_00157;inference=ab initio prediction:Prodigal:002006;locus_tag=LNAOJCKE_00157;product=hypothetical protein
contig00001	Prodigal:002006	CDS	165559	165897	.	+	0	ID=LNAOJCKE_00158;inference=ab initio prediction:Prodigal:002006;locus_tag=LNAOJCKE_00158;product=hypothetical protein
contig00001	Prodigal:002006	CDS	166055	168406	.	+	0	ID=LNAOJCKE_00159;eC_number=3.1.13.1;Name=rnr;db_xref=COG:COG0557;gene=rnr;inference=ab initio prediction:Prodigal:002006,similar to AA sequence:UniProtKB:P21499;locus_tag=LNAOJCKE_00159;product=Ribonuclease R
contig00001	Prodigal:002006	CDS	168430	168933	.	+	0	ID=LNAOJCKE_00160;inference=ab initio prediction:Prodigal:002006;locus_tag=LNAOJCKE_00160;product=hypothetical protein
contig00001	Prodigal:002006	CDS	168884	169672	.	+	0	ID=LNAOJCKE_00161;inference=ab initio prediction:Prodigal:002006;locus_tag=LNAOJCKE_00161;product=hypothetical protein
contig00001	Prodigal:002006	CDS	169801	171765	.	+	0	ID=LNAOJCKE_00162;inference=ab initio prediction:Prodigal:002006;locus_tag=LNAOJCKE_00162;product=hypothetical protein
contig00001	Prodigal:002006	CDS	171976	172845	.	-	0	ID=LNAOJCKE_00163;inference=ab initio prediction:Prodigal:002006;locus_tag=LNAOJCKE_00163;product=hypothetical protein
contig00001	Prodigal:002006	CDS	172852	173922	.	-	0	ID=LNAOJCKE_00164;eC_number=1.17.99.6;Name=queG;db_xref=COG:COG1600;gene=queG;inference=ab initio prediction:Prodigal:002006,similar to AA sequence:UniProtKB:P97030;locus_tag=LNAOJCKE_00164;product=Epoxyqueuosine reductase
contig00001	Prodigal:002006	CDS	174027	174719	.	-	0	ID=LNAOJCKE_00165;Name=fzlA;gene=fzlA;inference=ab initio prediction:Prodigal:002006,similar to AA sequence:UniProtKB:A0A0H3CDY2;locus_tag=LNAOJCKE_00165;product=FtsZ-localized protein A
contig00001	Prodigal:002006	CDS	174947	175798	.	+	0	ID=LNAOJCKE_00166;eC_number=3.6.1.27;Name=uppP;db_xref=COG:COG1968;gene=uppP;inference=ab initio prediction:Prodigal:002006,similar to AA sequence:UniProtKB:P60932;locus_tag=LNAOJCKE_00166;product=Undecaprenyl-diphosphatase
contig00001	Prodigal:002006	CDS	175947	177764	.	+	0	ID=LNAOJCKE_00167;eC_number=5.4.99.2;Name=mutA;db_xref=COG:COG1884;gene=mutA;inference=ab initio prediction:Prodigal:002006,similar to AA sequence:UniProtKB:P11652;locus_tag=LNAOJCKE_00167;product=Methylmalonyl-CoA mutase small subunit
contig00001	Prodigal:002006	CDS	177858	178250	.	+	0	ID=LNAOJCKE_00168;inference=ab initio prediction:Prodigal:002006;locus_tag=LNAOJCKE_00168;product=hypothetical protein
contig00001	Prodigal:002006	CDS	178418	178885	.	+	0	ID=LNAOJCKE_00169;inference=ab initio prediction:Prodigal:002006;locus_tag=LNAOJCKE_00169;product=hypothetical protein
contig00001	Prodigal:002006	CDS	178906	179349	.	-	0	ID=LNAOJCKE_00170;inference=ab initio prediction:Prodigal:002006;locus_tag=LNAOJCKE_00170;product=hypothetical protein
contig00001	Prodigal:002006	CDS	179521	180072	.	+	0	ID=LNAOJCKE_00171;eC_number=5.1.3.13;Name=rfbC_1;db_xref=COG:COG1898;gene=rfbC_1;inference=ab initio prediction:Prodigal:002006,similar to AA sequence:UniProtKB:P26394;locus_tag=LNAOJCKE_00171;product=dTDP-4-dehydrorhamnose 3%2C5-epimerase
contig00001	Prodigal:002006	CDS	180191	181249	.	+	0	ID=LNAOJCKE_00172;eC_number=4.2.1.46;Name=rffG_1;db_xref=COG:COG1088;gene=rffG_1;inference=ab initio prediction:Prodigal:002006,similar to AA sequence:UniProtKB:P27830;locus_tag=LNAOJCKE_00172;product=dTDP-glucose 4%2C6-dehydratase 2
contig00001	Prodigal:002006	CDS	181263	182153	.	+	0	ID=LNAOJCKE_00173;eC_number=1.1.1.133;Name=rmlD;gene=rmlD;inference=ab initio prediction:Prodigal:002006,similar to AA sequence:UniProtKB:O66251;locus_tag=LNAOJCKE_00173;product=dTDP-4-dehydrorhamnose reductase
contig00001	Prodigal:002006	CDS	182169	183059	.	+	0	ID=LNAOJCKE_00174;eC_number=2.7.7.24;Name=rffH_1;db_xref=COG:COG1209;gene=rffH_1;inference=ab initio prediction:Prodigal:002006,similar to AA sequence:UniProtKB:P61887;locus_tag=LNAOJCKE_00174;product=Glucose-1-phosphate thymidylyltransferase 2
contig00001	Prodigal:002006	CDS	183186	183839	.	-	0	ID=LNAOJCKE_00175;inference=ab initio prediction:Prodigal:002006;locus_tag=LNAOJCKE_00175;product=hypothetical protein
contig00001	Prodigal:002006	CDS	184000	184869	.	-	0	ID=LNAOJCKE_00176;Name=aaeA_1;gene=aaeA_1;inference=ab initio prediction:Prodigal:002006,protein motif:HAMAP:MF_01544;locus_tag=LNAOJCKE_00176;product=p-hydroxybenzoic acid efflux pump subunit AaeA
contig00001	Prodigal:002006	CDS	184883	186922	.	-	0	ID=LNAOJCKE_00177;Name=secA_1;db_xref=COG:COG0653;gene=secA_1;inference=ab initio prediction:Prodigal:002006,similar to AA sequence:UniProtKB:P28366;locus_tag=LNAOJCKE_00177;product=Protein translocase subunit SecA
contig00001	Prodigal:002006	CDS	186915	189062	.	-	0	ID=LNAOJCKE_00178;inference=ab initio prediction:Prodigal:002006;locus_tag=LNAOJCKE_00178;product=hypothetical protein
contig00001	Prodigal:002006	CDS	189075	190976	.	-	0	ID=LNAOJCKE_00179;inference=ab initio prediction:Prodigal:002006;locus_tag=LNAOJCKE_00179;product=hypothetical protein
contig00001	Prodigal:002006	CDS	191069	191365	.	-	0	ID=LNAOJCKE_00180;inference=ab initio prediction:Prodigal:002006;locus_tag=LNAOJCKE_00180;product=hypothetical protein
contig00001	Prodigal:002006	CDS	191722	192795	.	+	0	ID=LNAOJCKE_00181;inference=ab initio prediction:Prodigal:002006;locus_tag=LNAOJCKE_00181;product=hypothetical protein
contig00001	Prodigal:002006	CDS	192792	193445	.	+	0	ID=LNAOJCKE_00182;inference=ab initio prediction:Prodigal:002006;locus_tag=LNAOJCKE_00182;product=hypothetical protein
contig00001	Prodigal:002006	CDS	193475	195862	.	+	0	ID=LNAOJCKE_00183;inference=ab initio prediction:Prodigal:002006;locus_tag=LNAOJCKE_00183;product=hypothetical protein
contig00001	Prodigal:002006	CDS	195859	196734	.	+	0	ID=LNAOJCKE_00184;inference=ab initio prediction:Prodigal:002006;locus_tag=LNAOJCKE_00184;product=hypothetical protein
contig00001	Prodigal:002006	CDS	196749	197681	.	+	0	ID=LNAOJCKE_00185;Name=moaA_1;gene=moaA_1;inference=ab initio prediction:Prodigal:002006,protein motif:HAMAP:MF_01225_A;locus_tag=LNAOJCKE_00185;product=GTP 3'%2C8-cyclase
contig00001	Prodigal:002006	CDS	197753	198781	.	-	0	ID=LNAOJCKE_00186;inference=ab initio prediction:Prodigal:002006;locus_tag=LNAOJCKE_00186;product=hypothetical protein
contig00001	Prodigal:002006	CDS	199620	200420	.	+	0	ID=LNAOJCKE_00187;inference=ab initio prediction:Prodigal:002006;locus_tag=LNAOJCKE_00187;product=hypothetical protein
contig00001	Prodigal:002006	CDS	200610	246626	.	+	0	ID=LNAOJCKE_00188;inference=ab initio prediction:Prodigal:002006;locus_tag=LNAOJCKE_00188;product=hypothetical protein
contig00001	Prodigal:002006	CDS	247059	248513	.	-	0	ID=LNAOJCKE_00189;eC_number=1.16.3.1;Name=mmcO;db_xref=COG:COG2132;gene=mmcO;inference=ab initio prediction:Prodigal:002006,similar to AA sequence:UniProtKB:I6WZK7;locus_tag=LNAOJCKE_00189;product=Multicopper oxidase MmcO
contig00001	Aragorn:001002	tRNA	248676	248760	.	+	.	ID=LNAOJCKE_00190;inference=COORDINATES:profile:Aragorn:001002;locus_tag=LNAOJCKE_00190;product=tRNA-Leu(tag)
contig00001	Prodigal:002006	CDS	248874	250298	.	+	0	ID=LNAOJCKE_00191;eC_number=5.2.1.8;Name=tig;db_xref=COG:COG0544;gene=tig;inference=ab initio prediction:Prodigal:002006,similar to AA sequence:UniProtKB:Q9KQS5;locus_tag=LNAOJCKE_00191;product=Trigger factor
contig00001	Prodigal:002006	CDS	250434	251060	.	+	0	ID=LNAOJCKE_00192;eC_number=3.4.21.92;Name=clpP;gene=clpP;inference=ab initio prediction:Prodigal:002006,similar to AA sequence:UniProtKB:B8GX16;locus_tag=LNAOJCKE_00192;product=ATP-dependent Clp protease proteolytic subunit
contig00001	Prodigal:002006	CDS	251307	252578	.	+	0	ID=LNAOJCKE_00193;Name=clpX;gene=clpX;inference=ab initio prediction:Prodigal:002006,similar to AA sequence:UniProtKB:B8GX14;locus_tag=LNAOJCKE_00193;product=ATP-dependent Clp protease ATP-binding subunit ClpX
contig00001	Prodigal:002006	CDS	252847	255270	.	+	0	ID=LNAOJCKE_00194;eC_number=3.4.21.53;Name=lon_1;gene=lon_1;inference=ab initio prediction:Prodigal:002006,similar to AA sequence:UniProtKB:Q2YPX3;locus_tag=LNAOJCKE_00194;product=Lon protease
contig00001	Aragorn:001002	tRNA	255403	255478	.	+	.	ID=LNAOJCKE_00195;inference=COORDINATES:profile:Aragorn:001002;locus_tag=LNAOJCKE_00195;product=tRNA-Val(tac)
contig00001	Prodigal:002006	CDS	256032	256139	.	+	0	ID=LNAOJCKE_00196;inference=ab initio prediction:Prodigal:002006;locus_tag=LNAOJCKE_00196;product=hypothetical protein
contig00001	Prodigal:002006	CDS	256699	257937	.	+	0	ID=LNAOJCKE_00197;eC_number=2.4.1.250;Name=mshA_3;gene=mshA_3;inference=ab initio prediction:Prodigal:002006,protein motif:HAMAP:MF_01695;locus_tag=LNAOJCKE_00197;product=D-inositol-3-phosphate glycosyltransferase
contig00001	Prodigal:002006	CDS	257983	258930	.	-	0	ID=LNAOJCKE_00198;eC_number=2.1.1.44;Name=egtD_1;db_xref=COG:COG4301;gene=egtD_1;inference=ab initio prediction:Prodigal:002006,similar to AA sequence:UniProtKB:P9WN47;locus_tag=LNAOJCKE_00198;product=Histidine N-alpha-methyltransferase
contig00001	Prodigal:002006	CDS	258927	259952	.	-	0	ID=LNAOJCKE_00199;eC_number=2.1.1.297;Name=prmC_1;gene=prmC_1;inference=ab initio prediction:Prodigal:002006,protein motif:HAMAP:MF_02126;locus_tag=LNAOJCKE_00199;product=Release factor glutamine methyltransferase
contig00001	Prodigal:002006	CDS	259955	260710	.	-	0	ID=LNAOJCKE_00200;inference=ab initio prediction:Prodigal:002006;locus_tag=LNAOJCKE_00200;product=hypothetical protein
contig00001	Prodigal:002006	CDS	260982	261578	.	-	0	ID=LNAOJCKE_00201;inference=ab initio prediction:Prodigal:002006;locus_tag=LNAOJCKE_00201;product=hypothetical protein
contig00001	Prodigal:002006	CDS	261748	263769	.	+	0	ID=LNAOJCKE_00202;inference=ab initio prediction:Prodigal:002006;locus_tag=LNAOJCKE_00202;product=hypothetical protein
contig00001	Prodigal:002006	CDS	263913	264632	.	+	0	ID=LNAOJCKE_00203;Name=kpsM_1;db_xref=COG:COG1682;gene=kpsM_1;inference=ab initio prediction:Prodigal:002006,similar to AA sequence:UniProtKB:P23889;locus_tag=LNAOJCKE_00203;product=Polysialic acid transport protein KpsM
contig00001	Aragorn:001002	tRNA	264902	264977	.	+	.	ID=LNAOJCKE_00204;inference=COORDINATES:profile:Aragorn:001002;locus_tag=LNAOJCKE_00204;product=tRNA-Ala(ggc)
contig00001	Prodigal:002006	CDS	265215	265928	.	-	0	ID=LNAOJCKE_00205;inference=ab initio prediction:Prodigal:002006;locus_tag=LNAOJCKE_00205;product=hypothetical protein
contig00001	Prodigal:002006	CDS	266151	267329	.	+	0	ID=LNAOJCKE_00206;inference=ab initio prediction:Prodigal:002006;locus_tag=LNAOJCKE_00206;product=hypothetical protein
contig00001	Prodigal:002006	CDS	267775	268203	.	-	0	ID=LNAOJCKE_00207;inference=ab initio prediction:Prodigal:002006;locus_tag=LNAOJCKE_00207;product=hypothetical protein
contig00001	Prodigal:002006	CDS	268709	271849	.	+	0	ID=LNAOJCKE_00208;eC_number=2.7.7.7;Name=polA;db_xref=COG:COG0258;gene=polA;inference=ab initio prediction:Prodigal:002006,similar to AA sequence:UniProtKB:P00582;locus_tag=LNAOJCKE_00208;product=DNA polymerase I
contig00001	Prodigal:002006	CDS	271939	272577	.	+	0	ID=LNAOJCKE_00209;inference=ab initio prediction:Prodigal:002006;locus_tag=LNAOJCKE_00209;product=hypothetical protein
contig00001	Prodigal:002006	CDS	272579	273709	.	+	0	ID=LNAOJCKE_00210;inference=ab initio prediction:Prodigal:002006;locus_tag=LNAOJCKE_00210;product=hypothetical protein
contig00001	Prodigal:002006	CDS	273706	274368	.	-	0	ID=LNAOJCKE_00211;eC_number=3.1.21.7;Name=nfi;db_xref=COG:COG1515;gene=nfi;inference=ab initio prediction:Prodigal:002006,similar to AA sequence:UniProtKB:Q9X2H9;locus_tag=LNAOJCKE_00211;product=Endonuclease V
contig00001	Prodigal:002006	CDS	274382	275479	.	-	0	ID=LNAOJCKE_00212;Name=ychF;db_xref=COG:COG0012;gene=ychF;inference=ab initio prediction:Prodigal:002006,similar to AA sequence:UniProtKB:P44681;locus_tag=LNAOJCKE_00212;product=Ribosome-binding ATPase YchF
contig00001	Prodigal:002006	CDS	275483	275962	.	-	0	ID=LNAOJCKE_00213;inference=ab initio prediction:Prodigal:002006;locus_tag=LNAOJCKE_00213;product=hypothetical protein
contig00001	Prodigal:002006	CDS	275922	276152	.	-	0	ID=LNAOJCKE_00214;inference=ab initio prediction:Prodigal:002006;locus_tag=LNAOJCKE_00214;product=hypothetical protein
contig00001	Prodigal:002006	CDS	276202	276834	.	-	0	ID=LNAOJCKE_00215;eC_number=3.1.1.29;Name=pth;db_xref=COG:COG0193;gene=pth;inference=ab initio prediction:Prodigal:002006,similar to AA sequence:UniProtKB:A0R3D3;locus_tag=LNAOJCKE_00215;product=Peptidyl-tRNA hydrolase
contig00001	Prodigal:002006	CDS	276937	277617	.	-	0	ID=LNAOJCKE_00216;Name=rplY;db_xref=COG:COG1825;gene=rplY;inference=ab initio prediction:Prodigal:002006,similar to AA sequence:UniProtKB:Q6N1P8;locus_tag=LNAOJCKE_00216;product=50S ribosomal protein L25
contig00001	Prodigal:002006	CDS	277789	278271	.	-	0	ID=LNAOJCKE_00217;inference=ab initio prediction:Prodigal:002006;locus_tag=LNAOJCKE_00217;product=hypothetical protein
contig00001	Prodigal:002006	CDS	278645	278839	.	+	0	ID=LNAOJCKE_00218;inference=ab initio prediction:Prodigal:002006;locus_tag=LNAOJCKE_00218;product=hypothetical protein
contig00001	Prodigal:002006	CDS	279067	279576	.	+	0	ID=LNAOJCKE_00219;inference=ab initio prediction:Prodigal:002006;locus_tag=LNAOJCKE_00219;product=hypothetical protein
contig00001	Prodigal:002006	CDS	279771	280556	.	+	0	ID=LNAOJCKE_00220;inference=ab initio prediction:Prodigal:002006;locus_tag=LNAOJCKE_00220;product=hypothetical protein
contig00001	Prodigal:002006	CDS	280568	282067	.	+	0	ID=LNAOJCKE_00221;Name=sctC_1;gene=sctC_1;inference=ab initio prediction:Prodigal:002006,protein motif:HAMAP:MF_02219;locus_tag=LNAOJCKE_00221;product=Type 3 secretion system secretin
contig00001	Prodigal:002006	CDS	282093	282839	.	+	0	ID=LNAOJCKE_00222;inference=ab initio prediction:Prodigal:002006;locus_tag=LNAOJCKE_00222;product=hypothetical protein
contig00001	Prodigal:002006	CDS	282928	284172	.	+	0	ID=LNAOJCKE_00223;inference=ab initio prediction:Prodigal:002006,protein motif:HAMAP:MF_02040;locus_tag=LNAOJCKE_00223;product=Iron-sulfur cluster carrier protein
contig00001	Prodigal:002006	CDS	284220	285668	.	+	0	ID=LNAOJCKE_00224;inference=ab initio prediction:Prodigal:002006;locus_tag=LNAOJCKE_00224;product=hypothetical protein
contig00001	Prodigal:002006	CDS	285665	286636	.	+	0	ID=LNAOJCKE_00225;inference=ab initio prediction:Prodigal:002006;locus_tag=LNAOJCKE_00225;product=hypothetical protein
contig00001	Prodigal:002006	CDS	286739	287710	.	+	0	ID=LNAOJCKE_00226;inference=ab initio prediction:Prodigal:002006;locus_tag=LNAOJCKE_00226;product=hypothetical protein
contig00001	Prodigal:002006	CDS	287797	288807	.	+	0	ID=LNAOJCKE_00227;inference=ab initio prediction:Prodigal:002006;locus_tag=LNAOJCKE_00227;product=hypothetical protein
contig00001	Prodigal:002006	CDS	288804	290081	.	+	0	ID=LNAOJCKE_00228;Name=yhjE_1;gene=yhjE_1;inference=ab initio prediction:Prodigal:002006,similar to AA sequence:UniProtKB:P37643;locus_tag=LNAOJCKE_00228;product=Inner membrane metabolite transport protein YhjE
contig00001	Prodigal:002006	CDS	290234	290659	.	+	0	ID=LNAOJCKE_00229;Name=ohrB;db_xref=COG:COG1764;gene=ohrB;inference=ab initio prediction:Prodigal:002006,similar to AA sequence:UniProtKB:P80242;locus_tag=LNAOJCKE_00229;product=Organic hydroperoxide resistance protein OhrB
contig00001	Prodigal:002006	CDS	290715	291278	.	-	0	ID=LNAOJCKE_00230;inference=ab initio prediction:Prodigal:002006;locus_tag=LNAOJCKE_00230;product=hypothetical protein
contig00001	Prodigal:002006	CDS	291323	291754	.	+	0	ID=LNAOJCKE_00231;inference=ab initio prediction:Prodigal:002006;locus_tag=LNAOJCKE_00231;product=hypothetical protein
contig00001	Prodigal:002006	CDS	291789	293072	.	-	0	ID=LNAOJCKE_00232;inference=ab initio prediction:Prodigal:002006,similar to AA sequence:UniProtKB:P9WJX1;locus_tag=LNAOJCKE_00232;product=putative MFS-type transporter
contig00001	Prodigal:002006	CDS	293499	295094	.	+	0	ID=LNAOJCKE_00233;inference=ab initio prediction:Prodigal:002006;locus_tag=LNAOJCKE_00233;product=hypothetical protein
contig00001	Prodigal:002006	CDS	295152	295571	.	-	0	ID=LNAOJCKE_00234;inference=ab initio prediction:Prodigal:002006;locus_tag=LNAOJCKE_00234;product=hypothetical protein
contig00001	Prodigal:002006	CDS	295726	296631	.	-	0	ID=LNAOJCKE_00235;inference=ab initio prediction:Prodigal:002006;locus_tag=LNAOJCKE_00235;product=hypothetical protein
contig00001	Prodigal:002006	CDS	296717	297049	.	-	0	ID=LNAOJCKE_00236;inference=ab initio prediction:Prodigal:002006;locus_tag=LNAOJCKE_00236;product=hypothetical protein
contig00001	Prodigal:002006	CDS	297353	297712	.	+	0	ID=LNAOJCKE_00237;inference=ab initio prediction:Prodigal:002006;locus_tag=LNAOJCKE_00237;product=hypothetical protein
contig00001	Prodigal:002006	CDS	297764	298441	.	+	0	ID=LNAOJCKE_00238;eC_number=3.1.13.5;Name=rnd_1;gene=rnd_1;inference=ab initio prediction:Prodigal:002006,protein motif:HAMAP:MF_01899;locus_tag=LNAOJCKE_00238;product=Ribonuclease D
contig00001	Prodigal:002006	CDS	298707	299468	.	+	0	ID=LNAOJCKE_00239;inference=ab initio prediction:Prodigal:002006;locus_tag=LNAOJCKE_00239;product=hypothetical protein
contig00001	Prodigal:002006	CDS	299465	300202	.	+	0	ID=LNAOJCKE_00240;Name=lptA;gene=lptA;inference=ab initio prediction:Prodigal:002006,protein motif:HAMAP:MF_01914;locus_tag=LNAOJCKE_00240;product=Lipopolysaccharide export system protein LptA
contig00001	Prodigal:002006	CDS	300220	301089	.	+	0	ID=LNAOJCKE_00241;eC_number=3.6.3.-;Name=lptB_1;db_xref=COG:COG1137;gene=lptB_1;inference=ab initio prediction:Prodigal:002006,similar to AA sequence:UniProtKB:P45073;locus_tag=LNAOJCKE_00241;product=Lipopolysaccharide export system ATP-binding protein LptB
contig00001	Prodigal:002006	CDS	301467	303002	.	+	0	ID=LNAOJCKE_00242;Name=rpoN2;db_xref=COG:COG1508;gene=rpoN2;inference=ab initio prediction:Prodigal:002006,similar to AA sequence:UniProtKB:P30333;locus_tag=LNAOJCKE_00242;product=RNA polymerase sigma-54 factor 2
contig00001	Prodigal:002006	CDS	303115	303726	.	+	0	ID=LNAOJCKE_00243;Name=hpf;db_xref=COG:COG1544;gene=hpf;inference=ab initio prediction:Prodigal:002006,similar to AA sequence:UniProtKB:A2RIX0;locus_tag=LNAOJCKE_00243;product=Ribosome hibernation promotion factor
contig00001	Prodigal:002006	CDS	303922	304389	.	+	0	ID=LNAOJCKE_00244;Name=ptsN_1;db_xref=COG:COG1762;gene=ptsN_1;inference=ab initio prediction:Prodigal:002006,similar to AA sequence:UniProtKB:P69829;locus_tag=LNAOJCKE_00244;product=Nitrogen regulatory protein
contig00001	Prodigal:002006	CDS	304392	304721	.	+	0	ID=LNAOJCKE_00245;inference=ab initio prediction:Prodigal:002006;locus_tag=LNAOJCKE_00245;product=hypothetical protein
contig00001	Prodigal:002006	CDS	304758	305846	.	+	0	ID=LNAOJCKE_00246;eC_number=6.6.1.1;Name=bchI;db_xref=COG:COG1239;gene=bchI;inference=ab initio prediction:Prodigal:002006,similar to AA sequence:UniProtKB:P26239;locus_tag=LNAOJCKE_00246;product=Magnesium-chelatase 38 kDa subunit
contig00001	Prodigal:002006	CDS	305932	306570	.	-	0	ID=LNAOJCKE_00247;eC_number=5.4.2.11;Name=gpmA_1;gene=gpmA_1;inference=ab initio prediction:Prodigal:002006,similar to AA sequence:UniProtKB:B4RIY7;locus_tag=LNAOJCKE_00247;product=2%2C3-bisphosphoglycerate-dependent phosphoglycerate mutase
contig00001	Prodigal:002006	CDS	306715	307518	.	-	0	ID=LNAOJCKE_00248;eC_number=1.17.1.8;Name=dapB;db_xref=COG:COG0289;gene=dapB;inference=ab initio prediction:Prodigal:002006,similar to AA sequence:UniProtKB:Q6G2G3;locus_tag=LNAOJCKE_00248;product=4-hydroxy-tetrahydrodipicolinate reductase
contig00001	Prodigal:002006	CDS	307598	308287	.	-	0	ID=LNAOJCKE_00249;inference=ab initio prediction:Prodigal:002006,similar to AA sequence:UniProtKB:P0AEY1;locus_tag=LNAOJCKE_00249;note=UPF0056 inner membrane protein MarC;product=hypothetical protein
contig00001	Prodigal:002006	CDS	308320	309072	.	-	0	ID=LNAOJCKE_00250;inference=ab initio prediction:Prodigal:002006;locus_tag=LNAOJCKE_00250;product=hypothetical protein
contig00001	Prodigal:002006	CDS	309309	310088	.	+	0	ID=LNAOJCKE_00251;eC_number=3.1.2.6;Name=gloB_1;db_xref=COG:COG0491;gene=gloB_1;inference=ab initio prediction:Prodigal:002006,similar to AA sequence:UniProtKB:Q8ZRM2;locus_tag=LNAOJCKE_00251;product=Hydroxyacylglutathione hydrolase
contig00001	Prodigal:002006	CDS	310255	310407	.	+	0	ID=LNAOJCKE_00252;inference=ab initio prediction:Prodigal:002006;locus_tag=LNAOJCKE_00252;product=hypothetical protein
contig00001	Prodigal:002006	CDS	310404	311390	.	+	0	ID=LNAOJCKE_00253;Name=xerD;gene=xerD;inference=ab initio prediction:Prodigal:002006,similar to AA sequence:UniProtKB:Q2YR40;locus_tag=LNAOJCKE_00253;product=Tyrosine recombinase XerD
contig00001	Prodigal:002006	CDS	311572	312777	.	+	0	ID=LNAOJCKE_00254;inference=ab initio prediction:Prodigal:002006;locus_tag=LNAOJCKE_00254;product=hypothetical protein
contig00001	Prodigal:002006	CDS	312909	315137	.	+	0	ID=LNAOJCKE_00255;eC_number=3.2.1.-;inference=ab initio prediction:Prodigal:002006,similar to AA sequence:UniProtKB:T2KMH0;locus_tag=LNAOJCKE_00255;product=Beta-xylosidase
contig00001	Prodigal:002006	CDS	315144	316346	.	-	0	ID=LNAOJCKE_00256;Name=yejE;db_xref=COG:COG4239;gene=yejE;inference=ab initio prediction:Prodigal:002006,similar to AA sequence:UniProtKB:P33915;locus_tag=LNAOJCKE_00256;product=Inner membrane ABC transporter permease protein YejE
contig00001	Prodigal:002006	CDS	316383	316883	.	-	0	ID=LNAOJCKE_00257;inference=ab initio prediction:Prodigal:002006;locus_tag=LNAOJCKE_00257;product=hypothetical protein
contig00001	Prodigal:002006	CDS	316905	318089	.	-	0	ID=LNAOJCKE_00258;eC_number=2.6.1.88;Name=ybdL;db_xref=COG:COG0436;gene=ybdL;inference=ab initio prediction:Prodigal:002006,similar to AA sequence:UniProtKB:P77806;locus_tag=LNAOJCKE_00258;product=Methionine aminotransferase
contig00001	Prodigal:002006	CDS	318887	320275	.	+	0	ID=LNAOJCKE_00259;Name=mdtA_1;gene=mdtA_1;inference=ab initio prediction:Prodigal:002006,protein motif:HAMAP:MF_01422;locus_tag=LNAOJCKE_00259;product=Multidrug resistance protein MdtA
contig00001	Prodigal:002006	CDS	320288	323425	.	+	0	ID=LNAOJCKE_00260;Name=mdtB_1;gene=mdtB_1;inference=ab initio prediction:Prodigal:002006,similar to AA sequence:UniProtKB:B6HYS0;locus_tag=LNAOJCKE_00260;product=Multidrug resistance protein MdtB
contig00001	Prodigal:002006	CDS	323422	326736	.	+	0	ID=LNAOJCKE_00261;Name=mdtB_2;db_xref=COG:COG0841;gene=mdtB_2;inference=ab initio prediction:Prodigal:002006,similar to AA sequence:UniProtKB:Q0TG15;locus_tag=LNAOJCKE_00261;product=Multidrug resistance protein MdtB
contig00001	Prodigal:002006	CDS	326750	328297	.	+	0	ID=LNAOJCKE_00262;Name=oprM;db_xref=COG:COG1538;gene=oprM;inference=ab initio prediction:Prodigal:002006,similar to AA sequence:UniProtKB:Q51487;locus_tag=LNAOJCKE_00262;product=Outer membrane protein OprM
contig00001	Prodigal:002006	CDS	328413	329921	.	+	0	ID=LNAOJCKE_00263;eC_number=1.1.1.49;Name=zwf_1;db_xref=COG:COG0364;gene=zwf_1;inference=ab initio prediction:Prodigal:002006,similar to AA sequence:UniProtKB:P54547;locus_tag=LNAOJCKE_00263;product=Glucose-6-phosphate 1-dehydrogenase
contig00001	Prodigal:002006	CDS	330030	331139	.	-	0	ID=LNAOJCKE_00264;eC_number=1.1.1.85;Name=leuB;gene=leuB;inference=ab initio prediction:Prodigal:002006,similar to AA sequence:UniProtKB:Q2T7H6;locus_tag=LNAOJCKE_00264;product=3-isopropylmalate dehydrogenase
contig00001	Prodigal:002006	CDS	331232	331549	.	-	0	ID=LNAOJCKE_00265;inference=ab initio prediction:Prodigal:002006;locus_tag=LNAOJCKE_00265;product=hypothetical protein
contig00001	Prodigal:002006	CDS	331715	333310	.	+	0	ID=LNAOJCKE_00266;inference=ab initio prediction:Prodigal:002006;locus_tag=LNAOJCKE_00266;product=hypothetical protein
contig00001	Prodigal:002006	CDS	333467	335155	.	+	0	ID=LNAOJCKE_00267;eC_number=4.1.1.7;Name=mdlC;gene=mdlC;inference=ab initio prediction:Prodigal:002006,similar to AA sequence:UniProtKB:P20906;locus_tag=LNAOJCKE_00267;product=Benzoylformate decarboxylase
contig00001	Prodigal:002006	CDS	335152	335589	.	+	0	ID=LNAOJCKE_00268;inference=ab initio prediction:Prodigal:002006;locus_tag=LNAOJCKE_00268;product=hypothetical protein
contig00001	Prodigal:002006	CDS	335594	336556	.	-	0	ID=LNAOJCKE_00269;inference=ab initio prediction:Prodigal:002006;locus_tag=LNAOJCKE_00269;product=hypothetical protein
contig00001	Prodigal:002006	CDS	336593	337378	.	+	0	ID=LNAOJCKE_00270;eC_number=2.4.1.129;Name=mtgA_1;gene=mtgA_1;inference=ab initio prediction:Prodigal:002006,protein motif:HAMAP:MF_00766;locus_tag=LNAOJCKE_00270;product=Biosynthetic peptidoglycan transglycosylase
contig00001	Prodigal:002006	CDS	337383	338786	.	-	0	ID=LNAOJCKE_00271;inference=ab initio prediction:Prodigal:002006;locus_tag=LNAOJCKE_00271;product=hypothetical protein
contig00001	Prodigal:002006	CDS	339310	340431	.	-	0	ID=LNAOJCKE_00272;Name=takP;db_xref=COG:COG4663;gene=takP;inference=ab initio prediction:Prodigal:002006,similar to AA sequence:UniProtKB:Q3J1R2;locus_tag=LNAOJCKE_00272;product=Alpha-keto acid-binding periplasmic protein TakP
contig00001	Prodigal:002006	CDS	340551	341126	.	+	0	ID=LNAOJCKE_00273;inference=ab initio prediction:Prodigal:002006;locus_tag=LNAOJCKE_00273;product=hypothetical protein
contig00001	Prodigal:002006	CDS	341254	342378	.	-	0	ID=LNAOJCKE_00274;Name=livJ;db_xref=COG:COG0683;gene=livJ;inference=ab initio prediction:Prodigal:002006,similar to AA sequence:UniProtKB:P17215;locus_tag=LNAOJCKE_00274;product=Leu/Ile/Val/Thr-binding protein
contig00001	Prodigal:002006	CDS	342628	343800	.	-	0	ID=LNAOJCKE_00275;inference=ab initio prediction:Prodigal:002006;locus_tag=LNAOJCKE_00275;product=hypothetical protein
contig00001	Prodigal:002006	CDS	343984	345468	.	-	0	ID=LNAOJCKE_00276;inference=ab initio prediction:Prodigal:002006;locus_tag=LNAOJCKE_00276;product=hypothetical protein
contig00001	Prodigal:002006	CDS	345475	347427	.	-	0	ID=LNAOJCKE_00277;inference=ab initio prediction:Prodigal:002006;locus_tag=LNAOJCKE_00277;product=hypothetical protein
contig00001	Prodigal:002006	CDS	347773	349080	.	+	0	ID=LNAOJCKE_00278;inference=ab initio prediction:Prodigal:002006;locus_tag=LNAOJCKE_00278;product=hypothetical protein
contig00001	Prodigal:002006	CDS	349131	349919	.	+	0	ID=LNAOJCKE_00279;inference=ab initio prediction:Prodigal:002006;locus_tag=LNAOJCKE_00279;product=hypothetical protein
contig00001	Prodigal:002006	CDS	349919	350776	.	+	0	ID=LNAOJCKE_00280;eC_number=2.1.2.9;Name=fmt_1;gene=fmt_1;inference=ab initio prediction:Prodigal:002006,protein motif:HAMAP:MF_00182;locus_tag=LNAOJCKE_00280;product=Methionyl-tRNA formyltransferase
contig00001	Prodigal:002006	CDS	350780	352060	.	-	0	ID=LNAOJCKE_00281;eC_number=2.5.1.-;db_xref=COG:COG2873;inference=ab initio prediction:Prodigal:002006,similar to AA sequence:UniProtKB:Q9WZY4;locus_tag=LNAOJCKE_00281;product=O-acetyl-L-homoserine sulfhydrylase
contig00001	Prodigal:002006	CDS	352505	353053	.	+	0	ID=LNAOJCKE_00282;eC_number=7.1.1.8;Name=petA;db_xref=COG:COG0723;gene=petA;inference=ab initio prediction:Prodigal:002006,similar to AA sequence:UniProtKB:P51130;locus_tag=LNAOJCKE_00282;product=Ubiquinol-cytochrome c reductase iron-sulfur subunit
contig00001	Prodigal:002006	CDS	353088	354380	.	+	0	ID=LNAOJCKE_00283;Name=fbcH_1;db_xref=COG:COG1290;gene=fbcH_1;inference=ab initio prediction:Prodigal:002006,similar to AA sequence:UniProtKB:P51131;locus_tag=LNAOJCKE_00283;product=Cytochrome b/c1
contig00001	Prodigal:002006	CDS	354402	355295	.	+	0	ID=LNAOJCKE_00284;Name=fbcH_2;db_xref=COG:COG1290;gene=fbcH_2;inference=ab initio prediction:Prodigal:002006,similar to AA sequence:UniProtKB:P51131;locus_tag=LNAOJCKE_00284;product=Cytochrome b/c1
contig00001	Prodigal:002006	CDS	355500	356375	.	+	0	ID=LNAOJCKE_00285;eC_number=2.4.2.28;Name=mtnP;db_xref=COG:COG0005;gene=mtnP;inference=ab initio prediction:Prodigal:002006,similar to AA sequence:UniProtKB:Q2RXH9;locus_tag=LNAOJCKE_00285;product=S-methyl-5'-thioadenosine phosphorylase
contig00001	Prodigal:002006	CDS	356500	356763	.	-	0	ID=LNAOJCKE_00286;inference=ab initio prediction:Prodigal:002006;locus_tag=LNAOJCKE_00286;product=hypothetical protein
contig00001	Prodigal:002006	CDS	356799	357704	.	-	0	ID=LNAOJCKE_00287;eC_number=3.1.4.53;Name=cpdA_1;gene=cpdA_1;inference=ab initio prediction:Prodigal:002006,protein motif:HAMAP:MF_00905;locus_tag=LNAOJCKE_00287;product=3'%2C5'-cyclic adenosine monophosphate phosphodiesterase CpdA
contig00001	Prodigal:002006	CDS	357897	358484	.	+	0	ID=LNAOJCKE_00288;Name=hisB;db_xref=COG:COG0131;gene=hisB;inference=ab initio prediction:Prodigal:002006,similar to AA sequence:UniProtKB:D2QPE6;locus_tag=LNAOJCKE_00288;product=Histidine biosynthesis bifunctional protein HisB
contig00001	Prodigal:002006	CDS	358508	359011	.	+	0	ID=LNAOJCKE_00289;inference=ab initio prediction:Prodigal:002006;locus_tag=LNAOJCKE_00289;product=hypothetical protein
contig00001	Prodigal:002006	CDS	359008	359670	.	+	0	ID=LNAOJCKE_00290;eC_number=4.3.2.10;Name=hisH;gene=hisH;inference=ab initio prediction:Prodigal:002006,similar to AA sequence:UniProtKB:P59957;locus_tag=LNAOJCKE_00290;product=Imidazole glycerol phosphate synthase subunit HisH
contig00001	Prodigal:002006	CDS	359712	360467	.	+	0	ID=LNAOJCKE_00291;eC_number=5.3.1.16;Name=hisA_1;db_xref=COG:COG0106;gene=hisA_1;inference=ab initio prediction:Prodigal:002006,similar to AA sequence:UniProtKB:A1R562;locus_tag=LNAOJCKE_00291;product=1-(5-phosphoribosyl)-5-[(5-phosphoribosylamino)methylideneamino] imidazole-4-carboxamide isomerase
contig00001	Prodigal:002006	CDS	360515	361291	.	+	0	ID=LNAOJCKE_00292;eC_number=4.3.2.10;Name=hisF;db_xref=COG:COG0107;gene=hisF;inference=ab initio prediction:Prodigal:002006,similar to AA sequence:UniProtKB:Q7SIB9;locus_tag=LNAOJCKE_00292;product=Imidazole glycerol phosphate synthase subunit HisF
contig00001	Prodigal:002006	CDS	361373	361735	.	+	0	ID=LNAOJCKE_00293;eC_number=3.6.1.31;Name=hisE;db_xref=COG:COG0140;gene=hisE;inference=ab initio prediction:Prodigal:002006,similar to AA sequence:UniProtKB:Q7P0E6;locus_tag=LNAOJCKE_00293;product=Phosphoribosyl-ATP pyrophosphatase
contig00001	Prodigal:002006	CDS	361732	362745	.	+	0	ID=LNAOJCKE_00294;eC_number=2.7.1.33;Name=coaA;gene=coaA;inference=ab initio prediction:Prodigal:002006,similar to AA sequence:UniProtKB:B5XYG3;locus_tag=LNAOJCKE_00294;product=Pantothenate kinase
contig00001	Prodigal:002006	CDS	362780	363430	.	-	0	ID=LNAOJCKE_00295;eC_number=3.5.1.110;Name=rutB;db_xref=COG:COG1335;gene=rutB;inference=ab initio prediction:Prodigal:002006,similar to AA sequence:UniProtKB:P75897;locus_tag=LNAOJCKE_00295;product=Peroxyureidoacrylate/ureidoacrylate amidohydrolase RutB
contig00001	Prodigal:002006	CDS	363520	364389	.	+	0	ID=LNAOJCKE_00296;Name=argP;gene=argP;inference=ab initio prediction:Prodigal:002006,protein motif:HAMAP:MF_00513;locus_tag=LNAOJCKE_00296;product=HTH-type transcriptional regulator ArgP
contig00001	Prodigal:002006	CDS	364647	365780	.	+	0	ID=LNAOJCKE_00297;inference=ab initio prediction:Prodigal:002006;locus_tag=LNAOJCKE_00297;product=hypothetical protein
contig00001	Prodigal:002006	CDS	366015	366536	.	+	0	ID=LNAOJCKE_00298;inference=ab initio prediction:Prodigal:002006;locus_tag=LNAOJCKE_00298;product=hypothetical protein
contig00001	Prodigal:002006	CDS	366620	367126	.	-	0	ID=LNAOJCKE_00299;inference=ab initio prediction:Prodigal:002006;locus_tag=LNAOJCKE_00299;product=hypothetical protein
contig00001	Prodigal:002006	CDS	367590	368270	.	+	0	ID=LNAOJCKE_00300;inference=ab initio prediction:Prodigal:002006;locus_tag=LNAOJCKE_00300;product=hypothetical protein
contig00001	Prodigal:002006	CDS	368385	368702	.	-	0	ID=LNAOJCKE_00301;inference=ab initio prediction:Prodigal:002006;locus_tag=LNAOJCKE_00301;product=hypothetical protein
contig00001	Prodigal:002006	CDS	368896	369372	.	-	0	ID=LNAOJCKE_00302;inference=ab initio prediction:Prodigal:002006;locus_tag=LNAOJCKE_00302;product=hypothetical protein
contig00001	Prodigal:002006	CDS	369560	372175	.	+	0	ID=LNAOJCKE_00303;eC_number=2.7.-.-;Name=sasA_1;gene=sasA_1;inference=ab initio prediction:Prodigal:002006,protein motif:HAMAP:MF_01837;locus_tag=LNAOJCKE_00303;product=Adaptive-response sensory-kinase SasA
contig00001	Prodigal:002006	CDS	372447	374396	.	+	0	ID=LNAOJCKE_00304;eC_number=6.2.1.1;Name=acsA_1;db_xref=COG:COG0365;gene=acsA_1;inference=ab initio prediction:Prodigal:002006,similar to AA sequence:UniProtKB:Q89WV5;locus_tag=LNAOJCKE_00304;product=Acetyl-coenzyme A synthetase
contig00001	Prodigal:002006	CDS	374625	375011	.	+	0	ID=LNAOJCKE_00305;inference=ab initio prediction:Prodigal:002006;locus_tag=LNAOJCKE_00305;product=hypothetical protein
contig00001	Prodigal:002006	CDS	375008	376705	.	+	0	ID=LNAOJCKE_00306;Name=actP_1;db_xref=COG:COG4147;gene=actP_1;inference=ab initio prediction:Prodigal:002006,similar to AA sequence:UniProtKB:P32705;locus_tag=LNAOJCKE_00306;product=Cation/acetate symporter ActP
contig00001	Prodigal:002006	CDS	376951	378687	.	+	0	ID=LNAOJCKE_00307;Name=nanT_1;gene=nanT_1;inference=ab initio prediction:Prodigal:002006,protein motif:HAMAP:MF_01238;locus_tag=LNAOJCKE_00307;product=Sialic acid transporter NanT
contig00001	Prodigal:002006	CDS	379127	379345	.	-	0	ID=LNAOJCKE_00308;inference=ab initio prediction:Prodigal:002006;locus_tag=LNAOJCKE_00308;product=hypothetical protein
contig00001	Prodigal:002006	CDS	379734	380006	.	-	0	ID=LNAOJCKE_00309;inference=ab initio prediction:Prodigal:002006;locus_tag=LNAOJCKE_00309;product=hypothetical protein
contig00001	Prodigal:002006	CDS	380084	380971	.	-	0	ID=LNAOJCKE_00310;eC_number=2.6.1.42;Name=ilvE;db_xref=COG:COG0115;gene=ilvE;inference=ab initio prediction:Prodigal:002006,similar to AA sequence:UniProtKB:O86428;locus_tag=LNAOJCKE_00310;product=Branched-chain-amino-acid aminotransferase
contig00001	Prodigal:002006	CDS	381205	381762	.	+	0	ID=LNAOJCKE_00311;inference=ab initio prediction:Prodigal:002006;locus_tag=LNAOJCKE_00311;product=hypothetical protein
contig00001	Prodigal:002006	CDS	381762	382487	.	+	0	ID=LNAOJCKE_00312;Name=ompR_1;gene=ompR_1;inference=ab initio prediction:Prodigal:002006,similar to AA sequence:UniProtKB:P0AA16;locus_tag=LNAOJCKE_00312;product=Transcriptional regulatory protein OmpR
contig00001	Prodigal:002006	CDS	382495	383913	.	+	0	ID=LNAOJCKE_00313;eC_number=2.7.-.-;Name=sasA_2;gene=sasA_2;inference=ab initio prediction:Prodigal:002006,protein motif:HAMAP:MF_01837;locus_tag=LNAOJCKE_00313;product=Adaptive-response sensory-kinase SasA
contig00001	Prodigal:002006	CDS	384060	384251	.	+	0	ID=LNAOJCKE_00314;inference=ab initio prediction:Prodigal:002006;locus_tag=LNAOJCKE_00314;product=hypothetical protein
contig00001	Prodigal:002006	CDS	384291	385472	.	+	0	ID=LNAOJCKE_00315;eC_number=2.6.1.1;Name=aspC_1;gene=aspC_1;inference=ab initio prediction:Prodigal:002006,similar to AA sequence:UniProtKB:Q55128;locus_tag=LNAOJCKE_00315;product=Aspartate aminotransferase
contig00001	Prodigal:002006	CDS	385659	386072	.	+	0	ID=LNAOJCKE_00316;inference=ab initio prediction:Prodigal:002006;locus_tag=LNAOJCKE_00316;product=hypothetical protein
contig00001	Prodigal:002006	CDS	386273	386569	.	+	0	ID=LNAOJCKE_00317;inference=ab initio prediction:Prodigal:002006;locus_tag=LNAOJCKE_00317;product=hypothetical protein
contig00001	Prodigal:002006	CDS	386575	387000	.	-	0	ID=LNAOJCKE_00318;Name=mscL;db_xref=COG:COG1970;gene=mscL;inference=ab initio prediction:Prodigal:002006,similar to AA sequence:UniProtKB:P0A742;locus_tag=LNAOJCKE_00318;product=Large-conductance mechanosensitive channel
contig00001	Prodigal:002006	CDS	387420	388124	.	+	0	ID=LNAOJCKE_00319;inference=ab initio prediction:Prodigal:002006;locus_tag=LNAOJCKE_00319;product=hypothetical protein
contig00001	Prodigal:002006	CDS	388245	390692	.	-	0	ID=LNAOJCKE_00320;eC_number=5.6.2.2;Name=gyrB;gene=gyrB;inference=ab initio prediction:Prodigal:002006,similar to AA sequence:UniProtKB:B8GXQ0;locus_tag=LNAOJCKE_00320;product=DNA gyrase subunit B
contig00001	Prodigal:002006	CDS	390932	391576	.	-	0	ID=LNAOJCKE_00321;eC_number=3.1.2.6;Name=gloC;db_xref=COG:COG0491;gene=gloC;inference=ab initio prediction:Prodigal:002006,similar to AA sequence:UniProtKB:P75849;locus_tag=LNAOJCKE_00321;product=Hydroxyacylglutathione hydrolase GloC
contig00001	Prodigal:002006	CDS	391663	392067	.	-	0	ID=LNAOJCKE_00322;eC_number=3.1.2.-;db_xref=COG:COG1607;inference=ab initio prediction:Prodigal:002006,similar to AA sequence:UniProtKB:P44886;locus_tag=LNAOJCKE_00322;product=putative acyl-CoA thioester hydrolase
contig00001	Prodigal:002006	CDS	392162	392305	.	-	0	ID=LNAOJCKE_00323;inference=ab initio prediction:Prodigal:002006;locus_tag=LNAOJCKE_00323;product=hypothetical protein
contig00001	Prodigal:002006	CDS	392515	392799	.	-	0	ID=LNAOJCKE_00324;inference=ab initio prediction:Prodigal:002006;locus_tag=LNAOJCKE_00324;product=hypothetical protein
contig00001	Prodigal:002006	CDS	392919	393104	.	-	0	ID=LNAOJCKE_00325;inference=ab initio prediction:Prodigal:002006,similar to AA sequence:UniProtKB:Q7DDI1;locus_tag=LNAOJCKE_00325;note=UPF0339 protein NMB1088;product=hypothetical protein
contig00001	Prodigal:002006	CDS	393199	394842	.	-	0	ID=LNAOJCKE_00326;eC_number=3.6.4.13;Name=rhlE_1;gene=rhlE_1;inference=ab initio prediction:Prodigal:002006,protein motif:HAMAP:MF_00968;locus_tag=LNAOJCKE_00326;product=ATP-dependent RNA helicase RhlE
contig00001	Prodigal:002006	CDS	395327	396412	.	+	0	ID=LNAOJCKE_00327;inference=ab initio prediction:Prodigal:002006;locus_tag=LNAOJCKE_00327;product=hypothetical protein
contig00001	Prodigal:002006	CDS	396520	396756	.	-	0	ID=LNAOJCKE_00328;inference=ab initio prediction:Prodigal:002006;locus_tag=LNAOJCKE_00328;product=hypothetical protein
contig00001	Prodigal:002006	CDS	396945	397793	.	+	0	ID=LNAOJCKE_00329;eC_number=2.8.1.2;Name=sseA;db_xref=COG:COG2897;gene=sseA;inference=ab initio prediction:Prodigal:002006,similar to AA sequence:UniProtKB:P31142;locus_tag=LNAOJCKE_00329;product=3-mercaptopyruvate sulfurtransferase
contig00001	Prodigal:002006	CDS	397980	399686	.	+	0	ID=LNAOJCKE_00330;Name=fzlC;gene=fzlC;inference=ab initio prediction:Prodigal:002006,similar to AA sequence:UniProtKB:A0A0H3C3S1;locus_tag=LNAOJCKE_00330;product=FtsZ-localized protein C
contig00001	Prodigal:002006	CDS	399815	401413	.	+	0	ID=LNAOJCKE_00331;Name=purH;db_xref=COG:COG0138;gene=purH;inference=ab initio prediction:Prodigal:002006,similar to AA sequence:UniProtKB:P15639;locus_tag=LNAOJCKE_00331;product=Bifunctional purine biosynthesis protein PurH
contig00001	Prodigal:002006	CDS	401529	402317	.	-	0	ID=LNAOJCKE_00332;inference=ab initio prediction:Prodigal:002006;locus_tag=LNAOJCKE_00332;product=hypothetical protein
contig00001	Prodigal:002006	CDS	402583	404022	.	-	0	ID=LNAOJCKE_00333;inference=ab initio prediction:Prodigal:002006;locus_tag=LNAOJCKE_00333;product=hypothetical protein
contig00001	Prodigal:002006	CDS	404015	405913	.	-	0	ID=LNAOJCKE_00334;Name=kefC_1;db_xref=COG:COG0475;gene=kefC_1;inference=ab initio prediction:Prodigal:002006,similar to AA sequence:UniProtKB:P03819;locus_tag=LNAOJCKE_00334;product=Glutathione-regulated potassium-efflux system protein KefC
contig00001	Prodigal:002006	CDS	406245	407267	.	+	0	ID=LNAOJCKE_00335;eC_number=1.17.7.4;Name=ispH;db_xref=COG:COG0761;gene=ispH;inference=ab initio prediction:Prodigal:002006,similar to AA sequence:UniProtKB:P62623;locus_tag=LNAOJCKE_00335;product=4-hydroxy-3-methylbut-2-enyl diphosphate reductase
contig00001	Prodigal:002006	CDS	407364	408329	.	+	0	ID=LNAOJCKE_00336;eC_number=2.7.1.39;Name=thrB;db_xref=COG:COG2334;gene=thrB;inference=ab initio prediction:Prodigal:002006,similar to AA sequence:UniProtKB:Q8UHA8;locus_tag=LNAOJCKE_00336;product=Homoserine kinase
contig00001	Prodigal:002006	CDS	408380	408862	.	-	0	ID=LNAOJCKE_00337;eC_number=1.11.1.15;Name=PGdx;db_xref=COG:COG0678;gene=PGdx;inference=ab initio prediction:Prodigal:002006,similar to AA sequence:UniProtKB:P44758;locus_tag=LNAOJCKE_00337;product=Hybrid peroxiredoxin hyPrx5
contig00001	Prodigal:002006	CDS	408987	409595	.	+	0	ID=LNAOJCKE_00338;inference=ab initio prediction:Prodigal:002006,similar to AA sequence:UniProtKB:Q9KUP8;locus_tag=LNAOJCKE_00338;note=UPF0301 protein VC_0467;product=hypothetical protein
contig00001	Prodigal:002006	CDS	409738	410802	.	-	0	ID=LNAOJCKE_00339;db_xref=COG:COG4307;inference=ab initio prediction:Prodigal:002006,similar to AA sequence:UniProtKB:P9WL95;locus_tag=LNAOJCKE_00339;product=putative protein
contig00001	Prodigal:002006	CDS	410987	413662	.	-	0	ID=LNAOJCKE_00340;eC_number=6.1.1.7;Name=alaS;db_xref=COG:COG0013;gene=alaS;inference=ab initio prediction:Prodigal:002006,similar to AA sequence:UniProtKB:P00957;locus_tag=LNAOJCKE_00340;product=Alanine--tRNA ligase
contig00001	Prodigal:002006	CDS	413864	414964	.	-	0	ID=LNAOJCKE_00341;Name=recA;gene=recA;inference=ab initio prediction:Prodigal:002006,similar to AA sequence:UniProtKB:Q2YRU7;locus_tag=LNAOJCKE_00341;product=Protein RecA
contig00001	Prodigal:002006	CDS	415517	415723	.	+	0	ID=LNAOJCKE_00342;inference=ab initio prediction:Prodigal:002006;locus_tag=LNAOJCKE_00342;product=hypothetical protein
contig00001	Prodigal:002006	CDS	415829	418564	.	-	0	ID=LNAOJCKE_00343;Name=cckA_1;gene=cckA_1;inference=ab initio prediction:Prodigal:002006,similar to AA sequence:UniProtKB:P0DOA0;locus_tag=LNAOJCKE_00343;product=Sensor kinase CckA
contig00001	Prodigal:002006	CDS	418724	419791	.	-	0	ID=LNAOJCKE_00344;Name=flhB_1;db_xref=COG:COG1377;gene=flhB_1;inference=ab initio prediction:Prodigal:002006,similar to AA sequence:UniProtKB:P40727;locus_tag=LNAOJCKE_00344;product=Flagellar biosynthetic protein FlhB
contig00001	Prodigal:002006	CDS	419831	420607	.	-	0	ID=LNAOJCKE_00345;Name=fliR;db_xref=COG:COG1684;gene=fliR;inference=ab initio prediction:Prodigal:002006,similar to AA sequence:UniProtKB:P54702;locus_tag=LNAOJCKE_00345;product=Flagellar biosynthetic protein FliR
contig00001	Prodigal:002006	CDS	420653	420949	.	-	0	ID=LNAOJCKE_00346;inference=ab initio prediction:Prodigal:002006;locus_tag=LNAOJCKE_00346;product=hypothetical protein
contig00001	Prodigal:002006	CDS	420985	421308	.	-	0	ID=LNAOJCKE_00347;Name=fliE_1;gene=fliE_1;inference=ab initio prediction:Prodigal:002006,protein motif:HAMAP:MF_00724;locus_tag=LNAOJCKE_00347;product=Flagellar hook-basal body complex protein FliE
contig00001	Prodigal:002006	CDS	421314	421724	.	-	0	ID=LNAOJCKE_00348;Name=flgC_1;db_xref=COG:COG1558;gene=flgC_1;inference=ab initio prediction:Prodigal:002006,similar to AA sequence:UniProtKB:P0A1I7;locus_tag=LNAOJCKE_00348;product=Flagellar basal-body rod protein FlgC
contig00001	Prodigal:002006	CDS	421746	422162	.	-	0	ID=LNAOJCKE_00349;inference=ab initio prediction:Prodigal:002006;locus_tag=LNAOJCKE_00349;product=hypothetical protein
contig00001	Prodigal:002006	CDS	422495	423823	.	+	0	ID=LNAOJCKE_00350;inference=ab initio prediction:Prodigal:002006;locus_tag=LNAOJCKE_00350;product=hypothetical protein
contig00001	Prodigal:002006	CDS	423946	425040	.	+	0	ID=LNAOJCKE_00351;eC_number=1.1.5.-;Name=lhgD;gene=lhgD;inference=ab initio prediction:Prodigal:002006,protein motif:HAMAP:MF_00990;locus_tag=LNAOJCKE_00351;product=L-2-hydroxyglutarate dehydrogenase
contig00001	Prodigal:002006	CDS	425041	425880	.	-	0	ID=LNAOJCKE_00352;inference=ab initio prediction:Prodigal:002006;locus_tag=LNAOJCKE_00352;product=hypothetical protein
contig00001	Prodigal:002006	CDS	426089	426895	.	+	0	ID=LNAOJCKE_00353;Name=ccmC;db_xref=COG:COG0755;gene=ccmC;inference=ab initio prediction:Prodigal:002006,similar to AA sequence:UniProtKB:P0ABM1;locus_tag=LNAOJCKE_00353;product=Heme exporter protein C
contig00001	Prodigal:002006	CDS	426904	427056	.	+	0	ID=LNAOJCKE_00354;inference=ab initio prediction:Prodigal:002006;locus_tag=LNAOJCKE_00354;product=hypothetical protein
contig00001	Prodigal:002006	CDS	427053	427670	.	+	0	ID=LNAOJCKE_00355;Name=cycY;db_xref=COG:COG0526;gene=cycY;inference=ab initio prediction:Prodigal:002006,similar to AA sequence:UniProtKB:P30960;locus_tag=LNAOJCKE_00355;product=Thiol:disulfide interchange protein CycY
contig00001	Prodigal:002006	CDS	427793	428536	.	+	0	ID=LNAOJCKE_00356;Name=lutA_1;db_xref=COG:COG0247;gene=lutA_1;inference=ab initio prediction:Prodigal:002006,similar to AA sequence:UniProtKB:O07020;locus_tag=LNAOJCKE_00356;product=Lactate utilization protein A
contig00001	Prodigal:002006	CDS	428533	430107	.	+	0	ID=LNAOJCKE_00357;Name=lutB;db_xref=COG:COG1139;gene=lutB;inference=ab initio prediction:Prodigal:002006,similar to AA sequence:UniProtKB:O07021;locus_tag=LNAOJCKE_00357;product=Lactate utilization protein B
contig00001	Prodigal:002006	CDS	430104	430709	.	+	0	ID=LNAOJCKE_00358;inference=ab initio prediction:Prodigal:002006;locus_tag=LNAOJCKE_00358;product=hypothetical protein
contig00001	Prodigal:002006	CDS	430797	431657	.	+	0	ID=LNAOJCKE_00359;inference=ab initio prediction:Prodigal:002006;locus_tag=LNAOJCKE_00359;product=hypothetical protein
contig00001	Prodigal:002006	CDS	432050	432511	.	+	0	ID=LNAOJCKE_00360;Name=rplM;db_xref=COG:COG0102;gene=rplM;inference=ab initio prediction:Prodigal:002006,similar to AA sequence:UniProtKB:Q6N651;locus_tag=LNAOJCKE_00360;product=50S ribosomal protein L13
contig00001	Prodigal:002006	CDS	432514	432999	.	+	0	ID=LNAOJCKE_00361;Name=rpsI;db_xref=COG:COG0103;gene=rpsI;inference=ab initio prediction:Prodigal:002006,similar to AA sequence:UniProtKB:Q6N650;locus_tag=LNAOJCKE_00361;product=30S ribosomal protein S9
contig00001	Prodigal:002006	CDS	433095	433469	.	+	0	ID=LNAOJCKE_00362;inference=ab initio prediction:Prodigal:002006;locus_tag=LNAOJCKE_00362;product=hypothetical protein
contig00001	Prodigal:002006	CDS	433553	433762	.	+	0	ID=LNAOJCKE_00363;Name=mopII;gene=mopII;inference=ab initio prediction:Prodigal:002006,similar to AA sequence:UniProtKB:P08854;locus_tag=LNAOJCKE_00363;product=Molybdenum-pterin-binding protein 2
contig00001	Prodigal:002006	CDS	433773	434651	.	-	0	ID=LNAOJCKE_00364;Name=lacX;gene=lacX;inference=ab initio prediction:Prodigal:002006,similar to AA sequence:UniProtKB:P23496;locus_tag=LNAOJCKE_00364;product=Protein LacX%2C plasmid
contig00001	Prodigal:002006	CDS	434712	436472	.	-	0	ID=LNAOJCKE_00365;eC_number=7.5.2.5;Name=pglK;db_xref=COG:COG1132;gene=pglK;inference=ab initio prediction:Prodigal:002006,similar to AA sequence:UniProtKB:Q0P9C4;locus_tag=LNAOJCKE_00365;product=Protein glycosylation K
contig00001	Prodigal:002006	CDS	437054	437389	.	+	0	ID=LNAOJCKE_00366;inference=ab initio prediction:Prodigal:002006;locus_tag=LNAOJCKE_00366;product=hypothetical protein
contig00001	Prodigal:002006	CDS	437508	437606	.	+	0	ID=LNAOJCKE_00367;inference=ab initio prediction:Prodigal:002006;locus_tag=LNAOJCKE_00367;product=hypothetical protein
contig00001	Aragorn:001002	tRNA	438496	438571	.	-	.	ID=LNAOJCKE_00368;inference=COORDINATES:profile:Aragorn:001002;locus_tag=LNAOJCKE_00368;product=tRNA-Phe(gaa)
contig00001	Prodigal:002006	CDS	438686	438889	.	-	0	ID=LNAOJCKE_00369;Name=yacG;gene=yacG;inference=ab initio prediction:Prodigal:002006,protein motif:HAMAP:MF_00649;locus_tag=LNAOJCKE_00369;product=DNA gyrase inhibitor YacG
contig00001	Prodigal:002006	CDS	438886	439575	.	-	0	ID=LNAOJCKE_00370;eC_number=3.6.1.9;Name=yhdE;db_xref=COG:COG0424;gene=yhdE;inference=ab initio prediction:Prodigal:002006,similar to AA sequence:UniProtKB:P25536;locus_tag=LNAOJCKE_00370;product=dTTP/UTP pyrophosphatase
contig00001	Aragorn:001002	tRNA	439700	439775	.	+	.	ID=LNAOJCKE_00371;inference=COORDINATES:profile:Aragorn:001002;locus_tag=LNAOJCKE_00371;product=tRNA-Thr(cgt)
contig00001	Prodigal:002006	CDS	439859	440182	.	-	0	ID=LNAOJCKE_00372;inference=ab initio prediction:Prodigal:002006;locus_tag=LNAOJCKE_00372;product=hypothetical protein
contig00001	Prodigal:002006	CDS	440182	440436	.	-	0	ID=LNAOJCKE_00373;inference=ab initio prediction:Prodigal:002006;locus_tag=LNAOJCKE_00373;product=hypothetical protein
contig00001	Prodigal:002006	CDS	440439	440762	.	-	0	ID=LNAOJCKE_00374;inference=ab initio prediction:Prodigal:002006;locus_tag=LNAOJCKE_00374;product=hypothetical protein
contig00001	Prodigal:002006	CDS	440814	441041	.	-	0	ID=LNAOJCKE_00375;inference=ab initio prediction:Prodigal:002006;locus_tag=LNAOJCKE_00375;product=hypothetical protein
contig00001	Prodigal:002006	CDS	441041	441301	.	-	0	ID=LNAOJCKE_00376;inference=ab initio prediction:Prodigal:002006;locus_tag=LNAOJCKE_00376;product=hypothetical protein
contig00001	Prodigal:002006	CDS	441723	442475	.	+	0	ID=LNAOJCKE_00377;inference=ab initio prediction:Prodigal:002006;locus_tag=LNAOJCKE_00377;product=hypothetical protein
contig00001	Prodigal:002006	CDS	442479	442748	.	-	0	ID=LNAOJCKE_00378;inference=ab initio prediction:Prodigal:002006;locus_tag=LNAOJCKE_00378;product=hypothetical protein
contig00001	Prodigal:002006	CDS	442745	443011	.	-	0	ID=LNAOJCKE_00379;inference=ab initio prediction:Prodigal:002006;locus_tag=LNAOJCKE_00379;product=hypothetical protein
contig00001	Prodigal:002006	CDS	443008	443322	.	-	0	ID=LNAOJCKE_00380;inference=ab initio prediction:Prodigal:002006;locus_tag=LNAOJCKE_00380;product=hypothetical protein
contig00001	Prodigal:002006	CDS	443319	443510	.	-	0	ID=LNAOJCKE_00381;inference=ab initio prediction:Prodigal:002006;locus_tag=LNAOJCKE_00381;product=hypothetical protein
contig00001	Prodigal:002006	CDS	443507	443836	.	-	0	ID=LNAOJCKE_00382;inference=ab initio prediction:Prodigal:002006;locus_tag=LNAOJCKE_00382;product=hypothetical protein
contig00001	Prodigal:002006	CDS	443829	444014	.	-	0	ID=LNAOJCKE_00383;inference=ab initio prediction:Prodigal:002006;locus_tag=LNAOJCKE_00383;product=hypothetical protein
contig00001	Prodigal:002006	CDS	444001	444237	.	-	0	ID=LNAOJCKE_00384;inference=ab initio prediction:Prodigal:002006;locus_tag=LNAOJCKE_00384;product=hypothetical protein
contig00001	Prodigal:002006	CDS	444234	444422	.	-	0	ID=LNAOJCKE_00385;inference=ab initio prediction:Prodigal:002006;locus_tag=LNAOJCKE_00385;product=hypothetical protein
contig00001	Prodigal:002006	CDS	444422	444532	.	-	0	ID=LNAOJCKE_00386;inference=ab initio prediction:Prodigal:002006;locus_tag=LNAOJCKE_00386;product=hypothetical protein
contig00001	Prodigal:002006	CDS	444532	444897	.	-	0	ID=LNAOJCKE_00387;inference=ab initio prediction:Prodigal:002006;locus_tag=LNAOJCKE_00387;product=hypothetical protein
contig00001	Prodigal:002006	CDS	444969	445232	.	-	0	ID=LNAOJCKE_00388;inference=ab initio prediction:Prodigal:002006;locus_tag=LNAOJCKE_00388;product=hypothetical protein
contig00001	Prodigal:002006	CDS	445229	445444	.	-	0	ID=LNAOJCKE_00389;inference=ab initio prediction:Prodigal:002006;locus_tag=LNAOJCKE_00389;product=hypothetical protein
contig00001	Prodigal:002006	CDS	445444	445704	.	-	0	ID=LNAOJCKE_00390;inference=ab initio prediction:Prodigal:002006;locus_tag=LNAOJCKE_00390;product=hypothetical protein
contig00001	Prodigal:002006	CDS	445883	446539	.	+	0	ID=LNAOJCKE_00391;inference=ab initio prediction:Prodigal:002006;locus_tag=LNAOJCKE_00391;product=hypothetical protein
contig00001	Prodigal:002006	CDS	446536	446817	.	+	0	ID=LNAOJCKE_00392;inference=ab initio prediction:Prodigal:002006;locus_tag=LNAOJCKE_00392;product=hypothetical protein
contig00001	Prodigal:002006	CDS	447172	447414	.	+	0	ID=LNAOJCKE_00393;inference=ab initio prediction:Prodigal:002006;locus_tag=LNAOJCKE_00393;product=hypothetical protein
contig00001	Prodigal:002006	CDS	447581	447844	.	+	0	ID=LNAOJCKE_00394;inference=ab initio prediction:Prodigal:002006;locus_tag=LNAOJCKE_00394;product=hypothetical protein
contig00001	Prodigal:002006	CDS	448667	449119	.	+	0	ID=LNAOJCKE_00395;inference=ab initio prediction:Prodigal:002006;locus_tag=LNAOJCKE_00395;product=hypothetical protein
contig00001	Prodigal:002006	CDS	449193	449522	.	+	0	ID=LNAOJCKE_00396;inference=ab initio prediction:Prodigal:002006;locus_tag=LNAOJCKE_00396;product=hypothetical protein
contig00001	Prodigal:002006	CDS	449527	449883	.	-	0	ID=LNAOJCKE_00397;inference=ab initio prediction:Prodigal:002006;locus_tag=LNAOJCKE_00397;product=hypothetical protein
contig00001	Prodigal:002006	CDS	450079	450357	.	-	0	ID=LNAOJCKE_00398;inference=ab initio prediction:Prodigal:002006;locus_tag=LNAOJCKE_00398;product=hypothetical protein
contig00001	Prodigal:002006	CDS	450357	450659	.	-	0	ID=LNAOJCKE_00399;inference=ab initio prediction:Prodigal:002006;locus_tag=LNAOJCKE_00399;product=hypothetical protein
contig00001	Prodigal:002006	CDS	450656	450853	.	-	0	ID=LNAOJCKE_00400;inference=ab initio prediction:Prodigal:002006;locus_tag=LNAOJCKE_00400;product=hypothetical protein
contig00001	Prodigal:002006	CDS	450980	451543	.	+	0	ID=LNAOJCKE_00401;inference=ab initio prediction:Prodigal:002006;locus_tag=LNAOJCKE_00401;product=hypothetical protein
contig00001	Prodigal:002006	CDS	451540	452265	.	+	0	ID=LNAOJCKE_00402;inference=ab initio prediction:Prodigal:002006;locus_tag=LNAOJCKE_00402;product=hypothetical protein
contig00001	Prodigal:002006	CDS	452277	453623	.	+	0	ID=LNAOJCKE_00403;inference=ab initio prediction:Prodigal:002006;locus_tag=LNAOJCKE_00403;product=hypothetical protein
contig00001	Prodigal:002006	CDS	453651	455609	.	+	0	ID=LNAOJCKE_00404;inference=ab initio prediction:Prodigal:002006;locus_tag=LNAOJCKE_00404;product=hypothetical protein
contig00001	Prodigal:002006	CDS	455631	456059	.	+	0	ID=LNAOJCKE_00405;inference=ab initio prediction:Prodigal:002006;locus_tag=LNAOJCKE_00405;product=hypothetical protein
contig00001	Prodigal:002006	CDS	456056	457378	.	+	0	ID=LNAOJCKE_00406;inference=ab initio prediction:Prodigal:002006;locus_tag=LNAOJCKE_00406;product=hypothetical protein
contig00001	Prodigal:002006	CDS	457411	458757	.	+	0	ID=LNAOJCKE_00407;inference=ab initio prediction:Prodigal:002006;locus_tag=LNAOJCKE_00407;product=hypothetical protein
contig00001	Prodigal:002006	CDS	458776	459114	.	+	0	ID=LNAOJCKE_00408;inference=ab initio prediction:Prodigal:002006;locus_tag=LNAOJCKE_00408;product=hypothetical protein
contig00001	Prodigal:002006	CDS	459141	460313	.	+	0	ID=LNAOJCKE_00409;inference=ab initio prediction:Prodigal:002006;locus_tag=LNAOJCKE_00409;product=hypothetical protein
contig00001	Prodigal:002006	CDS	460321	461697	.	+	0	ID=LNAOJCKE_00410;inference=ab initio prediction:Prodigal:002006;locus_tag=LNAOJCKE_00410;product=hypothetical protein
contig00001	Prodigal:002006	CDS	461697	464072	.	+	0	ID=LNAOJCKE_00411;inference=ab initio prediction:Prodigal:002006;locus_tag=LNAOJCKE_00411;product=hypothetical protein
contig00001	Prodigal:002006	CDS	464069	464680	.	+	0	ID=LNAOJCKE_00412;inference=ab initio prediction:Prodigal:002006;locus_tag=LNAOJCKE_00412;product=hypothetical protein
contig00001	Prodigal:002006	CDS	464659	466329	.	+	0	ID=LNAOJCKE_00413;inference=ab initio prediction:Prodigal:002006;locus_tag=LNAOJCKE_00413;product=hypothetical protein
contig00001	Prodigal:002006	CDS	466370	468391	.	+	0	ID=LNAOJCKE_00414;inference=ab initio prediction:Prodigal:002006;locus_tag=LNAOJCKE_00414;product=hypothetical protein
contig00001	Prodigal:002006	CDS	468400	468495	.	+	0	ID=LNAOJCKE_00415;inference=ab initio prediction:Prodigal:002006;locus_tag=LNAOJCKE_00415;product=hypothetical protein
contig00001	Prodigal:002006	CDS	468495	469883	.	+	0	ID=LNAOJCKE_00416;inference=ab initio prediction:Prodigal:002006;locus_tag=LNAOJCKE_00416;product=hypothetical protein
contig00001	Prodigal:002006	CDS	469902	470171	.	+	0	ID=LNAOJCKE_00417;inference=ab initio prediction:Prodigal:002006;locus_tag=LNAOJCKE_00417;product=hypothetical protein
contig00001	Prodigal:002006	CDS	470161	471246	.	+	0	ID=LNAOJCKE_00418;inference=ab initio prediction:Prodigal:002006;locus_tag=LNAOJCKE_00418;product=hypothetical protein
contig00001	Prodigal:002006	CDS	471296	472213	.	+	0	ID=LNAOJCKE_00419;inference=ab initio prediction:Prodigal:002006;locus_tag=LNAOJCKE_00419;product=hypothetical protein
contig00001	Prodigal:002006	CDS	472277	472618	.	+	0	ID=LNAOJCKE_00420;inference=ab initio prediction:Prodigal:002006;locus_tag=LNAOJCKE_00420;product=hypothetical protein
contig00001	Prodigal:002006	CDS	472627	473250	.	+	0	ID=LNAOJCKE_00421;inference=ab initio prediction:Prodigal:002006;locus_tag=LNAOJCKE_00421;product=hypothetical protein
contig00001	Prodigal:002006	CDS	473257	475164	.	+	0	ID=LNAOJCKE_00422;inference=ab initio prediction:Prodigal:002006;locus_tag=LNAOJCKE_00422;product=hypothetical protein
contig00001	Prodigal:002006	CDS	475164	475586	.	+	0	ID=LNAOJCKE_00423;inference=ab initio prediction:Prodigal:002006;locus_tag=LNAOJCKE_00423;product=hypothetical protein
contig00001	Prodigal:002006	CDS	475586	476371	.	+	0	ID=LNAOJCKE_00424;inference=ab initio prediction:Prodigal:002006;locus_tag=LNAOJCKE_00424;product=hypothetical protein
contig00001	Prodigal:002006	CDS	476383	476883	.	+	0	ID=LNAOJCKE_00425;inference=ab initio prediction:Prodigal:002006;locus_tag=LNAOJCKE_00425;product=hypothetical protein
contig00001	Prodigal:002006	CDS	476896	477090	.	+	0	ID=LNAOJCKE_00426;inference=ab initio prediction:Prodigal:002006;locus_tag=LNAOJCKE_00426;product=hypothetical protein
contig00001	Prodigal:002006	CDS	477154	477726	.	+	0	ID=LNAOJCKE_00427;inference=ab initio prediction:Prodigal:002006;locus_tag=LNAOJCKE_00427;product=hypothetical protein
contig00001	Prodigal:002006	CDS	477723	478007	.	+	0	ID=LNAOJCKE_00428;inference=ab initio prediction:Prodigal:002006;locus_tag=LNAOJCKE_00428;product=hypothetical protein
contig00001	Prodigal:002006	CDS	478060	478491	.	+	0	ID=LNAOJCKE_00429;inference=ab initio prediction:Prodigal:002006;locus_tag=LNAOJCKE_00429;product=hypothetical protein
contig00001	Prodigal:002006	CDS	478488	478976	.	+	0	ID=LNAOJCKE_00430;inference=ab initio prediction:Prodigal:002006;locus_tag=LNAOJCKE_00430;product=hypothetical protein
contig00001	Prodigal:002006	CDS	478951	479856	.	-	0	ID=LNAOJCKE_00431;inference=ab initio prediction:Prodigal:002006;locus_tag=LNAOJCKE_00431;product=hypothetical protein
contig00001	Prodigal:002006	CDS	479853	480065	.	-	0	ID=LNAOJCKE_00432;inference=ab initio prediction:Prodigal:002006;locus_tag=LNAOJCKE_00432;product=hypothetical protein
contig00001	Prodigal:002006	CDS	481273	481956	.	-	0	ID=LNAOJCKE_00433;inference=ab initio prediction:Prodigal:002006;locus_tag=LNAOJCKE_00433;product=hypothetical protein
contig00001	Prodigal:002006	CDS	482187	483548	.	-	0	ID=LNAOJCKE_00434;inference=ab initio prediction:Prodigal:002006;locus_tag=LNAOJCKE_00434;product=hypothetical protein
contig00001	Prodigal:002006	CDS	483744	484019	.	-	0	ID=LNAOJCKE_00435;inference=ab initio prediction:Prodigal:002006;locus_tag=LNAOJCKE_00435;product=hypothetical protein
contig00001	Prodigal:002006	CDS	484072	484410	.	-	0	ID=LNAOJCKE_00436;inference=ab initio prediction:Prodigal:002006;locus_tag=LNAOJCKE_00436;product=hypothetical protein
contig00001	Prodigal:002006	CDS	484717	485679	.	+	0	ID=LNAOJCKE_00437;inference=ab initio prediction:Prodigal:002006;locus_tag=LNAOJCKE_00437;product=hypothetical protein
contig00001	Prodigal:002006	CDS	485684	485875	.	+	0	ID=LNAOJCKE_00438;inference=ab initio prediction:Prodigal:002006;locus_tag=LNAOJCKE_00438;product=hypothetical protein
contig00001	Prodigal:002006	CDS	485872	486045	.	+	0	ID=LNAOJCKE_00439;inference=ab initio prediction:Prodigal:002006;locus_tag=LNAOJCKE_00439;product=hypothetical protein
contig00001	Prodigal:002006	CDS	486962	487870	.	+	0	ID=LNAOJCKE_00440;inference=ab initio prediction:Prodigal:002006;locus_tag=LNAOJCKE_00440;product=hypothetical protein
contig00001	Prodigal:002006	CDS	487926	488108	.	+	0	ID=LNAOJCKE_00441;inference=ab initio prediction:Prodigal:002006;locus_tag=LNAOJCKE_00441;product=hypothetical protein
contig00001	Prodigal:002006	CDS	488412	488879	.	-	0	ID=LNAOJCKE_00442;inference=ab initio prediction:Prodigal:002006;locus_tag=LNAOJCKE_00442;product=hypothetical protein
contig00001	Prodigal:002006	CDS	488922	489206	.	-	0	ID=LNAOJCKE_00443;inference=ab initio prediction:Prodigal:002006;locus_tag=LNAOJCKE_00443;product=hypothetical protein
contig00001	Prodigal:002006	CDS	489203	490099	.	-	0	ID=LNAOJCKE_00444;inference=ab initio prediction:Prodigal:002006;locus_tag=LNAOJCKE_00444;product=hypothetical protein
contig00001	Prodigal:002006	CDS	490281	490490	.	+	0	ID=LNAOJCKE_00445;inference=ab initio prediction:Prodigal:002006;locus_tag=LNAOJCKE_00445;product=hypothetical protein
contig00001	Prodigal:002006	CDS	490487	490714	.	+	0	ID=LNAOJCKE_00446;inference=ab initio prediction:Prodigal:002006;locus_tag=LNAOJCKE_00446;product=hypothetical protein
contig00001	Prodigal:002006	CDS	490711	491670	.	+	0	ID=LNAOJCKE_00447;Name=xerC_1;gene=xerC_1;inference=ab initio prediction:Prodigal:002006,protein motif:HAMAP:MF_01808;locus_tag=LNAOJCKE_00447;product=Tyrosine recombinase XerC
contig00001	Prodigal:002006	CDS	491706	492800	.	+	0	ID=LNAOJCKE_00448;inference=ab initio prediction:Prodigal:002006;locus_tag=LNAOJCKE_00448;product=hypothetical protein
contig00001	Prodigal:002006	CDS	492831	494081	.	-	0	ID=LNAOJCKE_00449;inference=ab initio prediction:Prodigal:002006;locus_tag=LNAOJCKE_00449;product=hypothetical protein
contig00001	Prodigal:002006	CDS	494292	494600	.	-	0	ID=LNAOJCKE_00450;inference=ab initio prediction:Prodigal:002006;locus_tag=LNAOJCKE_00450;product=hypothetical protein
contig00001	Prodigal:002006	CDS	494817	495131	.	-	0	ID=LNAOJCKE_00451;inference=ab initio prediction:Prodigal:002006;locus_tag=LNAOJCKE_00451;product=hypothetical protein
contig00001	Prodigal:002006	CDS	495597	495728	.	+	0	ID=LNAOJCKE_00452;inference=ab initio prediction:Prodigal:002006;locus_tag=LNAOJCKE_00452;product=hypothetical protein
contig00001	Prodigal:002006	CDS	495834	496253	.	+	0	ID=LNAOJCKE_00453;inference=ab initio prediction:Prodigal:002006;locus_tag=LNAOJCKE_00453;product=hypothetical protein
contig00001	Prodigal:002006	CDS	496323	496586	.	+	0	ID=LNAOJCKE_00454;inference=ab initio prediction:Prodigal:002006;locus_tag=LNAOJCKE_00454;product=hypothetical protein
contig00001	Prodigal:002006	CDS	496622	497287	.	-	0	ID=LNAOJCKE_00455;Name=ccmB;db_xref=COG:COG2386;gene=ccmB;inference=ab initio prediction:Prodigal:002006,similar to AA sequence:UniProtKB:P0ABL8;locus_tag=LNAOJCKE_00455;product=Heme exporter protein B
contig00001	Prodigal:002006	CDS	497287	497928	.	-	0	ID=LNAOJCKE_00456;eC_number=7.6.2.5;Name=ccmA;db_xref=COG:COG4133;gene=ccmA;inference=ab initio prediction:Prodigal:002006,similar to AA sequence:UniProtKB:P52218;locus_tag=LNAOJCKE_00456;product=Cytochrome c biogenesis ATP-binding export protein CcmA
contig00001	Prodigal:002006	CDS	498639	501347	.	+	0	ID=LNAOJCKE_00457;eC_number=4.2.1.3;Name=acnA;db_xref=COG:COG1048;gene=acnA;inference=ab initio prediction:Prodigal:002006,similar to AA sequence:UniProtKB:P70920;locus_tag=LNAOJCKE_00457;product=Aconitate hydratase A
contig00001	Prodigal:002006	CDS	501435	501836	.	+	0	ID=LNAOJCKE_00458;inference=ab initio prediction:Prodigal:002006;locus_tag=LNAOJCKE_00458;product=hypothetical protein
contig00001	Prodigal:002006	CDS	501946	502245	.	+	0	ID=LNAOJCKE_00459;inference=ab initio prediction:Prodigal:002006;locus_tag=LNAOJCKE_00459;product=hypothetical protein
contig00001	Prodigal:002006	CDS	502269	502916	.	+	0	ID=LNAOJCKE_00460;eC_number=5.2.1.4;Name=nagL_1;gene=nagL_1;inference=ab initio prediction:Prodigal:002006,similar to AA sequence:UniProtKB:O86043;locus_tag=LNAOJCKE_00460;product=Maleylpyruvate isomerase
contig00001	Prodigal:002006	CDS	503093	504424	.	+	0	ID=LNAOJCKE_00461;eC_number=1.6.99.3;Name=ndh;db_xref=COG:COG1252;gene=ndh;inference=ab initio prediction:Prodigal:002006,similar to AA sequence:UniProtKB:P00393;locus_tag=LNAOJCKE_00461;product=NADH dehydrogenase
contig00001	Prodigal:002006	CDS	504510	504836	.	+	0	ID=LNAOJCKE_00462;inference=ab initio prediction:Prodigal:002006;locus_tag=LNAOJCKE_00462;product=hypothetical protein
contig00001	Prodigal:002006	CDS	504836	505144	.	+	0	ID=LNAOJCKE_00463;inference=ab initio prediction:Prodigal:002006;locus_tag=LNAOJCKE_00463;product=hypothetical protein
contig00001	Prodigal:002006	CDS	505218	506591	.	-	0	ID=LNAOJCKE_00464;inference=ab initio prediction:Prodigal:002006;locus_tag=LNAOJCKE_00464;product=hypothetical protein
contig00001	Prodigal:002006	CDS	506969	508042	.	+	0	ID=LNAOJCKE_00465;eC_number=2.5.1.72;Name=nadA;db_xref=COG:COG0379;gene=nadA;inference=ab initio prediction:Prodigal:002006,similar to AA sequence:UniProtKB:P9WJK1;locus_tag=LNAOJCKE_00465;product=Quinolinate synthase A
contig00001	Prodigal:002006	CDS	508042	509568	.	+	0	ID=LNAOJCKE_00466;eC_number=1.4.3.16;Name=nadB;db_xref=COG:COG0029;gene=nadB;inference=ab initio prediction:Prodigal:002006,similar to AA sequence:UniProtKB:Q8ZMX9;locus_tag=LNAOJCKE_00466;product=L-aspartate oxidase
contig00001	Prodigal:002006	CDS	509561	510421	.	+	0	ID=LNAOJCKE_00467;eC_number=2.4.2.19;Name=nadC;db_xref=COG:COG0157;gene=nadC;inference=ab initio prediction:Prodigal:002006,similar to AA sequence:UniProtKB:P39666;locus_tag=LNAOJCKE_00467;product=putative nicotinate-nucleotide pyrophosphorylase [carboxylating]
contig00001	Prodigal:002006	CDS	510426	510923	.	-	0	ID=LNAOJCKE_00468;eC_number=2.3.1.-;Name=yafP;db_xref=COG:COG0454;gene=yafP;inference=ab initio prediction:Prodigal:002006,similar to AA sequence:UniProtKB:Q47158;locus_tag=LNAOJCKE_00468;product=putative N-acetyltransferase YafP
contig00001	Prodigal:002006	CDS	511126	511785	.	+	0	ID=LNAOJCKE_00469;inference=ab initio prediction:Prodigal:002006;locus_tag=LNAOJCKE_00469;product=hypothetical protein
contig00001	Prodigal:002006	CDS	511863	512000	.	-	0	ID=LNAOJCKE_00470;inference=ab initio prediction:Prodigal:002006;locus_tag=LNAOJCKE_00470;product=hypothetical protein
contig00001	Prodigal:002006	CDS	512164	512406	.	+	0	ID=LNAOJCKE_00471;inference=ab initio prediction:Prodigal:002006;locus_tag=LNAOJCKE_00471;product=hypothetical protein
contig00001	Prodigal:002006	CDS	512722	513150	.	-	0	ID=LNAOJCKE_00472;inference=ab initio prediction:Prodigal:002006;locus_tag=LNAOJCKE_00472;product=hypothetical protein
contig00001	Prodigal:002006	CDS	513189	514328	.	+	0	ID=LNAOJCKE_00473;Name=moaA_2;gene=moaA_2;inference=ab initio prediction:Prodigal:002006,protein motif:HAMAP:MF_01225_B;locus_tag=LNAOJCKE_00473;product=GTP 3'%2C8-cyclase
contig00001	Prodigal:002006	CDS	514777	515643	.	+	0	ID=LNAOJCKE_00474;eC_number=1.1.1.60;Name=garR_1;db_xref=COG:COG2084;gene=garR_1;inference=ab initio prediction:Prodigal:002006,similar to AA sequence:UniProtKB:P0ABQ2;locus_tag=LNAOJCKE_00474;product=2-hydroxy-3-oxopropionate reductase
contig00001	Prodigal:002006	CDS	515621	516574	.	-	0	ID=LNAOJCKE_00475;eC_number=2.5.1.75;Name=miaA;db_xref=COG:COG0324;gene=miaA;inference=ab initio prediction:Prodigal:002006,similar to AA sequence:UniProtKB:P16384;locus_tag=LNAOJCKE_00475;product=tRNA dimethylallyltransferase
contig00001	Prodigal:002006	CDS	516586	517482	.	+	0	ID=LNAOJCKE_00476;inference=ab initio prediction:Prodigal:002006;locus_tag=LNAOJCKE_00476;product=hypothetical protein
contig00001	Prodigal:002006	CDS	517528	519063	.	-	0	ID=LNAOJCKE_00477;eC_number=3.4.21.107;Name=degP_2;db_xref=COG:COG0265;gene=degP_2;inference=ab initio prediction:Prodigal:002006,similar to AA sequence:UniProtKB:P0C0V0;locus_tag=LNAOJCKE_00477;product=Periplasmic serine endoprotease DegP
contig00001	Prodigal:002006	CDS	519178	520140	.	-	0	ID=LNAOJCKE_00478;Name=hflC;db_xref=COG:COG0330;gene=hflC;inference=ab initio prediction:Prodigal:002006,similar to AA sequence:UniProtKB:P0ABC3;locus_tag=LNAOJCKE_00478;product=Modulator of FtsH protease HflC
contig00001	Prodigal:002006	CDS	520137	521279	.	-	0	ID=LNAOJCKE_00479;Name=hflK;db_xref=COG:COG0330;gene=hflK;inference=ab initio prediction:Prodigal:002006,similar to AA sequence:UniProtKB:P0ABC7;locus_tag=LNAOJCKE_00479;product=Modulator of FtsH protease HflK
contig00001	Prodigal:002006	CDS	521559	522059	.	-	0	ID=LNAOJCKE_00480;eC_number=1.5.1.3;Name=dhfrIII;gene=dhfrIII;inference=ab initio prediction:Prodigal:002006,similar to AA sequence:UniProtKB:P12833;locus_tag=LNAOJCKE_00480;product=Dihydrofolate reductase type 3
contig00001	Prodigal:002006	CDS	522059	522853	.	-	0	ID=LNAOJCKE_00481;eC_number=2.1.1.45;Name=thyA;db_xref=COG:COG0207;gene=thyA;inference=ab initio prediction:Prodigal:002006,similar to AA sequence:UniProtKB:P67042;locus_tag=LNAOJCKE_00481;product=Thymidylate synthase
contig00001	Prodigal:002006	CDS	522948	523826	.	-	0	ID=LNAOJCKE_00482;inference=ab initio prediction:Prodigal:002006;locus_tag=LNAOJCKE_00482;product=hypothetical protein
contig00001	Aragorn:001002	tmRNA	523848	524200	.	+	.	ID=LNAOJCKE_00483;Name=ssrA;gene=ssrA;inference=COORDINATES:profile:Aragorn:001002;locus_tag=LNAOJCKE_00483;product=transfer-messenger RNA%2C SsrA
contig00001	Prodigal:002006	CDS	524250	524915	.	+	0	ID=LNAOJCKE_00484;inference=ab initio prediction:Prodigal:002006;locus_tag=LNAOJCKE_00484;product=hypothetical protein
contig00001	Prodigal:002006	CDS	524962	526365	.	-	0	ID=LNAOJCKE_00485;eC_number=1.14.-.-;inference=ab initio prediction:Prodigal:002006,similar to AA sequence:UniProtKB:P9WPN3;locus_tag=LNAOJCKE_00485;product=Putative cytochrome P450 132
contig00001	Prodigal:002006	CDS	526490	527908	.	+	0	ID=LNAOJCKE_00486;eC_number=4.2.1.2;Name=fumC_1;db_xref=COG:COG0114;gene=fumC_1;inference=ab initio prediction:Prodigal:002006,similar to AA sequence:UniProtKB:Q92PB6;locus_tag=LNAOJCKE_00486;product=Fumarate hydratase class II
contig00001	Prodigal:002006	CDS	527969	528157	.	+	0	ID=LNAOJCKE_00487;inference=ab initio prediction:Prodigal:002006;locus_tag=LNAOJCKE_00487;product=hypothetical protein
contig00001	Prodigal:002006	CDS	528154	528465	.	+	0	ID=LNAOJCKE_00488;inference=ab initio prediction:Prodigal:002006;locus_tag=LNAOJCKE_00488;product=hypothetical protein
contig00001	Prodigal:002006	CDS	528388	528873	.	-	0	ID=LNAOJCKE_00489;inference=ab initio prediction:Prodigal:002006;locus_tag=LNAOJCKE_00489;product=hypothetical protein
contig00001	Prodigal:002006	CDS	528958	529737	.	-	0	ID=LNAOJCKE_00490;Name=btuF;gene=btuF;inference=ab initio prediction:Prodigal:002006,protein motif:HAMAP:MF_01000;locus_tag=LNAOJCKE_00490;product=Vitamin B12-binding protein
contig00001	Prodigal:002006	CDS	529744	530265	.	-	0	ID=LNAOJCKE_00491;Name=yabI;db_xref=COG:COG0586;gene=yabI;inference=ab initio prediction:Prodigal:002006,similar to AA sequence:UniProtKB:P30149;locus_tag=LNAOJCKE_00491;product=Inner membrane protein YabI
contig00001	Prodigal:002006	CDS	530381	531232	.	+	0	ID=LNAOJCKE_00492;eC_number=2.7.1.35;Name=pdxY;db_xref=COG:COG2240;gene=pdxY;inference=ab initio prediction:Prodigal:002006,similar to AA sequence:UniProtKB:Q7CIR8;locus_tag=LNAOJCKE_00492;product=Pyridoxal kinase PdxY
contig00001	Prodigal:002006	CDS	531251	532180	.	+	0	ID=LNAOJCKE_00493;eC_number=5.3.3.17;Name=phzF;gene=phzF;inference=ab initio prediction:Prodigal:002006,similar to AA sequence:UniProtKB:Q51792;locus_tag=LNAOJCKE_00493;product=Trans-2%2C3-dihydro-3-hydroxyanthranilate isomerase
contig00001	Prodigal:002006	CDS	532170	532901	.	+	0	ID=LNAOJCKE_00494;inference=ab initio prediction:Prodigal:002006;locus_tag=LNAOJCKE_00494;product=hypothetical protein
contig00001	Prodigal:002006	CDS	532920	533252	.	-	0	ID=LNAOJCKE_00495;inference=ab initio prediction:Prodigal:002006;locus_tag=LNAOJCKE_00495;product=hypothetical protein
contig00001	Prodigal:002006	CDS	533673	535235	.	+	0	ID=LNAOJCKE_00496;eC_number=2.3.3.13;Name=leuA;db_xref=COG:COG0119;gene=leuA;inference=ab initio prediction:Prodigal:002006,similar to AA sequence:UniProtKB:Q9JZG1;locus_tag=LNAOJCKE_00496;product=2-isopropylmalate synthase
contig00001	Prodigal:002006	CDS	535392	537227	.	+	0	ID=LNAOJCKE_00497;eC_number=4.2.1.9;Name=ilvD_1;db_xref=COG:COG0129;gene=ilvD_1;inference=ab initio prediction:Prodigal:002006,similar to AA sequence:UniProtKB:P55186;locus_tag=LNAOJCKE_00497;product=Dihydroxy-acid dehydratase
contig00001	Prodigal:002006	CDS	537515	538525	.	+	0	ID=LNAOJCKE_00498;inference=ab initio prediction:Prodigal:002006;locus_tag=LNAOJCKE_00498;product=hypothetical protein
contig00001	Prodigal:002006	CDS	538539	539519	.	+	0	ID=LNAOJCKE_00499;eC_number=5.1.1.20;Name=ycjG;db_xref=COG:COG4948;gene=ycjG;inference=ab initio prediction:Prodigal:002006,similar to AA sequence:UniProtKB:P51981;locus_tag=LNAOJCKE_00499;product=L-Ala-D/L-Glu epimerase
contig00001	Prodigal:002006	CDS	539532	540650	.	-	0	ID=LNAOJCKE_00500;inference=ab initio prediction:Prodigal:002006;locus_tag=LNAOJCKE_00500;product=hypothetical protein
contig00001	Prodigal:002006	CDS	540966	542159	.	+	0	ID=LNAOJCKE_00501;inference=ab initio prediction:Prodigal:002006;locus_tag=LNAOJCKE_00501;product=hypothetical protein
contig00001	Prodigal:002006	CDS	542214	543092	.	+	0	ID=LNAOJCKE_00502;inference=ab initio prediction:Prodigal:002006;locus_tag=LNAOJCKE_00502;product=hypothetical protein
contig00001	Prodigal:002006	CDS	543118	544299	.	+	0	ID=LNAOJCKE_00503;inference=ab initio prediction:Prodigal:002006;locus_tag=LNAOJCKE_00503;product=hypothetical protein
contig00001	Prodigal:002006	CDS	544299	545327	.	+	0	ID=LNAOJCKE_00504;eC_number=1.1.1.292;Name=afr;gene=afr;inference=ab initio prediction:Prodigal:002006,similar to AA sequence:UniProtKB:Q2I8V6;locus_tag=LNAOJCKE_00504;product=1%2C5-anhydro-D-fructose reductase
contig00001	Prodigal:002006	CDS	545511	547130	.	+	0	ID=LNAOJCKE_00505;inference=ab initio prediction:Prodigal:002006;locus_tag=LNAOJCKE_00505;product=hypothetical protein
contig00001	Prodigal:002006	CDS	547127	548020	.	+	0	ID=LNAOJCKE_00506;inference=ab initio prediction:Prodigal:002006;locus_tag=LNAOJCKE_00506;product=hypothetical protein
contig00001	Prodigal:002006	CDS	548017	549255	.	+	0	ID=LNAOJCKE_00507;eC_number=2.4.1.11;db_xref=COG:COG0438;inference=ab initio prediction:Prodigal:002006,similar to AA sequence:UniProtKB:P9WMY9;locus_tag=LNAOJCKE_00507;product=Glycogen synthase
contig00001	Prodigal:002006	CDS	549252	550010	.	+	0	ID=LNAOJCKE_00508;eC_number=3.5.1.112;Name=neoL;gene=neoL;inference=ab initio prediction:Prodigal:002006,similar to AA sequence:UniProtKB:Q53U10;locus_tag=LNAOJCKE_00508;product=2'-N-acetylparomamine deacetylase
contig00001	Prodigal:002006	CDS	549994	550620	.	+	0	ID=LNAOJCKE_00509;inference=ab initio prediction:Prodigal:002006;locus_tag=LNAOJCKE_00509;product=hypothetical protein
contig00001	Prodigal:002006	CDS	550807	551862	.	+	0	ID=LNAOJCKE_00510;Name=ybhN;db_xref=COG:COG0392;gene=ybhN;inference=ab initio prediction:Prodigal:002006,similar to AA sequence:UniProtKB:P75770;locus_tag=LNAOJCKE_00510;product=Inner membrane protein YbhN
contig00001	Prodigal:002006	CDS	551886	553178	.	+	0	ID=LNAOJCKE_00511;eC_number=2.7.-.-;Name=sasA_3;gene=sasA_3;inference=ab initio prediction:Prodigal:002006,protein motif:HAMAP:MF_01837;locus_tag=LNAOJCKE_00511;product=Adaptive-response sensory-kinase SasA
contig00001	Prodigal:002006	CDS	553351	555846	.	+	0	ID=LNAOJCKE_00512;eC_number=7.2.2.9;Name=actP_2;gene=actP_2;inference=ab initio prediction:Prodigal:002006,similar to AA sequence:UniProtKB:Q9X5X3;locus_tag=LNAOJCKE_00512;product=Copper-transporting P-type ATPase
contig00001	Prodigal:002006	CDS	555843	556259	.	+	0	ID=LNAOJCKE_00513;Name=hmrR_1;gene=hmrR_1;inference=ab initio prediction:Prodigal:002006,similar to AA sequence:UniProtKB:Q9X5X4;locus_tag=LNAOJCKE_00513;product=HTH-type transcriptional regulator HmrR
contig00001	Prodigal:002006	CDS	556323	557495	.	+	0	ID=LNAOJCKE_00514;eC_number=3.5.1.32;Name=hipO_1;db_xref=COG:COG1473;gene=hipO_1;inference=ab initio prediction:Prodigal:002006,similar to AA sequence:UniProtKB:P45493;locus_tag=LNAOJCKE_00514;product=Hippurate hydrolase
contig00001	Prodigal:002006	CDS	557717	559396	.	-	0	ID=LNAOJCKE_00515;inference=ab initio prediction:Prodigal:002006;locus_tag=LNAOJCKE_00515;product=hypothetical protein
contig00001	Prodigal:002006	CDS	559559	560584	.	-	0	ID=LNAOJCKE_00516;eC_number=5.4.99.25;Name=truB;db_xref=COG:COG0130;gene=truB;inference=ab initio prediction:Prodigal:002006,similar to AA sequence:UniProtKB:P60340;locus_tag=LNAOJCKE_00516;product=tRNA pseudouridine synthase B
contig00001	Prodigal:002006	CDS	560701	561138	.	-	0	ID=LNAOJCKE_00517;Name=rbfA;db_xref=COG:COG0858;gene=rbfA;inference=ab initio prediction:Prodigal:002006,similar to AA sequence:UniProtKB:P0A7G2;locus_tag=LNAOJCKE_00517;product=30S ribosome-binding factor
contig00001	Prodigal:002006	CDS	561243	564218	.	-	0	ID=LNAOJCKE_00518;Name=infB;gene=infB;inference=ab initio prediction:Prodigal:002006,protein motif:HAMAP:MF_00100_B;locus_tag=LNAOJCKE_00518;product=Translation initiation factor IF-2
contig00001	Prodigal:002006	CDS	564283	565014	.	-	0	ID=LNAOJCKE_00519;inference=ab initio prediction:Prodigal:002006;locus_tag=LNAOJCKE_00519;product=hypothetical protein
contig00001	Prodigal:002006	CDS	565044	566696	.	-	0	ID=LNAOJCKE_00520;Name=nusA;db_xref=COG:COG0195;gene=nusA;inference=ab initio prediction:Prodigal:002006,similar to AA sequence:UniProtKB:P0AFF6;locus_tag=LNAOJCKE_00520;product=Transcription termination/antitermination protein NusA
contig00001	Prodigal:002006	CDS	566810	567565	.	-	0	ID=LNAOJCKE_00521;Name=rimP;gene=rimP;inference=ab initio prediction:Prodigal:002006,protein motif:HAMAP:MF_01077;locus_tag=LNAOJCKE_00521;product=Ribosome maturation factor RimP
contig00001	Prodigal:002006	CDS	567834	568487	.	+	0	ID=LNAOJCKE_00522;eC_number=2.3.1.-;Name=vatD;gene=vatD;inference=ab initio prediction:Prodigal:002006,similar to AA sequence:UniProtKB:P50870;locus_tag=LNAOJCKE_00522;product=Streptogramin A acetyltransferase
contig00001	Prodigal:002006	CDS	568518	569213	.	-	0	ID=LNAOJCKE_00523;inference=ab initio prediction:Prodigal:002006;locus_tag=LNAOJCKE_00523;product=hypothetical protein
contig00001	Prodigal:002006	CDS	569666	569950	.	-	0	ID=LNAOJCKE_00524;inference=ab initio prediction:Prodigal:002006;locus_tag=LNAOJCKE_00524;product=hypothetical protein
contig00001	Prodigal:002006	CDS	570393	571427	.	-	0	ID=LNAOJCKE_00525;eC_number=1.2.1.11;Name=asd2;db_xref=COG:COG0136;gene=asd2;inference=ab initio prediction:Prodigal:002006,similar to AA sequence:UniProtKB:P23247;locus_tag=LNAOJCKE_00525;product=Aspartate-semialdehyde dehydrogenase 2
contig00001	Prodigal:002006	CDS	571798	572643	.	+	0	ID=LNAOJCKE_00526;inference=ab initio prediction:Prodigal:002006;locus_tag=LNAOJCKE_00526;product=hypothetical protein
contig00001	Prodigal:002006	CDS	572757	573170	.	+	0	ID=LNAOJCKE_00527;inference=ab initio prediction:Prodigal:002006;locus_tag=LNAOJCKE_00527;product=hypothetical protein
contig00001	Prodigal:002006	CDS	573237	573785	.	-	0	ID=LNAOJCKE_00528;eC_number=2.3.1.57;Name=speG;db_xref=COG:COG1670;gene=speG;inference=ab initio prediction:Prodigal:002006,similar to AA sequence:UniProtKB:P0A951;locus_tag=LNAOJCKE_00528;product=Spermidine N(1)-acetyltransferase
contig00001	Prodigal:002006	CDS	573867	574160	.	-	0	ID=LNAOJCKE_00529;inference=ab initio prediction:Prodigal:002006;locus_tag=LNAOJCKE_00529;product=hypothetical protein
contig00001	Prodigal:002006	CDS	574166	575386	.	-	0	ID=LNAOJCKE_00530;Name=yciC;db_xref=COG:COG0523;gene=yciC;inference=ab initio prediction:Prodigal:002006,similar to AA sequence:UniProtKB:P94400;locus_tag=LNAOJCKE_00530;product=Putative metal chaperone YciC
contig00001	Prodigal:002006	CDS	575606	576232	.	+	0	ID=LNAOJCKE_00531;inference=ab initio prediction:Prodigal:002006;locus_tag=LNAOJCKE_00531;product=hypothetical protein
contig00001	Prodigal:002006	CDS	576307	576789	.	+	0	ID=LNAOJCKE_00532;inference=ab initio prediction:Prodigal:002006;locus_tag=LNAOJCKE_00532;product=hypothetical protein
contig00001	Prodigal:002006	CDS	577039	578844	.	+	0	ID=LNAOJCKE_00533;eC_number=3.2.1.141;Name=treZ;db_xref=COG:COG0296;gene=treZ;inference=ab initio prediction:Prodigal:002006,similar to AA sequence:UniProtKB:Q9RX51;locus_tag=LNAOJCKE_00533;product=Malto-oligosyltrehalose trehalohydrolase
contig00001	Prodigal:002006	CDS	578856	583781	.	+	0	ID=LNAOJCKE_00534;eC_number=2.4.1.18;Name=glgB_1;gene=glgB_1;inference=ab initio prediction:Prodigal:002006,protein motif:HAMAP:MF_00685;locus_tag=LNAOJCKE_00534;product=1%2C4-alpha-glucan branching enzyme GlgB
contig00001	Prodigal:002006	CDS	583920	587294	.	+	0	ID=LNAOJCKE_00535;eC_number=2.4.99.16;Name=glgE;gene=glgE;inference=ab initio prediction:Prodigal:002006,protein motif:HAMAP:MF_02124;locus_tag=LNAOJCKE_00535;product=Alpha-1%2C4-glucan:maltose-1-phosphate maltosyltransferase
contig00001	Prodigal:002006	CDS	587465	590731	.	+	0	ID=LNAOJCKE_00536;eC_number=2.7.1.8;inference=ab initio prediction:Prodigal:002006,protein motif:HAMAP:MF_02218;locus_tag=LNAOJCKE_00536;product=Glucosamine kinase
contig00001	Prodigal:002006	CDS	590802	593159	.	+	0	ID=LNAOJCKE_00537;eC_number=2.4.1.18;Name=glgB_2;db_xref=COG:COG0296;gene=glgB_2;inference=ab initio prediction:Prodigal:002006,similar to AA sequence:UniProtKB:P07762;locus_tag=LNAOJCKE_00537;product=1%2C4-alpha-glucan branching enzyme GlgB
contig00001	Prodigal:002006	CDS	593178	593507	.	-	0	ID=LNAOJCKE_00538;inference=ab initio prediction:Prodigal:002006,similar to AA sequence:UniProtKB:P76169;locus_tag=LNAOJCKE_00538;note=UPF0060 membrane protein YnfA;product=hypothetical protein
contig00001	Prodigal:002006	CDS	593590	593862	.	-	0	ID=LNAOJCKE_00539;inference=ab initio prediction:Prodigal:002006;locus_tag=LNAOJCKE_00539;product=hypothetical protein
contig00001	Prodigal:002006	CDS	593966	595078	.	+	0	ID=LNAOJCKE_00540;eC_number=4.1.99.14;Name=splB;db_xref=COG:COG1533;gene=splB;inference=ab initio prediction:Prodigal:002006,similar to AA sequence:UniProtKB:P37956;locus_tag=LNAOJCKE_00540;product=Spore photoproduct lyase
contig00001	Prodigal:002006	CDS	595075	595851	.	-	0	ID=LNAOJCKE_00541;Name=pdg;gene=pdg;inference=ab initio prediction:Prodigal:002006,similar to AA sequence:UniProtKB:P46303;locus_tag=LNAOJCKE_00541;product=Ultraviolet N-glycosylase/AP lyase
contig00001	Prodigal:002006	CDS	595901	596647	.	-	0	ID=LNAOJCKE_00542;inference=ab initio prediction:Prodigal:002006;locus_tag=LNAOJCKE_00542;product=hypothetical protein
contig00001	Prodigal:002006	CDS	596821	597711	.	+	0	ID=LNAOJCKE_00543;eC_number=5.1.1.7;Name=dapF;db_xref=COG:COG0253;gene=dapF;inference=ab initio prediction:Prodigal:002006,similar to AA sequence:UniProtKB:P44859;locus_tag=LNAOJCKE_00543;product=Diaminopimelate epimerase
contig00001	Prodigal:002006	CDS	597708	598940	.	+	0	ID=LNAOJCKE_00544;eC_number=2.8.4.5;Name=mtaB;db_xref=COG:COG0621;gene=mtaB;inference=ab initio prediction:Prodigal:002006,similar to AA sequence:UniProtKB:P54462;locus_tag=LNAOJCKE_00544;product=Threonylcarbamoyladenosine tRNA methylthiotransferase MtaB
contig00001	Prodigal:002006	CDS	598989	599699	.	-	0	ID=LNAOJCKE_00545;eC_number=5.4.99.-;db_xref=COG:COG0564;inference=ab initio prediction:Prodigal:002006,similar to AA sequence:UniProtKB:P9WHQ3;locus_tag=LNAOJCKE_00545;product=putative RNA pseudouridine synthase
contig00001	Prodigal:002006	CDS	599771	601312	.	+	0	ID=LNAOJCKE_00546;Name=ftsY;db_xref=COG:COG0552;gene=ftsY;inference=ab initio prediction:Prodigal:002006,similar to AA sequence:UniProtKB:P10121;locus_tag=LNAOJCKE_00546;product=Signal recognition particle receptor FtsY
contig00001	Prodigal:002006	CDS	601356	601976	.	+	0	ID=LNAOJCKE_00547;Name=yciB;db_xref=COG:COG2917;gene=yciB;inference=ab initio prediction:Prodigal:002006,similar to AA sequence:UniProtKB:P95745;locus_tag=LNAOJCKE_00547;product=Intracellular septation protein
contig00001	Prodigal:002006	CDS	601983	602843	.	-	0	ID=LNAOJCKE_00548;eC_number=4.2.1.131;Name=crtC;gene=crtC;inference=ab initio prediction:Prodigal:002006,similar to AA sequence:UniProtKB:Q7X3G5;locus_tag=LNAOJCKE_00548;product=Acyclic carotenoid 1%2C2-hydratase
contig00001	Prodigal:002006	CDS	602840	604375	.	-	0	ID=LNAOJCKE_00549;eC_number=1.3.99.27;Name=crtD;gene=crtD;inference=ab initio prediction:Prodigal:002006,similar to AA sequence:UniProtKB:Q9JPB5;locus_tag=LNAOJCKE_00549;product=Hydroxyneurosporene desaturase
contig00001	Prodigal:002006	CDS	604484	605350	.	+	0	ID=LNAOJCKE_00550;inference=ab initio prediction:Prodigal:002006;locus_tag=LNAOJCKE_00550;product=hypothetical protein
contig00001	Prodigal:002006	CDS	605373	606512	.	+	0	ID=LNAOJCKE_00551;eC_number=2.1.1.210;Name=crtF;gene=crtF;inference=ab initio prediction:Prodigal:002006,similar to AA sequence:UniProtKB:D5AP78;locus_tag=LNAOJCKE_00551;product=Demethylspheroidene O-methyltransferase
contig00001	Prodigal:002006	CDS	606618	607556	.	+	0	ID=LNAOJCKE_00552;eC_number=1.1.1.414;Name=lgoD;db_xref=COG:COG1063;gene=lgoD;inference=ab initio prediction:Prodigal:002006,similar to AA sequence:UniProtKB:P39400;locus_tag=LNAOJCKE_00552;product=L-galactonate-5-dehydrogenase
contig00001	Prodigal:002006	CDS	607553	608557	.	+	0	ID=LNAOJCKE_00553;eC_number=1.3.7.15;Name=bchX;db_xref=COG:COG1348;gene=bchX;inference=ab initio prediction:Prodigal:002006,similar to AA sequence:UniProtKB:P26177;locus_tag=LNAOJCKE_00553;product=Chlorophyllide reductase 35.5 kDa chain
contig00001	Prodigal:002006	CDS	608561	610087	.	+	0	ID=LNAOJCKE_00554;eC_number=1.3.7.15;Name=bchY;gene=bchY;inference=ab initio prediction:Prodigal:002006,similar to AA sequence:UniProtKB:P26178;locus_tag=LNAOJCKE_00554;product=Chlorophyllide reductase 52.5 kDa chain
contig00001	Prodigal:002006	CDS	610087	611553	.	+	0	ID=LNAOJCKE_00555;eC_number=1.3.7.15;Name=bchZ;db_xref=COG:COG2710;gene=bchZ;inference=ab initio prediction:Prodigal:002006,similar to AA sequence:UniProtKB:P26179;locus_tag=LNAOJCKE_00555;product=Chlorophyllide reductase subunit Z
contig00001	Prodigal:002006	CDS	611622	611852	.	+	0	ID=LNAOJCKE_00556;inference=ab initio prediction:Prodigal:002006;locus_tag=LNAOJCKE_00556;product=hypothetical protein
contig00001	Prodigal:002006	CDS	611970	612200	.	+	0	ID=LNAOJCKE_00557;inference=ab initio prediction:Prodigal:002006;locus_tag=LNAOJCKE_00557;product=hypothetical protein
contig00001	Prodigal:002006	CDS	612212	612400	.	+	0	ID=LNAOJCKE_00558;inference=ab initio prediction:Prodigal:002006,similar to AA sequence:UniProtKB:P80259;locus_tag=LNAOJCKE_00558;product=Light-harvesting protein B-880 alpha chain
contig00001	Prodigal:002006	CDS	612479	613303	.	+	0	ID=LNAOJCKE_00559;Name=pufL;gene=pufL;inference=ab initio prediction:Prodigal:002006,similar to AA sequence:UniProtKB:P10717;locus_tag=LNAOJCKE_00559;product=Reaction center protein L chain
contig00001	Prodigal:002006	CDS	613443	614432	.	+	0	ID=LNAOJCKE_00560;Name=pufM;gene=pufM;inference=ab initio prediction:Prodigal:002006,similar to AA sequence:UniProtKB:P10718;locus_tag=LNAOJCKE_00560;product=Reaction center protein M chain
contig00001	Prodigal:002006	CDS	614429	615526	.	+	0	ID=LNAOJCKE_00561;Name=pufC;gene=pufC;inference=ab initio prediction:Prodigal:002006,similar to AA sequence:UniProtKB:D2Z0P5;locus_tag=LNAOJCKE_00561;product=Photosynthetic reaction center cytochrome c subunit
contig00001	Prodigal:002006	CDS	615902	617662	.	+	0	ID=LNAOJCKE_00562;Name=prsD_1;gene=prsD_1;inference=ab initio prediction:Prodigal:002006,similar to AA sequence:UniProtKB:Q7ANN4;locus_tag=LNAOJCKE_00562;product=Type I secretion system ATP-binding protein PrsD
contig00001	Prodigal:002006	CDS	617662	619038	.	+	0	ID=LNAOJCKE_00563;Name=prsE_1;gene=prsE_1;inference=ab initio prediction:Prodigal:002006,similar to AA sequence:UniProtKB:Q7ANN5;locus_tag=LNAOJCKE_00563;product=Type I secretion system membrane fusion protein PrsE
contig00001	Prodigal:002006	CDS	619192	619317	.	+	0	ID=LNAOJCKE_00564;Name=rpmJ;db_xref=COG:COG0257;gene=rpmJ;inference=ab initio prediction:Prodigal:002006,similar to AA sequence:UniProtKB:Q6N253;locus_tag=LNAOJCKE_00564;product=50S ribosomal protein L36
contig00001	Prodigal:002006	CDS	619407	620009	.	+	0	ID=LNAOJCKE_00565;inference=ab initio prediction:Prodigal:002006;locus_tag=LNAOJCKE_00565;product=hypothetical protein
contig00001	Prodigal:002006	CDS	620021	621016	.	+	0	ID=LNAOJCKE_00566;eC_number=3.8.1.5;Name=dhmA2_1;gene=dhmA2_1;inference=ab initio prediction:Prodigal:002006,similar to AA sequence:UniProtKB:P9WMS1;locus_tag=LNAOJCKE_00566;product=Haloalkane dehalogenase 2
contig00001	Prodigal:002006	CDS	621065	622501	.	-	0	ID=LNAOJCKE_00567;eC_number=2.7.1.40;Name=ttuE;gene=ttuE;inference=ab initio prediction:Prodigal:002006,similar to AA sequence:UniProtKB:Q44473;locus_tag=LNAOJCKE_00567;product=Pyruvate kinase
contig00001	Prodigal:002006	CDS	622873	623730	.	+	0	ID=LNAOJCKE_00568;inference=ab initio prediction:Prodigal:002006;locus_tag=LNAOJCKE_00568;product=hypothetical protein
contig00001	Prodigal:002006	CDS	624031	624429	.	-	0	ID=LNAOJCKE_00569;inference=ab initio prediction:Prodigal:002006;locus_tag=LNAOJCKE_00569;product=hypothetical protein
contig00001	Prodigal:002006	CDS	624488	625813	.	-	0	ID=LNAOJCKE_00570;eC_number=1.1.1.81;Name=ttuD;gene=ttuD;inference=ab initio prediction:Prodigal:002006,similar to AA sequence:UniProtKB:Q44472;locus_tag=LNAOJCKE_00570;product=Putative hydroxypyruvate reductase
contig00001	Prodigal:002006	CDS	626007	626780	.	+	0	ID=LNAOJCKE_00571;inference=ab initio prediction:Prodigal:002006;locus_tag=LNAOJCKE_00571;product=hypothetical protein
contig00001	Prodigal:002006	CDS	626838	627158	.	+	0	ID=LNAOJCKE_00572;inference=ab initio prediction:Prodigal:002006;locus_tag=LNAOJCKE_00572;product=hypothetical protein
contig00001	Prodigal:002006	CDS	627265	627531	.	+	0	ID=LNAOJCKE_00573;inference=ab initio prediction:Prodigal:002006,similar to AA sequence:UniProtKB:B8H4R9;locus_tag=LNAOJCKE_00573;note=UPF0335 protein CCNA_03428;product=hypothetical protein
contig00001	Prodigal:002006	CDS	627874	627999	.	-	0	ID=LNAOJCKE_00574;inference=ab initio prediction:Prodigal:002006;locus_tag=LNAOJCKE_00574;product=hypothetical protein
contig00001	Prodigal:002006	CDS	628118	629596	.	-	0	ID=LNAOJCKE_00575;inference=ab initio prediction:Prodigal:002006;locus_tag=LNAOJCKE_00575;product=hypothetical protein
contig00001	Prodigal:002006	CDS	629824	631848	.	-	0	ID=LNAOJCKE_00576;inference=ab initio prediction:Prodigal:002006;locus_tag=LNAOJCKE_00576;product=hypothetical protein
contig00001	Prodigal:002006	CDS	631919	633409	.	-	0	ID=LNAOJCKE_00577;Name=atoC_1;db_xref=COG:COG2204;gene=atoC_1;inference=ab initio prediction:Prodigal:002006,similar to AA sequence:UniProtKB:Q06065;locus_tag=LNAOJCKE_00577;product=Regulatory protein AtoC
contig00001	Prodigal:002006	CDS	633724	635601	.	+	0	ID=LNAOJCKE_00578;inference=ab initio prediction:Prodigal:002006;locus_tag=LNAOJCKE_00578;product=hypothetical protein
contig00001	Prodigal:002006	CDS	635676	635900	.	+	0	ID=LNAOJCKE_00579;inference=ab initio prediction:Prodigal:002006;locus_tag=LNAOJCKE_00579;product=hypothetical protein
contig00001	Prodigal:002006	CDS	636376	637746	.	+	0	ID=LNAOJCKE_00580;eC_number=2.7.-.-;Name=ubiB_1;gene=ubiB_1;inference=ab initio prediction:Prodigal:002006,protein motif:HAMAP:MF_00414;locus_tag=LNAOJCKE_00580;product=protein kinase UbiB
contig00001	Prodigal:002006	CDS	637859	638152	.	+	0	ID=LNAOJCKE_00581;inference=ab initio prediction:Prodigal:002006;locus_tag=LNAOJCKE_00581;product=hypothetical protein
contig00001	Prodigal:002006	CDS	638264	639403	.	+	0	ID=LNAOJCKE_00582;eC_number=7.1.1.1;Name=pntAA;db_xref=COG:COG3288;gene=pntAA;inference=ab initio prediction:Prodigal:002006,similar to AA sequence:UniProtKB:Q2RSB2;locus_tag=LNAOJCKE_00582;product=NAD(P) transhydrogenase subunit alpha part 1
contig00001	Prodigal:002006	CDS	639425	639877	.	+	0	ID=LNAOJCKE_00583;inference=ab initio prediction:Prodigal:002006;locus_tag=LNAOJCKE_00583;product=hypothetical protein
contig00001	Prodigal:002006	CDS	639882	641282	.	+	0	ID=LNAOJCKE_00584;eC_number=7.1.1.1;Name=pntB;db_xref=COG:COG1282;gene=pntB;inference=ab initio prediction:Prodigal:002006,similar to AA sequence:UniProtKB:P0C188;locus_tag=LNAOJCKE_00584;product=NAD(P) transhydrogenase subunit beta
contig00001	Prodigal:002006	CDS	641399	643210	.	+	0	ID=LNAOJCKE_00585;eC_number=3.1.-.-;Name=recJ;db_xref=COG:COG0608;gene=recJ;inference=ab initio prediction:Prodigal:002006,similar to AA sequence:UniProtKB:P21893;locus_tag=LNAOJCKE_00585;product=Single-stranded-DNA-specific exonuclease RecJ
contig00001	Aragorn:001002	tRNA	643300	643383	.	+	.	ID=LNAOJCKE_00586;inference=COORDINATES:profile:Aragorn:001002;locus_tag=LNAOJCKE_00586;product=tRNA-Tyr(gta)
contig00001	Prodigal:002006	CDS	643647	644381	.	+	0	ID=LNAOJCKE_00587;Name=aadR_1;db_xref=COG:COG0664;gene=aadR_1;inference=ab initio prediction:Prodigal:002006,similar to AA sequence:UniProtKB:Q01980;locus_tag=LNAOJCKE_00587;product=Transcriptional activatory protein AadR
contig00001	Prodigal:002006	CDS	644434	645138	.	+	0	ID=LNAOJCKE_00588;eC_number=2.7.13.3;db_xref=COG:COG2202;inference=ab initio prediction:Prodigal:002006,similar to AA sequence:UniProtKB:Q2NCA3;locus_tag=LNAOJCKE_00588;product=Blue-light-activated histidine kinase 1
contig00001	Prodigal:002006	CDS	645335	647320	.	+	0	ID=LNAOJCKE_00589;Name=bamA_1;gene=bamA_1;inference=ab initio prediction:Prodigal:002006,protein motif:HAMAP:MF_01430;locus_tag=LNAOJCKE_00589;product=Outer membrane protein assembly factor BamA
contig00001	Prodigal:002006	CDS	647321	651712	.	+	0	ID=LNAOJCKE_00590;inference=ab initio prediction:Prodigal:002006;locus_tag=LNAOJCKE_00590;product=hypothetical protein
contig00001	Prodigal:002006	CDS	651788	652363	.	+	0	ID=LNAOJCKE_00591;inference=ab initio prediction:Prodigal:002006;locus_tag=LNAOJCKE_00591;product=hypothetical protein
contig00001	Prodigal:002006	CDS	652456	652944	.	-	0	ID=LNAOJCKE_00592;eC_number=4.2.1.104;Name=cynS_1;db_xref=COG:COG1513;gene=cynS_1;inference=ab initio prediction:Prodigal:002006,similar to AA sequence:UniProtKB:A8GBZ7;locus_tag=LNAOJCKE_00592;product=Cyanate hydratase
contig00001	Prodigal:002006	CDS	653226	655115	.	+	0	ID=LNAOJCKE_00593;Name=norR;gene=norR;inference=ab initio prediction:Prodigal:002006,protein motif:HAMAP:MF_01314;locus_tag=LNAOJCKE_00593;product=Anaerobic nitric oxide reductase transcription regulator NorR
contig00001	Prodigal:002006	CDS	655275	656798	.	+	0	ID=LNAOJCKE_00594;Name=oprB_1;db_xref=COG:COG3659;gene=oprB_1;inference=ab initio prediction:Prodigal:002006,similar to AA sequence:UniProtKB:Q51485;locus_tag=LNAOJCKE_00594;product=Porin B
contig00001	Prodigal:002006	CDS	656830	657888	.	-	0	ID=LNAOJCKE_00595;eC_number=1.11.1.5;Name=ccp_1;db_xref=COG:COG1858;gene=ccp_1;inference=ab initio prediction:Prodigal:002006,similar to AA sequence:UniProtKB:P55929;locus_tag=LNAOJCKE_00595;product=Cytochrome c551 peroxidase
contig00001	Prodigal:002006	CDS	658057	658455	.	-	0	ID=LNAOJCKE_00596;inference=ab initio prediction:Prodigal:002006;locus_tag=LNAOJCKE_00596;product=hypothetical protein
contig00001	Prodigal:002006	CDS	658612	661464	.	+	0	ID=LNAOJCKE_00597;inference=ab initio prediction:Prodigal:002006;locus_tag=LNAOJCKE_00597;product=hypothetical protein
contig00001	Prodigal:002006	CDS	661727	662584	.	+	0	ID=LNAOJCKE_00598;eC_number=1.11.1.6;Name=ydbD_1;db_xref=COG:COG3546;gene=ydbD_1;inference=ab initio prediction:Prodigal:002006,similar to AA sequence:UniProtKB:P80878;locus_tag=LNAOJCKE_00598;product=putative manganese catalase
contig00001	Prodigal:002006	CDS	662665	663174	.	+	0	ID=LNAOJCKE_00599;Name=yciE_1;db_xref=COG:COG3685;gene=yciE_1;inference=ab initio prediction:Prodigal:002006,similar to AA sequence:UniProtKB:P21363;locus_tag=LNAOJCKE_00599;product=Protein YciE
contig00001	Prodigal:002006	CDS	663244	663915	.	-	0	ID=LNAOJCKE_00600;eC_number=2.5.1.16;Name=speE_1;gene=speE_1;inference=ab initio prediction:Prodigal:002006,protein motif:HAMAP:MF_00198;locus_tag=LNAOJCKE_00600;product=Polyamine aminopropyltransferase
contig00001	Prodigal:002006	CDS	664004	664255	.	+	0	ID=LNAOJCKE_00601;inference=ab initio prediction:Prodigal:002006;locus_tag=LNAOJCKE_00601;product=hypothetical protein
contig00001	Aragorn:001002	tRNA	664390	664466	.	-	.	ID=LNAOJCKE_00602;inference=COORDINATES:profile:Aragorn:001002;locus_tag=LNAOJCKE_00602;product=tRNA-His(gtg)
contig00001	Prodigal:002006	CDS	664578	666458	.	+	0	ID=LNAOJCKE_00603;Name=clcB;gene=clcB;inference=ab initio prediction:Prodigal:002006,protein motif:HAMAP:MF_01203;locus_tag=LNAOJCKE_00603;product=Voltage-gated ClC-type chloride channel ClcB
contig00001	Prodigal:002006	CDS	666487	666972	.	+	0	ID=LNAOJCKE_00604;inference=ab initio prediction:Prodigal:002006;locus_tag=LNAOJCKE_00604;product=hypothetical protein
contig00001	Prodigal:002006	CDS	666982	667830	.	+	0	ID=LNAOJCKE_00605;eC_number=2.5.1.55;Name=kdsA;db_xref=COG:COG2877;gene=kdsA;inference=ab initio prediction:Prodigal:002006,similar to AA sequence:UniProtKB:Q8YHF1;locus_tag=LNAOJCKE_00605;product=2-dehydro-3-deoxyphosphooctonate aldolase
contig00001	Prodigal:002006	CDS	668047	668355	.	+	0	ID=LNAOJCKE_00606;inference=ab initio prediction:Prodigal:002006;locus_tag=LNAOJCKE_00606;product=hypothetical protein
contig00001	Prodigal:002006	CDS	668536	669054	.	+	0	ID=LNAOJCKE_00607;inference=ab initio prediction:Prodigal:002006;locus_tag=LNAOJCKE_00607;product=hypothetical protein
contig00001	Prodigal:002006	CDS	669070	669531	.	-	0	ID=LNAOJCKE_00608;eC_number=1.7.1.13;Name=queF;gene=queF;inference=ab initio prediction:Prodigal:002006,protein motif:HAMAP:MF_00818;locus_tag=LNAOJCKE_00608;product=NADPH-dependent 7-cyano-7-deazaguanine reductase
contig00001	Prodigal:002006	CDS	669796	671085	.	+	0	ID=LNAOJCKE_00609;eC_number=4.2.1.11;Name=eno;gene=eno;inference=ab initio prediction:Prodigal:002006,similar to AA sequence:UniProtKB:P33675;locus_tag=LNAOJCKE_00609;product=Enolase
contig00001	Prodigal:002006	CDS	671212	671523	.	+	0	ID=LNAOJCKE_00610;inference=ab initio prediction:Prodigal:002006;locus_tag=LNAOJCKE_00610;product=hypothetical protein
contig00001	Prodigal:002006	CDS	671699	672748	.	+	0	ID=LNAOJCKE_00611;eC_number=1.1.1.-;Name=acoA;db_xref=COG:COG1071;gene=acoA;inference=ab initio prediction:Prodigal:002006,similar to AA sequence:UniProtKB:O31404;locus_tag=LNAOJCKE_00611;product=Acetoin:2%2C6-dichlorophenolindophenol oxidoreductase subunit alpha
contig00001	Prodigal:002006	CDS	672865	674313	.	+	0	ID=LNAOJCKE_00612;eC_number=2.2.1.7;Name=dxs_1;gene=dxs_1;inference=ab initio prediction:Prodigal:002006,protein motif:HAMAP:MF_00315;locus_tag=LNAOJCKE_00612;product=1-deoxy-D-xylulose-5-phosphate synthase
contig00001	Prodigal:002006	CDS	674324	674602	.	+	0	ID=LNAOJCKE_00613;inference=ab initio prediction:Prodigal:002006;locus_tag=LNAOJCKE_00613;product=hypothetical protein
contig00001	Prodigal:002006	CDS	674636	676048	.	+	0	ID=LNAOJCKE_00614;eC_number=2.3.1.12;Name=pdhC;gene=pdhC;inference=ab initio prediction:Prodigal:002006,similar to AA sequence:UniProtKB:P65636;locus_tag=LNAOJCKE_00614;product=Dihydrolipoyllysine-residue acetyltransferase component of pyruvate dehydrogenase complex
contig00001	Prodigal:002006	CDS	676238	677677	.	+	0	ID=LNAOJCKE_00615;eC_number=1.8.1.4;Name=lpd;db_xref=COG:COG1249;gene=lpd;inference=ab initio prediction:Prodigal:002006,similar to AA sequence:UniProtKB:Q8NTE1;locus_tag=LNAOJCKE_00615;product=Dihydrolipoyl dehydrogenase
contig00001	Prodigal:002006	CDS	677918	678070	.	+	0	ID=LNAOJCKE_00616;inference=ab initio prediction:Prodigal:002006;locus_tag=LNAOJCKE_00616;product=hypothetical protein
contig00001	Prodigal:002006	CDS	678136	678843	.	-	0	ID=LNAOJCKE_00617;inference=ab initio prediction:Prodigal:002006;locus_tag=LNAOJCKE_00617;product=hypothetical protein
contig00001	Prodigal:002006	CDS	679184	679687	.	+	0	ID=LNAOJCKE_00618;inference=ab initio prediction:Prodigal:002006;locus_tag=LNAOJCKE_00618;product=hypothetical protein
contig00001	Prodigal:002006	CDS	679805	680056	.	+	0	ID=LNAOJCKE_00619;inference=ab initio prediction:Prodigal:002006;locus_tag=LNAOJCKE_00619;product=hypothetical protein
contig00001	Prodigal:002006	CDS	680182	680838	.	+	0	ID=LNAOJCKE_00620;inference=ab initio prediction:Prodigal:002006;locus_tag=LNAOJCKE_00620;product=hypothetical protein
contig00001	Prodigal:002006	CDS	680859	682205	.	-	0	ID=LNAOJCKE_00621;inference=ab initio prediction:Prodigal:002006;locus_tag=LNAOJCKE_00621;product=hypothetical protein
contig00001	Prodigal:002006	CDS	682227	682442	.	-	0	ID=LNAOJCKE_00622;inference=ab initio prediction:Prodigal:002006;locus_tag=LNAOJCKE_00622;product=hypothetical protein
contig00001	Prodigal:002006	CDS	682651	683388	.	+	0	ID=LNAOJCKE_00623;inference=ab initio prediction:Prodigal:002006;locus_tag=LNAOJCKE_00623;product=hypothetical protein
contig00001	Prodigal:002006	CDS	683523	684527	.	+	0	ID=LNAOJCKE_00624;eC_number=2.8.1.8;Name=lipA;db_xref=COG:COG0320;gene=lipA;inference=ab initio prediction:Prodigal:002006,similar to AA sequence:UniProtKB:O32129;locus_tag=LNAOJCKE_00624;product=Lipoyl synthase
contig00001	Prodigal:002006	CDS	684534	684992	.	+	0	ID=LNAOJCKE_00625;Name=pasT;db_xref=COG:COG2867;gene=pasT;inference=ab initio prediction:Prodigal:002006,similar to AA sequence:UniProtKB:Q8FEY4;locus_tag=LNAOJCKE_00625;product=Persistence and stress-resistance toxin PasT
contig00001	Prodigal:002006	CDS	685007	685432	.	-	0	ID=LNAOJCKE_00626;Name=decR_2;db_xref=COG:COG1522;gene=decR_2;inference=ab initio prediction:Prodigal:002006,similar to AA sequence:UniProtKB:P0ACJ5;locus_tag=LNAOJCKE_00626;product=DNA-binding transcriptional activator DecR
contig00001	Prodigal:002006	CDS	685563	686594	.	+	0	ID=LNAOJCKE_00627;eC_number=4.3.1.12;Name=ocd;gene=ocd;inference=ab initio prediction:Prodigal:002006,similar to AA sequence:UniProtKB:P09773;locus_tag=LNAOJCKE_00627;product=Ornithine cyclodeaminase
contig00001	Prodigal:002006	CDS	686595	686930	.	-	0	ID=LNAOJCKE_00628;inference=ab initio prediction:Prodigal:002006;locus_tag=LNAOJCKE_00628;product=hypothetical protein
contig00001	Prodigal:002006	CDS	686927	688714	.	-	0	ID=LNAOJCKE_00629;Name=atm1_1;db_xref=COG:COG5265;gene=atm1_1;inference=ab initio prediction:Prodigal:002006,similar to AA sequence:UniProtKB:Q2G506;locus_tag=LNAOJCKE_00629;product=ATM1-type heavy metal exporter
contig00001	Prodigal:002006	CDS	690221	690718	.	+	0	ID=LNAOJCKE_00630;eC_number=1.2.99.6;Name=paoA_1;db_xref=COG:COG2080;gene=paoA_1;inference=ab initio prediction:Prodigal:002006,similar to AA sequence:UniProtKB:P77165;locus_tag=LNAOJCKE_00630;product=Aldehyde oxidoreductase iron-sulfur-binding subunit PaoA
contig00001	Prodigal:002006	CDS	690715	691764	.	+	0	ID=LNAOJCKE_00631;eC_number=1.2.99.6;Name=paoB_1;db_xref=COG:COG1319;gene=paoB_1;inference=ab initio prediction:Prodigal:002006,similar to AA sequence:UniProtKB:P77324;locus_tag=LNAOJCKE_00631;product=Aldehyde oxidoreductase FAD-binding subunit PaoB
contig00001	Prodigal:002006	CDS	691757	694000	.	+	0	ID=LNAOJCKE_00632;eC_number=1.2.99.6;Name=paoC_1;db_xref=COG:COG1529;gene=paoC_1;inference=ab initio prediction:Prodigal:002006,similar to AA sequence:UniProtKB:P77489;locus_tag=LNAOJCKE_00632;product=Aldehyde oxidoreductase molybdenum-binding subunit PaoC
contig00001	Prodigal:002006	CDS	694063	694614	.	-	0	ID=LNAOJCKE_00633;eC_number=3.5.1.42;Name=pncC;db_xref=COG:COG1546;gene=pncC;inference=ab initio prediction:Prodigal:002006,similar to AA sequence:UniProtKB:P0A6G3;locus_tag=LNAOJCKE_00633;product=Nicotinamide-nucleotide amidohydrolase PncC
contig00001	Prodigal:002006	CDS	694611	695933	.	-	0	ID=LNAOJCKE_00634;Name=ispDF;db_xref=COG:COG0245;gene=ispDF;inference=ab initio prediction:Prodigal:002006,similar to AA sequence:UniProtKB:Q9PM68;locus_tag=LNAOJCKE_00634;product=Bifunctional enzyme IspD/IspF
contig00001	Prodigal:002006	CDS	696062	697090	.	+	0	ID=LNAOJCKE_00635;eC_number=1.3.1.-;Name=dusB;db_xref=COG:COG0042;gene=dusB;inference=ab initio prediction:Prodigal:002006,similar to AA sequence:UniProtKB:P0ABT5;locus_tag=LNAOJCKE_00635;product=tRNA-dihydrouridine synthase B
contig00001	Prodigal:002006	CDS	697090	698223	.	+	0	ID=LNAOJCKE_00636;eC_number=2.7.13.3;Name=glnL;db_xref=COG:COG3852;gene=glnL;inference=ab initio prediction:Prodigal:002006,similar to AA sequence:UniProtKB:P0AFB5;locus_tag=LNAOJCKE_00636;product=Sensory histidine kinase/phosphatase NtrB
contig00001	Prodigal:002006	CDS	698234	699703	.	+	0	ID=LNAOJCKE_00637;Name=ntrC;db_xref=COG:COG2204;gene=ntrC;inference=ab initio prediction:Prodigal:002006,similar to AA sequence:UniProtKB:P10577;locus_tag=LNAOJCKE_00637;product=DNA-binding transcriptional regulator NtrC
contig00001	Prodigal:002006	CDS	699747	701384	.	+	0	ID=LNAOJCKE_00638;eC_number=3.6.4.13;Name=srmB;gene=srmB;inference=ab initio prediction:Prodigal:002006,protein motif:HAMAP:MF_00967;locus_tag=LNAOJCKE_00638;product=ATP-dependent RNA helicase SrmB
contig00001	Prodigal:002006	CDS	701449	703848	.	+	0	ID=LNAOJCKE_00639;eC_number=2.7.-.-;Name=sasA_4;gene=sasA_4;inference=ab initio prediction:Prodigal:002006,protein motif:HAMAP:MF_01837;locus_tag=LNAOJCKE_00639;product=Adaptive-response sensory-kinase SasA
contig00001	Prodigal:002006	CDS	703845	705215	.	+	0	ID=LNAOJCKE_00640;Name=glnG;db_xref=COG:COG2204;gene=glnG;inference=ab initio prediction:Prodigal:002006,similar to AA sequence:UniProtKB:P41789;locus_tag=LNAOJCKE_00640;product=DNA-binding transcriptional regulator NtrC
contig00001	Prodigal:002006	CDS	705443	705697	.	+	0	ID=LNAOJCKE_00641;Name=hfq;db_xref=COG:COG1923;gene=hfq;inference=ab initio prediction:Prodigal:002006,similar to AA sequence:UniProtKB:Q9A7H8;locus_tag=LNAOJCKE_00641;product=RNA-binding protein Hfq
contig00001	Prodigal:002006	CDS	705886	707301	.	+	0	ID=LNAOJCKE_00642;Name=hflX;gene=hflX;inference=ab initio prediction:Prodigal:002006,protein motif:HAMAP:MF_00900;locus_tag=LNAOJCKE_00642;product=GTPase HflX
contig00001	Prodigal:002006	CDS	707437	709005	.	-	0	ID=LNAOJCKE_00643;inference=ab initio prediction:Prodigal:002006;locus_tag=LNAOJCKE_00643;product=hypothetical protein
contig00001	Prodigal:002006	CDS	709016	709723	.	-	0	ID=LNAOJCKE_00644;eC_number=4.2.1.1;Name=cynT_1;db_xref=COG:COG0288;gene=cynT_1;inference=ab initio prediction:Prodigal:002006,similar to AA sequence:UniProtKB:P0ABE9;locus_tag=LNAOJCKE_00644;product=Carbonic anhydrase 1
contig00001	Prodigal:002006	CDS	710032	710346	.	-	0	ID=LNAOJCKE_00645;inference=ab initio prediction:Prodigal:002006;locus_tag=LNAOJCKE_00645;product=hypothetical protein
contig00001	Prodigal:002006	CDS	711130	711528	.	-	0	ID=LNAOJCKE_00646;inference=ab initio prediction:Prodigal:002006;locus_tag=LNAOJCKE_00646;product=hypothetical protein
contig00001	Prodigal:002006	CDS	711557	711952	.	-	0	ID=LNAOJCKE_00647;inference=ab initio prediction:Prodigal:002006;locus_tag=LNAOJCKE_00647;product=hypothetical protein
contig00001	Prodigal:002006	CDS	711971	712840	.	+	0	ID=LNAOJCKE_00648;inference=ab initio prediction:Prodigal:002006;locus_tag=LNAOJCKE_00648;product=hypothetical protein
contig00001	Prodigal:002006	CDS	713282	713764	.	+	0	ID=LNAOJCKE_00649;inference=ab initio prediction:Prodigal:002006;locus_tag=LNAOJCKE_00649;product=hypothetical protein
contig00001	Prodigal:002006	CDS	713903	714400	.	+	0	ID=LNAOJCKE_00650;inference=ab initio prediction:Prodigal:002006;locus_tag=LNAOJCKE_00650;product=hypothetical protein
contig00001	Prodigal:002006	CDS	714412	715887	.	+	0	ID=LNAOJCKE_00651;inference=ab initio prediction:Prodigal:002006;locus_tag=LNAOJCKE_00651;product=hypothetical protein
contig00001	Prodigal:002006	CDS	715884	716441	.	+	0	ID=LNAOJCKE_00652;inference=ab initio prediction:Prodigal:002006;locus_tag=LNAOJCKE_00652;product=hypothetical protein
contig00001	Prodigal:002006	CDS	716508	718196	.	+	0	ID=LNAOJCKE_00653;inference=ab initio prediction:Prodigal:002006;locus_tag=LNAOJCKE_00653;product=hypothetical protein
contig00001	Prodigal:002006	CDS	718219	720459	.	+	0	ID=LNAOJCKE_00654;eC_number=2.7.13.3;Name=rcsC_3;gene=rcsC_3;inference=ab initio prediction:Prodigal:002006,protein motif:HAMAP:MF_00979;locus_tag=LNAOJCKE_00654;product=Sensor histidine kinase RcsC
contig00001	Prodigal:002006	CDS	720483	721541	.	+	0	ID=LNAOJCKE_00655;eC_number=3.1.1.61;Name=cheB_1;db_xref=COG:COG2201;gene=cheB_1;inference=ab initio prediction:Prodigal:002006,similar to AA sequence:UniProtKB:P07330;locus_tag=LNAOJCKE_00655;product=Protein-glutamate methylesterase/protein-glutamine glutaminase
contig00001	Prodigal:002006	CDS	721538	723259	.	+	0	ID=LNAOJCKE_00656;eC_number=2.7.13.3;Name=rcsC_4;gene=rcsC_4;inference=ab initio prediction:Prodigal:002006,protein motif:HAMAP:MF_00979;locus_tag=LNAOJCKE_00656;product=Sensor histidine kinase RcsC
contig00001	Prodigal:002006	CDS	723256	725124	.	+	0	ID=LNAOJCKE_00657;eC_number=2.7.13.3;Name=rcsC_5;gene=rcsC_5;inference=ab initio prediction:Prodigal:002006,protein motif:HAMAP:MF_00979;locus_tag=LNAOJCKE_00657;product=Sensor histidine kinase RcsC
contig00001	Prodigal:002006	CDS	725335	725508	.	+	0	ID=LNAOJCKE_00658;Name=smtA;gene=smtA;inference=ab initio prediction:Prodigal:002006,similar to AA sequence:UniProtKB:P30331;locus_tag=LNAOJCKE_00658;product=Metallothionein
contig00001	Prodigal:002006	CDS	725536	726831	.	-	0	ID=LNAOJCKE_00659;inference=ab initio prediction:Prodigal:002006;locus_tag=LNAOJCKE_00659;product=hypothetical protein
contig00001	Prodigal:002006	CDS	727086	728177	.	+	0	ID=LNAOJCKE_00660;eC_number=2.10.1.1;Name=moeA_1;db_xref=COG:COG0303;gene=moeA_1;inference=ab initio prediction:Prodigal:002006,similar to AA sequence:UniProtKB:P12281;locus_tag=LNAOJCKE_00660;product=Molybdopterin molybdenumtransferase
contig00001	Prodigal:002006	CDS	728192	730150	.	+	0	ID=LNAOJCKE_00661;Name=cinA_1;gene=cinA_1;inference=ab initio prediction:Prodigal:002006,protein motif:HAMAP:MF_00226_B;locus_tag=LNAOJCKE_00661;product=Putative competence-damage inducible protein
contig00001	Prodigal:002006	CDS	730147	730683	.	+	0	ID=LNAOJCKE_00662;Name=mobB;db_xref=COG:COG1763;gene=mobB;inference=ab initio prediction:Prodigal:002006,similar to AA sequence:UniProtKB:P32125;locus_tag=LNAOJCKE_00662;product=Molybdopterin-guanine dinucleotide biosynthesis adapter protein
contig00001	Prodigal:002006	CDS	730687	731937	.	+	0	ID=LNAOJCKE_00663;eC_number=2.10.1.1;Name=moeA_2;db_xref=COG:COG0303;gene=moeA_2;inference=ab initio prediction:Prodigal:002006,similar to AA sequence:UniProtKB:P12281;locus_tag=LNAOJCKE_00663;product=Molybdopterin molybdenumtransferase
contig00001	Prodigal:002006	CDS	732301	733977	.	-	0	ID=LNAOJCKE_00664;inference=ab initio prediction:Prodigal:002006;locus_tag=LNAOJCKE_00664;product=hypothetical protein
contig00001	Prodigal:002006	CDS	734343	735392	.	-	0	ID=LNAOJCKE_00665;inference=ab initio prediction:Prodigal:002006;locus_tag=LNAOJCKE_00665;product=hypothetical protein
contig00001	Prodigal:002006	CDS	735473	736168	.	+	0	ID=LNAOJCKE_00666;Name=tupB;db_xref=COG:COG4662;gene=tupB;inference=ab initio prediction:Prodigal:002006,similar to AA sequence:UniProtKB:Q0P886;locus_tag=LNAOJCKE_00666;product=Tungstate uptake system permease protein TupB
contig00001	Prodigal:002006	CDS	736165	736881	.	+	0	ID=LNAOJCKE_00667;eC_number=7.3.2.1;Name=pstB_1;db_xref=COG:COG1117;gene=pstB_1;inference=ab initio prediction:Prodigal:002006,similar to AA sequence:UniProtKB:P0AAH0;locus_tag=LNAOJCKE_00667;product=Phosphate import ATP-binding protein PstB
contig00001	Prodigal:002006	CDS	736854	737681	.	+	0	ID=LNAOJCKE_00668;Name=tupA;gene=tupA;inference=ab initio prediction:Prodigal:002006,similar to AA sequence:UniProtKB:Q93KD6;locus_tag=LNAOJCKE_00668;product=Tungstate-binding protein TupA
contig00001	Prodigal:002006	CDS	737755	737994	.	-	0	ID=LNAOJCKE_00669;inference=ab initio prediction:Prodigal:002006;locus_tag=LNAOJCKE_00669;product=hypothetical protein
contig00001	Prodigal:002006	CDS	738038	738682	.	-	0	ID=LNAOJCKE_00670;inference=ab initio prediction:Prodigal:002006;locus_tag=LNAOJCKE_00670;product=hypothetical protein
contig00001	Prodigal:002006	CDS	738764	740443	.	-	0	ID=LNAOJCKE_00671;Name=mdoG_1;db_xref=COG:COG3131;gene=mdoG_1;inference=ab initio prediction:Prodigal:002006,similar to AA sequence:UniProtKB:P33136;locus_tag=LNAOJCKE_00671;product=Glucans biosynthesis protein G
contig00001	Prodigal:002006	CDS	740478	742412	.	+	0	ID=LNAOJCKE_00672;eC_number=2.4.1.-;Name=opgH;db_xref=COG:COG2943;gene=opgH;inference=ab initio prediction:Prodigal:002006,similar to AA sequence:UniProtKB:P20401;locus_tag=LNAOJCKE_00672;product=Glucans biosynthesis glucosyltransferase H
contig00001	Prodigal:002006	CDS	742460	742936	.	-	0	ID=LNAOJCKE_00673;inference=ab initio prediction:Prodigal:002006;locus_tag=LNAOJCKE_00673;product=hypothetical protein
contig00001	Prodigal:002006	CDS	743041	744258	.	-	0	ID=LNAOJCKE_00674;eC_number=2.5.1.48;Name=metB;db_xref=COG:COG0626;gene=metB;inference=ab initio prediction:Prodigal:002006,similar to AA sequence:UniProtKB:P9WGB7;locus_tag=LNAOJCKE_00674;product=Cystathionine gamma-synthase
contig00001	Prodigal:002006	CDS	744455	744970	.	+	0	ID=LNAOJCKE_00675;inference=ab initio prediction:Prodigal:002006;locus_tag=LNAOJCKE_00675;product=hypothetical protein
contig00001	Prodigal:002006	CDS	744975	745340	.	-	0	ID=LNAOJCKE_00676;Name=cpdR_1;gene=cpdR_1;inference=ab initio prediction:Prodigal:002006,similar to AA sequence:UniProtKB:Q2YIF7;locus_tag=LNAOJCKE_00676;product=Response regulator receiver protein CpdR
contig00001	Prodigal:002006	CDS	745503	746141	.	-	0	ID=LNAOJCKE_00677;eC_number=2.4.2.8;Name=hpt;db_xref=COG:COG0634;gene=hpt;inference=ab initio prediction:Prodigal:002006,similar to AA sequence:UniProtKB:P0A9M2;locus_tag=LNAOJCKE_00677;product=Hypoxanthine phosphoribosyltransferase
contig00001	Prodigal:002006	CDS	746287	746571	.	+	0	ID=LNAOJCKE_00678;inference=ab initio prediction:Prodigal:002006;locus_tag=LNAOJCKE_00678;product=hypothetical protein
contig00001	Prodigal:002006	CDS	746564	746893	.	+	0	ID=LNAOJCKE_00679;inference=ab initio prediction:Prodigal:002006;locus_tag=LNAOJCKE_00679;product=hypothetical protein
contig00001	Prodigal:002006	CDS	746912	747658	.	-	0	ID=LNAOJCKE_00680;inference=ab initio prediction:Prodigal:002006;locus_tag=LNAOJCKE_00680;product=hypothetical protein
contig00001	Prodigal:002006	CDS	747813	748526	.	+	0	ID=LNAOJCKE_00681;Name=ftsE;db_xref=COG:COG2884;gene=ftsE;inference=ab initio prediction:Prodigal:002006,similar to AA sequence:UniProtKB:P0A9R7;locus_tag=LNAOJCKE_00681;product=Cell division ATP-binding protein FtsE
contig00001	Prodigal:002006	CDS	748523	749500	.	+	0	ID=LNAOJCKE_00682;inference=ab initio prediction:Prodigal:002006;locus_tag=LNAOJCKE_00682;product=hypothetical protein
contig00001	Prodigal:002006	CDS	749596	750444	.	+	0	ID=LNAOJCKE_00683;inference=ab initio prediction:Prodigal:002006;locus_tag=LNAOJCKE_00683;product=hypothetical protein
contig00001	Prodigal:002006	CDS	750481	750858	.	-	0	ID=LNAOJCKE_00684;inference=ab initio prediction:Prodigal:002006;locus_tag=LNAOJCKE_00684;product=hypothetical protein
contig00001	Prodigal:002006	CDS	751215	752348	.	+	0	ID=LNAOJCKE_00685;eC_number=2.7.2.11;Name=proB;gene=proB;inference=ab initio prediction:Prodigal:002006,similar to AA sequence:UniProtKB:Q2SZF9;locus_tag=LNAOJCKE_00685;product=Glutamate 5-kinase
contig00001	Prodigal:002006	CDS	752488	753786	.	+	0	ID=LNAOJCKE_00686;eC_number=1.2.1.41;Name=proA;gene=proA;inference=ab initio prediction:Prodigal:002006,similar to AA sequence:UniProtKB:Q2SZ88;locus_tag=LNAOJCKE_00686;product=Gamma-glutamyl phosphate reductase
contig00001	Prodigal:002006	CDS	753833	754402	.	+	0	ID=LNAOJCKE_00687;eC_number=2.7.7.18;Name=nadD;db_xref=COG:COG1057;gene=nadD;inference=ab initio prediction:Prodigal:002006,similar to AA sequence:UniProtKB:P54455;locus_tag=LNAOJCKE_00687;product=Nicotinate-nucleotide adenylyltransferase
contig00001	Prodigal:002006	CDS	754475	754891	.	+	0	ID=LNAOJCKE_00688;Name=rsfS;gene=rsfS;inference=ab initio prediction:Prodigal:002006,similar to AA sequence:UniProtKB:Q5NLX3;locus_tag=LNAOJCKE_00688;product=Ribosomal silencing factor RsfS
contig00001	Prodigal:002006	CDS	754895	755593	.	-	0	ID=LNAOJCKE_00689;inference=ab initio prediction:Prodigal:002006;locus_tag=LNAOJCKE_00689;product=hypothetical protein
contig00001	Prodigal:002006	CDS	755641	756201	.	-	0	ID=LNAOJCKE_00690;inference=ab initio prediction:Prodigal:002006;locus_tag=LNAOJCKE_00690;product=hypothetical protein
contig00001	Prodigal:002006	CDS	756583	758034	.	+	0	ID=LNAOJCKE_00691;inference=ab initio prediction:Prodigal:002006;locus_tag=LNAOJCKE_00691;product=hypothetical protein
contig00001	Prodigal:002006	CDS	758272	759312	.	-	0	ID=LNAOJCKE_00692;eC_number=5.1.3.3;Name=mro;db_xref=COG:COG2017;gene=mro;inference=ab initio prediction:Prodigal:002006,similar to AA sequence:UniProtKB:P05149;locus_tag=LNAOJCKE_00692;product=Aldose 1-epimerase
contig00001	Prodigal:002006	CDS	759397	761187	.	-	0	ID=LNAOJCKE_00693;eC_number=7.5.2.6;Name=msbA;db_xref=COG:COG1132;gene=msbA;inference=ab initio prediction:Prodigal:002006,similar to AA sequence:UniProtKB:Q9KQW9;locus_tag=LNAOJCKE_00693;product=Lipid A export ATP-binding/permease protein MsbA
contig00001	Prodigal:002006	CDS	761551	762492	.	+	0	ID=LNAOJCKE_00694;Name=mntA;db_xref=COG:COG0803;gene=mntA;inference=ab initio prediction:Prodigal:002006,similar to AA sequence:UniProtKB:Q8Y653;locus_tag=LNAOJCKE_00694;product=Manganese-binding lipoprotein MntA
contig00001	Prodigal:002006	CDS	762497	762748	.	-	0	ID=LNAOJCKE_00695;Name=moaD;db_xref=COG:COG1977;gene=moaD;inference=ab initio prediction:Prodigal:002006,similar to AA sequence:UniProtKB:P30748;locus_tag=LNAOJCKE_00695;product=Molybdopterin synthase sulfur carrier subunit
contig00001	Prodigal:002006	CDS	762863	763462	.	-	0	ID=LNAOJCKE_00696;eC_number=2.7.8.5;Name=pgsA;db_xref=COG:COG0558;gene=pgsA;inference=ab initio prediction:Prodigal:002006,similar to AA sequence:UniProtKB:P0ABF8;locus_tag=LNAOJCKE_00696;product=CDP-diacylglycerol--glycerol-3-phosphate 3-phosphatidyltransferase
contig00001	Prodigal:002006	CDS	763573	765702	.	-	0	ID=LNAOJCKE_00697;Name=uvrC;db_xref=COG:COG0322;gene=uvrC;inference=ab initio prediction:Prodigal:002006,similar to AA sequence:UniProtKB:P0A8G0;locus_tag=LNAOJCKE_00697;product=UvrABC system protein C
contig00001	Prodigal:002006	CDS	765699	766424	.	-	0	ID=LNAOJCKE_00698;inference=ab initio prediction:Prodigal:002006;locus_tag=LNAOJCKE_00698;product=hypothetical protein
contig00001	Prodigal:002006	CDS	766653	767369	.	+	0	ID=LNAOJCKE_00699;inference=ab initio prediction:Prodigal:002006;locus_tag=LNAOJCKE_00699;product=hypothetical protein
contig00001	Prodigal:002006	CDS	767451	768188	.	-	0	ID=LNAOJCKE_00700;inference=ab initio prediction:Prodigal:002006;locus_tag=LNAOJCKE_00700;product=hypothetical protein
contig00001	Prodigal:002006	CDS	768414	769286	.	-	0	ID=LNAOJCKE_00701;inference=ab initio prediction:Prodigal:002006;locus_tag=LNAOJCKE_00701;product=hypothetical protein
contig00001	Prodigal:002006	CDS	769683	770450	.	-	0	ID=LNAOJCKE_00702;eC_number=1.10.3.-;Name=yfiH;db_xref=COG:COG1496;gene=yfiH;inference=ab initio prediction:Prodigal:002006,similar to AA sequence:UniProtKB:P33644;locus_tag=LNAOJCKE_00702;product=Polyphenol oxidase
contig00001	Prodigal:002006	CDS	770476	771558	.	-	0	ID=LNAOJCKE_00703;inference=ab initio prediction:Prodigal:002006;locus_tag=LNAOJCKE_00703;product=hypothetical protein
contig00001	Prodigal:002006	CDS	771561	772451	.	-	0	ID=LNAOJCKE_00704;eC_number=2.5.1.145;Name=lgt;db_xref=COG:COG0682;gene=lgt;inference=ab initio prediction:Prodigal:002006,similar to AA sequence:UniProtKB:P60959;locus_tag=LNAOJCKE_00704;product=Phosphatidylglycerol--prolipoprotein diacylglyceryl transferase
contig00001	Prodigal:002006	CDS	772586	773266	.	+	0	ID=LNAOJCKE_00705;inference=ab initio prediction:Prodigal:002006;locus_tag=LNAOJCKE_00705;product=hypothetical protein
contig00001	Prodigal:002006	CDS	773370	775001	.	+	0	ID=LNAOJCKE_00706;eC_number=5.4.2.2;Name=pgm;db_xref=COG:COG0033;gene=pgm;inference=ab initio prediction:Prodigal:002006,similar to AA sequence:UniProtKB:P39671;locus_tag=LNAOJCKE_00706;product=Phosphoglucomutase
contig00001	Prodigal:002006	CDS	774998	776278	.	+	0	ID=LNAOJCKE_00707;inference=ab initio prediction:Prodigal:002006;locus_tag=LNAOJCKE_00707;product=hypothetical protein
contig00001	Prodigal:002006	CDS	776349	777254	.	-	0	ID=LNAOJCKE_00708;inference=ab initio prediction:Prodigal:002006;locus_tag=LNAOJCKE_00708;product=hypothetical protein
contig00001	Prodigal:002006	CDS	777361	777618	.	-	0	ID=LNAOJCKE_00709;inference=ab initio prediction:Prodigal:002006;locus_tag=LNAOJCKE_00709;product=hypothetical protein
contig00001	Prodigal:002006	CDS	777820	780486	.	-	0	ID=LNAOJCKE_00710;eC_number=2.7.9.1;Name=ppdK;db_xref=COG:COG0574;gene=ppdK;inference=ab initio prediction:Prodigal:002006,similar to AA sequence:UniProtKB:P22983;locus_tag=LNAOJCKE_00710;product=Pyruvate%2C phosphate dikinase
contig00001	Prodigal:002006	CDS	780774	780926	.	-	0	ID=LNAOJCKE_00711;inference=ab initio prediction:Prodigal:002006;locus_tag=LNAOJCKE_00711;product=hypothetical protein
contig00001	Prodigal:002006	CDS	781035	781727	.	-	0	ID=LNAOJCKE_00712;inference=ab initio prediction:Prodigal:002006;locus_tag=LNAOJCKE_00712;product=hypothetical protein
contig00001	Prodigal:002006	CDS	781917	782360	.	+	0	ID=LNAOJCKE_00713;db_xref=COG:COG0346;inference=ab initio prediction:Prodigal:002006,similar to AA sequence:UniProtKB:Q8ZM36;locus_tag=LNAOJCKE_00713;product=Virulence protein
contig00001	Prodigal:002006	CDS	782438	782887	.	-	0	ID=LNAOJCKE_00714;Name=crp_1;db_xref=COG:COG0664;gene=crp_1;inference=ab initio prediction:Prodigal:002006,similar to AA sequence:UniProtKB:P9WMH3;locus_tag=LNAOJCKE_00714;product=CRP-like cAMP-activated global transcriptional regulator
contig00001	Prodigal:002006	CDS	783041	783277	.	-	0	ID=LNAOJCKE_00715;inference=ab initio prediction:Prodigal:002006;locus_tag=LNAOJCKE_00715;product=hypothetical protein
contig00001	Prodigal:002006	CDS	783773	784339	.	-	0	ID=LNAOJCKE_00716;inference=ab initio prediction:Prodigal:002006;locus_tag=LNAOJCKE_00716;product=hypothetical protein
contig00001	Prodigal:002006	CDS	784369	785148	.	+	0	ID=LNAOJCKE_00717;inference=ab initio prediction:Prodigal:002006;locus_tag=LNAOJCKE_00717;product=hypothetical protein
contig00001	Prodigal:002006	CDS	785177	786109	.	-	0	ID=LNAOJCKE_00718;eC_number=3.1.2.6;Name=gloB_2;gene=gloB_2;inference=ab initio prediction:Prodigal:002006,protein motif:HAMAP:MF_01374;locus_tag=LNAOJCKE_00718;product=Hydroxyacylglutathione hydrolase
contig00001	Prodigal:002006	CDS	786197	787162	.	-	0	ID=LNAOJCKE_00719;inference=ab initio prediction:Prodigal:002006;locus_tag=LNAOJCKE_00719;product=hypothetical protein
contig00001	Prodigal:002006	CDS	787952	788128	.	+	0	ID=LNAOJCKE_00720;inference=ab initio prediction:Prodigal:002006;locus_tag=LNAOJCKE_00720;product=hypothetical protein
contig00001	Prodigal:002006	CDS	788202	788423	.	-	0	ID=LNAOJCKE_00721;inference=ab initio prediction:Prodigal:002006;locus_tag=LNAOJCKE_00721;product=hypothetical protein
contig00001	Prodigal:002006	CDS	788602	789405	.	+	0	ID=LNAOJCKE_00722;Name=phyR;gene=phyR;inference=ab initio prediction:Prodigal:002006,similar to AA sequence:UniProtKB:Q0PEV3;locus_tag=LNAOJCKE_00722;product=Phyllosphere-induced regulator PhyR
contig00001	Prodigal:002006	CDS	789896	790258	.	+	0	ID=LNAOJCKE_00723;inference=ab initio prediction:Prodigal:002006;locus_tag=LNAOJCKE_00723;product=hypothetical protein
contig00001	Prodigal:002006	CDS	790940	792331	.	+	0	ID=LNAOJCKE_00724;eC_number=2.6.1.113;Name=spuC;db_xref=COG:COG0161;gene=spuC;inference=ab initio prediction:Prodigal:002006,similar to AA sequence:UniProtKB:Q9I6J2;locus_tag=LNAOJCKE_00724;product=Putrescine--pyruvate aminotransferase
contig00001	Prodigal:002006	CDS	792667	792882	.	+	0	ID=LNAOJCKE_00725;inference=ab initio prediction:Prodigal:002006;locus_tag=LNAOJCKE_00725;product=hypothetical protein
contig00001	Prodigal:002006	CDS	792926	793831	.	+	0	ID=LNAOJCKE_00726;inference=ab initio prediction:Prodigal:002006;locus_tag=LNAOJCKE_00726;product=hypothetical protein
contig00001	Prodigal:002006	CDS	793909	794127	.	-	0	ID=LNAOJCKE_00727;inference=ab initio prediction:Prodigal:002006;locus_tag=LNAOJCKE_00727;product=hypothetical protein
contig00001	Prodigal:002006	CDS	794184	794525	.	-	0	ID=LNAOJCKE_00728;inference=ab initio prediction:Prodigal:002006;locus_tag=LNAOJCKE_00728;product=hypothetical protein
contig00001	Prodigal:002006	CDS	794617	795543	.	-	0	ID=LNAOJCKE_00729;Name=alkA;db_xref=COG:COG0122;gene=alkA;inference=ab initio prediction:Prodigal:002006,similar to AA sequence:UniProtKB:P9WJW3;locus_tag=LNAOJCKE_00729;product=putative bifunctional transcriptional activator/DNA repair enzyme AlkA
contig00001	Prodigal:002006	CDS	795593	795880	.	-	0	ID=LNAOJCKE_00730;inference=ab initio prediction:Prodigal:002006;locus_tag=LNAOJCKE_00730;product=hypothetical protein
contig00001	Prodigal:002006	CDS	796067	797221	.	-	0	ID=LNAOJCKE_00731;eC_number=3.1.13.5;Name=rnd_2;db_xref=COG:COG0349;gene=rnd_2;inference=ab initio prediction:Prodigal:002006,similar to AA sequence:UniProtKB:P09155;locus_tag=LNAOJCKE_00731;product=Ribonuclease D
contig00001	Prodigal:002006	CDS	797316	797696	.	-	0	ID=LNAOJCKE_00732;inference=ab initio prediction:Prodigal:002006;locus_tag=LNAOJCKE_00732;product=hypothetical protein
contig00001	Prodigal:002006	CDS	797864	799120	.	+	0	ID=LNAOJCKE_00733;eC_number=3.4.16.4;Name=dacC;db_xref=COG:COG1686;gene=dacC;inference=ab initio prediction:Prodigal:002006,similar to AA sequence:UniProtKB:P08506;locus_tag=LNAOJCKE_00733;product=D-alanyl-D-alanine carboxypeptidase DacC
contig00001	Prodigal:002006	CDS	799317	801221	.	-	0	ID=LNAOJCKE_00734;inference=ab initio prediction:Prodigal:002006;locus_tag=LNAOJCKE_00734;product=hypothetical protein
contig00001	Prodigal:002006	CDS	801588	802325	.	+	0	ID=LNAOJCKE_00735;eC_number=2.8.3.5;Name=scoA;db_xref=COG:COG1788;gene=scoA;inference=ab initio prediction:Prodigal:002006,similar to AA sequence:UniProtKB:P42315;locus_tag=LNAOJCKE_00735;product=putative succinyl-CoA:3-ketoacid coenzyme A transferase subunit A
contig00001	Prodigal:002006	CDS	802433	803092	.	+	0	ID=LNAOJCKE_00736;eC_number=2.8.3.5;Name=scoB;db_xref=COG:COG2057;gene=scoB;inference=ab initio prediction:Prodigal:002006,similar to AA sequence:UniProtKB:P42316;locus_tag=LNAOJCKE_00736;product=putative succinyl-CoA:3-ketoacid coenzyme A transferase subunit B
contig00001	Prodigal:002006	CDS	803266	803673	.	+	0	ID=LNAOJCKE_00737;inference=ab initio prediction:Prodigal:002006;locus_tag=LNAOJCKE_00737;product=hypothetical protein
contig00001	Prodigal:002006	CDS	803714	804559	.	-	0	ID=LNAOJCKE_00738;inference=ab initio prediction:Prodigal:002006;locus_tag=LNAOJCKE_00738;product=hypothetical protein
contig00001	Prodigal:002006	CDS	804713	806278	.	-	0	ID=LNAOJCKE_00739;eC_number=6.3.5.2;Name=guaA;db_xref=COG:COG0518;gene=guaA;inference=ab initio prediction:Prodigal:002006,similar to AA sequence:UniProtKB:P04079;locus_tag=LNAOJCKE_00739;product=GMP synthase [glutamine-hydrolyzing]
contig00001	Prodigal:002006	CDS	806641	806868	.	+	0	ID=LNAOJCKE_00740;inference=ab initio prediction:Prodigal:002006;locus_tag=LNAOJCKE_00740;product=hypothetical protein
contig00001	Prodigal:002006	CDS	807043	807384	.	+	0	ID=LNAOJCKE_00741;inference=ab initio prediction:Prodigal:002006;locus_tag=LNAOJCKE_00741;product=hypothetical protein
contig00001	Prodigal:002006	CDS	807426	808454	.	-	0	ID=LNAOJCKE_00742;inference=ab initio prediction:Prodigal:002006;locus_tag=LNAOJCKE_00742;product=hypothetical protein
contig00001	Prodigal:002006	CDS	808588	809691	.	-	0	ID=LNAOJCKE_00743;eC_number=2.1.1.176;Name=rsmB_1;db_xref=COG:COG0144;gene=rsmB_1;inference=ab initio prediction:Prodigal:002006,similar to AA sequence:UniProtKB:P36929;locus_tag=LNAOJCKE_00743;product=Ribosomal RNA small subunit methyltransferase B
contig00001	Prodigal:002006	CDS	809849	810019	.	+	0	ID=LNAOJCKE_00744;inference=ab initio prediction:Prodigal:002006;locus_tag=LNAOJCKE_00744;product=hypothetical protein
contig00001	Prodigal:002006	CDS	810035	810211	.	+	0	ID=LNAOJCKE_00745;inference=ab initio prediction:Prodigal:002006;locus_tag=LNAOJCKE_00745;product=hypothetical protein
contig00001	Prodigal:002006	CDS	810234	811172	.	-	0	ID=LNAOJCKE_00746;eC_number=1.1.1.169;Name=panE;db_xref=COG:COG1893;gene=panE;inference=ab initio prediction:Prodigal:002006,similar to AA sequence:UniProtKB:Q9HW09;locus_tag=LNAOJCKE_00746;product=2-dehydropantoate 2-reductase
contig00001	Prodigal:002006	CDS	811382	812305	.	+	0	ID=LNAOJCKE_00747;inference=ab initio prediction:Prodigal:002006;locus_tag=LNAOJCKE_00747;product=hypothetical protein
contig00001	Prodigal:002006	CDS	812630	813475	.	+	0	ID=LNAOJCKE_00748;inference=ab initio prediction:Prodigal:002006;locus_tag=LNAOJCKE_00748;product=hypothetical protein
contig00001	Prodigal:002006	CDS	813821	813940	.	+	0	ID=LNAOJCKE_00749;inference=ab initio prediction:Prodigal:002006;locus_tag=LNAOJCKE_00749;product=hypothetical protein
contig00001	Prodigal:002006	CDS	814077	815570	.	-	0	ID=LNAOJCKE_00750;eC_number=1.1.1.205;Name=guaB;db_xref=COG:COG0516;gene=guaB;inference=ab initio prediction:Prodigal:002006,similar to AA sequence:UniProtKB:P21879;locus_tag=LNAOJCKE_00750;product=Inosine-5'-monophosphate dehydrogenase
contig00001	Prodigal:002006	CDS	815834	817000	.	+	0	ID=LNAOJCKE_00751;eC_number=2.4.1.129;Name=ftsW;gene=ftsW;inference=ab initio prediction:Prodigal:002006,similar to AA sequence:UniProtKB:B8H092;locus_tag=LNAOJCKE_00751;product=putative peptidoglycan glycosyltransferase FtsW
contig00001	Prodigal:002006	CDS	817116	818225	.	+	0	ID=LNAOJCKE_00752;eC_number=2.4.1.227;Name=murG_1;db_xref=COG:COG0707;gene=murG_1;inference=ab initio prediction:Prodigal:002006,similar to AA sequence:UniProtKB:Q9HW01;locus_tag=LNAOJCKE_00752;product=UDP-N-acetylglucosamine--N-acetylmuramyl-(pentapeptide) pyrophosphoryl-undecaprenol N-acetylglucosamine transferase
contig00001	Prodigal:002006	CDS	818377	819783	.	+	0	ID=LNAOJCKE_00753;eC_number=6.3.2.8;Name=murC;db_xref=COG:COG0773;gene=murC;inference=ab initio prediction:Prodigal:002006,similar to AA sequence:UniProtKB:Q9HW02;locus_tag=LNAOJCKE_00753;product=UDP-N-acetylmuramate--L-alanine ligase
contig00001	Prodigal:002006	CDS	820382	821314	.	+	0	ID=LNAOJCKE_00754;eC_number=1.3.1.98;Name=murB;db_xref=COG:COG0812;gene=murB;inference=ab initio prediction:Prodigal:002006,similar to AA sequence:UniProtKB:Q65JX9;locus_tag=LNAOJCKE_00754;product=UDP-N-acetylenolpyruvoylglucosamine reductase
contig00001	Prodigal:002006	CDS	821352	822239	.	+	0	ID=LNAOJCKE_00755;inference=ab initio prediction:Prodigal:002006;locus_tag=LNAOJCKE_00755;product=hypothetical protein
contig00001	Prodigal:002006	CDS	822301	823224	.	+	0	ID=LNAOJCKE_00756;eC_number=6.3.2.4;Name=ddlB;db_xref=COG:COG1181;gene=ddlB;inference=ab initio prediction:Prodigal:002006,similar to AA sequence:UniProtKB:P07862;locus_tag=LNAOJCKE_00756;product=D-alanine--D-alanine ligase B
contig00001	Prodigal:002006	CDS	823191	824129	.	+	0	ID=LNAOJCKE_00757;Name=ftsQ;gene=ftsQ;inference=ab initio prediction:Prodigal:002006,protein motif:HAMAP:MF_00911;locus_tag=LNAOJCKE_00757;product=Cell division protein FtsQ
contig00001	Prodigal:002006	CDS	824192	825514	.	+	0	ID=LNAOJCKE_00758;Name=ftsA;db_xref=COG:COG0849;gene=ftsA;inference=ab initio prediction:Prodigal:002006,similar to AA sequence:UniProtKB:Q9K0X8;locus_tag=LNAOJCKE_00758;product=Cell division protein FtsA
contig00001	Prodigal:002006	CDS	825720	827492	.	+	0	ID=LNAOJCKE_00759;Name=ftsZ;gene=ftsZ;inference=ab initio prediction:Prodigal:002006,protein motif:HAMAP:MF_00909;locus_tag=LNAOJCKE_00759;product=Cell division protein FtsZ
contig00001	Prodigal:002006	CDS	827856	828797	.	+	0	ID=LNAOJCKE_00760;eC_number=3.5.1.108;Name=lpxC;db_xref=COG:COG0774;gene=lpxC;inference=ab initio prediction:Prodigal:002006,similar to AA sequence:UniProtKB:P0A725;locus_tag=LNAOJCKE_00760;product=UDP-3-O-acyl-N-acetylglucosamine deacetylase
contig00001	Prodigal:002006	CDS	828960	829835	.	+	0	ID=LNAOJCKE_00761;Name=bamD;db_xref=COG:COG4105;gene=bamD;inference=ab initio prediction:Prodigal:002006,similar to AA sequence:UniProtKB:Q9K0B1;locus_tag=LNAOJCKE_00761;product=Outer membrane protein assembly factor BamD
contig00001	Prodigal:002006	CDS	830124	831032	.	+	0	ID=LNAOJCKE_00762;inference=ab initio prediction:Prodigal:002006;locus_tag=LNAOJCKE_00762;product=hypothetical protein
contig00001	Prodigal:002006	CDS	831093	832793	.	+	0	ID=LNAOJCKE_00763;Name=recN;db_xref=COG:COG0497;gene=recN;inference=ab initio prediction:Prodigal:002006,similar to AA sequence:UniProtKB:P05824;locus_tag=LNAOJCKE_00763;product=DNA repair protein RecN
contig00001	Prodigal:002006	CDS	832872	833165	.	-	0	ID=LNAOJCKE_00764;inference=ab initio prediction:Prodigal:002006;locus_tag=LNAOJCKE_00764;product=hypothetical protein
contig00001	Prodigal:002006	CDS	833237	833509	.	-	0	ID=LNAOJCKE_00765;inference=ab initio prediction:Prodigal:002006;locus_tag=LNAOJCKE_00765;product=hypothetical protein
contig00001	Prodigal:002006	CDS	833539	834231	.	-	0	ID=LNAOJCKE_00766;inference=ab initio prediction:Prodigal:002006;locus_tag=LNAOJCKE_00766;product=hypothetical protein
contig00001	Prodigal:002006	CDS	834377	836692	.	-	0	ID=LNAOJCKE_00767;Name=ydeP_1;db_xref=COG:COG0243;gene=ydeP_1;inference=ab initio prediction:Prodigal:002006,similar to AA sequence:UniProtKB:P77561;locus_tag=LNAOJCKE_00767;product=Protein YdeP
contig00001	Prodigal:002006	CDS	836814	837896	.	-	0	ID=LNAOJCKE_00768;inference=ab initio prediction:Prodigal:002006;locus_tag=LNAOJCKE_00768;product=hypothetical protein
contig00001	Prodigal:002006	CDS	838224	840143	.	+	0	ID=LNAOJCKE_00769;Name=dnaK_1;gene=dnaK_1;inference=ab initio prediction:Prodigal:002006,similar to AA sequence:UniProtKB:Q05981;locus_tag=LNAOJCKE_00769;product=Chaperone protein DnaK
contig00001	Prodigal:002006	CDS	840381	841538	.	+	0	ID=LNAOJCKE_00770;Name=dnaJ_1;db_xref=COG:COG0484;gene=dnaJ_1;inference=ab initio prediction:Prodigal:002006,similar to AA sequence:UniProtKB:P50018;locus_tag=LNAOJCKE_00770;product=Chaperone protein DnaJ
contig00001	Prodigal:002006	CDS	841697	842353	.	+	0	ID=LNAOJCKE_00771;eC_number=2.1.1.182;Name=rsmA_1;gene=rsmA_1;inference=ab initio prediction:Prodigal:002006,protein motif:HAMAP:MF_00607;locus_tag=LNAOJCKE_00771;product=Ribosomal RNA small subunit methyltransferase A
contig00001	Prodigal:002006	CDS	842626	842952	.	-	0	ID=LNAOJCKE_00772;inference=ab initio prediction:Prodigal:002006;locus_tag=LNAOJCKE_00772;product=hypothetical protein
contig00001	Prodigal:002006	CDS	843071	844381	.	-	0	ID=LNAOJCKE_00773;eC_number=2.4.2.4;Name=deoA;db_xref=COG:COG0213;gene=deoA;inference=ab initio prediction:Prodigal:002006,similar to AA sequence:UniProtKB:Q7CP66;locus_tag=LNAOJCKE_00773;product=Thymidine phosphorylase
contig00001	Prodigal:002006	CDS	844378	845148	.	-	0	ID=LNAOJCKE_00774;eC_number=4.1.2.4;Name=deoC;db_xref=COG:COG0274;gene=deoC;inference=ab initio prediction:Prodigal:002006,similar to AA sequence:UniProtKB:B0TQ91;locus_tag=LNAOJCKE_00774;product=Deoxyribose-phosphate aldolase
contig00001	Prodigal:002006	CDS	845158	845970	.	-	0	ID=LNAOJCKE_00775;eC_number=2.4.2.1;Name=xapA;db_xref=COG:COG0005;gene=xapA;inference=ab initio prediction:Prodigal:002006,similar to AA sequence:UniProtKB:P45563;locus_tag=LNAOJCKE_00775;product=Purine nucleoside phosphorylase 2
contig00001	Prodigal:002006	CDS	845960	846373	.	-	0	ID=LNAOJCKE_00776;eC_number=3.5.4.5;Name=cdd;db_xref=COG:COG0295;gene=cdd;inference=ab initio prediction:Prodigal:002006,similar to AA sequence:UniProtKB:P19079;locus_tag=LNAOJCKE_00776;product=Cytidine deaminase
contig00001	Prodigal:002006	CDS	846573	846797	.	+	0	ID=LNAOJCKE_00777;inference=ab initio prediction:Prodigal:002006;locus_tag=LNAOJCKE_00777;product=hypothetical protein
contig00001	Prodigal:002006	CDS	846794	847282	.	+	0	ID=LNAOJCKE_00778;inference=ab initio prediction:Prodigal:002006;locus_tag=LNAOJCKE_00778;product=hypothetical protein
contig00001	Prodigal:002006	CDS	847291	848274	.	-	0	ID=LNAOJCKE_00779;eC_number=2.7.1.130;Name=lpxK;db_xref=COG:COG1663;gene=lpxK;inference=ab initio prediction:Prodigal:002006,similar to AA sequence:UniProtKB:P27300;locus_tag=LNAOJCKE_00779;product=Tetraacyldisaccharide 4'-kinase
contig00001	Prodigal:002006	CDS	848282	849586	.	-	0	ID=LNAOJCKE_00780;eC_number=2.4.99.12;Name=waaA;db_xref=COG:COG1519;gene=waaA;inference=ab initio prediction:Prodigal:002006,similar to AA sequence:UniProtKB:P0AC75;locus_tag=LNAOJCKE_00780;product=3-deoxy-D-manno-octulosonic acid transferase
contig00001	Prodigal:002006	CDS	849583	850335	.	-	0	ID=LNAOJCKE_00781;inference=ab initio prediction:Prodigal:002006;locus_tag=LNAOJCKE_00781;product=hypothetical protein
contig00001	Prodigal:002006	CDS	850565	851512	.	+	0	ID=LNAOJCKE_00782;eC_number=3.1.4.53;Name=cpdA_2;gene=cpdA_2;inference=ab initio prediction:Prodigal:002006,protein motif:HAMAP:MF_00905;locus_tag=LNAOJCKE_00782;product=3'%2C5'-cyclic adenosine monophosphate phosphodiesterase CpdA
contig00001	Prodigal:002006	CDS	851533	852009	.	-	0	ID=LNAOJCKE_00783;Name=rssB_1;gene=rssB_1;inference=ab initio prediction:Prodigal:002006,protein motif:HAMAP:MF_00958;locus_tag=LNAOJCKE_00783;product=Regulator of RpoS
contig00001	Prodigal:002006	CDS	852393	853214	.	+	0	ID=LNAOJCKE_00784;inference=ab initio prediction:Prodigal:002006;locus_tag=LNAOJCKE_00784;product=hypothetical protein
contig00001	Prodigal:002006	CDS	853310	853567	.	+	0	ID=LNAOJCKE_00785;inference=ab initio prediction:Prodigal:002006;locus_tag=LNAOJCKE_00785;product=hypothetical protein
contig00001	Prodigal:002006	CDS	853586	854995	.	-	0	ID=LNAOJCKE_00786;eC_number=3.4.11.10;Name=pepA_1;gene=pepA_1;inference=ab initio prediction:Prodigal:002006,protein motif:HAMAP:MF_00181;locus_tag=LNAOJCKE_00786;product=cytosol aminopeptidase
contig00001	Prodigal:002006	CDS	855092	855940	.	+	0	ID=LNAOJCKE_00787;eC_number=3.4.-.-;Name=bepA_1;gene=bepA_1;inference=ab initio prediction:Prodigal:002006,protein motif:HAMAP:MF_00997;locus_tag=LNAOJCKE_00787;product=Beta-barrel assembly-enhancing protease
contig00001	Prodigal:002006	CDS	856141	856446	.	+	0	ID=LNAOJCKE_00788;Name=rpmB;db_xref=COG:COG0227;gene=rpmB;inference=ab initio prediction:Prodigal:002006,similar to AA sequence:UniProtKB:Q6NCH9;locus_tag=LNAOJCKE_00788;product=50S ribosomal protein L28
contig00001	Prodigal:002006	CDS	856557	857486	.	+	0	ID=LNAOJCKE_00789;inference=ab initio prediction:Prodigal:002006;locus_tag=LNAOJCKE_00789;product=hypothetical protein
contig00001	Prodigal:002006	CDS	857551	859296	.	+	0	ID=LNAOJCKE_00790;eC_number=6.1.1.6;Name=lysS;db_xref=COG:COG1384;gene=lysS;inference=ab initio prediction:Prodigal:002006,similar to AA sequence:UniProtKB:O51603;locus_tag=LNAOJCKE_00790;product=Lysine--tRNA ligase
contig00001	Prodigal:002006	CDS	859320	859934	.	+	0	ID=LNAOJCKE_00791;inference=ab initio prediction:Prodigal:002006;locus_tag=LNAOJCKE_00791;product=hypothetical protein
contig00001	Prodigal:002006	CDS	859989	860486	.	-	0	ID=LNAOJCKE_00792;inference=ab initio prediction:Prodigal:002006;locus_tag=LNAOJCKE_00792;product=hypothetical protein
contig00001	Prodigal:002006	CDS	860721	861686	.	+	0	ID=LNAOJCKE_00793;Name=prfB;db_xref=COG:COG1186;gene=prfB;inference=ab initio prediction:Prodigal:002006,similar to AA sequence:UniProtKB:P07012;locus_tag=LNAOJCKE_00793;product=Peptide chain release factor RF2
contig00001	Prodigal:002006	CDS	861834	863009	.	-	0	ID=LNAOJCKE_00794;inference=ab initio prediction:Prodigal:002006;locus_tag=LNAOJCKE_00794;product=hypothetical protein
contig00001	Prodigal:002006	CDS	863186	863653	.	-	0	ID=LNAOJCKE_00795;eC_number=1.11.1.15;Name=bcp;db_xref=COG:COG1225;gene=bcp;inference=ab initio prediction:Prodigal:002006,similar to AA sequence:UniProtKB:Q83CY8;locus_tag=LNAOJCKE_00795;product=Putative peroxiredoxin bcp
contig00001	Prodigal:002006	CDS	863804	867229	.	+	0	ID=LNAOJCKE_00796;inference=ab initio prediction:Prodigal:002006;locus_tag=LNAOJCKE_00796;product=hypothetical protein
contig00001	Prodigal:002006	CDS	867699	868775	.	+	0	ID=LNAOJCKE_00797;eC_number=1.14.19.-;Name=des;db_xref=COG:COG3239;gene=des;inference=ab initio prediction:Prodigal:002006,similar to AA sequence:UniProtKB:O34653;locus_tag=LNAOJCKE_00797;product=Fatty acid desaturase
contig00001	Prodigal:002006	CDS	869084	870355	.	-	0	ID=LNAOJCKE_00798;eC_number=6.1.1.1;Name=tyrS;db_xref=COG:COG0162;gene=tyrS;inference=ab initio prediction:Prodigal:002006,similar to AA sequence:UniProtKB:P0AGJ9;locus_tag=LNAOJCKE_00798;product=Tyrosine--tRNA ligase
contig00001	Prodigal:002006	CDS	870492	871625	.	+	0	ID=LNAOJCKE_00799;eC_number=2.7.1.170;Name=anmK;db_xref=COG:COG2377;gene=anmK;inference=ab initio prediction:Prodigal:002006,similar to AA sequence:UniProtKB:Q9I5Q5;locus_tag=LNAOJCKE_00799;product=Anhydro-N-acetylmuramic acid kinase
contig00001	Prodigal:002006	CDS	871636	872241	.	+	0	ID=LNAOJCKE_00800;inference=ab initio prediction:Prodigal:002006;locus_tag=LNAOJCKE_00800;product=hypothetical protein
contig00001	Prodigal:002006	CDS	872233	872535	.	-	0	ID=LNAOJCKE_00801;inference=ab initio prediction:Prodigal:002006;locus_tag=LNAOJCKE_00801;product=hypothetical protein
contig00001	Prodigal:002006	CDS	872753	873853	.	+	0	ID=LNAOJCKE_00802;eC_number=4.2.3.5;Name=aroC;db_xref=COG:COG0082;gene=aroC;inference=ab initio prediction:Prodigal:002006,similar to AA sequence:UniProtKB:P12008;locus_tag=LNAOJCKE_00802;product=Chorismate synthase
contig00001	Prodigal:002006	CDS	873889	874965	.	+	0	ID=LNAOJCKE_00803;Name=ribBA_1;db_xref=COG:COG0108;gene=ribBA_1;inference=ab initio prediction:Prodigal:002006,similar to AA sequence:UniProtKB:P9WHF1;locus_tag=LNAOJCKE_00803;product=Riboflavin biosynthesis protein RibBA
contig00001	Prodigal:002006	CDS	875134	875367	.	+	0	ID=LNAOJCKE_00804;inference=ab initio prediction:Prodigal:002006;locus_tag=LNAOJCKE_00804;product=hypothetical protein
contig00001	Prodigal:002006	CDS	875392	876243	.	-	0	ID=LNAOJCKE_00805;eC_number=3.5.1.-;db_xref=COG:COG0123;inference=ab initio prediction:Prodigal:002006,similar to AA sequence:UniProtKB:Q9HXM1;locus_tag=LNAOJCKE_00805;product=Histone deacetylase-like amidohydrolase
contig00001	Prodigal:002006	CDS	877636	878094	.	+	0	ID=LNAOJCKE_00806;inference=ab initio prediction:Prodigal:002006;locus_tag=LNAOJCKE_00806;product=hypothetical protein
contig00001	Prodigal:002006	CDS	878322	880325	.	+	0	ID=LNAOJCKE_00807;Name=accA1;db_xref=COG:COG4770;gene=accA1;inference=ab initio prediction:Prodigal:002006,similar to AA sequence:UniProtKB:P9WPQ3;locus_tag=LNAOJCKE_00807;product=Acetyl-/propionyl-coenzyme A carboxylase alpha chain
contig00001	Prodigal:002006	CDS	880500	880931	.	+	0	ID=LNAOJCKE_00808;inference=ab initio prediction:Prodigal:002006;locus_tag=LNAOJCKE_00808;product=hypothetical protein
contig00001	Prodigal:002006	CDS	881026	881310	.	+	0	ID=LNAOJCKE_00809;eC_number=3.6.1.7;Name=acyP;db_xref=COG:COG1254;gene=acyP;inference=ab initio prediction:Prodigal:002006,similar to AA sequence:UniProtKB:Q5SKS6;locus_tag=LNAOJCKE_00809;product=Acylphosphatase
contig00001	Prodigal:002006	CDS	881412	882125	.	+	0	ID=LNAOJCKE_00810;inference=ab initio prediction:Prodigal:002006;locus_tag=LNAOJCKE_00810;product=hypothetical protein
contig00001	Prodigal:002006	CDS	882115	882378	.	+	0	ID=LNAOJCKE_00811;inference=ab initio prediction:Prodigal:002006;locus_tag=LNAOJCKE_00811;product=hypothetical protein
contig00001	Prodigal:002006	CDS	882386	883183	.	-	0	ID=LNAOJCKE_00812;inference=ab initio prediction:Prodigal:002006;locus_tag=LNAOJCKE_00812;product=hypothetical protein
contig00001	Prodigal:002006	CDS	883246	883869	.	-	0	ID=LNAOJCKE_00813;eC_number=2.5.1.18;Name=gstB_1;db_xref=COG:COG0625;gene=gstB_1;inference=ab initio prediction:Prodigal:002006,similar to AA sequence:UniProtKB:P0ACA7;locus_tag=LNAOJCKE_00813;product=Glutathione S-transferase GstB
contig00001	Prodigal:002006	CDS	883866	884927	.	-	0	ID=LNAOJCKE_00814;eC_number=5.4.3.2;Name=kamA;gene=kamA;inference=ab initio prediction:Prodigal:002006,similar to AA sequence:UniProtKB:Q9XBQ8;locus_tag=LNAOJCKE_00814;product=L-lysine 2%2C3-aminomutase
contig00001	Prodigal:002006	CDS	884939	885997	.	-	0	ID=LNAOJCKE_00815;eC_number=6.3.1.-;Name=epmA;db_xref=COG:COG2269;gene=epmA;inference=ab initio prediction:Prodigal:002006,similar to AA sequence:UniProtKB:Q9ZJ12;locus_tag=LNAOJCKE_00815;product=Elongation factor P--(R)-beta-lysine ligase
contig00001	Prodigal:002006	CDS	886121	886687	.	+	0	ID=LNAOJCKE_00816;Name=efp;db_xref=COG:COG0231;gene=efp;inference=ab initio prediction:Prodigal:002006,similar to AA sequence:UniProtKB:P9WNM3;locus_tag=LNAOJCKE_00816;product=Elongation factor P
contig00001	Prodigal:002006	CDS	886774	887760	.	-	0	ID=LNAOJCKE_00817;inference=ab initio prediction:Prodigal:002006;locus_tag=LNAOJCKE_00817;product=hypothetical protein
contig00001	Prodigal:002006	CDS	888119	888727	.	+	0	ID=LNAOJCKE_00818;inference=ab initio prediction:Prodigal:002006;locus_tag=LNAOJCKE_00818;product=hypothetical protein
contig00001	Prodigal:002006	CDS	888724	889233	.	+	0	ID=LNAOJCKE_00819;inference=ab initio prediction:Prodigal:002006;locus_tag=LNAOJCKE_00819;product=hypothetical protein
contig00001	Prodigal:002006	CDS	889242	891026	.	+	0	ID=LNAOJCKE_00820;eC_number=6.6.1.1;Name=bchD;db_xref=COG:COG1240;gene=bchD;inference=ab initio prediction:Prodigal:002006,similar to AA sequence:UniProtKB:P26175;locus_tag=LNAOJCKE_00820;product=Magnesium-chelatase 60 kDa subunit
contig00001	Prodigal:002006	CDS	891034	891942	.	+	0	ID=LNAOJCKE_00821;eC_number=3.8.1.5;Name=dhmA2_2;gene=dhmA2_2;inference=ab initio prediction:Prodigal:002006,similar to AA sequence:UniProtKB:P9WMS1;locus_tag=LNAOJCKE_00821;product=Haloalkane dehalogenase 2
contig00001	Prodigal:002006	CDS	891987	893513	.	+	0	ID=LNAOJCKE_00822;eC_number=1.3.99.28;Name=crtI;db_xref=COG:COG1233;gene=crtI;inference=ab initio prediction:Prodigal:002006,similar to AA sequence:UniProtKB:P17054;locus_tag=LNAOJCKE_00822;product=Phytoene desaturase (neurosporene-forming)
contig00001	Prodigal:002006	CDS	893494	894555	.	+	0	ID=LNAOJCKE_00823;inference=ab initio prediction:Prodigal:002006;locus_tag=LNAOJCKE_00823;product=hypothetical protein
contig00001	Prodigal:002006	CDS	894643	895257	.	-	0	ID=LNAOJCKE_00824;Name=ureG_1;gene=ureG_1;inference=ab initio prediction:Prodigal:002006,similar to AA sequence:UniProtKB:Q03287;locus_tag=LNAOJCKE_00824;product=Urease accessory protein UreG
contig00001	Prodigal:002006	CDS	895275	895985	.	-	0	ID=LNAOJCKE_00825;Name=ureF_1;db_xref=COG:COG0830;gene=ureF_1;inference=ab initio prediction:Prodigal:002006,similar to AA sequence:UniProtKB:P17091;locus_tag=LNAOJCKE_00825;product=Urease accessory protein UreF
contig00001	Prodigal:002006	CDS	895942	896445	.	-	0	ID=LNAOJCKE_00826;Name=ureE1;gene=ureE1;inference=ab initio prediction:Prodigal:002006,similar to AA sequence:UniProtKB:Q8G2P7;locus_tag=LNAOJCKE_00826;product=Urease accessory protein UreE 1
contig00001	Prodigal:002006	CDS	896449	898161	.	-	0	ID=LNAOJCKE_00827;eC_number=3.5.1.5;Name=ureC1;gene=ureC1;inference=ab initio prediction:Prodigal:002006,similar to AA sequence:UniProtKB:Q8G2P8;locus_tag=LNAOJCKE_00827;product=Urease subunit alpha 1
contig00001	Prodigal:002006	CDS	898235	899134	.	-	0	ID=LNAOJCKE_00828;inference=ab initio prediction:Prodigal:002006;locus_tag=LNAOJCKE_00828;product=hypothetical protein
contig00001	Prodigal:002006	CDS	899131	899751	.	-	0	ID=LNAOJCKE_00829;eC_number=3.5.1.5;Name=ureA_1;db_xref=COG:COG0831;gene=ureA_1;inference=ab initio prediction:Prodigal:002006,similar to AA sequence:UniProtKB:P14916;locus_tag=LNAOJCKE_00829;product=Urease subunit alpha
contig00001	Prodigal:002006	CDS	899850	900740	.	-	0	ID=LNAOJCKE_00830;Name=ureD_1;gene=ureD_1;inference=ab initio prediction:Prodigal:002006,similar to AA sequence:UniProtKB:Q03285;locus_tag=LNAOJCKE_00830;product=Urease accessory protein UreD
contig00001	Prodigal:002006	CDS	900979	901500	.	+	0	ID=LNAOJCKE_00831;eC_number=1.5.1.42;Name=rutF;db_xref=COG:COG1853;gene=rutF;inference=ab initio prediction:Prodigal:002006,similar to AA sequence:UniProtKB:P75893;locus_tag=LNAOJCKE_00831;product=FMN reductase (NADH) RutF
contig00001	Prodigal:002006	CDS	901666	901914	.	-	0	ID=LNAOJCKE_00832;inference=ab initio prediction:Prodigal:002006;locus_tag=LNAOJCKE_00832;product=hypothetical protein
contig00001	Prodigal:002006	CDS	902446	903804	.	-	0	ID=LNAOJCKE_00833;eC_number=3.5.4.32;db_xref=COG:COG0402;inference=ab initio prediction:Prodigal:002006,similar to AA sequence:UniProtKB:Q9I6Z0;locus_tag=LNAOJCKE_00833;product=8-oxoguanine deaminase
contig00001	Prodigal:002006	CDS	904081	904737	.	+	0	ID=LNAOJCKE_00834;inference=ab initio prediction:Prodigal:002006;locus_tag=LNAOJCKE_00834;product=hypothetical protein
contig00001	Prodigal:002006	CDS	904830	905063	.	-	0	ID=LNAOJCKE_00835;inference=ab initio prediction:Prodigal:002006;locus_tag=LNAOJCKE_00835;product=hypothetical protein
contig00001	Prodigal:002006	CDS	905525	906538	.	+	0	ID=LNAOJCKE_00836;eC_number=5.1.3.2;db_xref=COG:COG1088;inference=ab initio prediction:Prodigal:002006,similar to AA sequence:UniProtKB:A0R5C5;locus_tag=LNAOJCKE_00836;product=UDP-glucose 4-epimerase
contig00001	Prodigal:002006	CDS	906760	908076	.	+	0	ID=LNAOJCKE_00837;eC_number=1.1.1.22;Name=rkpK_1;db_xref=COG:COG1004;gene=rkpK_1;inference=ab initio prediction:Prodigal:002006,similar to AA sequence:UniProtKB:O54068;locus_tag=LNAOJCKE_00837;product=UDP-glucose 6-dehydrogenase
contig00001	Prodigal:002006	CDS	908098	908442	.	-	0	ID=LNAOJCKE_00838;inference=ab initio prediction:Prodigal:002006;locus_tag=LNAOJCKE_00838;product=hypothetical protein
contig00001	Prodigal:002006	CDS	908602	908826	.	-	0	ID=LNAOJCKE_00839;inference=ab initio prediction:Prodigal:002006;locus_tag=LNAOJCKE_00839;product=hypothetical protein
contig00001	Prodigal:002006	CDS	909150	909377	.	+	0	ID=LNAOJCKE_00840;inference=ab initio prediction:Prodigal:002006;locus_tag=LNAOJCKE_00840;product=hypothetical protein
contig00001	Prodigal:002006	CDS	909663	909935	.	+	0	ID=LNAOJCKE_00841;inference=ab initio prediction:Prodigal:002006;locus_tag=LNAOJCKE_00841;product=hypothetical protein
contig00001	Prodigal:002006	CDS	909960	910280	.	-	0	ID=LNAOJCKE_00842;inference=ab initio prediction:Prodigal:002006;locus_tag=LNAOJCKE_00842;product=hypothetical protein
contig00001	Prodigal:002006	CDS	910437	911981	.	-	0	ID=LNAOJCKE_00843;eC_number=4.3.1.19;Name=ilvA;db_xref=COG:COG1171;gene=ilvA;inference=ab initio prediction:Prodigal:002006,similar to AA sequence:UniProtKB:P04968;locus_tag=LNAOJCKE_00843;product=L-threonine dehydratase biosynthetic IlvA
contig00001	Prodigal:002006	CDS	912091	912798	.	-	0	ID=LNAOJCKE_00844;inference=ab initio prediction:Prodigal:002006;locus_tag=LNAOJCKE_00844;product=hypothetical protein
contig00001	Prodigal:002006	CDS	913123	913341	.	+	0	ID=LNAOJCKE_00845;Name=slyX;gene=slyX;inference=ab initio prediction:Prodigal:002006,protein motif:HAMAP:MF_00715;locus_tag=LNAOJCKE_00845;product=Protein SlyX
contig00001	Prodigal:002006	CDS	913415	913741	.	+	0	ID=LNAOJCKE_00846;inference=ab initio prediction:Prodigal:002006;locus_tag=LNAOJCKE_00846;product=hypothetical protein
contig00001	Prodigal:002006	CDS	913881	914300	.	-	0	ID=LNAOJCKE_00847;Name=dksA;db_xref=COG:COG1734;gene=dksA;inference=ab initio prediction:Prodigal:002006,similar to AA sequence:UniProtKB:P0ABS1;locus_tag=LNAOJCKE_00847;product=RNA polymerase-binding transcription factor DksA
contig00001	Prodigal:002006	CDS	914554	915573	.	-	0	ID=LNAOJCKE_00848;inference=ab initio prediction:Prodigal:002006;locus_tag=LNAOJCKE_00848;product=hypothetical protein
contig00001	Prodigal:002006	CDS	915575	916948	.	-	0	ID=LNAOJCKE_00849;eC_number=2.3.1.-;Name=patA;db_xref=COG:COG1696;gene=patA;inference=ab initio prediction:Prodigal:002006,similar to AA sequence:UniProtKB:O25526;locus_tag=LNAOJCKE_00849;product=Peptidoglycan O-acetyltransferase
contig00001	Prodigal:002006	CDS	917294	917587	.	+	0	ID=LNAOJCKE_00850;inference=ab initio prediction:Prodigal:002006;locus_tag=LNAOJCKE_00850;product=hypothetical protein
contig00001	Prodigal:002006	CDS	917648	918085	.	-	0	ID=LNAOJCKE_00851;inference=ab initio prediction:Prodigal:002006;locus_tag=LNAOJCKE_00851;product=hypothetical protein
contig00001	Prodigal:002006	CDS	918340	919470	.	+	0	ID=LNAOJCKE_00852;Name=flgI_1;gene=flgI_1;inference=ab initio prediction:Prodigal:002006,protein motif:HAMAP:MF_00416;locus_tag=LNAOJCKE_00852;product=Flagellar P-ring protein
contig00001	Prodigal:002006	CDS	919497	919856	.	+	0	ID=LNAOJCKE_00853;inference=ab initio prediction:Prodigal:002006;locus_tag=LNAOJCKE_00853;product=hypothetical protein
contig00001	Prodigal:002006	CDS	919846	920325	.	+	0	ID=LNAOJCKE_00854;inference=ab initio prediction:Prodigal:002006;locus_tag=LNAOJCKE_00854;product=hypothetical protein
contig00001	Prodigal:002006	CDS	920421	920555	.	+	0	ID=LNAOJCKE_00855;inference=ab initio prediction:Prodigal:002006;locus_tag=LNAOJCKE_00855;product=hypothetical protein
contig00001	Prodigal:002006	CDS	920552	920692	.	+	0	ID=LNAOJCKE_00856;inference=ab initio prediction:Prodigal:002006;locus_tag=LNAOJCKE_00856;product=hypothetical protein
contig00001	Prodigal:002006	CDS	920907	921083	.	+	0	ID=LNAOJCKE_00857;inference=ab initio prediction:Prodigal:002006;locus_tag=LNAOJCKE_00857;product=hypothetical protein
contig00001	Prodigal:002006	CDS	921126	921899	.	-	0	ID=LNAOJCKE_00858;Name=flgH_1;gene=flgH_1;inference=ab initio prediction:Prodigal:002006,protein motif:HAMAP:MF_00415;locus_tag=LNAOJCKE_00858;product=Flagellar L-ring protein
contig00001	Prodigal:002006	CDS	921964	923010	.	-	0	ID=LNAOJCKE_00859;inference=ab initio prediction:Prodigal:002006;locus_tag=LNAOJCKE_00859;product=hypothetical protein
contig00001	Prodigal:002006	CDS	923025	923816	.	-	0	ID=LNAOJCKE_00860;Name=flgG_1;db_xref=COG:COG4786;gene=flgG_1;inference=ab initio prediction:Prodigal:002006,similar to AA sequence:UniProtKB:P0A1J3;locus_tag=LNAOJCKE_00860;product=Flagellar basal-body rod protein FlgG
contig00001	Prodigal:002006	CDS	923843	924583	.	-	0	ID=LNAOJCKE_00861;Name=flgG_2;db_xref=COG:COG4786;gene=flgG_2;inference=ab initio prediction:Prodigal:002006,similar to AA sequence:UniProtKB:P0A1J3;locus_tag=LNAOJCKE_00861;product=Flagellar basal-body rod protein FlgG
contig00001	Prodigal:002006	CDS	924858	925376	.	+	0	ID=LNAOJCKE_00862;inference=ab initio prediction:Prodigal:002006;locus_tag=LNAOJCKE_00862;product=hypothetical protein
contig00001	Prodigal:002006	CDS	925441	926658	.	+	0	ID=LNAOJCKE_00863;inference=ab initio prediction:Prodigal:002006;locus_tag=LNAOJCKE_00863;product=hypothetical protein
contig00001	Prodigal:002006	CDS	926673	927182	.	+	0	ID=LNAOJCKE_00864;inference=ab initio prediction:Prodigal:002006;locus_tag=LNAOJCKE_00864;product=hypothetical protein
contig00001	Prodigal:002006	CDS	927179	927976	.	+	0	ID=LNAOJCKE_00865;inference=ab initio prediction:Prodigal:002006;locus_tag=LNAOJCKE_00865;product=hypothetical protein
contig00001	Prodigal:002006	CDS	927980	928474	.	-	0	ID=LNAOJCKE_00866;eC_number=1.11.1.22;Name=gpx1;gene=gpx1;inference=ab initio prediction:Prodigal:002006,similar to AA sequence:UniProtKB:P74250;locus_tag=LNAOJCKE_00866;product=Hydroperoxy fatty acid reductase gpx1
contig00001	Prodigal:002006	CDS	928663	929364	.	+	0	ID=LNAOJCKE_00867;inference=ab initio prediction:Prodigal:002006;locus_tag=LNAOJCKE_00867;product=hypothetical protein
contig00001	Prodigal:002006	CDS	929411	930679	.	+	0	ID=LNAOJCKE_00868;inference=ab initio prediction:Prodigal:002006,similar to AA sequence:ISfinder:TnXax1;locus_tag=LNAOJCKE_00868;product=Tn3 family transposase TnXax1
contig00001	Prodigal:002006	CDS	930684	931268	.	+	0	ID=LNAOJCKE_00869;eC_number=1.7.1.17;Name=azoR;gene=azoR;inference=ab initio prediction:Prodigal:002006,protein motif:HAMAP:MF_01216;locus_tag=LNAOJCKE_00869;product=FMN-dependent NADH-azoreductase
contig00001	Prodigal:002006	CDS	931275	931670	.	-	0	ID=LNAOJCKE_00870;eC_number=4.4.1.22;inference=ab initio prediction:Prodigal:002006,protein motif:HAMAP:MF_00723;locus_tag=LNAOJCKE_00870;product=Putative glutathione-dependent formaldehyde-activating enzyme
contig00001	Prodigal:002006	CDS	931830	933173	.	-	0	ID=LNAOJCKE_00871;Name=dctA;gene=dctA;inference=ab initio prediction:Prodigal:002006,similar to AA sequence:UniProtKB:P20672;locus_tag=LNAOJCKE_00871;product=C4-dicarboxylate transport protein
contig00001	Prodigal:002006	CDS	933485	935353	.	+	0	ID=LNAOJCKE_00872;eC_number=2.7.13.3;Name=dctB_1;gene=dctB_1;inference=ab initio prediction:Prodigal:002006,similar to AA sequence:UniProtKB:P13633;locus_tag=LNAOJCKE_00872;product=C4-dicarboxylate transport sensor protein DctB
contig00001	Prodigal:002006	CDS	935350	936702	.	+	0	ID=LNAOJCKE_00873;Name=dctD_1;gene=dctD_1;inference=ab initio prediction:Prodigal:002006,similar to AA sequence:UniProtKB:P13632;locus_tag=LNAOJCKE_00873;product=C4-dicarboxylate transport transcriptional regulatory protein DctD
contig00001	Prodigal:002006	CDS	936716	937777	.	-	0	ID=LNAOJCKE_00874;eC_number=2.7.7.65;Name=vdcA_1;gene=vdcA_1;inference=ab initio prediction:Prodigal:002006,similar to AA sequence:UniProtKB:Q9KKZ4;locus_tag=LNAOJCKE_00874;product=Diguanylate cyclase VdcA
contig00001	Prodigal:002006	CDS	937919	938194	.	-	0	ID=LNAOJCKE_00875;db_xref=COG:COG2199;inference=ab initio prediction:Prodigal:002006,similar to AA sequence:UniProtKB:Q9ABX9;locus_tag=LNAOJCKE_00875;product=putative signaling protein
contig00001	Prodigal:002006	CDS	938198	940918	.	-	0	ID=LNAOJCKE_00876;inference=ab initio prediction:Prodigal:002006;locus_tag=LNAOJCKE_00876;product=hypothetical protein
contig00001	Prodigal:002006	CDS	941271	942743	.	-	0	ID=LNAOJCKE_00877;eC_number=6.3.5.-;Name=gatB;db_xref=COG:COG0064;gene=gatB;inference=ab initio prediction:Prodigal:002006,similar to AA sequence:UniProtKB:Q9HVT7;locus_tag=LNAOJCKE_00877;product=Aspartyl/glutamyl-tRNA(Asn/Gln) amidotransferase subunit B
contig00001	Prodigal:002006	CDS	942818	943600	.	-	0	ID=LNAOJCKE_00878;eC_number=2.5.1.-;Name=cmoB_1;gene=cmoB_1;inference=ab initio prediction:Prodigal:002006,protein motif:HAMAP:MF_01590;locus_tag=LNAOJCKE_00878;product=tRNA U34 carboxymethyltransferase
contig00001	Prodigal:002006	CDS	943628	944608	.	-	0	ID=LNAOJCKE_00879;Name=fieF;db_xref=COG:COG0053;gene=fieF;inference=ab initio prediction:Prodigal:002006,similar to AA sequence:UniProtKB:P69380;locus_tag=LNAOJCKE_00879;product=Ferrous-iron efflux pump FieF
contig00001	Prodigal:002006	CDS	944589	944840	.	-	0	ID=LNAOJCKE_00880;inference=ab initio prediction:Prodigal:002006;locus_tag=LNAOJCKE_00880;product=hypothetical protein
contig00001	Prodigal:002006	CDS	944874	945122	.	-	0	ID=LNAOJCKE_00881;inference=ab initio prediction:Prodigal:002006;locus_tag=LNAOJCKE_00881;product=hypothetical protein
contig00001	Prodigal:002006	CDS	945189	946661	.	-	0	ID=LNAOJCKE_00882;eC_number=1.14.13.232;Name=oxyL;gene=oxyL;inference=ab initio prediction:Prodigal:002006,similar to AA sequence:UniProtKB:Q3S8Q4;locus_tag=LNAOJCKE_00882;product=6-methylpretetramide 4-monooxygenase
contig00001	Prodigal:002006	CDS	946753	947841	.	+	0	ID=LNAOJCKE_00883;eC_number=2.4.99.17;Name=queA;db_xref=COG:COG0809;gene=queA;inference=ab initio prediction:Prodigal:002006,similar to AA sequence:UniProtKB:O32054;locus_tag=LNAOJCKE_00883;product=S-adenosylmethionine:tRNA ribosyltransferase-isomerase
contig00001	Prodigal:002006	CDS	947838	948656	.	+	0	ID=LNAOJCKE_00884;inference=ab initio prediction:Prodigal:002006;locus_tag=LNAOJCKE_00884;product=hypothetical protein
contig00001	Prodigal:002006	CDS	948677	949816	.	+	0	ID=LNAOJCKE_00885;eC_number=2.4.2.29;Name=tgt;gene=tgt;inference=ab initio prediction:Prodigal:002006,similar to AA sequence:UniProtKB:P28720;locus_tag=LNAOJCKE_00885;product=Queuine tRNA-ribosyltransferase
contig00001	Prodigal:002006	CDS	949845	950120	.	-	0	ID=LNAOJCKE_00886;inference=ab initio prediction:Prodigal:002006;locus_tag=LNAOJCKE_00886;product=hypothetical protein
contig00001	Prodigal:002006	CDS	950291	951397	.	-	0	ID=LNAOJCKE_00887;inference=ab initio prediction:Prodigal:002006;locus_tag=LNAOJCKE_00887;product=hypothetical protein
contig00001	Aragorn:001002	tRNA	951528	951603	.	+	.	ID=LNAOJCKE_00888;inference=COORDINATES:profile:Aragorn:001002;locus_tag=LNAOJCKE_00888;product=tRNA-Lys(ttt)
contig00001	Prodigal:002006	CDS	951694	952953	.	-	0	ID=LNAOJCKE_00889;inference=ab initio prediction:Prodigal:002006;locus_tag=LNAOJCKE_00889;product=hypothetical protein
contig00001	Prodigal:002006	CDS	952946	953260	.	-	0	ID=LNAOJCKE_00890;inference=ab initio prediction:Prodigal:002006;locus_tag=LNAOJCKE_00890;product=hypothetical protein
contig00001	Prodigal:002006	CDS	953280	953705	.	-	0	ID=LNAOJCKE_00891;inference=ab initio prediction:Prodigal:002006;locus_tag=LNAOJCKE_00891;product=hypothetical protein
contig00001	Prodigal:002006	CDS	953708	954022	.	-	0	ID=LNAOJCKE_00892;inference=ab initio prediction:Prodigal:002006;locus_tag=LNAOJCKE_00892;product=hypothetical protein
contig00001	Prodigal:002006	CDS	954015	954413	.	-	0	ID=LNAOJCKE_00893;inference=ab initio prediction:Prodigal:002006;locus_tag=LNAOJCKE_00893;product=hypothetical protein
contig00001	Prodigal:002006	CDS	954418	954789	.	-	0	ID=LNAOJCKE_00894;inference=ab initio prediction:Prodigal:002006;locus_tag=LNAOJCKE_00894;product=hypothetical protein
contig00001	Prodigal:002006	CDS	954786	955133	.	-	0	ID=LNAOJCKE_00895;inference=ab initio prediction:Prodigal:002006;locus_tag=LNAOJCKE_00895;product=hypothetical protein
contig00001	Prodigal:002006	CDS	955137	956567	.	-	0	ID=LNAOJCKE_00896;inference=ab initio prediction:Prodigal:002006;locus_tag=LNAOJCKE_00896;product=hypothetical protein
contig00001	Prodigal:002006	CDS	956572	957606	.	-	0	ID=LNAOJCKE_00897;inference=ab initio prediction:Prodigal:002006;locus_tag=LNAOJCKE_00897;product=hypothetical protein
contig00001	Prodigal:002006	CDS	957609	958223	.	-	0	ID=LNAOJCKE_00898;inference=ab initio prediction:Prodigal:002006;locus_tag=LNAOJCKE_00898;product=hypothetical protein
contig00001	Prodigal:002006	CDS	958307	958930	.	-	0	ID=LNAOJCKE_00899;inference=ab initio prediction:Prodigal:002006;locus_tag=LNAOJCKE_00899;product=hypothetical protein
contig00001	Prodigal:002006	CDS	959078	959695	.	-	0	ID=LNAOJCKE_00900;inference=ab initio prediction:Prodigal:002006;locus_tag=LNAOJCKE_00900;product=hypothetical protein
contig00001	Prodigal:002006	CDS	959692	960399	.	-	0	ID=LNAOJCKE_00901;Name=dnaA_1;gene=dnaA_1;inference=ab initio prediction:Prodigal:002006,protein motif:HAMAP:MF_00377;locus_tag=LNAOJCKE_00901;product=Chromosomal replication initiator protein DnaA
contig00001	Prodigal:002006	CDS	960399	960827	.	-	0	ID=LNAOJCKE_00902;inference=ab initio prediction:Prodigal:002006;locus_tag=LNAOJCKE_00902;product=hypothetical protein
contig00001	Prodigal:002006	CDS	960824	961306	.	-	0	ID=LNAOJCKE_00903;inference=ab initio prediction:Prodigal:002006;locus_tag=LNAOJCKE_00903;product=hypothetical protein
contig00001	Prodigal:002006	CDS	961303	961590	.	-	0	ID=LNAOJCKE_00904;inference=ab initio prediction:Prodigal:002006;locus_tag=LNAOJCKE_00904;product=hypothetical protein
contig00001	Prodigal:002006	CDS	961590	962249	.	-	0	ID=LNAOJCKE_00905;inference=ab initio prediction:Prodigal:002006;locus_tag=LNAOJCKE_00905;product=hypothetical protein
contig00001	Prodigal:002006	CDS	962249	963190	.	-	0	ID=LNAOJCKE_00906;inference=ab initio prediction:Prodigal:002006;locus_tag=LNAOJCKE_00906;product=hypothetical protein
contig00001	Prodigal:002006	CDS	963187	963681	.	-	0	ID=LNAOJCKE_00907;inference=ab initio prediction:Prodigal:002006;locus_tag=LNAOJCKE_00907;product=hypothetical protein
contig00001	Prodigal:002006	CDS	963678	963911	.	-	0	ID=LNAOJCKE_00908;inference=ab initio prediction:Prodigal:002006;locus_tag=LNAOJCKE_00908;product=hypothetical protein
contig00001	Prodigal:002006	CDS	963911	964165	.	-	0	ID=LNAOJCKE_00909;inference=ab initio prediction:Prodigal:002006;locus_tag=LNAOJCKE_00909;product=hypothetical protein
contig00001	Prodigal:002006	CDS	964162	964299	.	-	0	ID=LNAOJCKE_00910;inference=ab initio prediction:Prodigal:002006;locus_tag=LNAOJCKE_00910;product=hypothetical protein
contig00001	Prodigal:002006	CDS	964299	964667	.	-	0	ID=LNAOJCKE_00911;inference=ab initio prediction:Prodigal:002006;locus_tag=LNAOJCKE_00911;product=hypothetical protein
contig00001	Prodigal:002006	CDS	964664	964990	.	-	0	ID=LNAOJCKE_00912;inference=ab initio prediction:Prodigal:002006;locus_tag=LNAOJCKE_00912;product=hypothetical protein
contig00001	Prodigal:002006	CDS	964994	965452	.	-	0	ID=LNAOJCKE_00913;inference=ab initio prediction:Prodigal:002006;locus_tag=LNAOJCKE_00913;product=hypothetical protein
contig00001	Prodigal:002006	CDS	965454	965585	.	-	0	ID=LNAOJCKE_00914;inference=ab initio prediction:Prodigal:002006;locus_tag=LNAOJCKE_00914;product=hypothetical protein
contig00001	Prodigal:002006	CDS	965619	966383	.	-	0	ID=LNAOJCKE_00915;inference=ab initio prediction:Prodigal:002006;locus_tag=LNAOJCKE_00915;product=hypothetical protein
contig00001	Prodigal:002006	CDS	966427	966768	.	-	0	ID=LNAOJCKE_00916;inference=ab initio prediction:Prodigal:002006;locus_tag=LNAOJCKE_00916;product=hypothetical protein
contig00001	Prodigal:002006	CDS	967393	968142	.	-	0	ID=LNAOJCKE_00917;inference=ab initio prediction:Prodigal:002006;locus_tag=LNAOJCKE_00917;product=hypothetical protein
contig00001	Prodigal:002006	CDS	968231	968515	.	+	0	ID=LNAOJCKE_00918;inference=ab initio prediction:Prodigal:002006;locus_tag=LNAOJCKE_00918;product=hypothetical protein
contig00001	Prodigal:002006	CDS	968512	968661	.	+	0	ID=LNAOJCKE_00919;inference=ab initio prediction:Prodigal:002006;locus_tag=LNAOJCKE_00919;product=hypothetical protein
contig00001	Prodigal:002006	CDS	968663	968875	.	+	0	ID=LNAOJCKE_00920;inference=ab initio prediction:Prodigal:002006;locus_tag=LNAOJCKE_00920;product=hypothetical protein
contig00001	Prodigal:002006	CDS	968872	969054	.	+	0	ID=LNAOJCKE_00921;inference=ab initio prediction:Prodigal:002006;locus_tag=LNAOJCKE_00921;product=hypothetical protein
contig00001	Prodigal:002006	CDS	969063	969272	.	-	0	ID=LNAOJCKE_00922;inference=ab initio prediction:Prodigal:002006;locus_tag=LNAOJCKE_00922;product=hypothetical protein
contig00001	Prodigal:002006	CDS	969269	969490	.	-	0	ID=LNAOJCKE_00923;inference=ab initio prediction:Prodigal:002006;locus_tag=LNAOJCKE_00923;product=hypothetical protein
contig00001	Prodigal:002006	CDS	969550	970029	.	+	0	ID=LNAOJCKE_00924;inference=ab initio prediction:Prodigal:002006;locus_tag=LNAOJCKE_00924;product=hypothetical protein
contig00001	Prodigal:002006	CDS	970026	970442	.	+	0	ID=LNAOJCKE_00925;inference=ab initio prediction:Prodigal:002006;locus_tag=LNAOJCKE_00925;product=hypothetical protein
contig00001	Prodigal:002006	CDS	970439	970711	.	+	0	ID=LNAOJCKE_00926;inference=ab initio prediction:Prodigal:002006;locus_tag=LNAOJCKE_00926;product=hypothetical protein
contig00001	Prodigal:002006	CDS	970785	971348	.	+	0	ID=LNAOJCKE_00927;inference=ab initio prediction:Prodigal:002006;locus_tag=LNAOJCKE_00927;product=hypothetical protein
contig00001	Prodigal:002006	CDS	971345	972838	.	+	0	ID=LNAOJCKE_00928;eC_number=3.6.4.12;Name=radD;db_xref=COG:COG1061;gene=radD;inference=ab initio prediction:Prodigal:002006,similar to AA sequence:UniProtKB:P33919;locus_tag=LNAOJCKE_00928;product=Putative DNA repair helicase RadD
contig00001	Prodigal:002006	CDS	972819	973757	.	+	0	ID=LNAOJCKE_00929;inference=ab initio prediction:Prodigal:002006;locus_tag=LNAOJCKE_00929;product=hypothetical protein
contig00001	Prodigal:002006	CDS	973754	974125	.	+	0	ID=LNAOJCKE_00930;Name=nrdR_1;gene=nrdR_1;inference=ab initio prediction:Prodigal:002006,protein motif:HAMAP:MF_00440;locus_tag=LNAOJCKE_00930;product=Transcriptional repressor NrdR
contig00001	Prodigal:002006	CDS	974127	974546	.	+	0	ID=LNAOJCKE_00931;inference=ab initio prediction:Prodigal:002006;locus_tag=LNAOJCKE_00931;product=hypothetical protein
contig00001	Prodigal:002006	CDS	974596	974880	.	+	0	ID=LNAOJCKE_00932;inference=ab initio prediction:Prodigal:002006;locus_tag=LNAOJCKE_00932;product=hypothetical protein
contig00001	Prodigal:002006	CDS	974899	975594	.	+	0	ID=LNAOJCKE_00933;Name=nusG_1;gene=nusG_1;inference=ab initio prediction:Prodigal:002006,protein motif:HAMAP:MF_00948;locus_tag=LNAOJCKE_00933;product=Transcription termination/antitermination protein NusG
contig00001	Prodigal:002006	CDS	976132	976281	.	+	0	ID=LNAOJCKE_00934;inference=ab initio prediction:Prodigal:002006;locus_tag=LNAOJCKE_00934;product=hypothetical protein
contig00001	Prodigal:002006	CDS	976281	976499	.	+	0	ID=LNAOJCKE_00935;inference=ab initio prediction:Prodigal:002006;locus_tag=LNAOJCKE_00935;product=hypothetical protein
contig00001	Prodigal:002006	CDS	976496	976627	.	+	0	ID=LNAOJCKE_00936;inference=ab initio prediction:Prodigal:002006;locus_tag=LNAOJCKE_00936;product=hypothetical protein
contig00001	Prodigal:002006	CDS	976630	976938	.	+	0	ID=LNAOJCKE_00937;inference=ab initio prediction:Prodigal:002006;locus_tag=LNAOJCKE_00937;product=hypothetical protein
contig00001	Prodigal:002006	CDS	976980	977303	.	+	0	ID=LNAOJCKE_00938;inference=ab initio prediction:Prodigal:002006;locus_tag=LNAOJCKE_00938;product=hypothetical protein
contig00001	Prodigal:002006	CDS	977305	977565	.	+	0	ID=LNAOJCKE_00939;inference=ab initio prediction:Prodigal:002006;locus_tag=LNAOJCKE_00939;product=hypothetical protein
contig00001	Prodigal:002006	CDS	977629	977958	.	+	0	ID=LNAOJCKE_00940;inference=ab initio prediction:Prodigal:002006;locus_tag=LNAOJCKE_00940;product=hypothetical protein
contig00001	Prodigal:002006	CDS	977968	978195	.	+	0	ID=LNAOJCKE_00941;inference=ab initio prediction:Prodigal:002006;locus_tag=LNAOJCKE_00941;product=hypothetical protein
contig00001	Prodigal:002006	CDS	978202	978774	.	+	0	ID=LNAOJCKE_00942;inference=ab initio prediction:Prodigal:002006;locus_tag=LNAOJCKE_00942;product=hypothetical protein
contig00001	Prodigal:002006	CDS	978836	980245	.	+	0	ID=LNAOJCKE_00943;inference=ab initio prediction:Prodigal:002006;locus_tag=LNAOJCKE_00943;product=hypothetical protein
contig00001	Prodigal:002006	CDS	980245	980637	.	+	0	ID=LNAOJCKE_00944;inference=ab initio prediction:Prodigal:002006;locus_tag=LNAOJCKE_00944;product=hypothetical protein
contig00001	Prodigal:002006	CDS	980639	982591	.	+	0	ID=LNAOJCKE_00945;inference=ab initio prediction:Prodigal:002006;locus_tag=LNAOJCKE_00945;product=hypothetical protein
contig00001	Prodigal:002006	CDS	982711	983724	.	+	0	ID=LNAOJCKE_00946;inference=ab initio prediction:Prodigal:002006;locus_tag=LNAOJCKE_00946;product=hypothetical protein
contig00001	Prodigal:002006	CDS	983766	984917	.	+	0	ID=LNAOJCKE_00947;inference=ab initio prediction:Prodigal:002006;locus_tag=LNAOJCKE_00947;product=hypothetical protein
contig00001	Prodigal:002006	CDS	984979	985356	.	+	0	ID=LNAOJCKE_00948;inference=ab initio prediction:Prodigal:002006;locus_tag=LNAOJCKE_00948;product=hypothetical protein
contig00001	Prodigal:002006	CDS	985367	985750	.	+	0	ID=LNAOJCKE_00949;inference=ab initio prediction:Prodigal:002006;locus_tag=LNAOJCKE_00949;product=hypothetical protein
contig00001	Prodigal:002006	CDS	985750	986103	.	+	0	ID=LNAOJCKE_00950;inference=ab initio prediction:Prodigal:002006;locus_tag=LNAOJCKE_00950;product=hypothetical protein
contig00001	Prodigal:002006	CDS	986104	987498	.	+	0	ID=LNAOJCKE_00951;inference=ab initio prediction:Prodigal:002006;locus_tag=LNAOJCKE_00951;product=hypothetical protein
contig00001	Prodigal:002006	CDS	987498	987656	.	+	0	ID=LNAOJCKE_00952;inference=ab initio prediction:Prodigal:002006;locus_tag=LNAOJCKE_00952;product=hypothetical protein
contig00001	Prodigal:002006	CDS	987684	988511	.	+	0	ID=LNAOJCKE_00953;inference=ab initio prediction:Prodigal:002006;locus_tag=LNAOJCKE_00953;product=hypothetical protein
contig00001	Prodigal:002006	CDS	988518	990530	.	+	0	ID=LNAOJCKE_00954;inference=ab initio prediction:Prodigal:002006;locus_tag=LNAOJCKE_00954;product=hypothetical protein
contig00001	Prodigal:002006	CDS	990479	990748	.	-	0	ID=LNAOJCKE_00955;inference=ab initio prediction:Prodigal:002006;locus_tag=LNAOJCKE_00955;product=hypothetical protein
contig00001	Prodigal:002006	CDS	990804	993971	.	+	0	ID=LNAOJCKE_00956;inference=ab initio prediction:Prodigal:002006;locus_tag=LNAOJCKE_00956;product=hypothetical protein
contig00001	Prodigal:002006	CDS	994029	995078	.	+	0	ID=LNAOJCKE_00957;inference=ab initio prediction:Prodigal:002006;locus_tag=LNAOJCKE_00957;product=hypothetical protein
contig00001	Prodigal:002006	CDS	995082	995651	.	+	0	ID=LNAOJCKE_00958;inference=ab initio prediction:Prodigal:002006;locus_tag=LNAOJCKE_00958;product=hypothetical protein
contig00001	Prodigal:002006	CDS	995807	997753	.	+	0	ID=LNAOJCKE_00959;inference=ab initio prediction:Prodigal:002006;locus_tag=LNAOJCKE_00959;product=hypothetical protein
contig00001	Prodigal:002006	CDS	998018	1000252	.	+	0	ID=LNAOJCKE_00960;inference=ab initio prediction:Prodigal:002006;locus_tag=LNAOJCKE_00960;product=hypothetical protein
contig00001	Prodigal:002006	CDS	1000338	1001003	.	+	0	ID=LNAOJCKE_00961;inference=ab initio prediction:Prodigal:002006;locus_tag=LNAOJCKE_00961;product=hypothetical protein
contig00001	Prodigal:002006	CDS	1001181	1001954	.	+	0	ID=LNAOJCKE_00962;inference=ab initio prediction:Prodigal:002006;locus_tag=LNAOJCKE_00962;product=hypothetical protein
contig00001	Prodigal:002006	CDS	1002166	1002468	.	+	0	ID=LNAOJCKE_00963;inference=ab initio prediction:Prodigal:002006;locus_tag=LNAOJCKE_00963;product=hypothetical protein
contig00001	Prodigal:002006	CDS	1002468	1002905	.	+	0	ID=LNAOJCKE_00964;inference=ab initio prediction:Prodigal:002006;locus_tag=LNAOJCKE_00964;product=hypothetical protein
contig00001	Prodigal:002006	CDS	1003019	1003507	.	+	0	ID=LNAOJCKE_00965;inference=ab initio prediction:Prodigal:002006;locus_tag=LNAOJCKE_00965;product=hypothetical protein
contig00001	Prodigal:002006	CDS	1003522	1003791	.	+	0	ID=LNAOJCKE_00966;inference=ab initio prediction:Prodigal:002006;locus_tag=LNAOJCKE_00966;product=hypothetical protein
contig00001	Prodigal:002006	CDS	1003793	1004326	.	+	0	ID=LNAOJCKE_00967;inference=ab initio prediction:Prodigal:002006;locus_tag=LNAOJCKE_00967;product=hypothetical protein
contig00001	Prodigal:002006	CDS	1004327	1004653	.	-	0	ID=LNAOJCKE_00968;inference=ab initio prediction:Prodigal:002006;locus_tag=LNAOJCKE_00968;product=hypothetical protein
contig00001	Prodigal:002006	CDS	1004650	1005174	.	-	0	ID=LNAOJCKE_00969;inference=ab initio prediction:Prodigal:002006;locus_tag=LNAOJCKE_00969;product=hypothetical protein
contig00001	Prodigal:002006	CDS	1005202	1005411	.	-	0	ID=LNAOJCKE_00970;inference=ab initio prediction:Prodigal:002006;locus_tag=LNAOJCKE_00970;product=hypothetical protein
contig00001	Prodigal:002006	CDS	1005408	1005569	.	-	0	ID=LNAOJCKE_00971;inference=ab initio prediction:Prodigal:002006;locus_tag=LNAOJCKE_00971;product=hypothetical protein
contig00001	Prodigal:002006	CDS	1005566	1005811	.	-	0	ID=LNAOJCKE_00972;inference=ab initio prediction:Prodigal:002006;locus_tag=LNAOJCKE_00972;product=hypothetical protein
contig00001	Prodigal:002006	CDS	1005822	1006043	.	-	0	ID=LNAOJCKE_00973;inference=ab initio prediction:Prodigal:002006;locus_tag=LNAOJCKE_00973;product=hypothetical protein
contig00001	Prodigal:002006	CDS	1006162	1006353	.	+	0	ID=LNAOJCKE_00974;inference=ab initio prediction:Prodigal:002006;locus_tag=LNAOJCKE_00974;product=hypothetical protein
contig00001	Prodigal:002006	CDS	1006458	1006715	.	-	0	ID=LNAOJCKE_00975;inference=ab initio prediction:Prodigal:002006;locus_tag=LNAOJCKE_00975;product=hypothetical protein
contig00001	Prodigal:002006	CDS	1006708	1006953	.	-	0	ID=LNAOJCKE_00976;inference=ab initio prediction:Prodigal:002006;locus_tag=LNAOJCKE_00976;product=hypothetical protein
contig00001	Prodigal:002006	CDS	1006950	1007207	.	-	0	ID=LNAOJCKE_00977;inference=ab initio prediction:Prodigal:002006;locus_tag=LNAOJCKE_00977;product=hypothetical protein
contig00001	Prodigal:002006	CDS	1007211	1007426	.	-	0	ID=LNAOJCKE_00978;inference=ab initio prediction:Prodigal:002006;locus_tag=LNAOJCKE_00978;product=hypothetical protein
contig00001	Prodigal:002006	CDS	1007429	1007683	.	-	0	ID=LNAOJCKE_00979;inference=ab initio prediction:Prodigal:002006;locus_tag=LNAOJCKE_00979;product=hypothetical protein
contig00001	Prodigal:002006	CDS	1007687	1007995	.	-	0	ID=LNAOJCKE_00980;inference=ab initio prediction:Prodigal:002006;locus_tag=LNAOJCKE_00980;product=hypothetical protein
contig00001	Prodigal:002006	CDS	1007998	1008507	.	-	0	ID=LNAOJCKE_00981;inference=ab initio prediction:Prodigal:002006;locus_tag=LNAOJCKE_00981;product=hypothetical protein
contig00001	Prodigal:002006	CDS	1008974	1009102	.	+	0	ID=LNAOJCKE_00982;inference=ab initio prediction:Prodigal:002006;locus_tag=LNAOJCKE_00982;product=hypothetical protein
contig00001	Prodigal:002006	CDS	1009141	1010115	.	-	0	ID=LNAOJCKE_00983;inference=ab initio prediction:Prodigal:002006;locus_tag=LNAOJCKE_00983;product=hypothetical protein
contig00001	Prodigal:002006	CDS	1010118	1011461	.	-	0	ID=LNAOJCKE_00984;eC_number=1.3.98.3;Name=hemN_1;db_xref=COG:COG0635;gene=hemN_1;inference=ab initio prediction:Prodigal:002006,similar to AA sequence:UniProtKB:P77915;locus_tag=LNAOJCKE_00984;product=Oxygen-independent coproporphyrinogen III oxidase
contig00001	Prodigal:002006	CDS	1011458	1012261	.	-	0	ID=LNAOJCKE_00985;inference=ab initio prediction:Prodigal:002006;locus_tag=LNAOJCKE_00985;product=hypothetical protein
contig00001	Prodigal:002006	CDS	1012258	1013403	.	-	0	ID=LNAOJCKE_00986;inference=ab initio prediction:Prodigal:002006;locus_tag=LNAOJCKE_00986;product=hypothetical protein
contig00001	Prodigal:002006	CDS	1013400	1014326	.	-	0	ID=LNAOJCKE_00987;inference=ab initio prediction:Prodigal:002006;locus_tag=LNAOJCKE_00987;product=hypothetical protein
contig00001	Prodigal:002006	CDS	1014381	1015391	.	-	0	ID=LNAOJCKE_00988;inference=ab initio prediction:Prodigal:002006;locus_tag=LNAOJCKE_00988;product=hypothetical protein
contig00001	Prodigal:002006	CDS	1015415	1015711	.	-	0	ID=LNAOJCKE_00989;inference=ab initio prediction:Prodigal:002006;locus_tag=LNAOJCKE_00989;product=hypothetical protein
contig00001	Prodigal:002006	CDS	1016227	1018347	.	+	0	ID=LNAOJCKE_00990;eC_number=3.4.24.-;Name=htpX;gene=htpX;inference=ab initio prediction:Prodigal:002006,protein motif:HAMAP:MF_00188;locus_tag=LNAOJCKE_00990;product=Protease HtpX
contig00001	Prodigal:002006	CDS	1018354	1018881	.	+	0	ID=LNAOJCKE_00991;inference=ab initio prediction:Prodigal:002006;locus_tag=LNAOJCKE_00991;product=hypothetical protein
contig00001	Prodigal:002006	CDS	1018900	1019226	.	-	0	ID=LNAOJCKE_00992;inference=ab initio prediction:Prodigal:002006;locus_tag=LNAOJCKE_00992;product=hypothetical protein
contig00001	Prodigal:002006	CDS	1019277	1020026	.	+	0	ID=LNAOJCKE_00993;inference=ab initio prediction:Prodigal:002006;locus_tag=LNAOJCKE_00993;product=hypothetical protein
contig00001	Prodigal:002006	CDS	1020091	1020591	.	+	0	ID=LNAOJCKE_00994;inference=ab initio prediction:Prodigal:002006;locus_tag=LNAOJCKE_00994;product=hypothetical protein
contig00001	Prodigal:002006	CDS	1020763	1021416	.	+	0	ID=LNAOJCKE_00995;inference=ab initio prediction:Prodigal:002006;locus_tag=LNAOJCKE_00995;product=hypothetical protein
contig00001	Prodigal:002006	CDS	1021484	1022818	.	+	0	ID=LNAOJCKE_00996;inference=ab initio prediction:Prodigal:002006;locus_tag=LNAOJCKE_00996;product=hypothetical protein
contig00001	Prodigal:002006	CDS	1022918	1024456	.	+	0	ID=LNAOJCKE_00997;inference=ab initio prediction:Prodigal:002006;locus_tag=LNAOJCKE_00997;product=hypothetical protein
contig00001	Prodigal:002006	CDS	1024651	1025160	.	+	0	ID=LNAOJCKE_00998;eC_number=3.6.1.25;db_xref=COG:COG2954;inference=ab initio prediction:Prodigal:002006,similar to AA sequence:UniProtKB:A3DIJ8;locus_tag=LNAOJCKE_00998;product=Inorganic triphosphatase
contig00001	Prodigal:002006	CDS	1025224	1026339	.	-	0	ID=LNAOJCKE_00999;inference=ab initio prediction:Prodigal:002006;locus_tag=LNAOJCKE_00999;product=hypothetical protein
contig00001	Prodigal:002006	CDS	1026762	1028489	.	+	0	ID=LNAOJCKE_01000;eC_number=7.2.1.1;Name=nqrF;gene=nqrF;inference=ab initio prediction:Prodigal:002006,protein motif:HAMAP:MF_00430;locus_tag=LNAOJCKE_01000;product=Na(+)-translocating NADH-quinone reductase subunit F
contig00001	Prodigal:002006	CDS	1028817	1029062	.	+	0	ID=LNAOJCKE_01001;inference=ab initio prediction:Prodigal:002006;locus_tag=LNAOJCKE_01001;product=hypothetical protein
contig00001	Prodigal:002006	CDS	1029143	1031275	.	-	0	ID=LNAOJCKE_01002;eC_number=7.1.3.1;Name=hppA;db_xref=COG:COG3808;gene=hppA;inference=ab initio prediction:Prodigal:002006,similar to AA sequence:UniProtKB:Q8UG67;locus_tag=LNAOJCKE_01002;product=K(+)-insensitive pyrophosphate-energized proton pump
contig00001	Prodigal:002006	CDS	1031598	1031945	.	-	0	ID=LNAOJCKE_01003;inference=ab initio prediction:Prodigal:002006;locus_tag=LNAOJCKE_01003;product=hypothetical protein
contig00001	Prodigal:002006	CDS	1032140	1032355	.	-	0	ID=LNAOJCKE_01004;inference=ab initio prediction:Prodigal:002006;locus_tag=LNAOJCKE_01004;product=hypothetical protein
contig00001	Prodigal:002006	CDS	1032531	1033751	.	-	0	ID=LNAOJCKE_01005;eC_number=2.6.1.2;Name=alaC;db_xref=COG:COG0436;gene=alaC;inference=ab initio prediction:Prodigal:002006,similar to AA sequence:UniProtKB:P77434;locus_tag=LNAOJCKE_01005;product=Glutamate-pyruvate aminotransferase AlaC
contig00001	Prodigal:002006	CDS	1033904	1034278	.	-	0	ID=LNAOJCKE_01006;inference=ab initio prediction:Prodigal:002006;locus_tag=LNAOJCKE_01006;product=hypothetical protein
contig00001	Prodigal:002006	CDS	1034405	1036222	.	+	0	ID=LNAOJCKE_01007;eC_number=2.3.1.-;Name=phaC;db_xref=COG:COG3243;gene=phaC;inference=ab initio prediction:Prodigal:002006,similar to AA sequence:UniProtKB:P23608;locus_tag=LNAOJCKE_01007;product=Poly(3-hydroxyalkanoate) polymerase subunit PhaC
contig00001	Prodigal:002006	CDS	1036333	1038147	.	+	0	ID=LNAOJCKE_01008;Name=ybaL;db_xref=COG:COG1226;gene=ybaL;inference=ab initio prediction:Prodigal:002006,similar to AA sequence:UniProtKB:P39830;locus_tag=LNAOJCKE_01008;product=Putative cation/proton antiporter YbaL
contig00001	Prodigal:002006	CDS	1038161	1039297	.	-	0	ID=LNAOJCKE_01009;inference=ab initio prediction:Prodigal:002006;locus_tag=LNAOJCKE_01009;product=hypothetical protein
contig00002	Prodigal:002006	CDS	478	732	.	+	0	ID=LNAOJCKE_01010;inference=ab initio prediction:Prodigal:002006;locus_tag=LNAOJCKE_01010;product=hypothetical protein
contig00002	Prodigal:002006	CDS	740	1615	.	+	0	ID=LNAOJCKE_01011;inference=ab initio prediction:Prodigal:002006;locus_tag=LNAOJCKE_01011;product=hypothetical protein
contig00002	Prodigal:002006	CDS	1626	1904	.	+	0	ID=LNAOJCKE_01012;inference=ab initio prediction:Prodigal:002006;locus_tag=LNAOJCKE_01012;product=hypothetical protein
contig00002	Prodigal:002006	CDS	2126	3778	.	+	0	ID=LNAOJCKE_01013;Name=ettA;db_xref=COG:COG0488;gene=ettA;inference=ab initio prediction:Prodigal:002006,similar to AA sequence:UniProtKB:P0A9W3;locus_tag=LNAOJCKE_01013;product=Energy-dependent translational throttle protein EttA
contig00002	Prodigal:002006	CDS	3992	5212	.	-	0	ID=LNAOJCKE_01014;eC_number=5.4.2.7;Name=deoB;db_xref=COG:COG1015;gene=deoB;inference=ab initio prediction:Prodigal:002006,similar to AA sequence:UniProtKB:P0A6K6;locus_tag=LNAOJCKE_01014;product=Phosphopentomutase
contig00002	Prodigal:002006	CDS	5217	6845	.	-	0	ID=LNAOJCKE_01015;Name=yejF;db_xref=COG:COG4172;gene=yejF;inference=ab initio prediction:Prodigal:002006,similar to AA sequence:UniProtKB:P33916;locus_tag=LNAOJCKE_01015;product=putative ABC transporter ATP-binding protein YejF
contig00002	Prodigal:002006	CDS	6951	9131	.	-	0	ID=LNAOJCKE_01016;eC_number=1.8.5.3;Name=dmsA;db_xref=COG:COG0243;gene=dmsA;inference=ab initio prediction:Prodigal:002006,similar to AA sequence:UniProtKB:P18775;locus_tag=LNAOJCKE_01016;product=Dimethyl sulfoxide reductase DmsA
contig00002	Prodigal:002006	CDS	9458	10381	.	+	0	ID=LNAOJCKE_01017;inference=ab initio prediction:Prodigal:002006;locus_tag=LNAOJCKE_01017;product=hypothetical protein
contig00002	Prodigal:002006	CDS	10445	11350	.	+	0	ID=LNAOJCKE_01018;eC_number=3.1.1.-;Name=aes_1;gene=aes_1;inference=ab initio prediction:Prodigal:002006,protein motif:HAMAP:MF_01958;locus_tag=LNAOJCKE_01018;product=Acetyl esterase
contig00002	Prodigal:002006	CDS	11400	11813	.	-	0	ID=LNAOJCKE_01019;eC_number=3.1.2.-;db_xref=COG:COG1607;inference=ab initio prediction:Prodigal:002006,similar to AA sequence:UniProtKB:P44886;locus_tag=LNAOJCKE_01019;product=putative acyl-CoA thioester hydrolase
contig00002	Prodigal:002006	CDS	12058	12732	.	+	0	ID=LNAOJCKE_01020;inference=ab initio prediction:Prodigal:002006;locus_tag=LNAOJCKE_01020;product=hypothetical protein
contig00002	Prodigal:002006	CDS	12897	13220	.	+	0	ID=LNAOJCKE_01021;inference=ab initio prediction:Prodigal:002006;locus_tag=LNAOJCKE_01021;product=hypothetical protein
contig00002	Prodigal:002006	CDS	13233	14597	.	-	0	ID=LNAOJCKE_01022;eC_number=2.7.13.3;Name=luxQ_1;gene=luxQ_1;inference=ab initio prediction:Prodigal:002006,similar to AA sequence:UniProtKB:Q9KLK7;locus_tag=LNAOJCKE_01022;product=Autoinducer 2 sensor kinase/phosphatase LuxQ
contig00002	Prodigal:002006	CDS	14608	15804	.	-	0	ID=LNAOJCKE_01023;inference=ab initio prediction:Prodigal:002006;locus_tag=LNAOJCKE_01023;product=hypothetical protein
contig00002	Prodigal:002006	CDS	15920	16465	.	-	0	ID=LNAOJCKE_01024;Name=comM_1;db_xref=COG:COG0606;gene=comM_1;inference=ab initio prediction:Prodigal:002006,similar to AA sequence:UniProtKB:P45049;locus_tag=LNAOJCKE_01024;product=Competence protein ComM
contig00002	Prodigal:002006	CDS	17336	19042	.	+	0	ID=LNAOJCKE_01025;inference=ab initio prediction:Prodigal:002006;locus_tag=LNAOJCKE_01025;product=hypothetical protein
contig00002	Prodigal:002006	CDS	19196	19603	.	-	0	ID=LNAOJCKE_01026;inference=ab initio prediction:Prodigal:002006;locus_tag=LNAOJCKE_01026;product=hypothetical protein
contig00002	Prodigal:002006	CDS	19751	20164	.	-	0	ID=LNAOJCKE_01027;inference=ab initio prediction:Prodigal:002006;locus_tag=LNAOJCKE_01027;product=hypothetical protein
contig00002	Prodigal:002006	CDS	20475	20663	.	-	0	ID=LNAOJCKE_01028;inference=ab initio prediction:Prodigal:002006;locus_tag=LNAOJCKE_01028;product=hypothetical protein
contig00002	Prodigal:002006	CDS	20972	21154	.	+	0	ID=LNAOJCKE_01029;inference=ab initio prediction:Prodigal:002006;locus_tag=LNAOJCKE_01029;product=hypothetical protein
contig00002	Prodigal:002006	CDS	21467	22132	.	+	0	ID=LNAOJCKE_01030;eC_number=2.1.3.-;Name=cmoA_1;gene=cmoA_1;inference=ab initio prediction:Prodigal:002006,protein motif:HAMAP:MF_01589;locus_tag=LNAOJCKE_01030;product=Carboxy-S-adenosyl-L-methionine synthase
contig00002	Prodigal:002006	CDS	22184	22417	.	+	0	ID=LNAOJCKE_01031;inference=ab initio prediction:Prodigal:002006;locus_tag=LNAOJCKE_01031;product=hypothetical protein
contig00002	Prodigal:002006	CDS	23085	23387	.	+	0	ID=LNAOJCKE_01032;inference=ab initio prediction:Prodigal:002006;locus_tag=LNAOJCKE_01032;product=hypothetical protein
contig00002	Prodigal:002006	CDS	23404	23664	.	-	0	ID=LNAOJCKE_01033;inference=ab initio prediction:Prodigal:002006;locus_tag=LNAOJCKE_01033;product=hypothetical protein
contig00002	Prodigal:002006	CDS	24012	24677	.	+	0	ID=LNAOJCKE_01034;eC_number=2.1.3.-;Name=cmoA_2;db_xref=COG:COG0500;gene=cmoA_2;inference=ab initio prediction:Prodigal:002006,similar to AA sequence:UniProtKB:P76290;locus_tag=LNAOJCKE_01034;product=Carboxy-S-adenosyl-L-methionine synthase
contig00002	Prodigal:002006	CDS	25844	26656	.	+	0	ID=LNAOJCKE_01035;inference=ab initio prediction:Prodigal:002006;locus_tag=LNAOJCKE_01035;product=hypothetical protein
contig00002	Prodigal:002006	CDS	26885	27094	.	+	0	ID=LNAOJCKE_01036;inference=ab initio prediction:Prodigal:002006;locus_tag=LNAOJCKE_01036;product=hypothetical protein
contig00002	Prodigal:002006	CDS	28097	29011	.	+	0	ID=LNAOJCKE_01037;inference=ab initio prediction:Prodigal:002006;locus_tag=LNAOJCKE_01037;product=hypothetical protein
contig00002	Prodigal:002006	CDS	29202	29630	.	-	0	ID=LNAOJCKE_01038;inference=ab initio prediction:Prodigal:002006;locus_tag=LNAOJCKE_01038;product=hypothetical protein
contig00002	Prodigal:002006	CDS	29971	31653	.	-	0	ID=LNAOJCKE_01039;eC_number=6.1.1.10;Name=metG_1;db_xref=COG:COG0073;gene=metG_1;inference=ab initio prediction:Prodigal:002006,similar to AA sequence:UniProtKB:P00959;locus_tag=LNAOJCKE_01039;product=Methionine--tRNA ligase
contig00002	Prodigal:002006	CDS	32148	33668	.	-	0	ID=LNAOJCKE_01040;inference=ab initio prediction:Prodigal:002006;locus_tag=LNAOJCKE_01040;product=hypothetical protein
contig00002	Prodigal:002006	CDS	34568	34723	.	+	0	ID=LNAOJCKE_01041;inference=ab initio prediction:Prodigal:002006;locus_tag=LNAOJCKE_01041;product=hypothetical protein
contig00002	Prodigal:002006	CDS	36290	37909	.	+	0	ID=LNAOJCKE_01042;inference=ab initio prediction:Prodigal:002006;locus_tag=LNAOJCKE_01042;product=hypothetical protein
contig00002	Prodigal:002006	CDS	39261	39824	.	+	0	ID=LNAOJCKE_01043;Name=hin_1;db_xref=COG:COG1961;gene=hin_1;inference=ab initio prediction:Prodigal:002006,similar to AA sequence:UniProtKB:P03013;locus_tag=LNAOJCKE_01043;product=DNA-invertase hin
contig00002	Prodigal:002006	CDS	40134	41426	.	+	0	ID=LNAOJCKE_01044;inference=ab initio prediction:Prodigal:002006;locus_tag=LNAOJCKE_01044;product=hypothetical protein
contig00002	Prodigal:002006	CDS	41428	42555	.	+	0	ID=LNAOJCKE_01045;inference=ab initio prediction:Prodigal:002006;locus_tag=LNAOJCKE_01045;product=hypothetical protein
contig00002	Prodigal:002006	CDS	42552	43202	.	+	0	ID=LNAOJCKE_01046;inference=ab initio prediction:Prodigal:002006;locus_tag=LNAOJCKE_01046;product=hypothetical protein
contig00002	Prodigal:002006	CDS	43260	43538	.	-	0	ID=LNAOJCKE_01047;inference=ab initio prediction:Prodigal:002006;locus_tag=LNAOJCKE_01047;product=hypothetical protein
contig00002	Prodigal:002006	CDS	43650	43856	.	+	0	ID=LNAOJCKE_01048;inference=ab initio prediction:Prodigal:002006;locus_tag=LNAOJCKE_01048;product=hypothetical protein
contig00002	Prodigal:002006	CDS	44120	44287	.	-	0	ID=LNAOJCKE_01049;inference=ab initio prediction:Prodigal:002006;locus_tag=LNAOJCKE_01049;product=hypothetical protein
contig00002	Prodigal:002006	CDS	44287	45432	.	-	0	ID=LNAOJCKE_01050;inference=ab initio prediction:Prodigal:002006;locus_tag=LNAOJCKE_01050;product=hypothetical protein
contig00002	Prodigal:002006	CDS	46339	49356	.	-	0	ID=LNAOJCKE_01051;inference=ab initio prediction:Prodigal:002006;locus_tag=LNAOJCKE_01051;product=hypothetical protein
contig00002	Prodigal:002006	CDS	49366	50550	.	-	0	ID=LNAOJCKE_01052;inference=ab initio prediction:Prodigal:002006;locus_tag=LNAOJCKE_01052;product=hypothetical protein
contig00002	Prodigal:002006	CDS	50540	52030	.	-	0	ID=LNAOJCKE_01053;inference=ab initio prediction:Prodigal:002006;locus_tag=LNAOJCKE_01053;product=hypothetical protein
contig00002	Prodigal:002006	CDS	52459	53031	.	-	0	ID=LNAOJCKE_01054;inference=ab initio prediction:Prodigal:002006;locus_tag=LNAOJCKE_01054;product=hypothetical protein
contig00002	Prodigal:002006	CDS	53319	55079	.	-	0	ID=LNAOJCKE_01055;inference=ab initio prediction:Prodigal:002006;locus_tag=LNAOJCKE_01055;product=hypothetical protein
contig00002	Prodigal:002006	CDS	55094	56110	.	-	0	ID=LNAOJCKE_01056;Name=comM_2;db_xref=COG:COG0606;gene=comM_2;inference=ab initio prediction:Prodigal:002006,similar to AA sequence:UniProtKB:P45049;locus_tag=LNAOJCKE_01056;product=Competence protein ComM
contig00002	Prodigal:002006	CDS	56331	56591	.	+	0	ID=LNAOJCKE_01057;inference=ab initio prediction:Prodigal:002006;locus_tag=LNAOJCKE_01057;product=hypothetical protein
contig00002	Prodigal:002006	CDS	56625	57092	.	-	0	ID=LNAOJCKE_01058;inference=ab initio prediction:Prodigal:002006;locus_tag=LNAOJCKE_01058;product=hypothetical protein
contig00002	Prodigal:002006	CDS	57340	59205	.	+	0	ID=LNAOJCKE_01059;eC_number=3.6.4.12;Name=ruvB_1;gene=ruvB_1;inference=ab initio prediction:Prodigal:002006,protein motif:HAMAP:MF_00016;locus_tag=LNAOJCKE_01059;product=Holliday junction ATP-dependent DNA helicase RuvB
contig00002	Prodigal:002006	CDS	59318	59641	.	+	0	ID=LNAOJCKE_01060;db_xref=COG:COG0718;inference=ab initio prediction:Prodigal:002006,similar to AA sequence:UniProtKB:P44711;locus_tag=LNAOJCKE_01060;product=Nucleoid-associated protein
contig00002	Prodigal:002006	CDS	60101	60235	.	+	0	ID=LNAOJCKE_01061;inference=ab initio prediction:Prodigal:002006;locus_tag=LNAOJCKE_01061;product=hypothetical protein
contig00002	Prodigal:002006	CDS	60259	62646	.	-	0	ID=LNAOJCKE_01062;inference=ab initio prediction:Prodigal:002006;locus_tag=LNAOJCKE_01062;product=hypothetical protein
contig00002	Prodigal:002006	CDS	62869	63447	.	+	0	ID=LNAOJCKE_01063;inference=ab initio prediction:Prodigal:002006;locus_tag=LNAOJCKE_01063;product=hypothetical protein
contig00002	Prodigal:002006	CDS	63632	64888	.	+	0	ID=LNAOJCKE_01064;eC_number=2.4.1.250;Name=mshA_4;gene=mshA_4;inference=ab initio prediction:Prodigal:002006,protein motif:HAMAP:MF_01695;locus_tag=LNAOJCKE_01064;product=D-inositol-3-phosphate glycosyltransferase
contig00002	Prodigal:002006	CDS	65019	66572	.	+	0	ID=LNAOJCKE_01065;eC_number=2.7.8.31;Name=wcaJ;db_xref=COG:COG2148;gene=wcaJ;inference=ab initio prediction:Prodigal:002006,similar to AA sequence:UniProtKB:P71241;locus_tag=LNAOJCKE_01065;product=UDP-glucose:undecaprenyl-phosphate glucose-1-phosphate transferase
contig00002	Prodigal:002006	CDS	66674	67033	.	-	0	ID=LNAOJCKE_01066;inference=ab initio prediction:Prodigal:002006;locus_tag=LNAOJCKE_01066;product=hypothetical protein
contig00002	Prodigal:002006	CDS	67237	67638	.	-	0	ID=LNAOJCKE_01067;inference=ab initio prediction:Prodigal:002006;locus_tag=LNAOJCKE_01067;product=hypothetical protein
contig00002	Prodigal:002006	CDS	67941	70460	.	-	0	ID=LNAOJCKE_01068;Name=btuB_1;gene=btuB_1;inference=ab initio prediction:Prodigal:002006,protein motif:HAMAP:MF_01531;locus_tag=LNAOJCKE_01068;product=Vitamin B12 transporter BtuB
contig00002	Prodigal:002006	CDS	71210	71839	.	-	0	ID=LNAOJCKE_01069;inference=ab initio prediction:Prodigal:002006;locus_tag=LNAOJCKE_01069;product=hypothetical protein
contig00002	Prodigal:002006	CDS	71850	72743	.	-	0	ID=LNAOJCKE_01070;inference=ab initio prediction:Prodigal:002006;locus_tag=LNAOJCKE_01070;product=hypothetical protein
contig00002	Prodigal:002006	CDS	72740	73489	.	-	0	ID=LNAOJCKE_01071;eC_number=3.6.3.-;Name=lnrL;db_xref=COG:COG1131;gene=lnrL;inference=ab initio prediction:Prodigal:002006,similar to AA sequence:UniProtKB:P94440;locus_tag=LNAOJCKE_01071;product=Linearmycin resistance ATP-binding protein LnrL
contig00002	Prodigal:002006	CDS	73486	73728	.	-	0	ID=LNAOJCKE_01072;inference=ab initio prediction:Prodigal:002006;locus_tag=LNAOJCKE_01072;product=hypothetical protein
contig00002	Prodigal:002006	CDS	73742	74176	.	-	0	ID=LNAOJCKE_01073;inference=ab initio prediction:Prodigal:002006;locus_tag=LNAOJCKE_01073;product=hypothetical protein
contig00002	Prodigal:002006	CDS	74269	75276	.	-	0	ID=LNAOJCKE_01074;inference=ab initio prediction:Prodigal:002006,similar to AA sequence:UniProtKB:Q1Q0T4;locus_tag=LNAOJCKE_01074;product=Hydrazine synthase subunit beta
contig00002	Prodigal:002006	CDS	75454	76737	.	-	0	ID=LNAOJCKE_01075;inference=ab initio prediction:Prodigal:002006;locus_tag=LNAOJCKE_01075;product=hypothetical protein
contig00002	Prodigal:002006	CDS	76947	77468	.	+	0	ID=LNAOJCKE_01076;inference=ab initio prediction:Prodigal:002006;locus_tag=LNAOJCKE_01076;product=hypothetical protein
contig00002	Prodigal:002006	CDS	77514	78227	.	+	0	ID=LNAOJCKE_01077;inference=ab initio prediction:Prodigal:002006;locus_tag=LNAOJCKE_01077;product=hypothetical protein
contig00002	Prodigal:002006	CDS	78233	78853	.	+	0	ID=LNAOJCKE_01078;inference=ab initio prediction:Prodigal:002006;locus_tag=LNAOJCKE_01078;product=hypothetical protein
contig00002	Prodigal:002006	CDS	78850	80424	.	+	0	ID=LNAOJCKE_01079;inference=ab initio prediction:Prodigal:002006;locus_tag=LNAOJCKE_01079;product=hypothetical protein
contig00002	Prodigal:002006	CDS	80426	81022	.	+	0	ID=LNAOJCKE_01080;inference=ab initio prediction:Prodigal:002006;locus_tag=LNAOJCKE_01080;product=hypothetical protein
contig00002	Prodigal:002006	CDS	81064	81597	.	+	0	ID=LNAOJCKE_01081;inference=ab initio prediction:Prodigal:002006;locus_tag=LNAOJCKE_01081;product=hypothetical protein
contig00002	Prodigal:002006	CDS	81663	82193	.	+	0	ID=LNAOJCKE_01082;inference=ab initio prediction:Prodigal:002006;locus_tag=LNAOJCKE_01082;product=hypothetical protein
contig00002	Prodigal:002006	CDS	82204	83217	.	+	0	ID=LNAOJCKE_01083;eC_number=4.2.99.-;Name=vgb_1;gene=vgb_1;inference=ab initio prediction:Prodigal:002006,protein motif:HAMAP:MF_01282;locus_tag=LNAOJCKE_01083;product=Virginiamycin B lyase
contig00002	Prodigal:002006	CDS	83222	83422	.	-	0	ID=LNAOJCKE_01084;inference=ab initio prediction:Prodigal:002006;locus_tag=LNAOJCKE_01084;product=hypothetical protein
contig00002	Prodigal:002006	CDS	83475	84506	.	-	0	ID=LNAOJCKE_01085;inference=ab initio prediction:Prodigal:002006;locus_tag=LNAOJCKE_01085;product=hypothetical protein
contig00002	Prodigal:002006	CDS	84510	85208	.	+	0	ID=LNAOJCKE_01086;eC_number=5.3.1.16;Name=hisA_2;db_xref=COG:COG0106;gene=hisA_2;inference=ab initio prediction:Prodigal:002006,similar to AA sequence:UniProtKB:Q9X0C7;locus_tag=LNAOJCKE_01086;product=1-(5-phosphoribosyl)-5-[(5-phosphoribosylamino)methylideneamino] imidazole-4-carboxamide isomerase
contig00002	Prodigal:002006	CDS	85344	85856	.	-	0	ID=LNAOJCKE_01087;eC_number=4.2.1.147;Name=fae_1;db_xref=COG:COG1795;gene=fae_1;inference=ab initio prediction:Prodigal:002006,similar to AA sequence:UniProtKB:Q9FA38;locus_tag=LNAOJCKE_01087;product=5%2C6%2C7%2C8-tetrahydromethanopterin hydro-lyase
contig00002	Aragorn:001002	tRNA	86532	86626	.	+	.	ID=LNAOJCKE_01088;inference=COORDINATES:profile:Aragorn:001002;locus_tag=LNAOJCKE_01088;product=tRNA-Pro(ggg)
contig00002	Prodigal:002006	CDS	86964	87878	.	-	0	ID=LNAOJCKE_01089;eC_number=6.3.2.3;Name=gshB_1;gene=gshB_1;inference=ab initio prediction:Prodigal:002006,protein motif:HAMAP:MF_00162;locus_tag=LNAOJCKE_01089;product=Glutathione synthetase
contig00002	Prodigal:002006	CDS	88155	89126	.	-	0	ID=LNAOJCKE_01090;eC_number=3.5.4.27;Name=mch_1;db_xref=COG:COG3252;gene=mch_1;inference=ab initio prediction:Prodigal:002006,similar to AA sequence:UniProtKB:O85014;locus_tag=LNAOJCKE_01090;product=Methenyltetrahydromethanopterin cyclohydrolase
contig00002	Prodigal:002006	CDS	89404	90282	.	+	0	ID=LNAOJCKE_01091;inference=ab initio prediction:Prodigal:002006;locus_tag=LNAOJCKE_01091;product=hypothetical protein
contig00002	Prodigal:002006	CDS	90303	91196	.	-	0	ID=LNAOJCKE_01092;eC_number=1.5.1.-;Name=mtdB;gene=mtdB;inference=ab initio prediction:Prodigal:002006,similar to AA sequence:UniProtKB:O85012;locus_tag=LNAOJCKE_01092;product=NAD(P)-dependent methylenetetrahydromethanopterin dehydrogenase
contig00002	Prodigal:002006	CDS	91307	92308	.	-	0	ID=LNAOJCKE_01093;inference=ab initio prediction:Prodigal:002006;locus_tag=LNAOJCKE_01093;product=hypothetical protein
contig00002	Prodigal:002006	CDS	92727	93803	.	+	0	ID=LNAOJCKE_01094;Name=fhcB;db_xref=COG:COG1029;gene=fhcB;inference=ab initio prediction:Prodigal:002006,similar to AA sequence:UniProtKB:C5B138;locus_tag=LNAOJCKE_01094;product=Formyltransferase/hydrolase complex Fhc subunit B
contig00002	Prodigal:002006	CDS	93797	95443	.	+	0	ID=LNAOJCKE_01095;eC_number=3.5.1.-;Name=fhcA;db_xref=COG:COG1229;gene=fhcA;inference=ab initio prediction:Prodigal:002006,similar to AA sequence:UniProtKB:C5B137;locus_tag=LNAOJCKE_01095;product=Formyltransferase/hydrolase complex Fhc subunit A
contig00002	Prodigal:002006	CDS	95470	96405	.	+	0	ID=LNAOJCKE_01096;eC_number=2.3.1.101;Name=fhcD;db_xref=COG:COG2037;gene=fhcD;inference=ab initio prediction:Prodigal:002006,similar to AA sequence:UniProtKB:Q49118;locus_tag=LNAOJCKE_01096;product=Formyltransferase/hydrolase complex subunit D
contig00002	Prodigal:002006	CDS	96416	97213	.	+	0	ID=LNAOJCKE_01097;Name=fhcC;db_xref=COG:COG2218;gene=fhcC;inference=ab initio prediction:Prodigal:002006,similar to AA sequence:UniProtKB:C5B135;locus_tag=LNAOJCKE_01097;product=Formyltransferase/hydrolase complex Fhc subunit C
contig00002	Prodigal:002006	CDS	97465	97671	.	+	0	ID=LNAOJCKE_01098;inference=ab initio prediction:Prodigal:002006;locus_tag=LNAOJCKE_01098;product=hypothetical protein
contig00002	Prodigal:002006	CDS	97766	99400	.	+	0	ID=LNAOJCKE_01099;eC_number=2.7.-.-;Name=sasA_5;gene=sasA_5;inference=ab initio prediction:Prodigal:002006,protein motif:HAMAP:MF_01837;locus_tag=LNAOJCKE_01099;product=Adaptive-response sensory-kinase SasA
contig00002	Prodigal:002006	CDS	99397	100104	.	+	0	ID=LNAOJCKE_01100;Name=mprA;gene=mprA;inference=ab initio prediction:Prodigal:002006,similar to AA sequence:UniProtKB:Q7U0X4;locus_tag=LNAOJCKE_01100;product=Response regulator MprA
contig00002	Prodigal:002006	CDS	100337	100426	.	+	0	ID=LNAOJCKE_01101;Name=pqqA_1;gene=pqqA_1;inference=ab initio prediction:Prodigal:002006,protein motif:HAMAP:MF_00656;locus_tag=LNAOJCKE_01101;product=Coenzyme PQQ synthesis protein A
contig00002	Prodigal:002006	CDS	100474	101373	.	+	0	ID=LNAOJCKE_01102;Name=pqqB;db_xref=COG:COG1235;gene=pqqB;inference=ab initio prediction:Prodigal:002006,similar to AA sequence:UniProtKB:Q49149;locus_tag=LNAOJCKE_01102;product=Coenzyme PQQ synthesis protein B
contig00002	Prodigal:002006	CDS	101551	102651	.	+	0	ID=LNAOJCKE_01103;Name=pqqCD;db_xref=COG:COG5424;gene=pqqCD;inference=ab initio prediction:Prodigal:002006,similar to AA sequence:UniProtKB:Q49150;locus_tag=LNAOJCKE_01103;product=Bifunctional coenzyme PQQ synthesis protein C/D
contig00002	Prodigal:002006	CDS	102648	103802	.	+	0	ID=LNAOJCKE_01104;eC_number=1.21.98.4;Name=pqqE;db_xref=COG:COG0535;gene=pqqE;inference=ab initio prediction:Prodigal:002006,similar to AA sequence:UniProtKB:P71517;locus_tag=LNAOJCKE_01104;product=PqqA peptide cyclase
contig00002	Prodigal:002006	CDS	103799	104527	.	+	0	ID=LNAOJCKE_01105;inference=ab initio prediction:Prodigal:002006;locus_tag=LNAOJCKE_01105;product=hypothetical protein
contig00002	Prodigal:002006	CDS	104508	104873	.	+	0	ID=LNAOJCKE_01106;inference=ab initio prediction:Prodigal:002006;locus_tag=LNAOJCKE_01106;product=hypothetical protein
contig00002	Prodigal:002006	CDS	104989	105855	.	+	0	ID=LNAOJCKE_01107;eC_number=2.5.1.15;Name=folP;db_xref=COG:COG0294;gene=folP;inference=ab initio prediction:Prodigal:002006,similar to AA sequence:UniProtKB:P0AC13;locus_tag=LNAOJCKE_01107;product=Dihydropteroate synthase
contig00002	Prodigal:002006	CDS	105848	106228	.	+	0	ID=LNAOJCKE_01108;eC_number=4.1.2.25;Name=folB;db_xref=COG:COG1539;gene=folB;inference=ab initio prediction:Prodigal:002006,similar to AA sequence:UniProtKB:P56740;locus_tag=LNAOJCKE_01108;product=Dihydroneopterin aldolase
contig00002	Prodigal:002006	CDS	106225	106701	.	+	0	ID=LNAOJCKE_01109;Name=sulD;db_xref=COG:COG0801;gene=sulD;inference=ab initio prediction:Prodigal:002006,similar to AA sequence:UniProtKB:P59657;locus_tag=LNAOJCKE_01109;product=Bifunctional folate synthesis protein
contig00002	Prodigal:002006	CDS	106835	107689	.	-	0	ID=LNAOJCKE_01110;inference=ab initio prediction:Prodigal:002006;locus_tag=LNAOJCKE_01110;product=hypothetical protein
contig00002	Prodigal:002006	CDS	107689	108288	.	-	0	ID=LNAOJCKE_01111;inference=ab initio prediction:Prodigal:002006;locus_tag=LNAOJCKE_01111;product=hypothetical protein
contig00002	Prodigal:002006	CDS	108432	110237	.	-	0	ID=LNAOJCKE_01112;eC_number=1.1.2.7;Name=moxF_1;db_xref=COG:COG4993;gene=moxF_1;inference=ab initio prediction:Prodigal:002006,similar to AA sequence:UniProtKB:P12293;locus_tag=LNAOJCKE_01112;product=Methanol dehydrogenase [cytochrome c] subunit 1
contig00002	Prodigal:002006	CDS	110939	111712	.	-	0	ID=LNAOJCKE_01113;eC_number=7.6.2.8;Name=btuD_1;gene=btuD_1;inference=ab initio prediction:Prodigal:002006,protein motif:HAMAP:MF_01005;locus_tag=LNAOJCKE_01113;product=Vitamin B12 import ATP-binding protein BtuD
contig00002	Prodigal:002006	CDS	111693	112427	.	-	0	ID=LNAOJCKE_01114;Name=ssuC_1;db_xref=COG:COG0600;gene=ssuC_1;inference=ab initio prediction:Prodigal:002006,similar to AA sequence:UniProtKB:P75851;locus_tag=LNAOJCKE_01114;product=Putative aliphatic sulfonates transport permease protein SsuC
contig00002	Prodigal:002006	CDS	112497	113492	.	-	0	ID=LNAOJCKE_01115;inference=ab initio prediction:Prodigal:002006;locus_tag=LNAOJCKE_01115;product=hypothetical protein
contig00002	Prodigal:002006	CDS	113704	114081	.	+	0	ID=LNAOJCKE_01116;eC_number=4.2.1.96;inference=ab initio prediction:Prodigal:002006,protein motif:HAMAP:MF_00434;locus_tag=LNAOJCKE_01116;product=Putative pterin-4-alpha-carbinolamine dehydratase
contig00002	Prodigal:002006	CDS	114196	115071	.	-	0	ID=LNAOJCKE_01117;inference=ab initio prediction:Prodigal:002006;locus_tag=LNAOJCKE_01117;product=hypothetical protein
contig00002	Prodigal:002006	CDS	115341	115952	.	+	0	ID=LNAOJCKE_01118;inference=ab initio prediction:Prodigal:002006;locus_tag=LNAOJCKE_01118;product=hypothetical protein
contig00002	Prodigal:002006	CDS	116020	116994	.	-	0	ID=LNAOJCKE_01119;eC_number=4.1.3.24;Name=mcl1;db_xref=COG:COG2301;gene=mcl1;inference=ab initio prediction:Prodigal:002006,similar to AA sequence:UniProtKB:Q3J5L6;locus_tag=LNAOJCKE_01119;product=L-malyl-CoA/beta-methylmalyl-CoA lyase
contig00002	Prodigal:002006	CDS	117129	119897	.	-	0	ID=LNAOJCKE_01120;eC_number=4.1.1.31;Name=ppc_1;db_xref=COG:COG2352;gene=ppc_1;inference=ab initio prediction:Prodigal:002006,similar to AA sequence:UniProtKB:Q59757;locus_tag=LNAOJCKE_01120;product=Phosphoenolpyruvate carboxylase
contig00002	Prodigal:002006	CDS	120016	120906	.	-	0	ID=LNAOJCKE_01121;eC_number=6.2.1.5;Name=sucD_1;db_xref=COG:COG0074;gene=sucD_1;inference=ab initio prediction:Prodigal:002006,similar to AA sequence:UniProtKB:P0AGE9;locus_tag=LNAOJCKE_01121;product=Succinate--CoA ligase [ADP-forming] subunit alpha
contig00002	Prodigal:002006	CDS	120929	122101	.	-	0	ID=LNAOJCKE_01122;eC_number=6.2.1.5;Name=sucC_1;db_xref=COG:COG0045;gene=sucC_1;inference=ab initio prediction:Prodigal:002006,similar to AA sequence:UniProtKB:P80886;locus_tag=LNAOJCKE_01122;product=Succinate--CoA ligase [ADP-forming] subunit beta
contig00002	Prodigal:002006	CDS	122564	123190	.	-	0	ID=LNAOJCKE_01123;eC_number=3.5.4.9;Name=fchA;db_xref=COG:COG3404;gene=fchA;inference=ab initio prediction:Prodigal:002006,similar to AA sequence:UniProtKB:Q49135;locus_tag=LNAOJCKE_01123;product=Methenyltetrahydrofolate cyclohydrolase
contig00002	Prodigal:002006	CDS	123275	124141	.	-	0	ID=LNAOJCKE_01124;Name=mtdA;gene=mtdA;inference=ab initio prediction:Prodigal:002006,similar to AA sequence:UniProtKB:P55818;locus_tag=LNAOJCKE_01124;product=Bifunctional protein MdtA
contig00002	Prodigal:002006	CDS	124349	125293	.	-	0	ID=LNAOJCKE_01125;eC_number=1.1.1.29;Name=hprA;db_xref=COG:COG1052;gene=hprA;inference=ab initio prediction:Prodigal:002006,similar to AA sequence:UniProtKB:Q59516;locus_tag=LNAOJCKE_01125;product=Glycerate dehydrogenase
contig00002	Prodigal:002006	CDS	125537	126745	.	-	0	ID=LNAOJCKE_01126;eC_number=2.6.1.45;Name=sgaA_1;db_xref=COG:COG0075;gene=sgaA_1;inference=ab initio prediction:Prodigal:002006,similar to AA sequence:UniProtKB:P55819;locus_tag=LNAOJCKE_01126;product=Serine--glyoxylate aminotransferase
contig00002	Prodigal:002006	CDS	127408	128220	.	+	0	ID=LNAOJCKE_01127;eC_number=3.6.1.54;Name=lpxH;db_xref=COG:COG2908;gene=lpxH;inference=ab initio prediction:Prodigal:002006,similar to AA sequence:UniProtKB:P44046;locus_tag=LNAOJCKE_01127;product=UDP-2%2C3-diacylglucosamine hydrolase
contig00002	Prodigal:002006	CDS	128247	129311	.	+	0	ID=LNAOJCKE_01128;eC_number=2.4.1.-;Name=mgtA;db_xref=COG:COG0438;gene=mgtA;inference=ab initio prediction:Prodigal:002006,similar to AA sequence:UniProtKB:P9WMY5;locus_tag=LNAOJCKE_01128;product=GDP-mannose-dependent alpha-mannosyltransferase
contig00002	Prodigal:002006	CDS	129397	130047	.	+	0	ID=LNAOJCKE_01129;eC_number=3.1.26.4;Name=rnhB;db_xref=COG:COG0164;gene=rnhB;inference=ab initio prediction:Prodigal:002006,similar to AA sequence:UniProtKB:P10442;locus_tag=LNAOJCKE_01129;product=Ribonuclease HII
contig00002	Prodigal:002006	CDS	130136	131239	.	-	0	ID=LNAOJCKE_01130;inference=ab initio prediction:Prodigal:002006;locus_tag=LNAOJCKE_01130;product=hypothetical protein
contig00002	Prodigal:002006	CDS	131446	131967	.	+	0	ID=LNAOJCKE_01131;inference=ab initio prediction:Prodigal:002006;locus_tag=LNAOJCKE_01131;product=hypothetical protein
contig00002	Prodigal:002006	CDS	132001	132183	.	-	0	ID=LNAOJCKE_01132;inference=ab initio prediction:Prodigal:002006;locus_tag=LNAOJCKE_01132;product=hypothetical protein
contig00002	Prodigal:002006	CDS	132346	132513	.	-	0	ID=LNAOJCKE_01133;Name=rpmG;db_xref=COG:COG0267;gene=rpmG;inference=ab initio prediction:Prodigal:002006,similar to AA sequence:UniProtKB:Q6N554;locus_tag=LNAOJCKE_01133;product=50S ribosomal protein L33
contig00002	Prodigal:002006	CDS	132666	133490	.	-	0	ID=LNAOJCKE_01134;eC_number=2.1.2.11;Name=panB;db_xref=COG:COG0413;gene=panB;inference=ab initio prediction:Prodigal:002006,similar to AA sequence:UniProtKB:Q9X712;locus_tag=LNAOJCKE_01134;product=3-methyl-2-oxobutanoate hydroxymethyltransferase
contig00002	Prodigal:002006	CDS	133903	134298	.	-	0	ID=LNAOJCKE_01135;inference=ab initio prediction:Prodigal:002006;locus_tag=LNAOJCKE_01135;product=hypothetical protein
contig00002	Prodigal:002006	CDS	134347	134964	.	-	0	ID=LNAOJCKE_01136;inference=ab initio prediction:Prodigal:002006;locus_tag=LNAOJCKE_01136;product=hypothetical protein
contig00002	Prodigal:002006	CDS	134964	135779	.	-	0	ID=LNAOJCKE_01137;inference=ab initio prediction:Prodigal:002006;locus_tag=LNAOJCKE_01137;product=hypothetical protein
contig00002	Prodigal:002006	CDS	135821	136765	.	-	0	ID=LNAOJCKE_01138;inference=ab initio prediction:Prodigal:002006;locus_tag=LNAOJCKE_01138;product=hypothetical protein
contig00002	Prodigal:002006	CDS	136952	137521	.	+	0	ID=LNAOJCKE_01139;Name=nemR;gene=nemR;inference=ab initio prediction:Prodigal:002006,similar to AA sequence:UniProtKB:P67430;locus_tag=LNAOJCKE_01139;product=HTH-type transcriptional repressor NemR
contig00002	Prodigal:002006	CDS	137623	138612	.	+	0	ID=LNAOJCKE_01140;eC_number=3.6.-.-;Name=yjiA_1;db_xref=COG:COG0523;gene=yjiA_1;inference=ab initio prediction:Prodigal:002006,similar to AA sequence:UniProtKB:P24203;locus_tag=LNAOJCKE_01140;product=P-loop guanosine triphosphatase YjiA
contig00002	Prodigal:002006	CDS	138710	138805	.	-	0	ID=LNAOJCKE_01141;inference=ab initio prediction:Prodigal:002006;locus_tag=LNAOJCKE_01141;product=hypothetical protein
contig00002	Prodigal:002006	CDS	138916	139167	.	-	0	ID=LNAOJCKE_01142;inference=ab initio prediction:Prodigal:002006;locus_tag=LNAOJCKE_01142;product=hypothetical protein
contig00002	Prodigal:002006	CDS	139611	141002	.	+	0	ID=LNAOJCKE_01143;inference=ab initio prediction:Prodigal:002006;locus_tag=LNAOJCKE_01143;product=hypothetical protein
contig00002	Prodigal:002006	CDS	140999	144370	.	+	0	ID=LNAOJCKE_01144;eC_number=2.7.13.3;Name=rcsC_6;gene=rcsC_6;inference=ab initio prediction:Prodigal:002006,protein motif:HAMAP:MF_00979;locus_tag=LNAOJCKE_01144;product=Sensor histidine kinase RcsC
contig00002	Prodigal:002006	CDS	144427	144924	.	+	0	ID=LNAOJCKE_01145;inference=ab initio prediction:Prodigal:002006;locus_tag=LNAOJCKE_01145;product=hypothetical protein
contig00002	Prodigal:002006	CDS	144921	145418	.	+	0	ID=LNAOJCKE_01146;inference=ab initio prediction:Prodigal:002006;locus_tag=LNAOJCKE_01146;product=hypothetical protein
contig00002	Prodigal:002006	CDS	145525	146973	.	+	0	ID=LNAOJCKE_01147;Name=ycjX;db_xref=COG:COG3106;gene=ycjX;inference=ab initio prediction:Prodigal:002006,similar to AA sequence:UniProtKB:P76046;locus_tag=LNAOJCKE_01147;product=putative protein YcjX
contig00002	Prodigal:002006	CDS	146970	147998	.	+	0	ID=LNAOJCKE_01148;inference=ab initio prediction:Prodigal:002006;locus_tag=LNAOJCKE_01148;product=hypothetical protein
contig00002	Prodigal:002006	CDS	148215	148601	.	-	0	ID=LNAOJCKE_01149;inference=ab initio prediction:Prodigal:002006;locus_tag=LNAOJCKE_01149;product=hypothetical protein
contig00002	Prodigal:002006	CDS	148810	149361	.	-	0	ID=LNAOJCKE_01150;inference=ab initio prediction:Prodigal:002006;locus_tag=LNAOJCKE_01150;product=hypothetical protein
contig00002	Prodigal:002006	CDS	149421	150689	.	-	0	ID=LNAOJCKE_01151;eC_number=4.1.1.20;Name=lysA;db_xref=COG:COG0019;gene=lysA;inference=ab initio prediction:Prodigal:002006,similar to AA sequence:UniProtKB:Q9KVL7;locus_tag=LNAOJCKE_01151;product=Diaminopimelate decarboxylase
contig00002	Prodigal:002006	CDS	150807	151160	.	-	0	ID=LNAOJCKE_01152;inference=ab initio prediction:Prodigal:002006;locus_tag=LNAOJCKE_01152;product=hypothetical protein
contig00002	Prodigal:002006	CDS	151317	151595	.	-	0	ID=LNAOJCKE_01153;inference=ab initio prediction:Prodigal:002006;locus_tag=LNAOJCKE_01153;product=hypothetical protein
contig00002	Prodigal:002006	CDS	151784	152488	.	-	0	ID=LNAOJCKE_01154;inference=ab initio prediction:Prodigal:002006;locus_tag=LNAOJCKE_01154;product=hypothetical protein
contig00002	Prodigal:002006	CDS	152615	153217	.	-	0	ID=LNAOJCKE_01155;inference=ab initio prediction:Prodigal:002006;locus_tag=LNAOJCKE_01155;product=hypothetical protein
contig00002	Prodigal:002006	CDS	153371	154303	.	-	0	ID=LNAOJCKE_01156;eC_number=3.1.3.7;Name=cysQ;gene=cysQ;inference=ab initio prediction:Prodigal:002006,protein motif:HAMAP:MF_02095;locus_tag=LNAOJCKE_01156;product=3'(2')%2C5'-bisphosphate nucleotidase CysQ
contig00002	Prodigal:002006	CDS	154663	155415	.	+	0	ID=LNAOJCKE_01157;eC_number=2.7.99.-;Name=chpT;gene=chpT;inference=ab initio prediction:Prodigal:002006,similar to AA sequence:UniProtKB:Q2YQA5;locus_tag=LNAOJCKE_01157;product=Protein phosphotransferase ChpT
contig00002	Prodigal:002006	CDS	155585	158317	.	+	0	ID=LNAOJCKE_01158;eC_number=2.7.13.3;Name=rcsC_7;gene=rcsC_7;inference=ab initio prediction:Prodigal:002006,protein motif:HAMAP:MF_00979;locus_tag=LNAOJCKE_01158;product=Sensor histidine kinase RcsC
contig00002	Prodigal:002006	CDS	158350	158829	.	+	0	ID=LNAOJCKE_01159;Name=cheW;db_xref=COG:COG0835;gene=cheW;inference=ab initio prediction:Prodigal:002006,similar to AA sequence:UniProtKB:Q56311;locus_tag=LNAOJCKE_01159;product=Chemotaxis protein CheW
contig00002	Prodigal:002006	CDS	158849	159286	.	+	0	ID=LNAOJCKE_01160;eC_number=3.5.1.44;Name=cheB_2;gene=cheB_2;inference=ab initio prediction:Prodigal:002006,protein motif:HAMAP:MF_00099;locus_tag=LNAOJCKE_01160;product=Protein-glutamate methylesterase/protein-glutamine glutaminase
contig00002	Prodigal:002006	CDS	159460	160614	.	+	0	ID=LNAOJCKE_01161;eC_number=3.1.1.61;Name=cheB_3;db_xref=COG:COG2201;gene=cheB_3;inference=ab initio prediction:Prodigal:002006,similar to AA sequence:UniProtKB:P07330;locus_tag=LNAOJCKE_01161;product=Protein-glutamate methylesterase/protein-glutamine glutaminase
contig00002	Prodigal:002006	CDS	160614	161471	.	+	0	ID=LNAOJCKE_01162;eC_number=2.1.1.80;Name=cheR1;gene=cheR1;inference=ab initio prediction:Prodigal:002006,similar to AA sequence:UniProtKB:O87131;locus_tag=LNAOJCKE_01162;product=Chemotaxis protein methyltransferase 1
contig00002	Prodigal:002006	CDS	161521	162273	.	+	0	ID=LNAOJCKE_01163;eC_number=3.5.2.9;Name=pxpB;db_xref=COG:COG2049;gene=pxpB;inference=ab initio prediction:Prodigal:002006,similar to AA sequence:UniProtKB:P60495;locus_tag=LNAOJCKE_01163;product=5-oxoprolinase subunit B
contig00002	Prodigal:002006	CDS	162270	163289	.	+	0	ID=LNAOJCKE_01164;eC_number=3.5.2.9;Name=pxpC;db_xref=COG:COG1984;gene=pxpC;inference=ab initio prediction:Prodigal:002006,similar to AA sequence:UniProtKB:Q7WY77;locus_tag=LNAOJCKE_01164;product=5-oxoprolinase subunit C
contig00002	Prodigal:002006	CDS	163336	164430	.	+	0	ID=LNAOJCKE_01165;eC_number=3.-.-.-;Name=uvsE;gene=uvsE;inference=ab initio prediction:Prodigal:002006,protein motif:HAMAP:MF_00606;locus_tag=LNAOJCKE_01165;product=UV DNA damage endonuclease
contig00002	Prodigal:002006	CDS	164551	167250	.	+	0	ID=LNAOJCKE_01166;inference=ab initio prediction:Prodigal:002006;locus_tag=LNAOJCKE_01166;product=hypothetical protein
contig00002	Prodigal:002006	CDS	167332	167517	.	+	0	ID=LNAOJCKE_01167;inference=ab initio prediction:Prodigal:002006;locus_tag=LNAOJCKE_01167;product=hypothetical protein
contig00002	Prodigal:002006	CDS	167703	168341	.	+	0	ID=LNAOJCKE_01168;inference=ab initio prediction:Prodigal:002006;locus_tag=LNAOJCKE_01168;product=hypothetical protein
contig00002	Prodigal:002006	CDS	168459	169031	.	+	0	ID=LNAOJCKE_01169;eC_number=2.5.1.17;db_xref=COG:COG2096;inference=ab initio prediction:Prodigal:002006,similar to AA sequence:UniProtKB:P9WP99;locus_tag=LNAOJCKE_01169;product=Corrinoid adenosyltransferase
contig00002	Prodigal:002006	CDS	169194	169943	.	+	0	ID=LNAOJCKE_01170;Name=etfB;gene=etfB;inference=ab initio prediction:Prodigal:002006,similar to AA sequence:UniProtKB:P38975;locus_tag=LNAOJCKE_01170;product=Electron transfer flavoprotein subunit beta
contig00002	Prodigal:002006	CDS	170014	170967	.	+	0	ID=LNAOJCKE_01171;Name=etfA;db_xref=COG:COG2025;gene=etfA;inference=ab initio prediction:Prodigal:002006,similar to AA sequence:UniProtKB:P38974;locus_tag=LNAOJCKE_01171;product=Electron transfer flavoprotein subunit alpha
contig00002	Prodigal:002006	CDS	171096	172007	.	+	0	ID=LNAOJCKE_01172;eC_number=1.1.1.157;Name=mmgB;db_xref=COG:COG1250;gene=mmgB;inference=ab initio prediction:Prodigal:002006,similar to AA sequence:UniProtKB:P45856;locus_tag=LNAOJCKE_01172;product=putative 3-hydroxybutyryl-CoA dehydrogenase
contig00002	Prodigal:002006	CDS	172086	172364	.	-	0	ID=LNAOJCKE_01173;inference=ab initio prediction:Prodigal:002006;locus_tag=LNAOJCKE_01173;product=hypothetical protein
contig00002	Prodigal:002006	CDS	172466	173476	.	-	0	ID=LNAOJCKE_01174;eC_number=2.3.1.41;Name=ppsC;gene=ppsC;inference=ab initio prediction:Prodigal:002006,similar to AA sequence:UniProtKB:P96202;locus_tag=LNAOJCKE_01174;product=Phthiocerol synthesis polyketide synthase type I PpsC
contig00002	Prodigal:002006	CDS	173589	173813	.	+	0	ID=LNAOJCKE_01175;inference=ab initio prediction:Prodigal:002006;locus_tag=LNAOJCKE_01175;product=hypothetical protein
contig00002	Prodigal:002006	CDS	173810	174091	.	+	0	ID=LNAOJCKE_01176;inference=ab initio prediction:Prodigal:002006;locus_tag=LNAOJCKE_01176;product=hypothetical protein
contig00002	Prodigal:002006	CDS	174101	174751	.	-	0	ID=LNAOJCKE_01177;eC_number=2.4.2.9;Name=upp;gene=upp;inference=ab initio prediction:Prodigal:002006,similar to AA sequence:UniProtKB:P67396;locus_tag=LNAOJCKE_01177;product=Uracil phosphoribosyltransferase
contig00002	Prodigal:002006	CDS	174949	177042	.	-	0	ID=LNAOJCKE_01178;eC_number=3.2.1.-;Name=glgX_1;db_xref=COG:COG1523;gene=glgX_1;inference=ab initio prediction:Prodigal:002006,similar to AA sequence:UniProtKB:P9WQ25;locus_tag=LNAOJCKE_01178;product=Glycogen operon protein GlgX 
contig00002	Prodigal:002006	CDS	177206	178630	.	-	0	ID=LNAOJCKE_01179;eC_number=2.4.1.15;Name=otsA;db_xref=COG:COG0380;gene=otsA;inference=ab initio prediction:Prodigal:002006,similar to AA sequence:UniProtKB:P31677;locus_tag=LNAOJCKE_01179;product=Trehalose-6-phosphate synthase
contig00002	Prodigal:002006	CDS	179147	179626	.	+	0	ID=LNAOJCKE_01180;inference=ab initio prediction:Prodigal:002006;locus_tag=LNAOJCKE_01180;product=hypothetical protein
contig00002	Prodigal:002006	CDS	179640	180062	.	+	0	ID=LNAOJCKE_01181;inference=ab initio prediction:Prodigal:002006;locus_tag=LNAOJCKE_01181;product=hypothetical protein
contig00002	Prodigal:002006	CDS	180059	180442	.	+	0	ID=LNAOJCKE_01182;inference=ab initio prediction:Prodigal:002006;locus_tag=LNAOJCKE_01182;product=hypothetical protein
contig00002	Prodigal:002006	CDS	180501	181325	.	+	0	ID=LNAOJCKE_01183;inference=ab initio prediction:Prodigal:002006;locus_tag=LNAOJCKE_01183;product=hypothetical protein
contig00002	Prodigal:002006	CDS	181413	182924	.	-	0	ID=LNAOJCKE_01184;eC_number=6.1.1.21;Name=hisS;db_xref=COG:COG0124;gene=hisS;inference=ab initio prediction:Prodigal:002006,similar to AA sequence:UniProtKB:Q8YMC2;locus_tag=LNAOJCKE_01184;product=Histidine--tRNA ligase
contig00002	Prodigal:002006	CDS	183116	183487	.	-	0	ID=LNAOJCKE_01185;Name=csaA;db_xref=COG:COG0073;gene=csaA;inference=ab initio prediction:Prodigal:002006,similar to AA sequence:UniProtKB:P37584;locus_tag=LNAOJCKE_01185;product=putative chaperone CsaA
contig00002	Prodigal:002006	CDS	183528	184031	.	-	0	ID=LNAOJCKE_01186;inference=ab initio prediction:Prodigal:002006;locus_tag=LNAOJCKE_01186;product=hypothetical protein
contig00002	Prodigal:002006	CDS	184108	185361	.	-	0	ID=LNAOJCKE_01187;inference=ab initio prediction:Prodigal:002006,similar to AA sequence:UniProtKB:P9WJX1;locus_tag=LNAOJCKE_01187;product=putative MFS-type transporter
contig00002	Prodigal:002006	CDS	185681	186187	.	-	0	ID=LNAOJCKE_01188;Name=secB;db_xref=COG:COG1952;gene=secB;inference=ab initio prediction:Prodigal:002006,similar to AA sequence:UniProtKB:P44853;locus_tag=LNAOJCKE_01188;product=Protein-export protein SecB
contig00002	Prodigal:002006	CDS	186684	187400	.	+	0	ID=LNAOJCKE_01189;inference=ab initio prediction:Prodigal:002006;locus_tag=LNAOJCKE_01189;product=hypothetical protein
contig00002	Prodigal:002006	CDS	187413	188690	.	+	0	ID=LNAOJCKE_01190;inference=ab initio prediction:Prodigal:002006;locus_tag=LNAOJCKE_01190;product=hypothetical protein
contig00002	Prodigal:002006	CDS	188687	189409	.	+	0	ID=LNAOJCKE_01191;inference=ab initio prediction:Prodigal:002006;locus_tag=LNAOJCKE_01191;product=hypothetical protein
contig00002	Prodigal:002006	CDS	189685	191028	.	+	0	ID=LNAOJCKE_01192;eC_number=3.6.4.-;Name=rho;db_xref=COG:COG1158;gene=rho;inference=ab initio prediction:Prodigal:002006,similar to AA sequence:UniProtKB:P0AG30;locus_tag=LNAOJCKE_01192;product=Transcription termination factor Rho
contig00002	Prodigal:002006	CDS	191336	193069	.	+	0	ID=LNAOJCKE_01193;eC_number=1.2.5.1;Name=poxB;db_xref=COG:COG0028;gene=poxB;inference=ab initio prediction:Prodigal:002006,similar to AA sequence:UniProtKB:P07003;locus_tag=LNAOJCKE_01193;product=Pyruvate dehydrogenase [ubiquinone]
contig00002	Prodigal:002006	CDS	193241	193579	.	+	0	ID=LNAOJCKE_01194;inference=ab initio prediction:Prodigal:002006;locus_tag=LNAOJCKE_01194;product=hypothetical protein
contig00002	Prodigal:002006	CDS	193847	194317	.	+	0	ID=LNAOJCKE_01195;inference=ab initio prediction:Prodigal:002006;locus_tag=LNAOJCKE_01195;product=hypothetical protein
contig00002	Prodigal:002006	CDS	194390	195349	.	-	0	ID=LNAOJCKE_01196;inference=ab initio prediction:Prodigal:002006;locus_tag=LNAOJCKE_01196;product=hypothetical protein
contig00002	Prodigal:002006	CDS	195635	196381	.	-	0	ID=LNAOJCKE_01197;inference=ab initio prediction:Prodigal:002006,similar to AA sequence:UniProtKB:P0AEC0;locus_tag=LNAOJCKE_01197;note=UPF0053 inner membrane protein YoaE;product=hypothetical protein
contig00002	Prodigal:002006	CDS	196409	197338	.	-	0	ID=LNAOJCKE_01198;eC_number=2.7.1.-;Name=bmrU;db_xref=COG:COG1597;gene=bmrU;inference=ab initio prediction:Prodigal:002006,similar to AA sequence:UniProtKB:P39074;locus_tag=LNAOJCKE_01198;product=Putative lipid kinase BmrU
contig00002	Prodigal:002006	CDS	197940	198758	.	+	0	ID=LNAOJCKE_01199;inference=ab initio prediction:Prodigal:002006;locus_tag=LNAOJCKE_01199;product=hypothetical protein
contig00002	Prodigal:002006	CDS	198981	200291	.	+	0	ID=LNAOJCKE_01200;inference=ab initio prediction:Prodigal:002006;locus_tag=LNAOJCKE_01200;product=hypothetical protein
contig00002	Prodigal:002006	CDS	200332	201210	.	-	0	ID=LNAOJCKE_01201;inference=ab initio prediction:Prodigal:002006;locus_tag=LNAOJCKE_01201;product=hypothetical protein
contig00002	Prodigal:002006	CDS	201436	202314	.	-	0	ID=LNAOJCKE_01202;inference=ab initio prediction:Prodigal:002006;locus_tag=LNAOJCKE_01202;product=hypothetical protein
contig00002	Prodigal:002006	CDS	202314	203156	.	-	0	ID=LNAOJCKE_01203;eC_number=2.3.1.117;Name=dapD;gene=dapD;inference=ab initio prediction:Prodigal:002006,similar to AA sequence:UniProtKB:Q8FV25;locus_tag=LNAOJCKE_01203;product=2%2C3%2C4%2C5-tetrahydropyridine-2%2C6-dicarboxylate N-succinyltransferase
contig00002	Prodigal:002006	CDS	203319	203786	.	-	0	ID=LNAOJCKE_01204;inference=ab initio prediction:Prodigal:002006;locus_tag=LNAOJCKE_01204;product=hypothetical protein
contig00002	Prodigal:002006	CDS	203918	204604	.	-	0	ID=LNAOJCKE_01205;Name=walR;db_xref=COG:COG0745;gene=walR;inference=ab initio prediction:Prodigal:002006,similar to AA sequence:UniProtKB:P37478;locus_tag=LNAOJCKE_01205;product=Transcriptional regulatory protein WalR
contig00002	Prodigal:002006	CDS	204937	205485	.	+	0	ID=LNAOJCKE_01206;inference=ab initio prediction:Prodigal:002006;locus_tag=LNAOJCKE_01206;product=hypothetical protein
contig00002	Prodigal:002006	CDS	205508	206287	.	-	0	ID=LNAOJCKE_01207;db_xref=COG:COG0325;inference=ab initio prediction:Prodigal:002006,similar to AA sequence:UniProtKB:P44506;locus_tag=LNAOJCKE_01207;product=Pyridoxal phosphate homeostasis protein
contig00002	Prodigal:002006	CDS	206399	207466	.	+	0	ID=LNAOJCKE_01208;inference=ab initio prediction:Prodigal:002006;locus_tag=LNAOJCKE_01208;product=hypothetical protein
contig00002	Prodigal:002006	CDS	207579	210194	.	+	0	ID=LNAOJCKE_01209;eC_number=6.1.1.4;Name=leuS;gene=leuS;inference=ab initio prediction:Prodigal:002006,similar to AA sequence:UniProtKB:B4RNT1;locus_tag=LNAOJCKE_01209;product=Leucine--tRNA ligase
contig00002	Prodigal:002006	CDS	210273	211604	.	+	0	ID=LNAOJCKE_01210;eC_number=3.6.-.-;Name=mnmE;db_xref=COG:COG0486;gene=mnmE;inference=ab initio prediction:Prodigal:002006,similar to AA sequence:UniProtKB:P25522;locus_tag=LNAOJCKE_01210;product=tRNA modification GTPase MnmE
contig00002	Prodigal:002006	CDS	211960	213834	.	+	0	ID=LNAOJCKE_01211;Name=mnmG;db_xref=COG:COG0445;gene=mnmG;inference=ab initio prediction:Prodigal:002006,similar to AA sequence:UniProtKB:P0A6U3;locus_tag=LNAOJCKE_01211;product=tRNA uridine 5-carboxymethylaminomethyl modification enzyme MnmG
contig00002	Prodigal:002006	CDS	213853	214488	.	+	0	ID=LNAOJCKE_01212;eC_number=2.1.1.170;Name=rsmG;gene=rsmG;inference=ab initio prediction:Prodigal:002006,protein motif:HAMAP:MF_00074;locus_tag=LNAOJCKE_01212;product=Ribosomal RNA small subunit methyltransferase G
contig00002	Prodigal:002006	CDS	214485	215360	.	+	0	ID=LNAOJCKE_01213;Name=parA;gene=parA;inference=ab initio prediction:Prodigal:002006,similar to AA sequence:UniProtKB:B8GW31;locus_tag=LNAOJCKE_01213;product=Chromosome partitioning protein ParA
contig00002	Prodigal:002006	CDS	215388	216290	.	+	0	ID=LNAOJCKE_01214;Name=parB;gene=parB;inference=ab initio prediction:Prodigal:002006,similar to AA sequence:UniProtKB:B8GW30;locus_tag=LNAOJCKE_01214;product=Chromosome-partitioning protein ParB
contig00002	Prodigal:002006	CDS	216375	217406	.	-	0	ID=LNAOJCKE_01215;inference=ab initio prediction:Prodigal:002006;locus_tag=LNAOJCKE_01215;product=hypothetical protein
contig00002	Prodigal:002006	CDS	217417	217971	.	-	0	ID=LNAOJCKE_01216;inference=ab initio prediction:Prodigal:002006;locus_tag=LNAOJCKE_01216;product=hypothetical protein
contig00002	Prodigal:002006	CDS	218443	218784	.	+	0	ID=LNAOJCKE_01217;inference=ab initio prediction:Prodigal:002006;locus_tag=LNAOJCKE_01217;product=hypothetical protein
contig00002	Prodigal:002006	CDS	218918	220021	.	+	0	ID=LNAOJCKE_01218;inference=ab initio prediction:Prodigal:002006;locus_tag=LNAOJCKE_01218;product=hypothetical protein
contig00002	Prodigal:002006	CDS	220203	222431	.	+	0	ID=LNAOJCKE_01219;inference=ab initio prediction:Prodigal:002006;locus_tag=LNAOJCKE_01219;product=hypothetical protein
contig00002	Prodigal:002006	CDS	222465	223409	.	-	0	ID=LNAOJCKE_01220;inference=ab initio prediction:Prodigal:002006;locus_tag=LNAOJCKE_01220;product=hypothetical protein
contig00002	Prodigal:002006	CDS	223426	224364	.	-	0	ID=LNAOJCKE_01221;eC_number=1.3.1.43;Name=tyrC;gene=tyrC;inference=ab initio prediction:Prodigal:002006,similar to AA sequence:UniProtKB:Q04983;locus_tag=LNAOJCKE_01221;product=Cyclohexadienyl dehydrogenase
contig00002	Prodigal:002006	CDS	224361	225479	.	-	0	ID=LNAOJCKE_01222;eC_number=2.6.1.9;Name=hisC_2;gene=hisC_2;inference=ab initio prediction:Prodigal:002006,similar to AA sequence:UniProtKB:P34037;locus_tag=LNAOJCKE_01222;product=Histidinol-phosphate aminotransferase
contig00002	Prodigal:002006	CDS	225626	226093	.	-	0	ID=LNAOJCKE_01223;inference=ab initio prediction:Prodigal:002006;locus_tag=LNAOJCKE_01223;product=hypothetical protein
contig00002	Prodigal:002006	CDS	226213	228447	.	-	0	ID=LNAOJCKE_01224;Name=fhuA_1;db_xref=COG:COG1629;gene=fhuA_1;inference=ab initio prediction:Prodigal:002006,similar to AA sequence:UniProtKB:P06971;locus_tag=LNAOJCKE_01224;product=Ferrichrome outer membrane transporter/phage receptor
contig00002	Prodigal:002006	CDS	228849	230891	.	-	0	ID=LNAOJCKE_01225;Name=kup_2;gene=kup_2;inference=ab initio prediction:Prodigal:002006,protein motif:HAMAP:MF_01522;locus_tag=LNAOJCKE_01225;product=Low affinity potassium transport system protein kup
contig00002	Prodigal:002006	CDS	231181	232509	.	-	0	ID=LNAOJCKE_01226;eC_number=1.17.7.3;Name=ispG;db_xref=COG:COG0821;gene=ispG;inference=ab initio prediction:Prodigal:002006,similar to AA sequence:UniProtKB:Q5SLI8;locus_tag=LNAOJCKE_01226;product=4-hydroxy-3-methylbut-2-en-1-yl diphosphate synthase (flavodoxin)
contig00002	Prodigal:002006	CDS	232836	233984	.	+	0	ID=LNAOJCKE_01227;inference=ab initio prediction:Prodigal:002006;locus_tag=LNAOJCKE_01227;product=hypothetical protein
contig00002	Prodigal:002006	CDS	234261	235289	.	+	0	ID=LNAOJCKE_01228;eC_number=2.1.1.163;Name=COQ5_1;gene=COQ5_1;inference=ab initio prediction:Prodigal:002006,protein motif:HAMAP:MF_01813;locus_tag=LNAOJCKE_01228;product=2-methoxy-6-polyprenyl-1%2C4-benzoquinol methylase%2C mitochondrial
contig00002	Prodigal:002006	CDS	235331	236263	.	+	0	ID=LNAOJCKE_01229;eC_number=1.5.1.20;Name=metF;db_xref=COG:COG0685;gene=metF;inference=ab initio prediction:Prodigal:002006,similar to AA sequence:UniProtKB:P0AEZ1;locus_tag=LNAOJCKE_01229;product=5%2C10-methylenetetrahydrofolate reductase
contig00002	Prodigal:002006	CDS	236460	240212	.	+	0	ID=LNAOJCKE_01230;eC_number=2.1.1.13;Name=metH;db_xref=COG:COG0646;gene=metH;inference=ab initio prediction:Prodigal:002006,similar to AA sequence:UniProtKB:P13009;locus_tag=LNAOJCKE_01230;product=Methionine synthase
contig00002	Prodigal:002006	CDS	240359	240574	.	+	0	ID=LNAOJCKE_01231;inference=ab initio prediction:Prodigal:002006;locus_tag=LNAOJCKE_01231;product=hypothetical protein
contig00002	Prodigal:002006	CDS	240587	241783	.	-	0	ID=LNAOJCKE_01232;inference=ab initio prediction:Prodigal:002006;locus_tag=LNAOJCKE_01232;product=hypothetical protein
contig00002	Prodigal:002006	CDS	241976	243028	.	+	0	ID=LNAOJCKE_01233;inference=ab initio prediction:Prodigal:002006;locus_tag=LNAOJCKE_01233;product=hypothetical protein
contig00002	Prodigal:002006	CDS	243054	243488	.	-	0	ID=LNAOJCKE_01234;inference=ab initio prediction:Prodigal:002006;locus_tag=LNAOJCKE_01234;product=hypothetical protein
contig00002	Prodigal:002006	CDS	243598	243804	.	-	0	ID=LNAOJCKE_01235;inference=ab initio prediction:Prodigal:002006;locus_tag=LNAOJCKE_01235;product=hypothetical protein
contig00002	Prodigal:002006	CDS	243990	245135	.	+	0	ID=LNAOJCKE_01236;eC_number=1.3.-.-;Name=ctaA;db_xref=COG:COG1612;gene=ctaA;inference=ab initio prediction:Prodigal:002006,similar to AA sequence:UniProtKB:Q3IXW9;locus_tag=LNAOJCKE_01236;product=Heme A synthase
contig00002	Prodigal:002006	CDS	245406	246086	.	+	0	ID=LNAOJCKE_01237;inference=ab initio prediction:Prodigal:002006,similar to AA sequence:UniProtKB:P67153;locus_tag=LNAOJCKE_01237;note=UPF0073 inner membrane protein YqfA;product=hypothetical protein
contig00002	Prodigal:002006	CDS	246108	246368	.	-	0	ID=LNAOJCKE_01238;inference=ab initio prediction:Prodigal:002006;locus_tag=LNAOJCKE_01238;product=hypothetical protein
contig00002	Prodigal:002006	CDS	246913	248805	.	+	0	ID=LNAOJCKE_01239;eC_number=4.1.99.17;Name=thiC;db_xref=COG:COG0422;gene=thiC;inference=ab initio prediction:Prodigal:002006,similar to AA sequence:UniProtKB:Q9A6Q5;locus_tag=LNAOJCKE_01239;product=Phosphomethylpyrimidine synthase
contig00002	Prodigal:002006	CDS	249022	249366	.	+	0	ID=LNAOJCKE_01240;inference=ab initio prediction:Prodigal:002006;locus_tag=LNAOJCKE_01240;product=hypothetical protein
contig00002	Prodigal:002006	CDS	249619	249993	.	-	0	ID=LNAOJCKE_01241;inference=ab initio prediction:Prodigal:002006;locus_tag=LNAOJCKE_01241;product=hypothetical protein
contig00002	Prodigal:002006	CDS	250170	250412	.	+	0	ID=LNAOJCKE_01242;inference=ab initio prediction:Prodigal:002006;locus_tag=LNAOJCKE_01242;product=hypothetical protein
contig00002	Prodigal:002006	CDS	250429	250569	.	-	0	ID=LNAOJCKE_01243;inference=ab initio prediction:Prodigal:002006;locus_tag=LNAOJCKE_01243;product=hypothetical protein
contig00002	Prodigal:002006	CDS	250751	251077	.	-	0	ID=LNAOJCKE_01244;inference=ab initio prediction:Prodigal:002006;locus_tag=LNAOJCKE_01244;product=hypothetical protein
contig00002	Prodigal:002006	CDS	251206	251835	.	-	0	ID=LNAOJCKE_01245;inference=ab initio prediction:Prodigal:002006;locus_tag=LNAOJCKE_01245;product=hypothetical protein
contig00002	Prodigal:002006	CDS	251894	253063	.	-	0	ID=LNAOJCKE_01246;inference=ab initio prediction:Prodigal:002006;locus_tag=LNAOJCKE_01246;product=hypothetical protein
contig00002	Prodigal:002006	CDS	253068	253529	.	-	0	ID=LNAOJCKE_01247;Name=exbD_1;db_xref=COG:COG0848;gene=exbD_1;inference=ab initio prediction:Prodigal:002006,similar to AA sequence:UniProtKB:P0ABV2;locus_tag=LNAOJCKE_01247;product=Biopolymer transport protein ExbD
contig00002	Prodigal:002006	CDS	253617	254318	.	-	0	ID=LNAOJCKE_01248;Name=tolQ_1;gene=tolQ_1;inference=ab initio prediction:Prodigal:002006,protein motif:HAMAP:MF_02202;locus_tag=LNAOJCKE_01248;product=Tol-Pal system protein TolQ
contig00002	Prodigal:002006	CDS	254389	254913	.	-	0	ID=LNAOJCKE_01249;inference=ab initio prediction:Prodigal:002006;locus_tag=LNAOJCKE_01249;product=hypothetical protein
contig00002	Prodigal:002006	CDS	255484	255915	.	+	0	ID=LNAOJCKE_01250;Name=ibpA_1;db_xref=COG:COG0071;gene=ibpA_1;inference=ab initio prediction:Prodigal:002006,similar to AA sequence:UniProtKB:P0C054;locus_tag=LNAOJCKE_01250;product=Small heat shock protein IbpA
contig00002	Prodigal:002006	CDS	256082	256366	.	+	0	ID=LNAOJCKE_01251;inference=ab initio prediction:Prodigal:002006;locus_tag=LNAOJCKE_01251;product=hypothetical protein
contig00002	Prodigal:002006	CDS	256412	257197	.	-	0	ID=LNAOJCKE_01252;eC_number=4.2.99.20;Name=menH_1;gene=menH_1;inference=ab initio prediction:Prodigal:002006,protein motif:HAMAP:MF_01660;locus_tag=LNAOJCKE_01252;product=2-succinyl-6-hydroxy-2%2C4-cyclohexadiene-1-carboxylate synthase
contig00002	Prodigal:002006	CDS	257323	258552	.	+	0	ID=LNAOJCKE_01253;eC_number=2.4.1.250;Name=mshA_5;gene=mshA_5;inference=ab initio prediction:Prodigal:002006,protein motif:HAMAP:MF_01695;locus_tag=LNAOJCKE_01253;product=D-inositol-3-phosphate glycosyltransferase
contig00002	Prodigal:002006	CDS	258729	259250	.	+	0	ID=LNAOJCKE_01254;Name=infC;gene=infC;inference=ab initio prediction:Prodigal:002006,similar to AA sequence:UniProtKB:P03000;locus_tag=LNAOJCKE_01254;product=Translation initiation factor IF-3
contig00002	Prodigal:002006	CDS	259394	261730	.	-	0	ID=LNAOJCKE_01255;inference=ab initio prediction:Prodigal:002006;locus_tag=LNAOJCKE_01255;product=hypothetical protein
contig00002	Prodigal:002006	CDS	261890	263023	.	-	0	ID=LNAOJCKE_01256;eC_number=2.4.1.250;Name=mshA_6;gene=mshA_6;inference=ab initio prediction:Prodigal:002006,protein motif:HAMAP:MF_01695;locus_tag=LNAOJCKE_01256;product=D-inositol-3-phosphate glycosyltransferase
contig00002	Prodigal:002006	CDS	263282	263563	.	+	0	ID=LNAOJCKE_01257;Name=higB-1;db_xref=COG:COG3549;gene=higB-1;inference=ab initio prediction:Prodigal:002006,similar to AA sequence:UniProtKB:Q9KMG5;locus_tag=LNAOJCKE_01257;product=Toxin HigB-1
contig00002	Prodigal:002006	CDS	263577	263861	.	+	0	ID=LNAOJCKE_01258;inference=ab initio prediction:Prodigal:002006;locus_tag=LNAOJCKE_01258;product=hypothetical protein
contig00002	Prodigal:002006	CDS	264057	264260	.	+	0	ID=LNAOJCKE_01259;Name=rpmI;db_xref=COG:COG0291;gene=rpmI;inference=ab initio prediction:Prodigal:002006,similar to AA sequence:UniProtKB:Q6NDR5;locus_tag=LNAOJCKE_01259;product=50S ribosomal protein L35
contig00002	Prodigal:002006	CDS	264313	264678	.	+	0	ID=LNAOJCKE_01260;Name=rplT;db_xref=COG:COG0292;gene=rplT;inference=ab initio prediction:Prodigal:002006,similar to AA sequence:UniProtKB:Q6NDR6;locus_tag=LNAOJCKE_01260;product=50S ribosomal protein L20
contig00002	Prodigal:002006	CDS	264864	265943	.	+	0	ID=LNAOJCKE_01261;eC_number=6.1.1.20;Name=pheS;db_xref=COG:COG0016;gene=pheS;inference=ab initio prediction:Prodigal:002006,similar to AA sequence:UniProtKB:Q9I0A3;locus_tag=LNAOJCKE_01261;product=Phenylalanine--tRNA ligase alpha subunit
contig00002	Prodigal:002006	CDS	266007	268430	.	+	0	ID=LNAOJCKE_01262;eC_number=6.1.1.20;Name=pheT;db_xref=COG:COG0072;gene=pheT;inference=ab initio prediction:Prodigal:002006,similar to AA sequence:UniProtKB:P07395;locus_tag=LNAOJCKE_01262;product=Phenylalanine--tRNA ligase beta subunit
contig00002	Prodigal:002006	CDS	268448	269320	.	+	0	ID=LNAOJCKE_01263;inference=ab initio prediction:Prodigal:002006;locus_tag=LNAOJCKE_01263;product=hypothetical protein
contig00002	Prodigal:002006	CDS	269268	270101	.	-	0	ID=LNAOJCKE_01264;Name=moeZ;db_xref=COG:COG0476;gene=moeZ;inference=ab initio prediction:Prodigal:002006,similar to AA sequence:UniProtKB:P9WMN7;locus_tag=LNAOJCKE_01264;product=putative adenylyltransferase/sulfurtransferase MoeZ
contig00002	Prodigal:002006	CDS	270357	271520	.	+	0	ID=LNAOJCKE_01265;eC_number=3.5.1.18;Name=dapE_1;db_xref=COG:COG0624;gene=dapE_1;inference=ab initio prediction:Prodigal:002006,similar to AA sequence:UniProtKB:P0AED7;locus_tag=LNAOJCKE_01265;product=Succinyl-diaminopimelate desuccinylase
contig00002	Prodigal:002006	CDS	271505	272263	.	-	0	ID=LNAOJCKE_01266;eC_number=5.4.99.12;Name=truA;db_xref=COG:COG0101;gene=truA;inference=ab initio prediction:Prodigal:002006,similar to AA sequence:UniProtKB:P07649;locus_tag=LNAOJCKE_01266;product=tRNA pseudouridine synthase A
contig00002	Prodigal:002006	CDS	272277	273206	.	-	0	ID=LNAOJCKE_01267;eC_number=2.1.2.9;Name=fmt_2;db_xref=COG:COG0223;gene=fmt_2;inference=ab initio prediction:Prodigal:002006,similar to AA sequence:UniProtKB:O85732;locus_tag=LNAOJCKE_01267;product=Methionyl-tRNA formyltransferase
contig00002	Prodigal:002006	CDS	273216	273731	.	-	0	ID=LNAOJCKE_01268;eC_number=3.5.1.88;Name=def1_1;gene=def1_1;inference=ab initio prediction:Prodigal:002006,similar to AA sequence:UniProtKB:A0A0H3KB98;locus_tag=LNAOJCKE_01268;product=Peptide deformylase 1
contig00002	Prodigal:002006	CDS	273849	274586	.	-	0	ID=LNAOJCKE_01269;eC_number=1.1.1.333;Name=dprE2;db_xref=COG:COG1028;gene=dprE2;inference=ab initio prediction:Prodigal:002006,similar to AA sequence:UniProtKB:A0R610;locus_tag=LNAOJCKE_01269;product=Decaprenylphosphoryl-2-keto-beta-D-erythro-pentose reductase
contig00002	Prodigal:002006	CDS	274586	275959	.	-	0	ID=LNAOJCKE_01270;eC_number=1.1.98.3;Name=dprE1;db_xref=COG:COG0277;gene=dprE1;inference=ab initio prediction:Prodigal:002006,similar to AA sequence:UniProtKB:A0R607;locus_tag=LNAOJCKE_01270;product=Decaprenylphosphoryl-beta-D-ribose oxidase
contig00002	Prodigal:002006	CDS	275970	277166	.	-	0	ID=LNAOJCKE_01271;inference=ab initio prediction:Prodigal:002006;locus_tag=LNAOJCKE_01271;product=hypothetical protein
contig00002	Prodigal:002006	CDS	277556	278161	.	-	0	ID=LNAOJCKE_01272;Name=recR;db_xref=COG:COG0353;gene=recR;inference=ab initio prediction:Prodigal:002006,similar to AA sequence:UniProtKB:Q8RDI4;locus_tag=LNAOJCKE_01272;product=Recombination protein RecR
contig00002	Prodigal:002006	CDS	278474	280093	.	+	0	ID=LNAOJCKE_01273;eC_number=4.1.1.49;Name=pckA;db_xref=COG:COG1866;gene=pckA;inference=ab initio prediction:Prodigal:002006,similar to AA sequence:UniProtKB:Q9ZNH4;locus_tag=LNAOJCKE_01273;product=Phosphoenolpyruvate carboxykinase (ATP)
contig00002	Prodigal:002006	CDS	280261	281538	.	-	0	ID=LNAOJCKE_01274;eC_number=2.1.1.192;Name=rlmN;db_xref=COG:COG0820;gene=rlmN;inference=ab initio prediction:Prodigal:002006,similar to AA sequence:UniProtKB:P36979;locus_tag=LNAOJCKE_01274;product=Dual-specificity RNA methyltransferase RlmN
contig00002	Prodigal:002006	CDS	281647	283287	.	-	0	ID=LNAOJCKE_01275;eC_number=4.2.3.4;Name=aroB;gene=aroB;inference=ab initio prediction:Prodigal:002006,protein motif:HAMAP:MF_00110;locus_tag=LNAOJCKE_01275;product=3-dehydroquinate synthase
contig00002	Prodigal:002006	CDS	283638	284369	.	+	0	ID=LNAOJCKE_01276;Name=slmA;gene=slmA;inference=ab initio prediction:Prodigal:002006,protein motif:HAMAP:MF_01839;locus_tag=LNAOJCKE_01276;product=Nucleoid occlusion factor SlmA
contig00002	Prodigal:002006	CDS	284721	285683	.	+	0	ID=LNAOJCKE_01277;eC_number=1.1.1.37;Name=mdh;db_xref=COG:COG0039;gene=mdh;inference=ab initio prediction:Prodigal:002006,similar to AA sequence:UniProtKB:A9W386;locus_tag=LNAOJCKE_01277;product=Malate dehydrogenase
contig00002	Prodigal:002006	CDS	285792	286988	.	+	0	ID=LNAOJCKE_01278;eC_number=6.2.1.5;Name=sucC_2;db_xref=COG:COG0045;gene=sucC_2;inference=ab initio prediction:Prodigal:002006,similar to AA sequence:UniProtKB:P80886;locus_tag=LNAOJCKE_01278;product=Succinate--CoA ligase [ADP-forming] subunit beta
contig00002	Prodigal:002006	CDS	286997	287881	.	+	0	ID=LNAOJCKE_01279;eC_number=6.2.1.5;Name=sucD_2;db_xref=COG:COG0074;gene=sucD_2;inference=ab initio prediction:Prodigal:002006,similar to AA sequence:UniProtKB:P0AGE9;locus_tag=LNAOJCKE_01279;product=Succinate--CoA ligase [ADP-forming] subunit alpha
contig00002	Prodigal:002006	CDS	288094	291084	.	+	0	ID=LNAOJCKE_01280;eC_number=1.2.4.2;Name=sucA;db_xref=COG:COG0567;gene=sucA;inference=ab initio prediction:Prodigal:002006,similar to AA sequence:UniProtKB:P0AFG3;locus_tag=LNAOJCKE_01280;product=2-oxoglutarate dehydrogenase E1 component
contig00002	Prodigal:002006	CDS	291168	292490	.	+	0	ID=LNAOJCKE_01281;eC_number=2.3.1.61;Name=sucB;db_xref=COG:COG0508;gene=sucB;inference=ab initio prediction:Prodigal:002006,similar to AA sequence:UniProtKB:P0AFG6;locus_tag=LNAOJCKE_01281;product=Dihydrolipoyllysine-residue succinyltransferase component of 2-oxoglutarate dehydrogenase complex
contig00002	Prodigal:002006	CDS	292576	293769	.	+	0	ID=LNAOJCKE_01282;inference=ab initio prediction:Prodigal:002006;locus_tag=LNAOJCKE_01282;product=hypothetical protein
contig00002	Prodigal:002006	CDS	293766	295169	.	+	0	ID=LNAOJCKE_01283;eC_number=1.8.1.4;Name=lpd3;db_xref=COG:COG1249;gene=lpd3;inference=ab initio prediction:Prodigal:002006,similar to AA sequence:UniProtKB:P31046;locus_tag=LNAOJCKE_01283;product=Dihydrolipoyl dehydrogenase 3
contig00002	Prodigal:002006	CDS	295346	296971	.	+	0	ID=LNAOJCKE_01284;inference=ab initio prediction:Prodigal:002006,similar to AA sequence:UniProtKB:Q881J7;locus_tag=LNAOJCKE_01284;product=Blue-light-activated protein
contig00002	Prodigal:002006	CDS	297414	297830	.	+	0	ID=LNAOJCKE_01285;inference=ab initio prediction:Prodigal:002006;locus_tag=LNAOJCKE_01285;product=hypothetical protein
contig00002	Prodigal:002006	CDS	297839	298480	.	-	0	ID=LNAOJCKE_01286;inference=ab initio prediction:Prodigal:002006;locus_tag=LNAOJCKE_01286;product=hypothetical protein
contig00002	Prodigal:002006	CDS	298473	301502	.	-	0	ID=LNAOJCKE_01287;eC_number=1.5.3.1;Name=soxA_1;gene=soxA_1;inference=ab initio prediction:Prodigal:002006,similar to AA sequence:UniProtKB:Q46337;locus_tag=LNAOJCKE_01287;product=Sarcosine oxidase subunit alpha
contig00002	Prodigal:002006	CDS	301499	301786	.	-	0	ID=LNAOJCKE_01288;eC_number=1.5.3.1;Name=soxD_1;gene=soxD_1;inference=ab initio prediction:Prodigal:002006,similar to AA sequence:UniProtKB:Q46336;locus_tag=LNAOJCKE_01288;product=Sarcosine oxidase subunit delta
contig00002	Prodigal:002006	CDS	301844	303094	.	-	0	ID=LNAOJCKE_01289;eC_number=1.5.3.1;Name=soxB_1;gene=soxB_1;inference=ab initio prediction:Prodigal:002006,similar to AA sequence:UniProtKB:P40875;locus_tag=LNAOJCKE_01289;product=Sarcosine oxidase subunit beta
contig00002	Prodigal:002006	CDS	303180	304199	.	+	0	ID=LNAOJCKE_01290;Name=cdhR_1;db_xref=COG:COG4977;gene=cdhR_1;inference=ab initio prediction:Prodigal:002006,similar to AA sequence:UniProtKB:Q9HTH5;locus_tag=LNAOJCKE_01290;product=HTH-type transcriptional regulator CdhR
contig00002	Prodigal:002006	CDS	304459	305391	.	+	0	ID=LNAOJCKE_01291;eC_number=2.4.2.14;Name=purF_1;gene=purF_1;inference=ab initio prediction:Prodigal:002006,protein motif:HAMAP:MF_01931;locus_tag=LNAOJCKE_01291;product=Amidophosphoribosyltransferase
contig00002	Prodigal:002006	CDS	305391	306080	.	+	0	ID=LNAOJCKE_01292;inference=ab initio prediction:Prodigal:002006;locus_tag=LNAOJCKE_01292;product=hypothetical protein
contig00002	Prodigal:002006	CDS	306080	307426	.	+	0	ID=LNAOJCKE_01293;eC_number=5.3.3.2;Name=fni_1;gene=fni_1;inference=ab initio prediction:Prodigal:002006,protein motif:HAMAP:MF_00354;locus_tag=LNAOJCKE_01293;product=Isopentenyl-diphosphate delta-isomerase
contig00002	Prodigal:002006	CDS	307516	308814	.	+	0	ID=LNAOJCKE_01294;eC_number=6.3.1.2;Name=glnT_1;gene=glnT_1;inference=ab initio prediction:Prodigal:002006,similar to AA sequence:UniProtKB:P31592;locus_tag=LNAOJCKE_01294;product=Glutamine synthetase
contig00002	Prodigal:002006	CDS	308999	309508	.	+	0	ID=LNAOJCKE_01295;inference=ab initio prediction:Prodigal:002006;locus_tag=LNAOJCKE_01295;product=hypothetical protein
contig00002	Aragorn:001002	tRNA	309621	309695	.	+	.	ID=LNAOJCKE_01296;inference=COORDINATES:profile:Aragorn:001002;locus_tag=LNAOJCKE_01296;product=tRNA-Gly(ccc)
contig00002	Prodigal:002006	CDS	309783	311006	.	-	0	ID=LNAOJCKE_01297;inference=ab initio prediction:Prodigal:002006;locus_tag=LNAOJCKE_01297;product=hypothetical protein
contig00002	Prodigal:002006	CDS	310996	311250	.	-	0	ID=LNAOJCKE_01298;inference=ab initio prediction:Prodigal:002006;locus_tag=LNAOJCKE_01298;product=hypothetical protein
contig00002	Prodigal:002006	CDS	311520	311951	.	+	0	ID=LNAOJCKE_01299;inference=ab initio prediction:Prodigal:002006;locus_tag=LNAOJCKE_01299;product=hypothetical protein
contig00002	Prodigal:002006	CDS	312012	313784	.	-	0	ID=LNAOJCKE_01300;inference=ab initio prediction:Prodigal:002006;locus_tag=LNAOJCKE_01300;product=hypothetical protein
contig00002	Prodigal:002006	CDS	314569	314685	.	-	0	ID=LNAOJCKE_01301;inference=ab initio prediction:Prodigal:002006;locus_tag=LNAOJCKE_01301;product=hypothetical protein
contig00002	Prodigal:002006	CDS	315760	317625	.	-	0	ID=LNAOJCKE_01302;inference=ab initio prediction:Prodigal:002006;locus_tag=LNAOJCKE_01302;product=hypothetical protein
contig00002	Prodigal:002006	CDS	317789	318193	.	+	0	ID=LNAOJCKE_01303;Name=flbT_1;gene=flbT_1;inference=ab initio prediction:Prodigal:002006,protein motif:HAMAP:MF_00783;locus_tag=LNAOJCKE_01303;product=flagellum biosynthesis repressor protein FlbT
contig00003	Prodigal:002006	CDS	108	338	.	-	0	ID=LNAOJCKE_01304;inference=ab initio prediction:Prodigal:002006;locus_tag=LNAOJCKE_01304;product=hypothetical protein
contig00003	Prodigal:002006	CDS	572	1660	.	-	0	ID=LNAOJCKE_01305;inference=ab initio prediction:Prodigal:002006;locus_tag=LNAOJCKE_01305;product=hypothetical protein
contig00003	Prodigal:002006	CDS	1756	2547	.	-	0	ID=LNAOJCKE_01306;inference=ab initio prediction:Prodigal:002006;locus_tag=LNAOJCKE_01306;product=hypothetical protein
contig00003	Prodigal:002006	CDS	3127	3804	.	-	0	ID=LNAOJCKE_01307;inference=ab initio prediction:Prodigal:002006;locus_tag=LNAOJCKE_01307;product=hypothetical protein
contig00003	Prodigal:002006	CDS	4870	5085	.	+	0	ID=LNAOJCKE_01308;inference=ab initio prediction:Prodigal:002006;locus_tag=LNAOJCKE_01308;product=hypothetical protein
contig00003	Prodigal:002006	CDS	5321	6400	.	-	0	ID=LNAOJCKE_01309;inference=ab initio prediction:Prodigal:002006;locus_tag=LNAOJCKE_01309;product=hypothetical protein
contig00003	Prodigal:002006	CDS	6397	7761	.	-	0	ID=LNAOJCKE_01310;inference=ab initio prediction:Prodigal:002006;locus_tag=LNAOJCKE_01310;product=hypothetical protein
contig00003	Prodigal:002006	CDS	7837	8073	.	-	0	ID=LNAOJCKE_01311;inference=ab initio prediction:Prodigal:002006;locus_tag=LNAOJCKE_01311;product=hypothetical protein
contig00003	Prodigal:002006	CDS	8080	9435	.	+	0	ID=LNAOJCKE_01312;inference=ab initio prediction:Prodigal:002006;locus_tag=LNAOJCKE_01312;product=hypothetical protein
contig00003	Prodigal:002006	CDS	9614	11005	.	+	0	ID=LNAOJCKE_01313;inference=ab initio prediction:Prodigal:002006;locus_tag=LNAOJCKE_01313;product=hypothetical protein
contig00003	Prodigal:002006	CDS	11008	13851	.	+	0	ID=LNAOJCKE_01314;inference=ab initio prediction:Prodigal:002006;locus_tag=LNAOJCKE_01314;product=hypothetical protein
contig00003	Prodigal:002006	CDS	13891	14739	.	-	0	ID=LNAOJCKE_01315;inference=ab initio prediction:Prodigal:002006;locus_tag=LNAOJCKE_01315;product=hypothetical protein
contig00003	Prodigal:002006	CDS	14749	15039	.	-	0	ID=LNAOJCKE_01316;inference=ab initio prediction:Prodigal:002006;locus_tag=LNAOJCKE_01316;product=hypothetical protein
contig00003	Prodigal:002006	CDS	15203	16939	.	-	0	ID=LNAOJCKE_01317;inference=ab initio prediction:Prodigal:002006;locus_tag=LNAOJCKE_01317;product=hypothetical protein
contig00003	Prodigal:002006	CDS	17031	18377	.	-	0	ID=LNAOJCKE_01318;inference=ab initio prediction:Prodigal:002006;locus_tag=LNAOJCKE_01318;product=hypothetical protein
contig00003	Prodigal:002006	CDS	18569	23206	.	-	0	ID=LNAOJCKE_01319;eC_number=6.2.1.54;Name=dltA_1;gene=dltA_1;inference=ab initio prediction:Prodigal:002006,protein motif:HAMAP:MF_00593;locus_tag=LNAOJCKE_01319;product=D-alanine--D-alanyl carrier protein ligase
contig00003	Prodigal:002006	CDS	23517	29948	.	+	0	ID=LNAOJCKE_01320;inference=ab initio prediction:Prodigal:002006;locus_tag=LNAOJCKE_01320;product=hypothetical protein
contig00003	Prodigal:002006	CDS	29995	31065	.	-	0	ID=LNAOJCKE_01321;inference=ab initio prediction:Prodigal:002006;locus_tag=LNAOJCKE_01321;product=hypothetical protein
contig00003	Prodigal:002006	CDS	31052	32248	.	-	0	ID=LNAOJCKE_01322;inference=ab initio prediction:Prodigal:002006;locus_tag=LNAOJCKE_01322;product=hypothetical protein
contig00003	Prodigal:002006	CDS	32782	33591	.	+	0	ID=LNAOJCKE_01323;eC_number=2.4.1.187;inference=ab initio prediction:Prodigal:002006,protein motif:HAMAP:MF_02070;locus_tag=LNAOJCKE_01323;product=N-acetylglucosaminyldiphosphoundecaprenol N-acetyl-beta-D-mannosaminyltransferase
contig00003	Prodigal:002006	CDS	33649	34923	.	+	0	ID=LNAOJCKE_01324;eC_number=2.4.1.250;Name=mshA_7;gene=mshA_7;inference=ab initio prediction:Prodigal:002006,protein motif:HAMAP:MF_01695;locus_tag=LNAOJCKE_01324;product=D-inositol-3-phosphate glycosyltransferase
contig00003	Prodigal:002006	CDS	35096	36433	.	+	0	ID=LNAOJCKE_01325;inference=ab initio prediction:Prodigal:002006;locus_tag=LNAOJCKE_01325;product=hypothetical protein
contig00003	Prodigal:002006	CDS	36642	37853	.	+	0	ID=LNAOJCKE_01326;inference=ab initio prediction:Prodigal:002006;locus_tag=LNAOJCKE_01326;product=hypothetical protein
contig00003	Prodigal:002006	CDS	37850	38530	.	+	0	ID=LNAOJCKE_01327;Name=nreC_1;db_xref=COG:COG2197;gene=nreC_1;inference=ab initio prediction:Prodigal:002006,similar to AA sequence:UniProtKB:Q7WZY4;locus_tag=LNAOJCKE_01327;product=Oxygen regulatory protein NreC
contig00003	Prodigal:002006	CDS	38598	39170	.	-	0	ID=LNAOJCKE_01328;inference=ab initio prediction:Prodigal:002006;locus_tag=LNAOJCKE_01328;product=hypothetical protein
contig00003	Prodigal:002006	CDS	39319	39810	.	+	0	ID=LNAOJCKE_01329;inference=ab initio prediction:Prodigal:002006;locus_tag=LNAOJCKE_01329;product=hypothetical protein
contig00003	Prodigal:002006	CDS	40162	41082	.	+	0	ID=LNAOJCKE_01330;inference=ab initio prediction:Prodigal:002006;locus_tag=LNAOJCKE_01330;product=hypothetical protein
contig00003	Prodigal:002006	CDS	41291	43255	.	+	0	ID=LNAOJCKE_01331;inference=ab initio prediction:Prodigal:002006;locus_tag=LNAOJCKE_01331;product=hypothetical protein
contig00003	Prodigal:002006	CDS	43283	45406	.	+	0	ID=LNAOJCKE_01332;eC_number=7.6.2.8;Name=btuD_2;gene=btuD_2;inference=ab initio prediction:Prodigal:002006,protein motif:HAMAP:MF_01005;locus_tag=LNAOJCKE_01332;product=Vitamin B12 import ATP-binding protein BtuD
contig00003	Prodigal:002006	CDS	45465	46961	.	+	0	ID=LNAOJCKE_01333;Name=prsE_2;gene=prsE_2;inference=ab initio prediction:Prodigal:002006,similar to AA sequence:UniProtKB:Q7ANN5;locus_tag=LNAOJCKE_01333;product=Type I secretion system membrane fusion protein PrsE
contig00003	Prodigal:002006	CDS	47137	47991	.	-	0	ID=LNAOJCKE_01334;inference=ab initio prediction:Prodigal:002006;locus_tag=LNAOJCKE_01334;product=hypothetical protein
contig00003	Prodigal:002006	CDS	48408	48704	.	-	0	ID=LNAOJCKE_01335;inference=ab initio prediction:Prodigal:002006;locus_tag=LNAOJCKE_01335;product=hypothetical protein
contig00003	Prodigal:002006	CDS	49112	49729	.	-	0	ID=LNAOJCKE_01336;inference=ab initio prediction:Prodigal:002006;locus_tag=LNAOJCKE_01336;product=hypothetical protein
contig00003	Prodigal:002006	CDS	50107	50304	.	+	0	ID=LNAOJCKE_01337;inference=ab initio prediction:Prodigal:002006;locus_tag=LNAOJCKE_01337;product=hypothetical protein
contig00003	Prodigal:002006	CDS	50314	50499	.	+	0	ID=LNAOJCKE_01338;inference=ab initio prediction:Prodigal:002006;locus_tag=LNAOJCKE_01338;product=hypothetical protein
contig00003	Prodigal:002006	CDS	50496	50678	.	+	0	ID=LNAOJCKE_01339;inference=ab initio prediction:Prodigal:002006;locus_tag=LNAOJCKE_01339;product=hypothetical protein
contig00003	Prodigal:002006	CDS	50705	50872	.	+	0	ID=LNAOJCKE_01340;inference=ab initio prediction:Prodigal:002006;locus_tag=LNAOJCKE_01340;product=hypothetical protein
contig00003	Prodigal:002006	CDS	51233	51730	.	+	0	ID=LNAOJCKE_01341;inference=ab initio prediction:Prodigal:002006;locus_tag=LNAOJCKE_01341;product=hypothetical protein
contig00003	Prodigal:002006	CDS	51730	51984	.	+	0	ID=LNAOJCKE_01342;inference=ab initio prediction:Prodigal:002006;locus_tag=LNAOJCKE_01342;product=hypothetical protein
contig00003	Prodigal:002006	CDS	51981	53084	.	+	0	ID=LNAOJCKE_01343;inference=ab initio prediction:Prodigal:002006;locus_tag=LNAOJCKE_01343;product=hypothetical protein
contig00003	Prodigal:002006	CDS	52934	53467	.	-	0	ID=LNAOJCKE_01344;inference=ab initio prediction:Prodigal:002006;locus_tag=LNAOJCKE_01344;product=hypothetical protein
contig00003	Prodigal:002006	CDS	53526	54434	.	-	0	ID=LNAOJCKE_01345;inference=ab initio prediction:Prodigal:002006;locus_tag=LNAOJCKE_01345;product=hypothetical protein
contig00003	Prodigal:002006	CDS	54600	55025	.	-	0	ID=LNAOJCKE_01346;inference=ab initio prediction:Prodigal:002006;locus_tag=LNAOJCKE_01346;product=hypothetical protein
contig00003	Prodigal:002006	CDS	55313	56443	.	-	0	ID=LNAOJCKE_01347;eC_number=1.14.13.182;Name=pqsH;gene=pqsH;inference=ab initio prediction:Prodigal:002006,similar to AA sequence:UniProtKB:Q02N79;locus_tag=LNAOJCKE_01347;product=2-heptyl-3-hydroxy-4(1H)-quinolone synthase
contig00003	Prodigal:002006	CDS	56582	59005	.	-	0	ID=LNAOJCKE_01348;eC_number=4.1.2.9;Name=xpkA;gene=xpkA;inference=ab initio prediction:Prodigal:002006,similar to AA sequence:UniProtKB:Q937F6;locus_tag=LNAOJCKE_01348;product=Xylulose-5-phosphate phosphoketolase
contig00003	Prodigal:002006	CDS	59130	60335	.	-	0	ID=LNAOJCKE_01349;Name=yhhJ;db_xref=COG:COG0842;gene=yhhJ;inference=ab initio prediction:Prodigal:002006,similar to AA sequence:UniProtKB:P0AGH1;locus_tag=LNAOJCKE_01349;product=Inner membrane transport permease YhhJ
contig00003	Prodigal:002006	CDS	60337	63120	.	-	0	ID=LNAOJCKE_01350;Name=rbbA;db_xref=COG:COG0842;gene=rbbA;inference=ab initio prediction:Prodigal:002006,similar to AA sequence:UniProtKB:P37624;locus_tag=LNAOJCKE_01350;product=Ribosome-associated ATPase
contig00003	Prodigal:002006	CDS	63128	64159	.	-	0	ID=LNAOJCKE_01351;inference=ab initio prediction:Prodigal:002006;locus_tag=LNAOJCKE_01351;product=hypothetical protein
contig00003	Prodigal:002006	CDS	64156	65358	.	-	0	ID=LNAOJCKE_01352;eC_number=2.7.2.1;Name=ackA;db_xref=COG:COG0282;gene=ackA;inference=ab initio prediction:Prodigal:002006,similar to AA sequence:UniProtKB:P37877;locus_tag=LNAOJCKE_01352;product=Acetate kinase
contig00003	Prodigal:002006	CDS	65944	68331	.	+	0	ID=LNAOJCKE_01353;eC_number=2.4.1.64;Name=treP;gene=treP;inference=ab initio prediction:Prodigal:002006,similar to AA sequence:UniProtKB:Q8L164;locus_tag=LNAOJCKE_01353;product=Alpha%2Calpha-trehalose phosphorylase
contig00003	Prodigal:002006	CDS	68315	69058	.	+	0	ID=LNAOJCKE_01354;eC_number=5.4.2.6;Name=yvdM;db_xref=COG:COG0637;gene=yvdM;inference=ab initio prediction:Prodigal:002006,similar to AA sequence:UniProtKB:O06995;locus_tag=LNAOJCKE_01354;product=Beta-phosphoglucomutase
contig00003	Prodigal:002006	CDS	69080	70471	.	-	0	ID=LNAOJCKE_01355;eC_number=4.2.2.-;Name=mltG;gene=mltG;inference=ab initio prediction:Prodigal:002006,protein motif:HAMAP:MF_02065;locus_tag=LNAOJCKE_01355;product=Endolytic murein transglycosylase
contig00003	Prodigal:002006	CDS	70740	72002	.	-	0	ID=LNAOJCKE_01356;eC_number=2.3.1.179;Name=fabF_1;db_xref=COG:COG0304;gene=fabF_1;inference=ab initio prediction:Prodigal:002006,similar to AA sequence:UniProtKB:O34340;locus_tag=LNAOJCKE_01356;product=3-oxoacyl-[acyl-carrier-protein] synthase 2
contig00003	Prodigal:002006	CDS	72126	72362	.	-	0	ID=LNAOJCKE_01357;Name=acpP_1;db_xref=COG:COG0236;gene=acpP_1;inference=ab initio prediction:Prodigal:002006,similar to AA sequence:UniProtKB:P19372;locus_tag=LNAOJCKE_01357;product=Acyl carrier protein AcpP
contig00003	Prodigal:002006	CDS	72624	73364	.	-	0	ID=LNAOJCKE_01358;eC_number=1.1.1.100;Name=fabG_1;gene=fabG_1;inference=ab initio prediction:Prodigal:002006,similar to AA sequence:UniProtKB:P50941;locus_tag=LNAOJCKE_01358;product=3-oxoacyl-[acyl-carrier-protein] reductase FabG
contig00003	Prodigal:002006	CDS	73397	74329	.	-	0	ID=LNAOJCKE_01359;eC_number=2.3.1.39;Name=fabD_1;db_xref=COG:COG0331;gene=fabD_1;inference=ab initio prediction:Prodigal:002006,similar to AA sequence:UniProtKB:P0AAI9;locus_tag=LNAOJCKE_01359;product=Malonyl CoA-acyl carrier protein transacylase
contig00003	Prodigal:002006	CDS	74618	74947	.	+	0	ID=LNAOJCKE_01360;inference=ab initio prediction:Prodigal:002006;locus_tag=LNAOJCKE_01360;product=hypothetical protein
contig00003	Prodigal:002006	CDS	75217	76410	.	-	0	ID=LNAOJCKE_01361;eC_number=2.3.1.47;Name=bioF_1;gene=bioF_1;inference=ab initio prediction:Prodigal:002006,protein motif:HAMAP:MF_01693;locus_tag=LNAOJCKE_01361;product=8-amino-7-oxononanoate synthase
contig00003	Prodigal:002006	CDS	76774	77847	.	-	0	ID=LNAOJCKE_01362;inference=ab initio prediction:Prodigal:002006;locus_tag=LNAOJCKE_01362;product=hypothetical protein
contig00003	Prodigal:002006	CDS	78153	78317	.	+	0	ID=LNAOJCKE_01363;inference=ab initio prediction:Prodigal:002006;locus_tag=LNAOJCKE_01363;product=hypothetical protein
contig00003	Prodigal:002006	CDS	78378	79742	.	-	0	ID=LNAOJCKE_01364;eC_number=2.1.1.176;Name=rsmB_2;gene=rsmB_2;inference=ab initio prediction:Prodigal:002006,protein motif:HAMAP:MF_01856;locus_tag=LNAOJCKE_01364;product=Ribosomal RNA small subunit methyltransferase B
contig00003	Prodigal:002006	CDS	79835	80083	.	+	0	ID=LNAOJCKE_01365;inference=ab initio prediction:Prodigal:002006;locus_tag=LNAOJCKE_01365;product=hypothetical protein
contig00003	Prodigal:002006	CDS	80108	80878	.	-	0	ID=LNAOJCKE_01366;eC_number=2.7.1.23;Name=nadK_1;db_xref=COG:COG0061;gene=nadK_1;inference=ab initio prediction:Prodigal:002006,similar to AA sequence:UniProtKB:P65779;locus_tag=LNAOJCKE_01366;product=NAD kinase
contig00003	Prodigal:002006	CDS	80984	81379	.	+	0	ID=LNAOJCKE_01367;Name=cutA;gene=cutA;inference=ab initio prediction:Prodigal:002006,protein motif:HAMAP:MF_01160;locus_tag=LNAOJCKE_01367;product=Divalent-cation tolerance protein CutA
contig00003	Prodigal:002006	CDS	81458	81619	.	-	0	ID=LNAOJCKE_01368;inference=ab initio prediction:Prodigal:002006;locus_tag=LNAOJCKE_01368;product=hypothetical protein
contig00003	Prodigal:002006	CDS	81956	82447	.	+	0	ID=LNAOJCKE_01369;inference=ab initio prediction:Prodigal:002006;locus_tag=LNAOJCKE_01369;product=hypothetical protein
contig00003	Prodigal:002006	CDS	82738	84216	.	+	0	ID=LNAOJCKE_01370;eC_number=1.1.1.49;Name=zwf_2;db_xref=COG:COG0364;gene=zwf_2;inference=ab initio prediction:Prodigal:002006,similar to AA sequence:UniProtKB:A0QP90;locus_tag=LNAOJCKE_01370;product=Glucose-6-phosphate 1-dehydrogenase
contig00003	Prodigal:002006	CDS	84253	85182	.	-	0	ID=LNAOJCKE_01371;eC_number=3.5.3.1;Name=arcA_1;gene=arcA_1;inference=ab initio prediction:Prodigal:002006,similar to AA sequence:UniProtKB:P14012;locus_tag=LNAOJCKE_01371;product=Arginase
contig00003	Prodigal:002006	CDS	85302	87662	.	-	0	ID=LNAOJCKE_01372;eC_number=2.7.13.3;Name=rcsC_8;gene=rcsC_8;inference=ab initio prediction:Prodigal:002006,protein motif:HAMAP:MF_00979;locus_tag=LNAOJCKE_01372;product=Sensor histidine kinase RcsC
contig00003	Prodigal:002006	CDS	87861	90497	.	-	0	ID=LNAOJCKE_01373;eC_number=3.4.11.2;Name=pepN;db_xref=COG:COG0308;gene=pepN;inference=ab initio prediction:Prodigal:002006,similar to AA sequence:UniProtKB:P04825;locus_tag=LNAOJCKE_01373;product=Aminopeptidase N
contig00003	Prodigal:002006	CDS	90577	91482	.	-	0	ID=LNAOJCKE_01374;inference=ab initio prediction:Prodigal:002006;locus_tag=LNAOJCKE_01374;product=hypothetical protein
contig00003	Prodigal:002006	CDS	91898	92338	.	+	0	ID=LNAOJCKE_01375;eC_number=4.4.1.5;Name=gloA_1;db_xref=COG:COG0346;gene=gloA_1;inference=ab initio prediction:Prodigal:002006,similar to AA sequence:UniProtKB:P44638;locus_tag=LNAOJCKE_01375;product=Lactoylglutathione lyase
contig00003	Prodigal:002006	CDS	92388	92552	.	-	0	ID=LNAOJCKE_01376;inference=ab initio prediction:Prodigal:002006;locus_tag=LNAOJCKE_01376;product=hypothetical protein
contig00003	Prodigal:002006	CDS	92653	93162	.	-	0	ID=LNAOJCKE_01377;inference=ab initio prediction:Prodigal:002006;locus_tag=LNAOJCKE_01377;product=hypothetical protein
contig00003	Prodigal:002006	CDS	93866	93982	.	+	0	ID=LNAOJCKE_01378;inference=ab initio prediction:Prodigal:002006;locus_tag=LNAOJCKE_01378;product=hypothetical protein
contig00003	Prodigal:002006	CDS	94149	95228	.	+	0	ID=LNAOJCKE_01379;inference=ab initio prediction:Prodigal:002006;locus_tag=LNAOJCKE_01379;product=hypothetical protein
contig00003	Prodigal:002006	CDS	95315	95728	.	+	0	ID=LNAOJCKE_01380;Name=sufE;db_xref=COG:COG2166;gene=sufE;inference=ab initio prediction:Prodigal:002006,similar to AA sequence:UniProtKB:Q9EXP1;locus_tag=LNAOJCKE_01380;product=Cysteine desulfuration protein SufE
contig00003	Prodigal:002006	CDS	95835	96662	.	-	0	ID=LNAOJCKE_01381;inference=ab initio prediction:Prodigal:002006;locus_tag=LNAOJCKE_01381;product=hypothetical protein
contig00003	Prodigal:002006	CDS	96779	96991	.	-	0	ID=LNAOJCKE_01382;inference=ab initio prediction:Prodigal:002006;locus_tag=LNAOJCKE_01382;product=hypothetical protein
contig00003	Prodigal:002006	CDS	97134	97571	.	-	0	ID=LNAOJCKE_01383;Name=ros_1;db_xref=COG:COG4957;gene=ros_1;inference=ab initio prediction:Prodigal:002006,similar to AA sequence:UniProtKB:Q04152;locus_tag=LNAOJCKE_01383;product=Transcriptional regulatory protein ros
contig00003	Prodigal:002006	CDS	97960	100107	.	+	0	ID=LNAOJCKE_01384;eC_number=3.4.14.-;Name=dapb1;gene=dapb1;inference=ab initio prediction:Prodigal:002006,similar to AA sequence:UniProtKB:O07834;locus_tag=LNAOJCKE_01384;product=Dipeptidyl aminopeptidase BI
contig00003	Prodigal:002006	CDS	100258	100674	.	+	0	ID=LNAOJCKE_01385;inference=ab initio prediction:Prodigal:002006;locus_tag=LNAOJCKE_01385;product=hypothetical protein
contig00003	Prodigal:002006	CDS	100795	104145	.	+	0	ID=LNAOJCKE_01386;inference=ab initio prediction:Prodigal:002006;locus_tag=LNAOJCKE_01386;product=hypothetical protein
contig00003	Prodigal:002006	CDS	104149	104550	.	-	0	ID=LNAOJCKE_01387;inference=ab initio prediction:Prodigal:002006;locus_tag=LNAOJCKE_01387;product=hypothetical protein
contig00003	Prodigal:002006	CDS	104608	105369	.	-	0	ID=LNAOJCKE_01388;Name=fliP_1;db_xref=COG:COG1338;gene=fliP_1;inference=ab initio prediction:Prodigal:002006,similar to AA sequence:UniProtKB:P54700;locus_tag=LNAOJCKE_01388;product=Flagellar biosynthetic protein FliP
contig00003	Prodigal:002006	CDS	105437	106261	.	-	0	ID=LNAOJCKE_01389;eC_number=1.3.1.9;Name=fabI_1;db_xref=COG:COG0623;gene=fabI_1;inference=ab initio prediction:Prodigal:002006,similar to AA sequence:UniProtKB:P16657;locus_tag=LNAOJCKE_01389;product=Enoyl-[acyl-carrier-protein] reductase [NADH] FabI
contig00003	Prodigal:002006	CDS	106726	107952	.	-	0	ID=LNAOJCKE_01390;eC_number=2.3.1.41;Name=fabB;gene=fabB;inference=ab initio prediction:Prodigal:002006,similar to AA sequence:UniProtKB:Q02K94;locus_tag=LNAOJCKE_01390;product=3-oxoacyl-[acyl-carrier-protein] synthase 1
contig00003	Prodigal:002006	CDS	108115	108654	.	-	0	ID=LNAOJCKE_01391;eC_number=4.2.1.59;Name=fabA;db_xref=COG:COG0764;gene=fabA;inference=ab initio prediction:Prodigal:002006,similar to AA sequence:UniProtKB:O33877;locus_tag=LNAOJCKE_01391;product=3-hydroxydecanoyl-[acyl-carrier-protein] dehydratase
contig00003	Prodigal:002006	CDS	108806	109459	.	+	0	ID=LNAOJCKE_01392;inference=ab initio prediction:Prodigal:002006;locus_tag=LNAOJCKE_01392;product=hypothetical protein
contig00003	Prodigal:002006	CDS	109532	110131	.	-	0	ID=LNAOJCKE_01393;inference=ab initio prediction:Prodigal:002006;locus_tag=LNAOJCKE_01393;product=hypothetical protein
contig00003	Prodigal:002006	CDS	110443	111447	.	+	0	ID=LNAOJCKE_01394;eC_number=1.1.1.79;Name=ghrB;db_xref=COG:COG1052;gene=ghrB;inference=ab initio prediction:Prodigal:002006,similar to AA sequence:UniProtKB:P37666;locus_tag=LNAOJCKE_01394;product=Glyoxylate/hydroxypyruvate reductase B
contig00003	Prodigal:002006	CDS	111520	112533	.	-	0	ID=LNAOJCKE_01395;Name=ribF;db_xref=COG:COG0196;gene=ribF;inference=ab initio prediction:Prodigal:002006,similar to AA sequence:UniProtKB:P0AG40;locus_tag=LNAOJCKE_01395;product=Bifunctional riboflavin kinase/FMN adenylyltransferase
contig00003	Prodigal:002006	CDS	112835	113218	.	+	0	ID=LNAOJCKE_01396;Name=cheY_1;db_xref=COG:COG0784;gene=cheY_1;inference=ab initio prediction:Prodigal:002006,similar to AA sequence:UniProtKB:P0AE67;locus_tag=LNAOJCKE_01396;product=Chemotaxis protein CheY
contig00003	Prodigal:002006	CDS	113419	113955	.	+	0	ID=LNAOJCKE_01397;inference=ab initio prediction:Prodigal:002006;locus_tag=LNAOJCKE_01397;product=hypothetical protein
contig00003	Prodigal:002006	CDS	114153	114377	.	+	0	ID=LNAOJCKE_01398;inference=ab initio prediction:Prodigal:002006;locus_tag=LNAOJCKE_01398;product=hypothetical protein
contig00003	Prodigal:002006	CDS	114406	115872	.	-	0	ID=LNAOJCKE_01399;inference=ab initio prediction:Prodigal:002006;locus_tag=LNAOJCKE_01399;product=hypothetical protein
contig00003	Prodigal:002006	CDS	116159	116380	.	+	0	ID=LNAOJCKE_01400;inference=ab initio prediction:Prodigal:002006;locus_tag=LNAOJCKE_01400;product=hypothetical protein
contig00003	Prodigal:002006	CDS	116594	118267	.	+	0	ID=LNAOJCKE_01401;eC_number=6.3.4.3;Name=fhs;db_xref=COG:COG2759;gene=fhs;inference=ab initio prediction:Prodigal:002006,similar to AA sequence:UniProtKB:Q83WS0;locus_tag=LNAOJCKE_01401;product=Formate--tetrahydrofolate ligase
contig00003	Prodigal:002006	CDS	118397	120496	.	-	0	ID=LNAOJCKE_01402;eC_number=3.4.15.5;Name=dcp;db_xref=COG:COG0339;gene=dcp;inference=ab initio prediction:Prodigal:002006,similar to AA sequence:UniProtKB:P27236;locus_tag=LNAOJCKE_01402;product=Dipeptidyl carboxypeptidase
contig00003	Prodigal:002006	CDS	120611	121627	.	+	0	ID=LNAOJCKE_01403;inference=ab initio prediction:Prodigal:002006;locus_tag=LNAOJCKE_01403;product=hypothetical protein
contig00003	Prodigal:002006	CDS	121733	122803	.	+	0	ID=LNAOJCKE_01404;inference=ab initio prediction:Prodigal:002006;locus_tag=LNAOJCKE_01404;product=hypothetical protein
contig00003	Prodigal:002006	CDS	122810	123544	.	-	0	ID=LNAOJCKE_01405;inference=ab initio prediction:Prodigal:002006;locus_tag=LNAOJCKE_01405;product=hypothetical protein
contig00003	Prodigal:002006	CDS	123541	124683	.	-	0	ID=LNAOJCKE_01406;Name=yehY;db_xref=COG:COG1174;gene=yehY;inference=ab initio prediction:Prodigal:002006,similar to AA sequence:UniProtKB:P33361;locus_tag=LNAOJCKE_01406;product=Glycine betaine uptake system permease protein YehY
contig00003	Prodigal:002006	CDS	124680	125591	.	-	0	ID=LNAOJCKE_01407;Name=yehZ;db_xref=COG:COG1732;gene=yehZ;inference=ab initio prediction:Prodigal:002006,similar to AA sequence:UniProtKB:P33362;locus_tag=LNAOJCKE_01407;product=Glycine betaine-binding protein YehZ
contig00003	Prodigal:002006	CDS	125882	126271	.	+	0	ID=LNAOJCKE_01408;Name=pdtaR_1;db_xref=COG:COG3707;gene=pdtaR_1;inference=ab initio prediction:Prodigal:002006,similar to AA sequence:UniProtKB:P9WGM3;locus_tag=LNAOJCKE_01408;product=putative transcriptional regulatory protein pdtaR
contig00003	Prodigal:002006	CDS	126286	126672	.	-	0	ID=LNAOJCKE_01409;inference=ab initio prediction:Prodigal:002006,similar to AA sequence:UniProtKB:Q6NCZ4;locus_tag=LNAOJCKE_01409;note=UPF0102 protein RPA0323;product=hypothetical protein
contig00003	Prodigal:002006	CDS	126656	127606	.	-	0	ID=LNAOJCKE_01410;eC_number=2.1.1.198;Name=rsmI;gene=rsmI;inference=ab initio prediction:Prodigal:002006,protein motif:HAMAP:MF_01877;locus_tag=LNAOJCKE_01410;product=Ribosomal RNA small subunit methyltransferase I
contig00003	Prodigal:002006	CDS	127728	128930	.	+	0	ID=LNAOJCKE_01411;Name=lpoA;gene=lpoA;inference=ab initio prediction:Prodigal:002006,protein motif:HAMAP:MF_01890;locus_tag=LNAOJCKE_01411;product=Penicillin-binding protein activator LpoA
contig00003	Prodigal:002006	CDS	128936	130114	.	-	0	ID=LNAOJCKE_01412;Name=hemW;db_xref=COG:COG0635;gene=hemW;inference=ab initio prediction:Prodigal:002006,similar to AA sequence:UniProtKB:P52062;locus_tag=LNAOJCKE_01412;product=Heme chaperone HemW
contig00003	Prodigal:002006	CDS	130331	130966	.	-	0	ID=LNAOJCKE_01413;eC_number=3.6.1.66;db_xref=COG:COG0127;inference=ab initio prediction:Prodigal:002006,similar to AA sequence:UniProtKB:P44598;locus_tag=LNAOJCKE_01413;product=dITP/XTP pyrophosphatase
contig00003	Prodigal:002006	CDS	130963	131676	.	-	0	ID=LNAOJCKE_01414;eC_number=2.7.7.56;Name=rph;db_xref=COG:COG0689;gene=rph;inference=ab initio prediction:Prodigal:002006,similar to AA sequence:UniProtKB:P50597;locus_tag=LNAOJCKE_01414;product=Ribonuclease PH
contig00003	Prodigal:002006	CDS	131826	132086	.	-	0	ID=LNAOJCKE_01415;inference=ab initio prediction:Prodigal:002006;locus_tag=LNAOJCKE_01415;product=hypothetical protein
contig00003	Prodigal:002006	CDS	132406	133503	.	+	0	ID=LNAOJCKE_01416;Name=hrcA;db_xref=COG:COG1420;gene=hrcA;inference=ab initio prediction:Prodigal:002006,similar to AA sequence:UniProtKB:P30727;locus_tag=LNAOJCKE_01416;product=Heat-inducible transcription repressor HrcA
contig00003	Prodigal:002006	CDS	133612	133902	.	+	0	ID=LNAOJCKE_01417;inference=ab initio prediction:Prodigal:002006;locus_tag=LNAOJCKE_01417;product=hypothetical protein
contig00003	Prodigal:002006	CDS	133990	134571	.	+	0	ID=LNAOJCKE_01418;inference=ab initio prediction:Prodigal:002006;locus_tag=LNAOJCKE_01418;product=hypothetical protein
contig00003	Prodigal:002006	CDS	134888	137986	.	-	0	ID=LNAOJCKE_01419;Name=mdtB_3;gene=mdtB_3;inference=ab initio prediction:Prodigal:002006,similar to AA sequence:UniProtKB:B7LV39;locus_tag=LNAOJCKE_01419;product=Multidrug resistance protein MdtB
contig00003	Prodigal:002006	CDS	138036	139277	.	-	0	ID=LNAOJCKE_01420;Name=macA;db_xref=COG:COG0845;gene=macA;inference=ab initio prediction:Prodigal:002006,similar to AA sequence:UniProtKB:P75830;locus_tag=LNAOJCKE_01420;product=Macrolide export protein MacA
contig00003	Prodigal:002006	CDS	139274	139909	.	-	0	ID=LNAOJCKE_01421;Name=betI_1;gene=betI_1;inference=ab initio prediction:Prodigal:002006,protein motif:HAMAP:MF_00768;locus_tag=LNAOJCKE_01421;product=HTH-type transcriptional regulator BetI
contig00003	Prodigal:002006	CDS	139906	140214	.	-	0	ID=LNAOJCKE_01422;inference=ab initio prediction:Prodigal:002006;locus_tag=LNAOJCKE_01422;product=hypothetical protein
contig00003	Prodigal:002006	CDS	140532	141122	.	+	0	ID=LNAOJCKE_01423;inference=ab initio prediction:Prodigal:002006;locus_tag=LNAOJCKE_01423;product=hypothetical protein
contig00003	Prodigal:002006	CDS	141159	141767	.	-	0	ID=LNAOJCKE_01424;inference=ab initio prediction:Prodigal:002006;locus_tag=LNAOJCKE_01424;product=hypothetical protein
contig00003	Prodigal:002006	CDS	141811	142056	.	-	0	ID=LNAOJCKE_01425;inference=ab initio prediction:Prodigal:002006;locus_tag=LNAOJCKE_01425;product=hypothetical protein
contig00003	Prodigal:002006	CDS	142151	143188	.	-	0	ID=LNAOJCKE_01426;inference=ab initio prediction:Prodigal:002006;locus_tag=LNAOJCKE_01426;product=hypothetical protein
contig00003	Prodigal:002006	CDS	143257	143853	.	-	0	ID=LNAOJCKE_01427;Name=fdhB1;db_xref=COG:COG0437;gene=fdhB1;inference=ab initio prediction:Prodigal:002006,similar to AA sequence:UniProtKB:P27273;locus_tag=LNAOJCKE_01427;product=Formate dehydrogenase iron-sulfur subunit
contig00003	Prodigal:002006	CDS	143871	146813	.	-	0	ID=LNAOJCKE_01428;eC_number=1.9.6.1;Name=napA;gene=napA;inference=ab initio prediction:Prodigal:002006,protein motif:HAMAP:MF_01630;locus_tag=LNAOJCKE_01428;product=Periplasmic nitrate reductase
contig00003	Prodigal:002006	CDS	146821	147066	.	-	0	ID=LNAOJCKE_01429;inference=ab initio prediction:Prodigal:002006;locus_tag=LNAOJCKE_01429;product=hypothetical protein
contig00003	Prodigal:002006	CDS	147144	147779	.	-	0	ID=LNAOJCKE_01430;Name=torD;gene=torD;inference=ab initio prediction:Prodigal:002006,similar to AA sequence:UniProtKB:O87949;locus_tag=LNAOJCKE_01430;product=Chaperone protein TorD
contig00003	Prodigal:002006	CDS	147868	148575	.	-	0	ID=LNAOJCKE_01431;inference=ab initio prediction:Prodigal:002006;locus_tag=LNAOJCKE_01431;product=hypothetical protein
contig00003	Prodigal:002006	CDS	148572	149102	.	-	0	ID=LNAOJCKE_01432;inference=ab initio prediction:Prodigal:002006;locus_tag=LNAOJCKE_01432;product=hypothetical protein
contig00003	Prodigal:002006	CDS	149111	150121	.	-	0	ID=LNAOJCKE_01433;inference=ab initio prediction:Prodigal:002006;locus_tag=LNAOJCKE_01433;product=hypothetical protein
contig00003	Prodigal:002006	CDS	150118	150684	.	-	0	ID=LNAOJCKE_01434;inference=ab initio prediction:Prodigal:002006;locus_tag=LNAOJCKE_01434;product=hypothetical protein
contig00003	Prodigal:002006	CDS	150681	151445	.	-	0	ID=LNAOJCKE_01435;inference=ab initio prediction:Prodigal:002006;locus_tag=LNAOJCKE_01435;product=hypothetical protein
contig00003	Prodigal:002006	CDS	151615	153612	.	+	0	ID=LNAOJCKE_01436;eC_number=7.-.-.-;Name=rsxB_1;gene=rsxB_1;inference=ab initio prediction:Prodigal:002006,protein motif:HAMAP:MF_00463;locus_tag=LNAOJCKE_01436;product=Ion-translocating oxidoreductase complex subunit B
contig00003	Prodigal:002006	CDS	153830	154756	.	+	0	ID=LNAOJCKE_01437;Name=yadG;db_xref=COG:COG1131;gene=yadG;inference=ab initio prediction:Prodigal:002006,similar to AA sequence:UniProtKB:P36879;locus_tag=LNAOJCKE_01437;product=putative ABC transporter ATP-binding protein YadG
contig00003	Prodigal:002006	CDS	154753	155532	.	+	0	ID=LNAOJCKE_01438;Name=yadH;db_xref=COG:COG0842;gene=yadH;inference=ab initio prediction:Prodigal:002006,similar to AA sequence:UniProtKB:P0AFN6;locus_tag=LNAOJCKE_01438;product=Inner membrane transport permease YadH
contig00003	Prodigal:002006	CDS	155552	156562	.	+	0	ID=LNAOJCKE_01439;inference=ab initio prediction:Prodigal:002006;locus_tag=LNAOJCKE_01439;product=hypothetical protein
contig00003	Prodigal:002006	CDS	156581	157045	.	-	0	ID=LNAOJCKE_01440;inference=ab initio prediction:Prodigal:002006;locus_tag=LNAOJCKE_01440;product=hypothetical protein
contig00003	Prodigal:002006	CDS	157270	158043	.	-	0	ID=LNAOJCKE_01441;eC_number=4.2.99.20;Name=menH_2;gene=menH_2;inference=ab initio prediction:Prodigal:002006,protein motif:HAMAP:MF_01660;locus_tag=LNAOJCKE_01441;product=2-succinyl-6-hydroxy-2%2C4-cyclohexadiene-1-carboxylate synthase
contig00003	Prodigal:002006	CDS	158194	159039	.	+	0	ID=LNAOJCKE_01442;inference=ab initio prediction:Prodigal:002006;locus_tag=LNAOJCKE_01442;product=hypothetical protein
contig00003	Prodigal:002006	CDS	159002	159742	.	-	0	ID=LNAOJCKE_01443;Name=sfsA;db_xref=COG:COG1489;gene=sfsA;inference=ab initio prediction:Prodigal:002006,similar to AA sequence:UniProtKB:P0A823;locus_tag=LNAOJCKE_01443;product=Sugar fermentation stimulation protein A
contig00003	Prodigal:002006	CDS	159826	160593	.	+	0	ID=LNAOJCKE_01444;Name=cinA_2;gene=cinA_2;inference=ab initio prediction:Prodigal:002006,protein motif:HAMAP:MF_00226_A;locus_tag=LNAOJCKE_01444;product=Putative competence-damage inducible protein
contig00003	Prodigal:002006	CDS	160705	161574	.	+	0	ID=LNAOJCKE_01445;Name=yfdC;db_xref=COG:COG2116;gene=yfdC;inference=ab initio prediction:Prodigal:002006,similar to AA sequence:UniProtKB:P37327;locus_tag=LNAOJCKE_01445;product=Inner membrane protein YfdC
contig00003	Prodigal:002006	CDS	161743	162663	.	-	0	ID=LNAOJCKE_01446;inference=ab initio prediction:Prodigal:002006;locus_tag=LNAOJCKE_01446;product=hypothetical protein
contig00003	Prodigal:002006	CDS	162674	163849	.	-	0	ID=LNAOJCKE_01447;eC_number=3.5.1.16;Name=argE;gene=argE;inference=ab initio prediction:Prodigal:002006,similar to AA sequence:UniProtKB:Q9K4Z2;locus_tag=LNAOJCKE_01447;product=Acetylornithine deacetylase
contig00003	Prodigal:002006	CDS	163846	164238	.	-	0	ID=LNAOJCKE_01448;Name=apaG;db_xref=COG:COG2967;gene=apaG;inference=ab initio prediction:Prodigal:002006,similar to AA sequence:UniProtKB:Q7VU61;locus_tag=LNAOJCKE_01448;product=Protein ApaG
contig00003	Prodigal:002006	CDS	164403	164855	.	+	0	ID=LNAOJCKE_01449;inference=ab initio prediction:Prodigal:002006;locus_tag=LNAOJCKE_01449;product=hypothetical protein
contig00003	Prodigal:002006	CDS	164852	165973	.	+	0	ID=LNAOJCKE_01450;eC_number=3.5.4.13;Name=dcd;gene=dcd;inference=ab initio prediction:Prodigal:002006,protein motif:HAMAP:MF_00146;locus_tag=LNAOJCKE_01450;product=dCTP deaminase%2C dUMP-forming
contig00003	Prodigal:002006	CDS	166100	167452	.	+	0	ID=LNAOJCKE_01451;eC_number=1.3.98.3;Name=hemN_2;db_xref=COG:COG0635;gene=hemN_2;inference=ab initio prediction:Prodigal:002006,similar to AA sequence:UniProtKB:O34162;locus_tag=LNAOJCKE_01451;product=Oxygen-independent coproporphyrinogen III oxidase
contig00003	Prodigal:002006	CDS	167683	167892	.	-	0	ID=LNAOJCKE_01452;inference=ab initio prediction:Prodigal:002006;locus_tag=LNAOJCKE_01452;product=hypothetical protein
contig00003	Prodigal:002006	CDS	168265	168411	.	+	0	ID=LNAOJCKE_01453;inference=ab initio prediction:Prodigal:002006;locus_tag=LNAOJCKE_01453;product=hypothetical protein
contig00003	Prodigal:002006	CDS	168598	169575	.	+	0	ID=LNAOJCKE_01454;eC_number=4.2.1.-;Name=ligJ;gene=ligJ;inference=ab initio prediction:Prodigal:002006,similar to AA sequence:UniProtKB:G2IQQ5;locus_tag=LNAOJCKE_01454;product=2-keto-4-carboxy-3-hexenedioate hydratase
contig00003	Prodigal:002006	CDS	169685	170587	.	-	0	ID=LNAOJCKE_01455;inference=ab initio prediction:Prodigal:002006;locus_tag=LNAOJCKE_01455;product=hypothetical protein
contig00003	Prodigal:002006	CDS	170991	172505	.	+	0	ID=LNAOJCKE_01456;inference=ab initio prediction:Prodigal:002006;locus_tag=LNAOJCKE_01456;product=hypothetical protein
contig00003	Aragorn:001002	tRNA	172575	172653	.	-	.	ID=LNAOJCKE_01457;inference=COORDINATES:profile:Aragorn:001002;locus_tag=LNAOJCKE_01457;product=tRNA-Val(tac)
contig00003	Prodigal:002006	CDS	173010	173801	.	+	0	ID=LNAOJCKE_01458;inference=ab initio prediction:Prodigal:002006;locus_tag=LNAOJCKE_01458;product=hypothetical protein
contig00003	Prodigal:002006	CDS	173817	174302	.	+	0	ID=LNAOJCKE_01459;inference=ab initio prediction:Prodigal:002006;locus_tag=LNAOJCKE_01459;product=hypothetical protein
contig00003	Prodigal:002006	CDS	174302	176524	.	+	0	ID=LNAOJCKE_01460;eC_number=2.7.13.3;Name=rcsC_9;gene=rcsC_9;inference=ab initio prediction:Prodigal:002006,protein motif:HAMAP:MF_00979;locus_tag=LNAOJCKE_01460;product=Sensor histidine kinase RcsC
contig00003	Prodigal:002006	CDS	176933	177427	.	+	0	ID=LNAOJCKE_01461;Name=yciF_1;db_xref=COG:COG3685;gene=yciF_1;inference=ab initio prediction:Prodigal:002006,similar to AA sequence:UniProtKB:P21362;locus_tag=LNAOJCKE_01461;product=Protein YciF
contig00003	Prodigal:002006	CDS	177579	178049	.	+	0	ID=LNAOJCKE_01462;inference=ab initio prediction:Prodigal:002006;locus_tag=LNAOJCKE_01462;product=hypothetical protein
contig00003	Prodigal:002006	CDS	178198	178443	.	+	0	ID=LNAOJCKE_01463;inference=ab initio prediction:Prodigal:002006;locus_tag=LNAOJCKE_01463;product=hypothetical protein
contig00003	Prodigal:002006	CDS	178471	179481	.	-	0	ID=LNAOJCKE_01464;eC_number=2.7.13.3;db_xref=COG:COG2202;inference=ab initio prediction:Prodigal:002006,similar to AA sequence:UniProtKB:Q2NCA3;locus_tag=LNAOJCKE_01464;product=Blue-light-activated histidine kinase 1
contig00003	Prodigal:002006	CDS	179709	179846	.	+	0	ID=LNAOJCKE_01465;inference=ab initio prediction:Prodigal:002006;locus_tag=LNAOJCKE_01465;product=hypothetical protein
contig00003	Prodigal:002006	CDS	180002	180706	.	+	0	ID=LNAOJCKE_01466;inference=ab initio prediction:Prodigal:002006;locus_tag=LNAOJCKE_01466;product=hypothetical protein
contig00003	Prodigal:002006	CDS	181201	182100	.	+	0	ID=LNAOJCKE_01467;eC_number=4.1.1.65;Name=PSD2;gene=PSD2;inference=ab initio prediction:Prodigal:002006,protein motif:HAMAP:MF_00663;locus_tag=LNAOJCKE_01467;product=Phosphatidylserine decarboxylase proenzyme 2
contig00003	Prodigal:002006	CDS	182140	182301	.	+	0	ID=LNAOJCKE_01468;inference=ab initio prediction:Prodigal:002006;locus_tag=LNAOJCKE_01468;product=hypothetical protein
contig00003	Prodigal:002006	CDS	182286	183074	.	+	0	ID=LNAOJCKE_01469;inference=ab initio prediction:Prodigal:002006;locus_tag=LNAOJCKE_01469;product=hypothetical protein
contig00003	Prodigal:002006	CDS	183122	183430	.	-	0	ID=LNAOJCKE_01470;inference=ab initio prediction:Prodigal:002006;locus_tag=LNAOJCKE_01470;product=hypothetical protein
contig00003	Prodigal:002006	CDS	183536	187324	.	+	0	ID=LNAOJCKE_01471;eC_number=2.7.13.3;Name=rcsC_10;gene=rcsC_10;inference=ab initio prediction:Prodigal:002006,protein motif:HAMAP:MF_00979;locus_tag=LNAOJCKE_01471;product=Sensor histidine kinase RcsC
contig00003	Prodigal:002006	CDS	187428	189980	.	+	0	ID=LNAOJCKE_01472;eC_number=2.7.13.3;Name=rcsC_11;gene=rcsC_11;inference=ab initio prediction:Prodigal:002006,protein motif:HAMAP:MF_00979;locus_tag=LNAOJCKE_01472;product=Sensor histidine kinase RcsC
contig00003	Prodigal:002006	CDS	189935	190849	.	+	0	ID=LNAOJCKE_01473;Name=cckA_2;gene=cckA_2;inference=ab initio prediction:Prodigal:002006,similar to AA sequence:UniProtKB:P0DOA0;locus_tag=LNAOJCKE_01473;product=Sensor kinase CckA
contig00003	Prodigal:002006	CDS	191286	193643	.	-	0	ID=LNAOJCKE_01474;inference=ab initio prediction:Prodigal:002006;locus_tag=LNAOJCKE_01474;product=hypothetical protein
contig00003	Prodigal:002006	CDS	193657	195369	.	-	0	ID=LNAOJCKE_01475;eC_number=3.4.24.-;Name=ftsH_1;gene=ftsH_1;inference=ab initio prediction:Prodigal:002006,protein motif:HAMAP:MF_01458;locus_tag=LNAOJCKE_01475;product=ATP-dependent zinc metalloprotease FtsH
contig00003	Prodigal:002006	CDS	195582	195854	.	-	0	ID=LNAOJCKE_01476;inference=ab initio prediction:Prodigal:002006;locus_tag=LNAOJCKE_01476;product=hypothetical protein
contig00003	Prodigal:002006	CDS	196407	197144	.	+	0	ID=LNAOJCKE_01477;inference=ab initio prediction:Prodigal:002006;locus_tag=LNAOJCKE_01477;product=hypothetical protein
contig00003	Prodigal:002006	CDS	197440	198567	.	+	0	ID=LNAOJCKE_01478;Name=moaA_3;gene=moaA_3;inference=ab initio prediction:Prodigal:002006,protein motif:HAMAP:MF_01225_B;locus_tag=LNAOJCKE_01478;product=GTP 3'%2C8-cyclase
contig00003	Prodigal:002006	CDS	198564	199427	.	+	0	ID=LNAOJCKE_01479;inference=ab initio prediction:Prodigal:002006;locus_tag=LNAOJCKE_01479;product=hypothetical protein
contig00003	Prodigal:002006	CDS	199468	200850	.	+	0	ID=LNAOJCKE_01480;eC_number=3.2.2.9;Name=mtnN_1;gene=mtnN_1;inference=ab initio prediction:Prodigal:002006,protein motif:HAMAP:MF_01684;locus_tag=LNAOJCKE_01480;product=5'-methylthioadenosine/S-adenosylhomocysteine nucleosidase
contig00003	Prodigal:002006	CDS	200886	201737	.	+	0	ID=LNAOJCKE_01481;eC_number=3.1.11.2;Name=exoA;db_xref=COG:COG0708;gene=exoA;inference=ab initio prediction:Prodigal:002006,similar to AA sequence:UniProtKB:P37454;locus_tag=LNAOJCKE_01481;product=Exodeoxyribonuclease
contig00003	Prodigal:002006	CDS	201793	203304	.	-	0	ID=LNAOJCKE_01482;inference=ab initio prediction:Prodigal:002006;locus_tag=LNAOJCKE_01482;product=hypothetical protein
contig00003	Prodigal:002006	CDS	203288	204697	.	-	0	ID=LNAOJCKE_01483;inference=ab initio prediction:Prodigal:002006;locus_tag=LNAOJCKE_01483;product=hypothetical protein
contig00003	Prodigal:002006	CDS	204826	205956	.	+	0	ID=LNAOJCKE_01484;inference=ab initio prediction:Prodigal:002006;locus_tag=LNAOJCKE_01484;product=hypothetical protein
contig00003	Prodigal:002006	CDS	206331	206873	.	-	0	ID=LNAOJCKE_01485;inference=ab initio prediction:Prodigal:002006;locus_tag=LNAOJCKE_01485;product=hypothetical protein
contig00003	Prodigal:002006	CDS	207061	208350	.	-	0	ID=LNAOJCKE_01486;Name=umuC;db_xref=COG:COG0389;gene=umuC;inference=ab initio prediction:Prodigal:002006,similar to AA sequence:UniProtKB:P04152;locus_tag=LNAOJCKE_01486;product=Protein UmuC
contig00003	Prodigal:002006	CDS	208347	208775	.	-	0	ID=LNAOJCKE_01487;eC_number=3.4.21.-;Name=umuD;db_xref=COG:COG1974;gene=umuD;inference=ab initio prediction:Prodigal:002006,similar to AA sequence:UniProtKB:P0AG11;locus_tag=LNAOJCKE_01487;product=Protein UmuD
contig00003	Prodigal:002006	CDS	208967	209437	.	+	0	ID=LNAOJCKE_01488;inference=ab initio prediction:Prodigal:002006;locus_tag=LNAOJCKE_01488;product=hypothetical protein
contig00003	Prodigal:002006	CDS	209516	211435	.	-	0	ID=LNAOJCKE_01489;inference=ab initio prediction:Prodigal:002006;locus_tag=LNAOJCKE_01489;product=hypothetical protein
contig00003	Aragorn:001002	tRNA	211544	211636	.	-	.	ID=LNAOJCKE_01490;inference=COORDINATES:profile:Aragorn:001002;locus_tag=LNAOJCKE_01490;product=tRNA-Ser(gct)
contig00003	Prodigal:002006	CDS	211672	212454	.	-	0	ID=LNAOJCKE_01491;inference=ab initio prediction:Prodigal:002006;locus_tag=LNAOJCKE_01491;product=hypothetical protein
contig00003	Prodigal:002006	CDS	212579	214117	.	-	0	ID=LNAOJCKE_01492;eC_number=6.2.1.3;Name=lcfB_1;db_xref=COG:COG0318;gene=lcfB_1;inference=ab initio prediction:Prodigal:002006,similar to AA sequence:UniProtKB:O07610;locus_tag=LNAOJCKE_01492;product=Long-chain-fatty-acid--CoA ligase
contig00003	Prodigal:002006	CDS	214196	214699	.	-	0	ID=LNAOJCKE_01493;eC_number=2.3.1.-;Name=eis_1;gene=eis_1;inference=ab initio prediction:Prodigal:002006,protein motif:HAMAP:MF_01812;locus_tag=LNAOJCKE_01493;product=N-acetyltransferase Eis
contig00003	Prodigal:002006	CDS	214769	215878	.	-	0	ID=LNAOJCKE_01494;Name=yejB;db_xref=COG:COG4174;gene=yejB;inference=ab initio prediction:Prodigal:002006,similar to AA sequence:UniProtKB:P0AFU0;locus_tag=LNAOJCKE_01494;product=Inner membrane ABC transporter permease protein YejB
contig00003	Prodigal:002006	CDS	215888	217774	.	-	0	ID=LNAOJCKE_01495;inference=ab initio prediction:Prodigal:002006;locus_tag=LNAOJCKE_01495;product=hypothetical protein
contig00003	Prodigal:002006	CDS	217771	219684	.	-	0	ID=LNAOJCKE_01496;inference=ab initio prediction:Prodigal:002006;locus_tag=LNAOJCKE_01496;product=hypothetical protein
contig00003	Prodigal:002006	CDS	219856	220752	.	-	0	ID=LNAOJCKE_01497;inference=ab initio prediction:Prodigal:002006;locus_tag=LNAOJCKE_01497;product=hypothetical protein
contig00003	Prodigal:002006	CDS	221083	221826	.	+	0	ID=LNAOJCKE_01498;eC_number=2.7.7.38;Name=kdsB;db_xref=COG:COG1212;gene=kdsB;inference=ab initio prediction:Prodigal:002006,similar to AA sequence:UniProtKB:P04951;locus_tag=LNAOJCKE_01498;product=3-deoxy-manno-octulosonate cytidylyltransferase
contig00003	Prodigal:002006	CDS	221843	222700	.	+	0	ID=LNAOJCKE_01499;Name=pheA;db_xref=COG:COG0077;gene=pheA;inference=ab initio prediction:Prodigal:002006,similar to AA sequence:UniProtKB:P0A9J8;locus_tag=LNAOJCKE_01499;product=Bifunctional chorismate mutase/prephenate dehydratase
contig00003	Prodigal:002006	CDS	222652	222747	.	-	0	ID=LNAOJCKE_01500;inference=ab initio prediction:Prodigal:002006;locus_tag=LNAOJCKE_01500;product=hypothetical protein
contig00003	Prodigal:002006	CDS	222767	223369	.	-	0	ID=LNAOJCKE_01501;Name=grpE;gene=grpE;inference=ab initio prediction:Prodigal:002006,protein motif:HAMAP:MF_01151;locus_tag=LNAOJCKE_01501;product=Protein GrpE
contig00003	Prodigal:002006	CDS	223462	226362	.	-	0	ID=LNAOJCKE_01502;Name=glnD;db_xref=COG:COG2844;gene=glnD;inference=ab initio prediction:Prodigal:002006,similar to AA sequence:UniProtKB:Q9RAE4;locus_tag=LNAOJCKE_01502;product=Bifunctional uridylyltransferase/uridylyl-removing enzyme
contig00003	Prodigal:002006	CDS	226409	227383	.	+	0	ID=LNAOJCKE_01503;Name=ssuA_1;db_xref=COG:COG0715;gene=ssuA_1;inference=ab initio prediction:Prodigal:002006,similar to AA sequence:UniProtKB:P40400;locus_tag=LNAOJCKE_01503;product=Putative aliphatic sulfonates-binding protein
contig00003	Prodigal:002006	CDS	227534	228373	.	+	0	ID=LNAOJCKE_01504;Name=ssuC_2;db_xref=COG:COG0600;gene=ssuC_2;inference=ab initio prediction:Prodigal:002006,similar to AA sequence:UniProtKB:P40401;locus_tag=LNAOJCKE_01504;product=Putative aliphatic sulfonates transport permease protein SsuC
contig00003	Prodigal:002006	CDS	228381	229160	.	+	0	ID=LNAOJCKE_01505;eC_number=7.6.2.8;Name=btuD_3;gene=btuD_3;inference=ab initio prediction:Prodigal:002006,protein motif:HAMAP:MF_01005;locus_tag=LNAOJCKE_01505;product=Vitamin B12 import ATP-binding protein BtuD
contig00003	Prodigal:002006	CDS	229222	229731	.	+	0	ID=LNAOJCKE_01506;inference=ab initio prediction:Prodigal:002006;locus_tag=LNAOJCKE_01506;product=hypothetical protein
contig00003	Prodigal:002006	CDS	229758	230456	.	+	0	ID=LNAOJCKE_01507;Name=cusR;db_xref=COG:COG0745;gene=cusR;inference=ab initio prediction:Prodigal:002006,similar to AA sequence:UniProtKB:P0ACZ8;locus_tag=LNAOJCKE_01507;product=Transcriptional regulatory protein CusR
contig00003	Prodigal:002006	CDS	230453	231877	.	+	0	ID=LNAOJCKE_01508;eC_number=2.7.-.-;Name=sasA_6;gene=sasA_6;inference=ab initio prediction:Prodigal:002006,protein motif:HAMAP:MF_01837;locus_tag=LNAOJCKE_01508;product=Adaptive-response sensory-kinase SasA
contig00003	Prodigal:002006	CDS	231887	232102	.	-	0	ID=LNAOJCKE_01509;inference=ab initio prediction:Prodigal:002006;locus_tag=LNAOJCKE_01509;product=hypothetical protein
contig00003	Prodigal:002006	CDS	232516	235479	.	+	0	ID=LNAOJCKE_01510;Name=glnE;db_xref=COG:COG1391;gene=glnE;inference=ab initio prediction:Prodigal:002006,similar to AA sequence:UniProtKB:P30870;locus_tag=LNAOJCKE_01510;product=Bifunctional glutamine synthetase adenylyltransferase/adenylyl-removing enzyme
contig00003	Prodigal:002006	CDS	235530	236423	.	+	0	ID=LNAOJCKE_01511;eC_number=3.1.-.-;Name=dinG_1;gene=dinG_1;inference=ab initio prediction:Prodigal:002006,protein motif:HAMAP:MF_02206;locus_tag=LNAOJCKE_01511;product=3'-5' exonuclease DinG
contig00003	Prodigal:002006	CDS	236834	237574	.	+	0	ID=LNAOJCKE_01512;Name=aqpZ;db_xref=COG:COG0580;gene=aqpZ;inference=ab initio prediction:Prodigal:002006,similar to AA sequence:UniProtKB:P60844;locus_tag=LNAOJCKE_01512;product=Aquaporin Z
contig00003	Prodigal:002006	CDS	237645	238361	.	-	0	ID=LNAOJCKE_01513;Name=phoH;db_xref=COG:COG1702;gene=phoH;inference=ab initio prediction:Prodigal:002006,similar to AA sequence:UniProtKB:P0A9K1;locus_tag=LNAOJCKE_01513;product=Protein PhoH
contig00003	Prodigal:002006	CDS	238734	241103	.	-	0	ID=LNAOJCKE_01514;eC_number=3.6.4.12;Name=uvrD;db_xref=COG:COG0210;gene=uvrD;inference=ab initio prediction:Prodigal:002006,similar to AA sequence:UniProtKB:P03018;locus_tag=LNAOJCKE_01514;product=DNA helicase II
contig00003	Prodigal:002006	CDS	241219	241458	.	+	0	ID=LNAOJCKE_01515;inference=ab initio prediction:Prodigal:002006;locus_tag=LNAOJCKE_01515;product=hypothetical protein
contig00003	Prodigal:002006	CDS	241618	245145	.	+	0	ID=LNAOJCKE_01516;inference=ab initio prediction:Prodigal:002006;locus_tag=LNAOJCKE_01516;product=hypothetical protein
contig00003	Prodigal:002006	CDS	245282	248374	.	+	0	ID=LNAOJCKE_01517;Name=putA;db_xref=COG:COG0506;gene=putA;inference=ab initio prediction:Prodigal:002006,similar to AA sequence:UniProtKB:P09546;locus_tag=LNAOJCKE_01517;product=Bifunctional protein PutA
contig00003	Prodigal:002006	CDS	248379	248621	.	-	0	ID=LNAOJCKE_01518;inference=ab initio prediction:Prodigal:002006;locus_tag=LNAOJCKE_01518;product=hypothetical protein
contig00003	Prodigal:002006	CDS	248712	248939	.	-	0	ID=LNAOJCKE_01519;inference=ab initio prediction:Prodigal:002006;locus_tag=LNAOJCKE_01519;product=hypothetical protein
contig00003	Prodigal:002006	CDS	249303	249869	.	-	0	ID=LNAOJCKE_01520;eC_number=1.11.1.15;Name=btuE;gene=btuE;inference=ab initio prediction:Prodigal:002006,protein motif:HAMAP:MF_02061;locus_tag=LNAOJCKE_01520;product=Thioredoxin/glutathione peroxidase BtuE
contig00003	Prodigal:002006	CDS	249962	250426	.	-	0	ID=LNAOJCKE_01521;inference=ab initio prediction:Prodigal:002006;locus_tag=LNAOJCKE_01521;product=hypothetical protein
contig00003	Prodigal:002006	CDS	250847	252091	.	+	0	ID=LNAOJCKE_01522;Name=argJ;db_xref=COG:COG1364;gene=argJ;inference=ab initio prediction:Prodigal:002006,similar to AA sequence:UniProtKB:Q9Z4S1;locus_tag=LNAOJCKE_01522;product=Arginine biosynthesis bifunctional protein ArgJ
contig00003	Prodigal:002006	CDS	252088	252810	.	+	0	ID=LNAOJCKE_01523;db_xref=COG:COG2968;inference=ab initio prediction:Prodigal:002006,similar to AA sequence:UniProtKB:Q44642;locus_tag=LNAOJCKE_01523;product=26 kDa periplasmic immunogenic protein
contig00003	Prodigal:002006	CDS	252807	253223	.	+	0	ID=LNAOJCKE_01524;eC_number=3.6.1.65;Name=nudG;db_xref=COG:COG0494;gene=nudG;inference=ab initio prediction:Prodigal:002006,similar to AA sequence:UniProtKB:P77788;locus_tag=LNAOJCKE_01524;product=CTP pyrophosphohydrolase
contig00003	Prodigal:002006	CDS	253256	254800	.	+	0	ID=LNAOJCKE_01525;inference=ab initio prediction:Prodigal:002006;locus_tag=LNAOJCKE_01525;product=hypothetical protein
contig00003	Prodigal:002006	CDS	255031	255387	.	-	0	ID=LNAOJCKE_01526;inference=ab initio prediction:Prodigal:002006;locus_tag=LNAOJCKE_01526;product=hypothetical protein
contig00003	Prodigal:002006	CDS	255384	256322	.	-	0	ID=LNAOJCKE_01527;inference=ab initio prediction:Prodigal:002006;locus_tag=LNAOJCKE_01527;product=hypothetical protein
contig00003	Prodigal:002006	CDS	256474	256701	.	+	0	ID=LNAOJCKE_01528;inference=ab initio prediction:Prodigal:002006;locus_tag=LNAOJCKE_01528;product=hypothetical protein
contig00003	Prodigal:002006	CDS	256731	257489	.	+	0	ID=LNAOJCKE_01529;Name=prs_1;gene=prs_1;inference=ab initio prediction:Prodigal:002006,protein motif:HAMAP:MF_00583_A;locus_tag=LNAOJCKE_01529;product=Putative ribose-phosphate pyrophosphokinase
contig00003	Prodigal:002006	CDS	257570	258829	.	-	0	ID=LNAOJCKE_01530;Name=nasA_1;gene=nasA_1;inference=ab initio prediction:Prodigal:002006,similar to AA sequence:UniProtKB:P42432;locus_tag=LNAOJCKE_01530;product=Nitrate transporter
contig00003	Prodigal:002006	CDS	259190	262936	.	-	0	ID=LNAOJCKE_01531;inference=ab initio prediction:Prodigal:002006;locus_tag=LNAOJCKE_01531;product=hypothetical protein
contig00003	Prodigal:002006	CDS	262947	264194	.	-	0	ID=LNAOJCKE_01532;Name=sbcD;db_xref=COG:COG0420;gene=sbcD;inference=ab initio prediction:Prodigal:002006,similar to AA sequence:UniProtKB:P0AG76;locus_tag=LNAOJCKE_01532;product=Nuclease SbcCD subunit D
contig00003	Prodigal:002006	CDS	264327	264599	.	-	0	ID=LNAOJCKE_01533;inference=ab initio prediction:Prodigal:002006;locus_tag=LNAOJCKE_01533;product=hypothetical protein
contig00003	Prodigal:002006	CDS	264641	264739	.	-	0	ID=LNAOJCKE_01534;inference=ab initio prediction:Prodigal:002006;locus_tag=LNAOJCKE_01534;product=hypothetical protein
contig00003	Prodigal:002006	CDS	264940	265860	.	+	0	ID=LNAOJCKE_01535;inference=ab initio prediction:Prodigal:002006;locus_tag=LNAOJCKE_01535;product=hypothetical protein
contig00003	Prodigal:002006	CDS	265932	267812	.	+	0	ID=LNAOJCKE_01536;eC_number=3.4.14.-;Name=dapb3;gene=dapb3;inference=ab initio prediction:Prodigal:002006,similar to AA sequence:UniProtKB:V5YMB3;locus_tag=LNAOJCKE_01536;product=Dipeptidyl aminopeptidase BIII
contig00003	Prodigal:002006	CDS	268006	268353	.	-	0	ID=LNAOJCKE_01537;inference=ab initio prediction:Prodigal:002006;locus_tag=LNAOJCKE_01537;product=hypothetical protein
contig00003	Prodigal:002006	CDS	268484	269515	.	-	0	ID=LNAOJCKE_01538;inference=ab initio prediction:Prodigal:002006;locus_tag=LNAOJCKE_01538;product=hypothetical protein
contig00003	Prodigal:002006	CDS	269661	270650	.	+	0	ID=LNAOJCKE_01539;eC_number=3.6.-.-;db_xref=COG:COG1703;inference=ab initio prediction:Prodigal:002006,similar to AA sequence:UniProtKB:P9WPZ1;locus_tag=LNAOJCKE_01539;product=putative GTPase
contig00003	Prodigal:002006	CDS	270647	271312	.	+	0	ID=LNAOJCKE_01540;eC_number=3.4.19.3;Name=pcp;gene=pcp;inference=ab initio prediction:Prodigal:002006,protein motif:HAMAP:MF_00417;locus_tag=LNAOJCKE_01540;product=Pyrrolidone-carboxylate peptidase
contig00003	Prodigal:002006	CDS	271276	271881	.	-	0	ID=LNAOJCKE_01541;eC_number=4.2.1.33;Name=leuD;db_xref=COG:COG0066;gene=leuD;inference=ab initio prediction:Prodigal:002006,similar to AA sequence:UniProtKB:Q8DTG5;locus_tag=LNAOJCKE_01541;product=3-isopropylmalate dehydratase small subunit
contig00003	Prodigal:002006	CDS	272039	272212	.	+	0	ID=LNAOJCKE_01542;inference=ab initio prediction:Prodigal:002006;locus_tag=LNAOJCKE_01542;product=hypothetical protein
contig00003	Prodigal:002006	CDS	272225	273286	.	-	0	ID=LNAOJCKE_01543;eC_number=6.1.1.2;Name=trpS;db_xref=COG:COG0180;gene=trpS;inference=ab initio prediction:Prodigal:002006,similar to AA sequence:UniProtKB:Q9KNV7;locus_tag=LNAOJCKE_01543;product=Tryptophan--tRNA ligase
contig00003	Prodigal:002006	CDS	273485	273859	.	-	0	ID=LNAOJCKE_01544;inference=ab initio prediction:Prodigal:002006;locus_tag=LNAOJCKE_01544;product=hypothetical protein
contig00003	Prodigal:002006	CDS	273932	274714	.	+	0	ID=LNAOJCKE_01545;eC_number=1.1.1.100;Name=fabG_2;gene=fabG_2;inference=ab initio prediction:Prodigal:002006,similar to AA sequence:UniProtKB:P99093;locus_tag=LNAOJCKE_01545;product=3-oxoacyl-[acyl-carrier-protein] reductase FabG
contig00003	Prodigal:002006	CDS	274851	276917	.	-	0	ID=LNAOJCKE_01546;eC_number=5.4.99.63;Name=ecm;db_xref=COG:COG1884;gene=ecm;inference=ab initio prediction:Prodigal:002006,similar to AA sequence:UniProtKB:Q49115;locus_tag=LNAOJCKE_01546;product=Ethylmalonyl-CoA mutase
contig00003	Prodigal:002006	CDS	277286	278758	.	+	0	ID=LNAOJCKE_01547;eC_number=1.11.1.6;Name=katA_1;gene=katA_1;inference=ab initio prediction:Prodigal:002006,similar to AA sequence:UniProtKB:P0A327;locus_tag=LNAOJCKE_01547;product=Catalase
contig00003	Prodigal:002006	CDS	278939	280237	.	+	0	ID=LNAOJCKE_01548;eC_number=1.3.1.85;Name=ccr;db_xref=COG:COG0604;gene=ccr;inference=ab initio prediction:Prodigal:002006,similar to AA sequence:UniProtKB:Q3IZ91;locus_tag=LNAOJCKE_01548;product=Crotonyl-CoA carboxylase/reductase
contig00003	Prodigal:002006	CDS	280460	281113	.	-	0	ID=LNAOJCKE_01549;inference=ab initio prediction:Prodigal:002006;locus_tag=LNAOJCKE_01549;product=hypothetical protein
contig00003	Prodigal:002006	CDS	281280	282299	.	-	0	ID=LNAOJCKE_01550;eC_number=1.1.1.86;Name=ilvC;db_xref=COG:COG0059;gene=ilvC;inference=ab initio prediction:Prodigal:002006,similar to AA sequence:UniProtKB:Q9HVA2;locus_tag=LNAOJCKE_01550;product=Ketol-acid reductoisomerase (NADP(+))
contig00003	Prodigal:002006	CDS	282333	282980	.	-	0	ID=LNAOJCKE_01551;inference=ab initio prediction:Prodigal:002006;locus_tag=LNAOJCKE_01551;product=hypothetical protein
contig00003	Aragorn:001002	tRNA	283205	283279	.	+	.	ID=LNAOJCKE_01552;inference=COORDINATES:profile:Aragorn:001002;locus_tag=LNAOJCKE_01552;product=tRNA-Val(cac)
contig00003	Prodigal:002006	CDS	283412	283966	.	+	0	ID=LNAOJCKE_01553;inference=ab initio prediction:Prodigal:002006;locus_tag=LNAOJCKE_01553;product=hypothetical protein
contig00003	Prodigal:002006	CDS	284031	285563	.	-	0	ID=LNAOJCKE_01554;eC_number=6.4.1.3;Name=pccB;db_xref=COG:COG4799;gene=pccB;inference=ab initio prediction:Prodigal:002006,similar to AA sequence:UniProtKB:Q3J4E3;locus_tag=LNAOJCKE_01554;product=Propionyl-CoA carboxylase beta chain
contig00003	Prodigal:002006	CDS	286097	286900	.	-	0	ID=LNAOJCKE_01555;inference=ab initio prediction:Prodigal:002006;locus_tag=LNAOJCKE_01555;product=hypothetical protein
contig00003	Prodigal:002006	CDS	286963	287664	.	-	0	ID=LNAOJCKE_01556;eC_number=3.6.1.1;Name=ppaX;db_xref=COG:COG0546;gene=ppaX;inference=ab initio prediction:Prodigal:002006,similar to AA sequence:UniProtKB:Q9JMQ2;locus_tag=LNAOJCKE_01556;product=Pyrophosphatase PpaX
contig00003	Prodigal:002006	CDS	287685	288071	.	-	0	ID=LNAOJCKE_01557;inference=ab initio prediction:Prodigal:002006;locus_tag=LNAOJCKE_01557;product=hypothetical protein
contig00003	Prodigal:002006	CDS	288282	289682	.	-	0	ID=LNAOJCKE_01558;inference=ab initio prediction:Prodigal:002006;locus_tag=LNAOJCKE_01558;product=hypothetical protein
contig00003	Prodigal:002006	CDS	289783	291030	.	-	0	ID=LNAOJCKE_01559;Name=dnaK_2;db_xref=COG:COG0443;gene=dnaK_2;inference=ab initio prediction:Prodigal:002006,similar to AA sequence:UniProtKB:P30721;locus_tag=LNAOJCKE_01559;product=Chaperone protein DnaK
contig00003	Prodigal:002006	CDS	291128	292624	.	-	0	ID=LNAOJCKE_01560;eC_number=3.4.17.19;db_xref=COG:COG2317;inference=ab initio prediction:Prodigal:002006,similar to AA sequence:UniProtKB:Q5SLM3;locus_tag=LNAOJCKE_01560;product=Thermostable carboxypeptidase 1
contig00003	Prodigal:002006	CDS	292660	293982	.	-	0	ID=LNAOJCKE_01561;Name=rarA;db_xref=COG:COG2256;gene=rarA;inference=ab initio prediction:Prodigal:002006,similar to AA sequence:UniProtKB:P0AAZ4;locus_tag=LNAOJCKE_01561;product=Replication-associated recombination protein A
contig00003	Aragorn:001002	tRNA	294106	294195	.	+	.	ID=LNAOJCKE_01562;inference=COORDINATES:profile:Aragorn:001002;locus_tag=LNAOJCKE_01562;product=tRNA-Ser(cga)
contig00003	Prodigal:002006	CDS	294281	295846	.	+	0	ID=LNAOJCKE_01563;Name=xerC_2;gene=xerC_2;inference=ab initio prediction:Prodigal:002006,protein motif:HAMAP:MF_01808;locus_tag=LNAOJCKE_01563;product=Tyrosine recombinase XerC
contig00003	Prodigal:002006	CDS	296458	298020	.	+	0	ID=LNAOJCKE_01564;inference=ab initio prediction:Prodigal:002006;locus_tag=LNAOJCKE_01564;product=hypothetical protein
contig00003	Prodigal:002006	CDS	298161	299591	.	+	0	ID=LNAOJCKE_01565;inference=ab initio prediction:Prodigal:002006;locus_tag=LNAOJCKE_01565;product=hypothetical protein
contig00003	Prodigal:002006	CDS	299623	299718	.	+	0	ID=LNAOJCKE_01566;inference=ab initio prediction:Prodigal:002006;locus_tag=LNAOJCKE_01566;product=hypothetical protein
contig00003	Prodigal:002006	CDS	299736	299831	.	-	0	ID=LNAOJCKE_01567;inference=ab initio prediction:Prodigal:002006;locus_tag=LNAOJCKE_01567;product=hypothetical protein
contig00003	Prodigal:002006	CDS	300142	300603	.	-	0	ID=LNAOJCKE_01568;inference=ab initio prediction:Prodigal:002006;locus_tag=LNAOJCKE_01568;product=hypothetical protein
contig00003	Prodigal:002006	CDS	300877	301644	.	+	0	ID=LNAOJCKE_01569;inference=ab initio prediction:Prodigal:002006;locus_tag=LNAOJCKE_01569;product=hypothetical protein
contig00003	Prodigal:002006	CDS	301753	302088	.	+	0	ID=LNAOJCKE_01570;inference=ab initio prediction:Prodigal:002006;locus_tag=LNAOJCKE_01570;product=hypothetical protein
contig00003	Prodigal:002006	CDS	302176	302469	.	+	0	ID=LNAOJCKE_01571;inference=ab initio prediction:Prodigal:002006;locus_tag=LNAOJCKE_01571;product=hypothetical protein
contig00003	Prodigal:002006	CDS	302754	304169	.	+	0	ID=LNAOJCKE_01572;inference=ab initio prediction:Prodigal:002006;locus_tag=LNAOJCKE_01572;product=hypothetical protein
contig00003	Prodigal:002006	CDS	304324	304686	.	-	0	ID=LNAOJCKE_01573;inference=ab initio prediction:Prodigal:002006;locus_tag=LNAOJCKE_01573;product=hypothetical protein
contig00003	Prodigal:002006	CDS	304745	306322	.	+	0	ID=LNAOJCKE_01574;inference=ab initio prediction:Prodigal:002006;locus_tag=LNAOJCKE_01574;product=hypothetical protein
contig00003	Prodigal:002006	CDS	306319	307218	.	+	0	ID=LNAOJCKE_01575;Name=noc_1;gene=noc_1;inference=ab initio prediction:Prodigal:002006,protein motif:HAMAP:MF_02015;locus_tag=LNAOJCKE_01575;product=Nucleoid occlusion protein
contig00003	Prodigal:002006	CDS	307215	308123	.	+	0	ID=LNAOJCKE_01576;inference=ab initio prediction:Prodigal:002006;locus_tag=LNAOJCKE_01576;product=hypothetical protein
contig00003	Prodigal:002006	CDS	308749	309804	.	+	0	ID=LNAOJCKE_01577;inference=ab initio prediction:Prodigal:002006;locus_tag=LNAOJCKE_01577;product=hypothetical protein
contig00003	Prodigal:002006	CDS	309812	310576	.	-	0	ID=LNAOJCKE_01578;inference=ab initio prediction:Prodigal:002006;locus_tag=LNAOJCKE_01578;product=hypothetical protein
contig00003	Prodigal:002006	CDS	310617	310919	.	-	0	ID=LNAOJCKE_01579;inference=ab initio prediction:Prodigal:002006;locus_tag=LNAOJCKE_01579;product=hypothetical protein
contig00003	Prodigal:002006	CDS	311657	311773	.	+	0	ID=LNAOJCKE_01580;inference=ab initio prediction:Prodigal:002006;locus_tag=LNAOJCKE_01580;product=hypothetical protein
contig00003	Prodigal:002006	CDS	311869	312960	.	+	0	ID=LNAOJCKE_01581;eC_number=3.4.21.26;inference=ab initio prediction:Prodigal:002006,similar to AA sequence:UniProtKB:Q06903;locus_tag=LNAOJCKE_01581;product=Prolyl endopeptidase
contig00003	Prodigal:002006	CDS	313018	313401	.	-	0	ID=LNAOJCKE_01582;inference=ab initio prediction:Prodigal:002006;locus_tag=LNAOJCKE_01582;product=hypothetical protein
contig00003	Prodigal:002006	CDS	313728	314684	.	-	0	ID=LNAOJCKE_01583;eC_number=1.1.1.103;Name=tdh_1;gene=tdh_1;inference=ab initio prediction:Prodigal:002006,protein motif:HAMAP:MF_00627;locus_tag=LNAOJCKE_01583;product=L-threonine 3-dehydrogenase
contig00003	Prodigal:002006	CDS	314780	315667	.	+	0	ID=LNAOJCKE_01584;Name=gcvA_1;gene=gcvA_1;inference=ab initio prediction:Prodigal:002006,similar to AA sequence:UniProtKB:P0A9F6;locus_tag=LNAOJCKE_01584;product=Glycine cleavage system transcriptional activator
contig00003	Prodigal:002006	CDS	315862	316041	.	-	0	ID=LNAOJCKE_01585;inference=ab initio prediction:Prodigal:002006;locus_tag=LNAOJCKE_01585;product=hypothetical protein
contig00004	Prodigal:002006	CDS	1318	1491	.	+	0	ID=LNAOJCKE_01586;inference=ab initio prediction:Prodigal:002006;locus_tag=LNAOJCKE_01586;product=hypothetical protein
contig00004	Prodigal:002006	CDS	1659	2060	.	+	0	ID=LNAOJCKE_01587;inference=ab initio prediction:Prodigal:002006;locus_tag=LNAOJCKE_01587;product=hypothetical protein
contig00004	Prodigal:002006	CDS	2090	2569	.	+	0	ID=LNAOJCKE_01588;inference=ab initio prediction:Prodigal:002006;locus_tag=LNAOJCKE_01588;product=hypothetical protein
contig00004	Prodigal:002006	CDS	3104	3661	.	-	0	ID=LNAOJCKE_01589;Name=hin_2;db_xref=COG:COG1961;gene=hin_2;inference=ab initio prediction:Prodigal:002006,similar to AA sequence:UniProtKB:P03013;locus_tag=LNAOJCKE_01589;product=DNA-invertase hin
contig00004	Prodigal:002006	CDS	4226	5440	.	+	0	ID=LNAOJCKE_01590;inference=ab initio prediction:Prodigal:002006;locus_tag=LNAOJCKE_01590;product=hypothetical protein
contig00004	Prodigal:002006	CDS	6107	6319	.	+	0	ID=LNAOJCKE_01591;inference=ab initio prediction:Prodigal:002006;locus_tag=LNAOJCKE_01591;product=hypothetical protein
contig00004	Prodigal:002006	CDS	6331	6516	.	+	0	ID=LNAOJCKE_01592;inference=ab initio prediction:Prodigal:002006;locus_tag=LNAOJCKE_01592;product=hypothetical protein
contig00004	Prodigal:002006	CDS	6539	8320	.	-	0	ID=LNAOJCKE_01593;Name=xerC_3;gene=xerC_3;inference=ab initio prediction:Prodigal:002006,protein motif:HAMAP:MF_01808;locus_tag=LNAOJCKE_01593;product=Tyrosine recombinase XerC
contig00004	Prodigal:002006	CDS	8720	9154	.	+	0	ID=LNAOJCKE_01594;inference=ab initio prediction:Prodigal:002006;locus_tag=LNAOJCKE_01594;product=hypothetical protein
contig00004	Prodigal:002006	CDS	9151	11187	.	+	0	ID=LNAOJCKE_01595;Name=aaeB_1;gene=aaeB_1;inference=ab initio prediction:Prodigal:002006,protein motif:HAMAP:MF_01545;locus_tag=LNAOJCKE_01595;product=p-hydroxybenzoic acid efflux pump subunit AaeB
contig00004	Prodigal:002006	CDS	11196	11390	.	+	0	ID=LNAOJCKE_01596;inference=ab initio prediction:Prodigal:002006;locus_tag=LNAOJCKE_01596;product=hypothetical protein
contig00004	Prodigal:002006	CDS	11387	12466	.	+	0	ID=LNAOJCKE_01597;Name=aaeA_2;gene=aaeA_2;inference=ab initio prediction:Prodigal:002006,protein motif:HAMAP:MF_01544;locus_tag=LNAOJCKE_01597;product=p-hydroxybenzoic acid efflux pump subunit AaeA
contig00004	Prodigal:002006	CDS	12523	13872	.	+	0	ID=LNAOJCKE_01598;eC_number=6.1.1.17;Name=gltX_1;gene=gltX_1;inference=ab initio prediction:Prodigal:002006,similar to AA sequence:UniProtKB:P99170;locus_tag=LNAOJCKE_01598;product=Glutamate--tRNA ligase
contig00004	Prodigal:002006	CDS	13971	14750	.	-	0	ID=LNAOJCKE_01599;eC_number=2.1.1.-;Name=ycgJ;gene=ycgJ;inference=ab initio prediction:Prodigal:002006,similar to AA sequence:UniProtKB:O31474;locus_tag=LNAOJCKE_01599;product=putative methyltransferase YcgJ
contig00004	Prodigal:002006	CDS	14747	15235	.	-	0	ID=LNAOJCKE_01600;inference=ab initio prediction:Prodigal:002006;locus_tag=LNAOJCKE_01600;product=hypothetical protein
contig00004	Prodigal:002006	CDS	15439	16662	.	-	0	ID=LNAOJCKE_01601;Name=ynfM;gene=ynfM;inference=ab initio prediction:Prodigal:002006,similar to AA sequence:UniProtKB:P43531;locus_tag=LNAOJCKE_01601;product=Inner membrane transport protein YnfM
contig00004	Prodigal:002006	CDS	16739	18826	.	-	0	ID=LNAOJCKE_01602;Name=pal_1;gene=pal_1;inference=ab initio prediction:Prodigal:002006,protein motif:HAMAP:MF_02204;locus_tag=LNAOJCKE_01602;product=Peptidoglycan-associated lipoprotein
contig00004	Prodigal:002006	CDS	18987	20045	.	-	0	ID=LNAOJCKE_01603;inference=ab initio prediction:Prodigal:002006;locus_tag=LNAOJCKE_01603;product=hypothetical protein
contig00004	Prodigal:002006	CDS	20145	20690	.	+	0	ID=LNAOJCKE_01604;inference=ab initio prediction:Prodigal:002006;locus_tag=LNAOJCKE_01604;product=hypothetical protein
contig00004	Prodigal:002006	CDS	20720	21046	.	-	0	ID=LNAOJCKE_01605;inference=ab initio prediction:Prodigal:002006;locus_tag=LNAOJCKE_01605;product=hypothetical protein
contig00004	Prodigal:002006	CDS	21374	22762	.	+	0	ID=LNAOJCKE_01606;eC_number=6.1.1.16;Name=cysS;db_xref=COG:COG0215;gene=cysS;inference=ab initio prediction:Prodigal:002006,similar to AA sequence:UniProtKB:P21888;locus_tag=LNAOJCKE_01606;product=Cysteine--tRNA ligase
contig00004	Prodigal:002006	CDS	23166	25220	.	+	0	ID=LNAOJCKE_01607;inference=ab initio prediction:Prodigal:002006;locus_tag=LNAOJCKE_01607;product=hypothetical protein
contig00004	Prodigal:002006	CDS	25392	26183	.	-	0	ID=LNAOJCKE_01608;inference=ab initio prediction:Prodigal:002006;locus_tag=LNAOJCKE_01608;product=hypothetical protein
contig00004	Prodigal:002006	CDS	26183	26785	.	-	0	ID=LNAOJCKE_01609;eC_number=3.2.2.-;db_xref=COG:COG1611;inference=ab initio prediction:Prodigal:002006,similar to AA sequence:UniProtKB:P48636;locus_tag=LNAOJCKE_01609;product=Putative cytokinin riboside 5'-monophosphate phosphoribohydrolase
contig00004	Prodigal:002006	CDS	27014	28624	.	+	0	ID=LNAOJCKE_01610;inference=ab initio prediction:Prodigal:002006;locus_tag=LNAOJCKE_01610;product=hypothetical protein
contig00004	Prodigal:002006	CDS	28734	30656	.	+	0	ID=LNAOJCKE_01611;Name=atm1_2;db_xref=COG:COG5265;gene=atm1_2;inference=ab initio prediction:Prodigal:002006,similar to AA sequence:UniProtKB:Q2G506;locus_tag=LNAOJCKE_01611;product=ATM1-type heavy metal exporter
contig00004	Prodigal:002006	CDS	30732	31442	.	+	0	ID=LNAOJCKE_01612;eC_number=4.1.1.65;Name=psd_1;db_xref=COG:COG0688;gene=psd_1;inference=ab initio prediction:Prodigal:002006,similar to AA sequence:UniProtKB:P9WHQ5;locus_tag=LNAOJCKE_01612;product=Phosphatidylserine decarboxylase proenzyme
contig00004	Prodigal:002006	CDS	31518	32357	.	+	0	ID=LNAOJCKE_01613;inference=ab initio prediction:Prodigal:002006;locus_tag=LNAOJCKE_01613;product=hypothetical protein
contig00004	Prodigal:002006	CDS	32524	33591	.	+	0	ID=LNAOJCKE_01614;eC_number=1.13.12.-;Name=pnoA;gene=pnoA;inference=ab initio prediction:Prodigal:002006,similar to AA sequence:UniProtKB:D0V3Y4;locus_tag=LNAOJCKE_01614;product=Nitronate monooxygenase
contig00004	Prodigal:002006	CDS	33656	34273	.	-	0	ID=LNAOJCKE_01615;Name=rpsD;db_xref=COG:COG0522;gene=rpsD;inference=ab initio prediction:Prodigal:002006,similar to AA sequence:UniProtKB:Q6N9G0;locus_tag=LNAOJCKE_01615;product=30S ribosomal protein S4
contig00004	Prodigal:002006	CDS	34561	35769	.	+	0	ID=LNAOJCKE_01616;inference=ab initio prediction:Prodigal:002006,similar to AA sequence:ISfinder:TnXax1;locus_tag=LNAOJCKE_01616;product=Tn3 family transposase TnXax1
contig00004	Prodigal:002006	CDS	35988	36380	.	-	0	ID=LNAOJCKE_01617;Name=rplS;db_xref=COG:COG0335;gene=rplS;inference=ab initio prediction:Prodigal:002006,similar to AA sequence:UniProtKB:Q6ND68;locus_tag=LNAOJCKE_01617;product=50S ribosomal protein L19
contig00004	Prodigal:002006	CDS	36512	37402	.	-	0	ID=LNAOJCKE_01618;eC_number=2.7.4.1;db_xref=COG:COG2326;inference=ab initio prediction:Prodigal:002006,similar to AA sequence:UniProtKB:Q9I154;locus_tag=LNAOJCKE_01618;product=Polyphosphate:ADP phosphotransferase
contig00004	Prodigal:002006	CDS	37596	38981	.	-	0	ID=LNAOJCKE_01619;inference=ab initio prediction:Prodigal:002006;locus_tag=LNAOJCKE_01619;product=hypothetical protein
contig00004	Prodigal:002006	CDS	39130	39855	.	-	0	ID=LNAOJCKE_01620;inference=ab initio prediction:Prodigal:002006;locus_tag=LNAOJCKE_01620;product=hypothetical protein
contig00004	Prodigal:002006	CDS	39852	40814	.	-	0	ID=LNAOJCKE_01621;eC_number=2.1.3.15;Name=accA;db_xref=COG:COG0825;gene=accA;inference=ab initio prediction:Prodigal:002006,similar to AA sequence:UniProtKB:P0ABD5;locus_tag=LNAOJCKE_01621;product=Acetyl-coenzyme A carboxylase carboxyl transferase subunit alpha
contig00004	Prodigal:002006	CDS	41022	41807	.	+	0	ID=LNAOJCKE_01622;eC_number=1.1.1.30;Name=bdhA;gene=bdhA;inference=ab initio prediction:Prodigal:002006,similar to AA sequence:UniProtKB:O86034;locus_tag=LNAOJCKE_01622;product=D-beta-hydroxybutyrate dehydrogenase
contig00004	Prodigal:002006	CDS	41860	42216	.	-	0	ID=LNAOJCKE_01623;inference=ab initio prediction:Prodigal:002006;locus_tag=LNAOJCKE_01623;product=hypothetical protein
contig00004	Prodigal:002006	CDS	42471	43880	.	-	0	ID=LNAOJCKE_01624;inference=ab initio prediction:Prodigal:002006;locus_tag=LNAOJCKE_01624;product=hypothetical protein
contig00004	Prodigal:002006	CDS	44069	44272	.	-	0	ID=LNAOJCKE_01625;inference=ab initio prediction:Prodigal:002006;locus_tag=LNAOJCKE_01625;product=hypothetical protein
contig00004	Prodigal:002006	CDS	44600	45784	.	+	0	ID=LNAOJCKE_01626;inference=ab initio prediction:Prodigal:002006,similar to AA sequence:UniProtKB:Q9ADP8;locus_tag=LNAOJCKE_01626;product=putative transporter
contig00004	Prodigal:002006	CDS	45777	46754	.	-	0	ID=LNAOJCKE_01627;eC_number=2.6.1.9;Name=hisC_3;gene=hisC_3;inference=ab initio prediction:Prodigal:002006,protein motif:HAMAP:MF_01023;locus_tag=LNAOJCKE_01627;product=Histidinol-phosphate aminotransferase
contig00004	Prodigal:002006	CDS	46796	47794	.	+	0	ID=LNAOJCKE_01628;Name=cobD;db_xref=COG:COG1270;gene=cobD;inference=ab initio prediction:Prodigal:002006,similar to AA sequence:UniProtKB:P9WP93;locus_tag=LNAOJCKE_01628;product=Cobalamin biosynthesis protein CobD
contig00004	Prodigal:002006	CDS	47867	48973	.	+	0	ID=LNAOJCKE_01629;inference=ab initio prediction:Prodigal:002006;locus_tag=LNAOJCKE_01629;product=hypothetical protein
contig00004	Prodigal:002006	CDS	48986	50443	.	-	0	ID=LNAOJCKE_01630;Name=cobQ_1;gene=cobQ_1;inference=ab initio prediction:Prodigal:002006,similar to AA sequence:UniProtKB:P29932;locus_tag=LNAOJCKE_01630;product=Cobyric acid synthase
contig00004	Prodigal:002006	CDS	50515	51270	.	-	0	ID=LNAOJCKE_01631;eC_number=1.3.1.54;Name=cobK;gene=cobK;inference=ab initio prediction:Prodigal:002006,similar to AA sequence:UniProtKB:P21920;locus_tag=LNAOJCKE_01631;product=Precorrin-6A reductase
contig00004	Prodigal:002006	CDS	51298	52692	.	+	0	ID=LNAOJCKE_01632;eC_number=2.7.7.7;Name=dinB_1;gene=dinB_1;inference=ab initio prediction:Prodigal:002006,protein motif:HAMAP:MF_01113;locus_tag=LNAOJCKE_01632;product=DNA polymerase IV
contig00004	Prodigal:002006	CDS	52704	53231	.	-	0	ID=LNAOJCKE_01633;inference=ab initio prediction:Prodigal:002006;locus_tag=LNAOJCKE_01633;product=hypothetical protein
contig00004	Prodigal:002006	CDS	53349	54161	.	-	0	ID=LNAOJCKE_01634;inference=ab initio prediction:Prodigal:002006;locus_tag=LNAOJCKE_01634;product=hypothetical protein
contig00004	Prodigal:002006	CDS	54229	55095	.	-	0	ID=LNAOJCKE_01635;inference=ab initio prediction:Prodigal:002006;locus_tag=LNAOJCKE_01635;product=hypothetical protein
contig00004	Prodigal:002006	CDS	55608	56150	.	+	0	ID=LNAOJCKE_01636;inference=ab initio prediction:Prodigal:002006;locus_tag=LNAOJCKE_01636;product=hypothetical protein
contig00004	Prodigal:002006	CDS	56436	57140	.	-	0	ID=LNAOJCKE_01637;Name=phoB;db_xref=COG:COG0745;gene=phoB;inference=ab initio prediction:Prodigal:002006,similar to AA sequence:UniProtKB:P0AFJ5;locus_tag=LNAOJCKE_01637;product=Phosphate regulon transcriptional regulatory protein PhoB
contig00004	Prodigal:002006	CDS	57233	57946	.	-	0	ID=LNAOJCKE_01638;Name=phoU;db_xref=COG:COG0704;gene=phoU;inference=ab initio prediction:Prodigal:002006,similar to AA sequence:UniProtKB:Q51547;locus_tag=LNAOJCKE_01638;product=Phosphate-specific transport system accessory protein PhoU 
contig00004	Prodigal:002006	CDS	58078	58893	.	-	0	ID=LNAOJCKE_01639;eC_number=7.3.2.1;Name=pstB_2;db_xref=COG:COG1117;gene=pstB_2;inference=ab initio prediction:Prodigal:002006,similar to AA sequence:UniProtKB:P0AAH0;locus_tag=LNAOJCKE_01639;product=Phosphate import ATP-binding protein PstB
contig00004	Prodigal:002006	CDS	58931	59824	.	-	0	ID=LNAOJCKE_01640;Name=pstA;db_xref=COG:COG0581;gene=pstA;inference=ab initio prediction:Prodigal:002006,similar to AA sequence:UniProtKB:P07654;locus_tag=LNAOJCKE_01640;product=Phosphate transport system permease protein PstA
contig00004	Prodigal:002006	CDS	59882	60856	.	-	0	ID=LNAOJCKE_01641;Name=pstC;db_xref=COG:COG0573;gene=pstC;inference=ab initio prediction:Prodigal:002006,similar to AA sequence:UniProtKB:P0AGH8;locus_tag=LNAOJCKE_01641;product=Phosphate transport system permease protein PstC
contig00004	Prodigal:002006	CDS	60969	62039	.	-	0	ID=LNAOJCKE_01642;Name=pstS;db_xref=COG:COG0226;gene=pstS;inference=ab initio prediction:Prodigal:002006,similar to AA sequence:UniProtKB:P0AG82;locus_tag=LNAOJCKE_01642;product=Phosphate-binding protein PstS
contig00004	Prodigal:002006	CDS	62317	62592	.	+	0	ID=LNAOJCKE_01643;inference=ab initio prediction:Prodigal:002006;locus_tag=LNAOJCKE_01643;product=hypothetical protein
contig00004	Prodigal:002006	CDS	62638	62844	.	-	0	ID=LNAOJCKE_01644;inference=ab initio prediction:Prodigal:002006;locus_tag=LNAOJCKE_01644;product=hypothetical protein
contig00004	Prodigal:002006	CDS	63410	63583	.	-	0	ID=LNAOJCKE_01645;inference=ab initio prediction:Prodigal:002006;locus_tag=LNAOJCKE_01645;product=hypothetical protein
contig00004	Prodigal:002006	CDS	63685	63936	.	-	0	ID=LNAOJCKE_01646;inference=ab initio prediction:Prodigal:002006;locus_tag=LNAOJCKE_01646;product=hypothetical protein
contig00004	Prodigal:002006	CDS	64102	64464	.	-	0	ID=LNAOJCKE_01647;inference=ab initio prediction:Prodigal:002006;locus_tag=LNAOJCKE_01647;product=hypothetical protein
contig00004	Prodigal:002006	CDS	64538	64828	.	-	0	ID=LNAOJCKE_01648;inference=ab initio prediction:Prodigal:002006;locus_tag=LNAOJCKE_01648;product=hypothetical protein
contig00004	Prodigal:002006	CDS	64941	65912	.	+	0	ID=LNAOJCKE_01649;Name=nnr_2;db_xref=COG:COG0062;gene=nnr_2;inference=ab initio prediction:Prodigal:002006,similar to AA sequence:UniProtKB:Q9X024;locus_tag=LNAOJCKE_01649;product=Bifunctional NAD(P)H-hydrate repair enzyme Nnr
contig00004	Prodigal:002006	CDS	66000	66167	.	+	0	ID=LNAOJCKE_01650;inference=ab initio prediction:Prodigal:002006;locus_tag=LNAOJCKE_01650;product=hypothetical protein
contig00004	Prodigal:002006	CDS	66550	66798	.	+	0	ID=LNAOJCKE_01651;inference=ab initio prediction:Prodigal:002006;locus_tag=LNAOJCKE_01651;product=hypothetical protein
contig00004	Prodigal:002006	CDS	66825	67100	.	+	0	ID=LNAOJCKE_01652;inference=ab initio prediction:Prodigal:002006;locus_tag=LNAOJCKE_01652;product=hypothetical protein
contig00004	Prodigal:002006	CDS	67129	67371	.	+	0	ID=LNAOJCKE_01653;inference=ab initio prediction:Prodigal:002006;locus_tag=LNAOJCKE_01653;product=hypothetical protein
contig00004	Prodigal:002006	CDS	67523	67897	.	+	0	ID=LNAOJCKE_01654;inference=ab initio prediction:Prodigal:002006;locus_tag=LNAOJCKE_01654;product=hypothetical protein
contig00004	Aragorn:001002	tRNA	68118	68193	.	-	.	ID=LNAOJCKE_01655;inference=COORDINATES:profile:Aragorn:001002;locus_tag=LNAOJCKE_01655;product=tRNA-Asn(gtt)
contig00004	Aragorn:001002	tRNA	68439	68512	.	+	.	ID=LNAOJCKE_01656;inference=COORDINATES:profile:Aragorn:001002;locus_tag=LNAOJCKE_01656;product=tRNA-Cys(gca)
contig00004	Prodigal:002006	CDS	68697	69347	.	+	0	ID=LNAOJCKE_01657;eC_number=2.1.1.77;Name=pcm_1;gene=pcm_1;inference=ab initio prediction:Prodigal:002006,protein motif:HAMAP:MF_00090;locus_tag=LNAOJCKE_01657;product=Protein-L-isoaspartate O-methyltransferase
contig00004	Prodigal:002006	CDS	69775	71172	.	+	0	ID=LNAOJCKE_01658;Name=bepC;gene=bepC;inference=ab initio prediction:Prodigal:002006,similar to AA sequence:UniProtKB:Q8G0Y6;locus_tag=LNAOJCKE_01658;product=Outer membrane efflux protein BepC
contig00004	Prodigal:002006	CDS	71345	71902	.	+	0	ID=LNAOJCKE_01659;inference=ab initio prediction:Prodigal:002006;locus_tag=LNAOJCKE_01659;product=hypothetical protein
contig00004	Prodigal:002006	CDS	72035	74755	.	+	0	ID=LNAOJCKE_01660;eC_number=6.1.1.9;Name=valS;db_xref=COG:COG0525;gene=valS;inference=ab initio prediction:Prodigal:002006,similar to AA sequence:UniProtKB:Q9HXH0;locus_tag=LNAOJCKE_01660;product=Valine--tRNA ligase
contig00004	Prodigal:002006	CDS	74752	75489	.	+	0	ID=LNAOJCKE_01661;inference=ab initio prediction:Prodigal:002006;locus_tag=LNAOJCKE_01661;product=hypothetical protein
contig00004	Prodigal:002006	CDS	75606	77120	.	+	0	ID=LNAOJCKE_01662;eC_number=3.4.21.107;Name=degP_3;db_xref=COG:COG0265;gene=degP_3;inference=ab initio prediction:Prodigal:002006,similar to AA sequence:UniProtKB:P0C0V0;locus_tag=LNAOJCKE_01662;product=Periplasmic serine endoprotease DegP
contig00004	Prodigal:002006	CDS	77521	79518	.	+	0	ID=LNAOJCKE_01663;inference=ab initio prediction:Prodigal:002006;locus_tag=LNAOJCKE_01663;product=hypothetical protein
contig00004	Prodigal:002006	CDS	79699	80580	.	+	0	ID=LNAOJCKE_01664;eC_number=1.1.1.65;Name=pdxI;gene=pdxI;inference=ab initio prediction:Prodigal:002006,similar to AA sequence:UniProtKB:P25906;locus_tag=LNAOJCKE_01664;product=Pyridoxine 4-dehydrogenase
contig00004	Prodigal:002006	CDS	80686	81135	.	+	0	ID=LNAOJCKE_01665;inference=ab initio prediction:Prodigal:002006;locus_tag=LNAOJCKE_01665;product=hypothetical protein
contig00004	Prodigal:002006	CDS	81236	82315	.	+	0	ID=LNAOJCKE_01666;eC_number=1.1.1.83;Name=dmlA;db_xref=COG:COG0473;gene=dmlA;inference=ab initio prediction:Prodigal:002006,similar to AA sequence:UniProtKB:P76251;locus_tag=LNAOJCKE_01666;product=D-malate dehydrogenase [decarboxylating]
contig00004	Prodigal:002006	CDS	82329	83153	.	+	0	ID=LNAOJCKE_01667;eC_number=2.3.1.247;Name=kce_1;gene=kce_1;inference=ab initio prediction:Prodigal:002006,similar to AA sequence:UniProtKB:B0VHH0;locus_tag=LNAOJCKE_01667;product=3-keto-5-aminohexanoate cleavage enzyme
contig00004	Prodigal:002006	CDS	83248	84603	.	-	0	ID=LNAOJCKE_01668;Name=kgtP;gene=kgtP;inference=ab initio prediction:Prodigal:002006,similar to AA sequence:UniProtKB:P0AEX3;locus_tag=LNAOJCKE_01668;product=Alpha-ketoglutarate permease
contig00004	Prodigal:002006	CDS	84962	85666	.	-	0	ID=LNAOJCKE_01669;inference=ab initio prediction:Prodigal:002006;locus_tag=LNAOJCKE_01669;product=hypothetical protein
contig00004	Prodigal:002006	CDS	85703	85882	.	+	0	ID=LNAOJCKE_01670;inference=ab initio prediction:Prodigal:002006;locus_tag=LNAOJCKE_01670;product=hypothetical protein
contig00004	Prodigal:002006	CDS	86057	86782	.	+	0	ID=LNAOJCKE_01671;eC_number=3.4.21.88;Name=lexA_1;db_xref=COG:COG1974;gene=lexA_1;inference=ab initio prediction:Prodigal:002006,similar to AA sequence:UniProtKB:Q9ZFA4;locus_tag=LNAOJCKE_01671;product=LexA repressor
contig00004	Prodigal:002006	CDS	86776	89034	.	-	0	ID=LNAOJCKE_01672;inference=ab initio prediction:Prodigal:002006;locus_tag=LNAOJCKE_01672;product=hypothetical protein
contig00004	Prodigal:002006	CDS	89192	90616	.	+	0	ID=LNAOJCKE_01673;eC_number=6.1.1.17;Name=gltX_2;gene=gltX_2;inference=ab initio prediction:Prodigal:002006,similar to AA sequence:UniProtKB:Q2SX36;locus_tag=LNAOJCKE_01673;product=Glutamate--tRNA ligase
contig00004	Prodigal:002006	CDS	91094	92383	.	+	0	ID=LNAOJCKE_01674;eC_number=2.3.3.16;Name=gltA;db_xref=COG:COG0372;gene=gltA;inference=ab initio prediction:Prodigal:002006,similar to AA sequence:UniProtKB:P14165;locus_tag=LNAOJCKE_01674;product=Citrate synthase
contig00004	Prodigal:002006	CDS	92429	92911	.	-	0	ID=LNAOJCKE_01675;inference=ab initio prediction:Prodigal:002006,similar to AA sequence:UniProtKB:P0A8D3;locus_tag=LNAOJCKE_01675;note=UPF0178 protein YaiI;product=hypothetical protein
contig00004	Prodigal:002006	CDS	92908	94068	.	-	0	ID=LNAOJCKE_01676;eC_number=2.4.1.182;Name=lpxB;db_xref=COG:COG0763;gene=lpxB;inference=ab initio prediction:Prodigal:002006,similar to AA sequence:UniProtKB:P10441;locus_tag=LNAOJCKE_01676;product=Lipid-A-disaccharide synthase
contig00004	Prodigal:002006	CDS	94065	94913	.	-	0	ID=LNAOJCKE_01677;eC_number=3.6.1.54;Name=lpxI;db_xref=COG:COG3494;gene=lpxI;inference=ab initio prediction:Prodigal:002006,similar to AA sequence:UniProtKB:Q9A716;locus_tag=LNAOJCKE_01677;product=UDP-2%2C3-diacylglucosamine pyrophosphatase LpxI
contig00004	Prodigal:002006	CDS	94925	95734	.	-	0	ID=LNAOJCKE_01678;eC_number=2.3.1.129;Name=lpxA;db_xref=COG:COG1043;gene=lpxA;inference=ab initio prediction:Prodigal:002006,similar to AA sequence:UniProtKB:P0A722;locus_tag=LNAOJCKE_01678;product=Acyl-[acyl-carrier-protein]--UDP-N-acetylglucosamine O-acyltransferase
contig00004	Prodigal:002006	CDS	95737	96198	.	-	0	ID=LNAOJCKE_01679;eC_number=4.2.1.59;Name=fabZ;gene=fabZ;inference=ab initio prediction:Prodigal:002006,similar to AA sequence:UniProtKB:A1VXZ7;locus_tag=LNAOJCKE_01679;product=3-hydroxyacyl-[acyl-carrier-protein] dehydratase FabZ
contig00004	Prodigal:002006	CDS	96370	97596	.	-	0	ID=LNAOJCKE_01680;eC_number=2.10.1.1;Name=moeA_3;db_xref=COG:COG0303;gene=moeA_3;inference=ab initio prediction:Prodigal:002006,similar to AA sequence:UniProtKB:P12281;locus_tag=LNAOJCKE_01680;product=Molybdopterin molybdenumtransferase
contig00004	Prodigal:002006	CDS	97593	98078	.	-	0	ID=LNAOJCKE_01681;eC_number=4.6.1.17;Name=moaC;db_xref=COG:COG0315;gene=moaC;inference=ab initio prediction:Prodigal:002006,similar to AA sequence:UniProtKB:P0A738;locus_tag=LNAOJCKE_01681;product=Cyclic pyranopterin monophosphate synthase
contig00004	Prodigal:002006	CDS	98075	98932	.	-	0	ID=LNAOJCKE_01682;eC_number=4.1.1.48;Name=trpC;gene=trpC;inference=ab initio prediction:Prodigal:002006,similar to AA sequence:UniProtKB:Q2YRR4;locus_tag=LNAOJCKE_01682;product=Indole-3-glycerol phosphate synthase
contig00004	Prodigal:002006	CDS	99068	100081	.	-	0	ID=LNAOJCKE_01683;eC_number=2.4.2.18;Name=trpD;db_xref=COG:COG0547;gene=trpD;inference=ab initio prediction:Prodigal:002006,similar to AA sequence:UniProtKB:P00500;locus_tag=LNAOJCKE_01683;product=Anthranilate phosphoribosyltransferase
contig00004	Prodigal:002006	CDS	100170	100802	.	-	0	ID=LNAOJCKE_01684;eC_number=2.6.1.85;Name=pabA_1;db_xref=COG:COG0512;gene=pabA_1;inference=ab initio prediction:Prodigal:002006,similar to AA sequence:UniProtKB:P28819;locus_tag=LNAOJCKE_01684;product=Aminodeoxychorismate/anthranilate synthase component 2
contig00004	Prodigal:002006	CDS	100925	102445	.	-	0	ID=LNAOJCKE_01685;eC_number=4.1.3.27;Name=trpE;db_xref=COG:COG0147;gene=trpE;inference=ab initio prediction:Prodigal:002006,similar to AA sequence:UniProtKB:P20580;locus_tag=LNAOJCKE_01685;product=Anthranilate synthase component 1
contig00004	Prodigal:002006	CDS	102454	104358	.	-	0	ID=LNAOJCKE_01686;eC_number=5.2.1.8;Name=prsA;gene=prsA;inference=ab initio prediction:Prodigal:002006,protein motif:HAMAP:MF_01145;locus_tag=LNAOJCKE_01686;product=Foldase protein PrsA
contig00004	Prodigal:002006	CDS	104597	105361	.	+	0	ID=LNAOJCKE_01687;eC_number=5.3.1.1;Name=tpiA;db_xref=COG:COG0149;gene=tpiA;inference=ab initio prediction:Prodigal:002006,similar to AA sequence:UniProtKB:Q8L1Z5;locus_tag=LNAOJCKE_01687;product=Triosephosphate isomerase
contig00004	Prodigal:002006	CDS	105358	105855	.	+	0	ID=LNAOJCKE_01688;inference=ab initio prediction:Prodigal:002006;locus_tag=LNAOJCKE_01688;product=hypothetical protein
contig00004	Prodigal:002006	CDS	105893	106399	.	-	0	ID=LNAOJCKE_01689;inference=ab initio prediction:Prodigal:002006,similar to AA sequence:ISfinder:ISPpu30;locus_tag=LNAOJCKE_01689;product=IS66 family transposase ISPpu30
contig00004	Prodigal:002006	CDS	106399	106680	.	-	0	ID=LNAOJCKE_01690;inference=ab initio prediction:Prodigal:002006;locus_tag=LNAOJCKE_01690;product=hypothetical protein
contig00004	Prodigal:002006	CDS	106918	107388	.	+	0	ID=LNAOJCKE_01691;inference=ab initio prediction:Prodigal:002006;locus_tag=LNAOJCKE_01691;product=hypothetical protein
contig00004	Prodigal:002006	CDS	107575	109203	.	+	0	ID=LNAOJCKE_01692;eC_number=6.3.4.2;Name=pyrG;db_xref=COG:COG0504;gene=pyrG;inference=ab initio prediction:Prodigal:002006,similar to AA sequence:UniProtKB:P0A7E5;locus_tag=LNAOJCKE_01692;product=CTP synthase
contig00004	Prodigal:002006	CDS	109355	109753	.	+	0	ID=LNAOJCKE_01693;inference=ab initio prediction:Prodigal:002006,similar to AA sequence:UniProtKB:P0AF80;locus_tag=LNAOJCKE_01693;note=UPF0719 inner membrane protein YjfL;product=hypothetical protein
contig00004	Prodigal:002006	CDS	109758	110390	.	+	0	ID=LNAOJCKE_01694;inference=ab initio prediction:Prodigal:002006;locus_tag=LNAOJCKE_01694;product=hypothetical protein
contig00004	Prodigal:002006	CDS	110390	111553	.	+	0	ID=LNAOJCKE_01695;eC_number=6.3.1.-;Name=yjfC;db_xref=COG:COG0754;gene=yjfC;inference=ab initio prediction:Prodigal:002006,similar to AA sequence:UniProtKB:P33222;locus_tag=LNAOJCKE_01695;product=Putative acid--amine ligase YjfC
contig00004	Prodigal:002006	CDS	111617	111910	.	-	0	ID=LNAOJCKE_01696;inference=ab initio prediction:Prodigal:002006;locus_tag=LNAOJCKE_01696;product=hypothetical protein
contig00004	Prodigal:002006	CDS	112068	112520	.	+	0	ID=LNAOJCKE_01697;inference=ab initio prediction:Prodigal:002006;locus_tag=LNAOJCKE_01697;product=hypothetical protein
contig00004	Prodigal:002006	CDS	112606	114249	.	+	0	ID=LNAOJCKE_01698;inference=ab initio prediction:Prodigal:002006;locus_tag=LNAOJCKE_01698;product=hypothetical protein
contig00004	Prodigal:002006	CDS	114246	114617	.	+	0	ID=LNAOJCKE_01699;inference=ab initio prediction:Prodigal:002006;locus_tag=LNAOJCKE_01699;product=hypothetical protein
contig00004	Prodigal:002006	CDS	114686	115813	.	+	0	ID=LNAOJCKE_01700;eC_number=6.3.2.2;db_xref=COG:COG2170;inference=ab initio prediction:Prodigal:002006,similar to AA sequence:UniProtKB:P9WPK9;locus_tag=LNAOJCKE_01700;product=Putative glutamate--cysteine ligase 2
contig00004	Prodigal:002006	CDS	115896	116441	.	+	0	ID=LNAOJCKE_01701;inference=ab initio prediction:Prodigal:002006;locus_tag=LNAOJCKE_01701;product=hypothetical protein
contig00004	Prodigal:002006	CDS	116612	117658	.	-	0	ID=LNAOJCKE_01702;eC_number=4.1.2.49;Name=ltaA;gene=ltaA;inference=ab initio prediction:Prodigal:002006,similar to AA sequence:UniProtKB:O07051;locus_tag=LNAOJCKE_01702;product=L-allo-threonine aldolase
contig00004	Prodigal:002006	CDS	117910	118587	.	+	0	ID=LNAOJCKE_01703;Name=rspR_1;db_xref=COG:COG1802;gene=rspR_1;inference=ab initio prediction:Prodigal:002006,similar to AA sequence:UniProtKB:P0ACM2;locus_tag=LNAOJCKE_01703;product=HTH-type transcriptional repressor RspR
contig00004	Prodigal:002006	CDS	118925	119749	.	-	0	ID=LNAOJCKE_01704;eC_number=4.2.1.150;Name=crt_1;db_xref=COG:COG1024;gene=crt_1;inference=ab initio prediction:Prodigal:002006,similar to AA sequence:UniProtKB:P52046;locus_tag=LNAOJCKE_01704;product=Short-chain-enoyl-CoA hydratase
contig00004	Prodigal:002006	CDS	119773	120993	.	-	0	ID=LNAOJCKE_01705;eC_number=2.8.3.19;Name=yfdE;db_xref=COG:COG1804;gene=yfdE;inference=ab initio prediction:Prodigal:002006,similar to AA sequence:UniProtKB:P76518;locus_tag=LNAOJCKE_01705;product=Acetyl-CoA:oxalate CoA-transferase
contig00004	Prodigal:002006	CDS	121341	121808	.	+	0	ID=LNAOJCKE_01706;inference=ab initio prediction:Prodigal:002006;locus_tag=LNAOJCKE_01706;product=hypothetical protein
contig00004	Prodigal:002006	CDS	121875	122297	.	+	0	ID=LNAOJCKE_01707;inference=ab initio prediction:Prodigal:002006;locus_tag=LNAOJCKE_01707;product=hypothetical protein
contig00004	Prodigal:002006	CDS	122352	123365	.	-	0	ID=LNAOJCKE_01708;eC_number=2.7.1.15;Name=RBKS_1;gene=RBKS_1;inference=ab initio prediction:Prodigal:002006,protein motif:HAMAP:MF_01987;locus_tag=LNAOJCKE_01708;product=Ribokinase
contig00004	Prodigal:002006	CDS	123441	124010	.	-	0	ID=LNAOJCKE_01709;inference=ab initio prediction:Prodigal:002006;locus_tag=LNAOJCKE_01709;product=hypothetical protein
contig00004	Prodigal:002006	CDS	124056	124376	.	-	0	ID=LNAOJCKE_01710;inference=ab initio prediction:Prodigal:002006;locus_tag=LNAOJCKE_01710;product=hypothetical protein
contig00004	Prodigal:002006	CDS	124508	126955	.	+	0	ID=LNAOJCKE_01711;eC_number=6.5.1.2;Name=ligA;gene=ligA;inference=ab initio prediction:Prodigal:002006,protein motif:HAMAP:MF_01588;locus_tag=LNAOJCKE_01711;product=DNA ligase
contig00004	Prodigal:002006	CDS	127867	128949	.	+	0	ID=LNAOJCKE_01712;eC_number=2.1.1.199;Name=rsmH;db_xref=COG:COG0275;gene=rsmH;inference=ab initio prediction:Prodigal:002006,similar to AA sequence:UniProtKB:P60390;locus_tag=LNAOJCKE_01712;product=Ribosomal RNA small subunit methyltransferase H
contig00004	Prodigal:002006	CDS	128946	129377	.	+	0	ID=LNAOJCKE_01713;inference=ab initio prediction:Prodigal:002006;locus_tag=LNAOJCKE_01713;product=hypothetical protein
contig00004	Prodigal:002006	CDS	129385	131274	.	+	0	ID=LNAOJCKE_01714;eC_number=3.4.16.4;Name=ftsI;gene=ftsI;inference=ab initio prediction:Prodigal:002006,similar to AA sequence:UniProtKB:B8H0A0;locus_tag=LNAOJCKE_01714;product=putative peptidoglycan D%2CD-transpeptidase FtsI
contig00004	Prodigal:002006	CDS	131332	132795	.	+	0	ID=LNAOJCKE_01715;eC_number=6.3.2.13;Name=murE;db_xref=COG:COG0769;gene=murE;inference=ab initio prediction:Prodigal:002006,similar to AA sequence:UniProtKB:Q819Q0;locus_tag=LNAOJCKE_01715;product=UDP-N-acetylmuramoyl-L-alanyl-D-glutamate--2%2C6-diaminopimelate ligase
contig00004	Prodigal:002006	CDS	132792	134255	.	+	0	ID=LNAOJCKE_01716;eC_number=6.3.2.10;Name=murF;db_xref=COG:COG0770;gene=murF;inference=ab initio prediction:Prodigal:002006,similar to AA sequence:UniProtKB:P11880;locus_tag=LNAOJCKE_01716;product=UDP-N-acetylmuramoyl-tripeptide--D-alanyl-D-alanine ligase
contig00004	Prodigal:002006	CDS	134362	135444	.	+	0	ID=LNAOJCKE_01717;eC_number=2.7.8.13;Name=mraY;db_xref=COG:COG0472;gene=mraY;inference=ab initio prediction:Prodigal:002006,similar to AA sequence:UniProtKB:P0A6W3;locus_tag=LNAOJCKE_01717;product=Phospho-N-acetylmuramoyl-pentapeptide-transferase
contig00004	Prodigal:002006	CDS	135467	136843	.	+	0	ID=LNAOJCKE_01718;eC_number=6.3.2.9;Name=murD;db_xref=COG:COG0771;gene=murD;inference=ab initio prediction:Prodigal:002006,similar to AA sequence:UniProtKB:P14900;locus_tag=LNAOJCKE_01718;product=UDP-N-acetylmuramoylalanine--D-glutamate ligase
contig00004	Prodigal:002006	CDS	137026	138936	.	-	0	ID=LNAOJCKE_01719;Name=kefC_2;db_xref=COG:COG0475;gene=kefC_2;inference=ab initio prediction:Prodigal:002006,similar to AA sequence:UniProtKB:P03819;locus_tag=LNAOJCKE_01719;product=Glutathione-regulated potassium-efflux system protein KefC
contig00004	Prodigal:002006	CDS	139335	140558	.	+	0	ID=LNAOJCKE_01720;inference=ab initio prediction:Prodigal:002006;locus_tag=LNAOJCKE_01720;product=hypothetical protein
contig00004	Prodigal:002006	CDS	140584	141237	.	+	0	ID=LNAOJCKE_01721;inference=ab initio prediction:Prodigal:002006;locus_tag=LNAOJCKE_01721;product=hypothetical protein
contig00004	Prodigal:002006	CDS	141329	142180	.	+	0	ID=LNAOJCKE_01722;inference=ab initio prediction:Prodigal:002006;locus_tag=LNAOJCKE_01722;product=hypothetical protein
contig00004	Prodigal:002006	CDS	142283	143263	.	-	0	ID=LNAOJCKE_01723;eC_number=1.11.1.-;Name=srpA_1;db_xref=COG:COG0753;gene=srpA_1;inference=ab initio prediction:Prodigal:002006,similar to AA sequence:UniProtKB:Q55025;locus_tag=LNAOJCKE_01723;product=Catalase-related peroxidase
contig00004	Prodigal:002006	CDS	143466	144446	.	+	0	ID=LNAOJCKE_01724;eC_number=1.1.-.-;Name=yajO_1;db_xref=COG:COG0667;gene=yajO_1;inference=ab initio prediction:Prodigal:002006,similar to AA sequence:UniProtKB:P77735;locus_tag=LNAOJCKE_01724;product=1-deoxyxylulose-5-phosphate synthase YajO
contig00004	Prodigal:002006	CDS	144443	144973	.	+	0	ID=LNAOJCKE_01725;eC_number=3.1.3.-;db_xref=COG:COG2062;inference=ab initio prediction:Prodigal:002006,similar to AA sequence:UniProtKB:P9WGF9;locus_tag=LNAOJCKE_01725;product=putative protein
contig00004	Prodigal:002006	CDS	145066	146319	.	+	0	ID=LNAOJCKE_01726;inference=ab initio prediction:Prodigal:002006;locus_tag=LNAOJCKE_01726;product=hypothetical protein
contig00004	Prodigal:002006	CDS	146760	148661	.	+	0	ID=LNAOJCKE_01727;Name=lgrB;gene=lgrB;inference=ab initio prediction:Prodigal:002006,similar to AA sequence:UniProtKB:Q70LM6;locus_tag=LNAOJCKE_01727;product=Linear gramicidin synthase subunit B
contig00004	Prodigal:002006	CDS	148724	149251	.	+	0	ID=LNAOJCKE_01728;inference=ab initio prediction:Prodigal:002006;locus_tag=LNAOJCKE_01728;product=hypothetical protein
contig00004	Prodigal:002006	CDS	149267	149704	.	-	0	ID=LNAOJCKE_01729;inference=ab initio prediction:Prodigal:002006,similar to AA sequence:ISfinder:ISMex9;locus_tag=LNAOJCKE_01729;product=IS110 family transposase ISMex9
contig00004	Prodigal:002006	CDS	150767	150979	.	+	0	ID=LNAOJCKE_01730;inference=ab initio prediction:Prodigal:002006,similar to AA sequence:ISfinder:ISMdi3;locus_tag=LNAOJCKE_01730;product=IS3 family transposase ISMdi3
contig00004	Prodigal:002006	CDS	150986	151249	.	+	0	ID=LNAOJCKE_01731;inference=ab initio prediction:Prodigal:002006,similar to AA sequence:ISfinder:ISMdi3;locus_tag=LNAOJCKE_01731;product=IS3 family transposase ISMdi3
contig00004	Prodigal:002006	CDS	151668	152882	.	-	0	ID=LNAOJCKE_01732;inference=ab initio prediction:Prodigal:002006;locus_tag=LNAOJCKE_01732;product=hypothetical protein
contig00004	Prodigal:002006	CDS	153197	154705	.	+	0	ID=LNAOJCKE_01733;inference=ab initio prediction:Prodigal:002006;locus_tag=LNAOJCKE_01733;product=hypothetical protein
contig00004	Prodigal:002006	CDS	155012	155947	.	+	0	ID=LNAOJCKE_01734;inference=ab initio prediction:Prodigal:002006;locus_tag=LNAOJCKE_01734;product=hypothetical protein
contig00004	Prodigal:002006	CDS	155944	157104	.	+	0	ID=LNAOJCKE_01735;inference=ab initio prediction:Prodigal:002006;locus_tag=LNAOJCKE_01735;product=hypothetical protein
contig00004	Prodigal:002006	CDS	157110	157892	.	+	0	ID=LNAOJCKE_01736;inference=ab initio prediction:Prodigal:002006;locus_tag=LNAOJCKE_01736;product=hypothetical protein
contig00004	Prodigal:002006	CDS	157874	159082	.	-	0	ID=LNAOJCKE_01737;inference=ab initio prediction:Prodigal:002006;locus_tag=LNAOJCKE_01737;product=hypothetical protein
contig00004	Prodigal:002006	CDS	159160	160182	.	-	0	ID=LNAOJCKE_01738;inference=ab initio prediction:Prodigal:002006;locus_tag=LNAOJCKE_01738;product=hypothetical protein
contig00004	Prodigal:002006	CDS	160313	161518	.	-	0	ID=LNAOJCKE_01739;eC_number=3.2.1.8;Name=xynZ;db_xref=COG:COG2382;gene=xynZ;inference=ab initio prediction:Prodigal:002006,similar to AA sequence:UniProtKB:P10478;locus_tag=LNAOJCKE_01739;product=Endo-1%2C4-beta-xylanase Z
contig00004	Prodigal:002006	CDS	161534	162874	.	-	0	ID=LNAOJCKE_01740;inference=ab initio prediction:Prodigal:002006;locus_tag=LNAOJCKE_01740;product=hypothetical protein
contig00004	Prodigal:002006	CDS	163003	163710	.	-	0	ID=LNAOJCKE_01741;inference=ab initio prediction:Prodigal:002006;locus_tag=LNAOJCKE_01741;product=hypothetical protein
contig00004	Prodigal:002006	CDS	165548	165811	.	+	0	ID=LNAOJCKE_01742;inference=ab initio prediction:Prodigal:002006,similar to AA sequence:ISfinder:ISMex21;locus_tag=LNAOJCKE_01742;product=IS630 family transposase ISMex21
contig00004	Prodigal:002006	CDS	166292	166531	.	+	0	ID=LNAOJCKE_01743;db_xref=COG:COG3039;inference=ab initio prediction:Prodigal:002006,similar to AA sequence:ISfinder:ISMex40;locus_tag=LNAOJCKE_01743;product=IS5 family transposase ISMex40
contig00004	Prodigal:002006	CDS	166587	166967	.	+	0	ID=LNAOJCKE_01744;db_xref=COG:COG3039;inference=ab initio prediction:Prodigal:002006,similar to AA sequence:ISfinder:ISMex40;locus_tag=LNAOJCKE_01744;product=IS5 family transposase ISMex40
contig00004	Prodigal:002006	CDS	167108	167389	.	-	0	ID=LNAOJCKE_01745;eC_number=1.1.1.336;Name=wecC;gene=wecC;inference=ab initio prediction:Prodigal:002006,protein motif:HAMAP:MF_02029;locus_tag=LNAOJCKE_01745;product=UDP-N-acetyl-D-mannosamine dehydrogenase
contig00004	Prodigal:002006	CDS	167758	167979	.	+	0	ID=LNAOJCKE_01746;inference=ab initio prediction:Prodigal:002006;locus_tag=LNAOJCKE_01746;product=hypothetical protein
contig00004	Prodigal:002006	CDS	168309	171236	.	+	0	ID=LNAOJCKE_01747;eC_number=7.1.1.-;Name=ndhB;gene=ndhB;inference=ab initio prediction:Prodigal:002006,protein motif:HAMAP:MF_00445;locus_tag=LNAOJCKE_01747;product=NAD(P)H-quinone oxidoreductase subunit 2%2C chloroplastic
contig00004	Prodigal:002006	CDS	171236	171604	.	+	0	ID=LNAOJCKE_01748;Name=mnhC1;db_xref=COG:COG1006;gene=mnhC1;inference=ab initio prediction:Prodigal:002006,similar to AA sequence:UniProtKB:P60682;locus_tag=LNAOJCKE_01748;product=Na(+)/H(+) antiporter subunit C1
contig00004	Prodigal:002006	CDS	171601	173241	.	+	0	ID=LNAOJCKE_01749;Name=mrpD;db_xref=COG:COG0651;gene=mrpD;inference=ab initio prediction:Prodigal:002006,similar to AA sequence:UniProtKB:Q9RGZ2;locus_tag=LNAOJCKE_01749;product=Na(+)/H(+) antiporter subunit D
contig00004	Prodigal:002006	CDS	173238	173726	.	+	0	ID=LNAOJCKE_01750;Name=mrpE;db_xref=COG:COG1863;gene=mrpE;inference=ab initio prediction:Prodigal:002006,similar to AA sequence:UniProtKB:Q9RGZ1;locus_tag=LNAOJCKE_01750;product=Na(+)/H(+) antiporter subunit E
contig00004	Prodigal:002006	CDS	173723	174007	.	+	0	ID=LNAOJCKE_01751;Name=mrpF;db_xref=COG:COG2212;gene=mrpF;inference=ab initio prediction:Prodigal:002006,similar to AA sequence:UniProtKB:O05228;locus_tag=LNAOJCKE_01751;product=Na(+)/H(+) antiporter subunit F
contig00004	Prodigal:002006	CDS	174004	174345	.	+	0	ID=LNAOJCKE_01752;inference=ab initio prediction:Prodigal:002006;locus_tag=LNAOJCKE_01752;product=hypothetical protein
contig00004	Prodigal:002006	CDS	174575	176875	.	-	0	ID=LNAOJCKE_01753;eC_number=2.7.13.3;Name=rcsC_12;gene=rcsC_12;inference=ab initio prediction:Prodigal:002006,protein motif:HAMAP:MF_00979;locus_tag=LNAOJCKE_01753;product=Sensor histidine kinase RcsC
contig00004	Prodigal:002006	CDS	177113	177976	.	-	0	ID=LNAOJCKE_01754;inference=ab initio prediction:Prodigal:002006;locus_tag=LNAOJCKE_01754;product=hypothetical protein
contig00004	Prodigal:002006	CDS	177973	180324	.	-	0	ID=LNAOJCKE_01755;inference=ab initio prediction:Prodigal:002006;locus_tag=LNAOJCKE_01755;product=hypothetical protein
contig00004	Prodigal:002006	CDS	180608	181933	.	+	0	ID=LNAOJCKE_01756;inference=ab initio prediction:Prodigal:002006;locus_tag=LNAOJCKE_01756;product=hypothetical protein
contig00004	Prodigal:002006	CDS	182309	182443	.	-	0	ID=LNAOJCKE_01757;inference=ab initio prediction:Prodigal:002006;locus_tag=LNAOJCKE_01757;product=hypothetical protein
contig00004	Prodigal:002006	CDS	182712	183299	.	+	0	ID=LNAOJCKE_01758;inference=ab initio prediction:Prodigal:002006;locus_tag=LNAOJCKE_01758;product=hypothetical protein
contig00004	Prodigal:002006	CDS	183423	184082	.	+	0	ID=LNAOJCKE_01759;inference=ab initio prediction:Prodigal:002006;locus_tag=LNAOJCKE_01759;product=hypothetical protein
contig00004	Prodigal:002006	CDS	184272	186392	.	+	0	ID=LNAOJCKE_01760;inference=ab initio prediction:Prodigal:002006;locus_tag=LNAOJCKE_01760;product=hypothetical protein
contig00004	Prodigal:002006	CDS	186389	186973	.	+	0	ID=LNAOJCKE_01761;inference=ab initio prediction:Prodigal:002006;locus_tag=LNAOJCKE_01761;product=hypothetical protein
contig00004	Prodigal:002006	CDS	187002	188444	.	+	0	ID=LNAOJCKE_01762;inference=ab initio prediction:Prodigal:002006;locus_tag=LNAOJCKE_01762;product=hypothetical protein
contig00004	Prodigal:002006	CDS	188564	189016	.	-	0	ID=LNAOJCKE_01763;inference=ab initio prediction:Prodigal:002006;locus_tag=LNAOJCKE_01763;product=hypothetical protein
contig00004	Prodigal:002006	CDS	189497	190657	.	-	0	ID=LNAOJCKE_01764;eC_number=2.4.1.250;Name=mshA_8;gene=mshA_8;inference=ab initio prediction:Prodigal:002006,protein motif:HAMAP:MF_01695;locus_tag=LNAOJCKE_01764;product=D-inositol-3-phosphate glycosyltransferase
contig00004	Prodigal:002006	CDS	190734	191588	.	-	0	ID=LNAOJCKE_01765;inference=ab initio prediction:Prodigal:002006;locus_tag=LNAOJCKE_01765;product=hypothetical protein
contig00004	Prodigal:002006	CDS	191792	192790	.	+	0	ID=LNAOJCKE_01766;inference=ab initio prediction:Prodigal:002006;locus_tag=LNAOJCKE_01766;product=hypothetical protein
contig00004	Prodigal:002006	CDS	192816	193475	.	+	0	ID=LNAOJCKE_01767;inference=ab initio prediction:Prodigal:002006;locus_tag=LNAOJCKE_01767;product=hypothetical protein
contig00004	Prodigal:002006	CDS	193545	194156	.	+	0	ID=LNAOJCKE_01768;Name=murJ_1;gene=murJ_1;inference=ab initio prediction:Prodigal:002006,protein motif:HAMAP:MF_02078;locus_tag=LNAOJCKE_01768;product=lipid II flippase MurJ
contig00004	Prodigal:002006	CDS	194269	194781	.	+	0	ID=LNAOJCKE_01769;inference=ab initio prediction:Prodigal:002006;locus_tag=LNAOJCKE_01769;product=hypothetical protein
contig00004	Prodigal:002006	CDS	194883	195101	.	+	0	ID=LNAOJCKE_01770;inference=ab initio prediction:Prodigal:002006;locus_tag=LNAOJCKE_01770;product=hypothetical protein
contig00004	Prodigal:002006	CDS	195345	195578	.	+	0	ID=LNAOJCKE_01771;inference=ab initio prediction:Prodigal:002006;locus_tag=LNAOJCKE_01771;product=hypothetical protein
contig00004	Prodigal:002006	CDS	195584	195826	.	+	0	ID=LNAOJCKE_01772;inference=ab initio prediction:Prodigal:002006;locus_tag=LNAOJCKE_01772;product=hypothetical protein
contig00004	Prodigal:002006	CDS	195908	196621	.	+	0	ID=LNAOJCKE_01773;Name=modB;db_xref=COG:COG4149;gene=modB;inference=ab initio prediction:Prodigal:002006,similar to AA sequence:UniProtKB:P0AF01;locus_tag=LNAOJCKE_01773;product=Molybdenum transport system permease protein ModB
contig00004	Prodigal:002006	CDS	197077	197337	.	+	0	ID=LNAOJCKE_01774;inference=ab initio prediction:Prodigal:002006;locus_tag=LNAOJCKE_01774;product=hypothetical protein
contig00004	Prodigal:002006	CDS	197436	197765	.	+	0	ID=LNAOJCKE_01775;inference=ab initio prediction:Prodigal:002006;locus_tag=LNAOJCKE_01775;product=hypothetical protein
contig00004	Prodigal:002006	CDS	197894	198550	.	-	0	ID=LNAOJCKE_01776;inference=ab initio prediction:Prodigal:002006;locus_tag=LNAOJCKE_01776;product=hypothetical protein
contig00004	Prodigal:002006	CDS	198675	199769	.	+	0	ID=LNAOJCKE_01777;eC_number=7.5.2.1;Name=malK;db_xref=COG:COG3839;gene=malK;inference=ab initio prediction:Prodigal:002006,similar to AA sequence:UniProtKB:P19566;locus_tag=LNAOJCKE_01777;product=Maltose/maltodextrin import ATP-binding protein MalK
contig00004	Prodigal:002006	CDS	199864	200889	.	-	0	ID=LNAOJCKE_01778;inference=ab initio prediction:Prodigal:002006;locus_tag=LNAOJCKE_01778;product=hypothetical protein
contig00004	Prodigal:002006	CDS	200991	204200	.	-	0	ID=LNAOJCKE_01779;eC_number=2.7.7.7;Name=dnaE2;gene=dnaE2;inference=ab initio prediction:Prodigal:002006,similar to AA sequence:UniProtKB:B8H427;locus_tag=LNAOJCKE_01779;product=Error-prone DNA polymerase
contig00004	Prodigal:002006	CDS	204197	205600	.	-	0	ID=LNAOJCKE_01780;Name=imuB;gene=imuB;inference=ab initio prediction:Prodigal:002006,similar to AA sequence:UniProtKB:B8H428;locus_tag=LNAOJCKE_01780;product=Protein ImuB
contig00004	Prodigal:002006	CDS	205614	206387	.	-	0	ID=LNAOJCKE_01781;inference=ab initio prediction:Prodigal:002006;locus_tag=LNAOJCKE_01781;product=hypothetical protein
contig00004	Prodigal:002006	CDS	206784	207188	.	+	0	ID=LNAOJCKE_01782;Name=cckA_3;gene=cckA_3;inference=ab initio prediction:Prodigal:002006,similar to AA sequence:UniProtKB:P0DOA0;locus_tag=LNAOJCKE_01782;product=Sensor kinase CckA
contig00004	Prodigal:002006	CDS	207382	207843	.	-	0	ID=LNAOJCKE_01783;eC_number=5.2.1.8;Name=ppiB;db_xref=COG:COG0652;gene=ppiB;inference=ab initio prediction:Prodigal:002006,similar to AA sequence:UniProtKB:P23869;locus_tag=LNAOJCKE_01783;product=Peptidyl-prolyl cis-trans isomerase B
contig00004	Prodigal:002006	CDS	207847	208218	.	-	0	ID=LNAOJCKE_01784;inference=ab initio prediction:Prodigal:002006;locus_tag=LNAOJCKE_01784;product=hypothetical protein
contig00004	Prodigal:002006	CDS	208350	208889	.	-	0	ID=LNAOJCKE_01785;eC_number=5.2.1.8;Name=ppiA;db_xref=COG:COG0652;gene=ppiA;inference=ab initio prediction:Prodigal:002006,similar to AA sequence:UniProtKB:P0AFL3;locus_tag=LNAOJCKE_01785;product=Peptidyl-prolyl cis-trans isomerase A
contig00004	Prodigal:002006	CDS	208915	209418	.	-	0	ID=LNAOJCKE_01786;eC_number=2.7.7.3;Name=coaD;db_xref=COG:COG0669;gene=coaD;inference=ab initio prediction:Prodigal:002006,similar to AA sequence:UniProtKB:Q9I6D1;locus_tag=LNAOJCKE_01786;product=Phosphopantetheine adenylyltransferase
contig00004	Prodigal:002006	CDS	209546	212269	.	-	0	ID=LNAOJCKE_01787;eC_number=5.6.2.2;Name=gyrA;db_xref=COG:COG0188;gene=gyrA;inference=ab initio prediction:Prodigal:002006,similar to AA sequence:UniProtKB:P37411;locus_tag=LNAOJCKE_01787;product=DNA gyrase subunit A
contig00004	Prodigal:002006	CDS	212586	213218	.	-	0	ID=LNAOJCKE_01788;eC_number=2.7.7.77;Name=mobA;db_xref=COG:COG0746;gene=mobA;inference=ab initio prediction:Prodigal:002006,similar to AA sequence:UniProtKB:P32173;locus_tag=LNAOJCKE_01788;product=Molybdenum cofactor guanylyltransferase
contig00004	Prodigal:002006	CDS	213215	214393	.	-	0	ID=LNAOJCKE_01789;inference=ab initio prediction:Prodigal:002006,protein motif:HAMAP:MF_02040;locus_tag=LNAOJCKE_01789;product=Iron-sulfur cluster carrier protein
contig00004	Prodigal:002006	CDS	214435	214704	.	-	0	ID=LNAOJCKE_01790;inference=ab initio prediction:Prodigal:002006;locus_tag=LNAOJCKE_01790;product=hypothetical protein
contig00004	Prodigal:002006	CDS	214853	215356	.	+	0	ID=LNAOJCKE_01791;eC_number=1.4.3.5;Name=pdxH_1;gene=pdxH_1;inference=ab initio prediction:Prodigal:002006,protein motif:HAMAP:MF_01629;locus_tag=LNAOJCKE_01791;product=Pyridoxine/pyridoxamine 5'-phosphate oxidase
contig00004	Prodigal:002006	CDS	215515	216813	.	+	0	ID=LNAOJCKE_01792;eC_number=6.3.4.21;Name=pncB;db_xref=COG:COG1488;gene=pncB;inference=ab initio prediction:Prodigal:002006,similar to AA sequence:UniProtKB:Q8UIS9;locus_tag=LNAOJCKE_01792;product=Nicotinate phosphoribosyltransferase
contig00004	Prodigal:002006	CDS	216918	217145	.	+	0	ID=LNAOJCKE_01793;inference=ab initio prediction:Prodigal:002006;locus_tag=LNAOJCKE_01793;product=hypothetical protein
contig00004	Prodigal:002006	CDS	217142	217435	.	+	0	ID=LNAOJCKE_01794;inference=ab initio prediction:Prodigal:002006;locus_tag=LNAOJCKE_01794;product=hypothetical protein
contig00004	Prodigal:002006	CDS	217493	218887	.	-	0	ID=LNAOJCKE_01795;inference=ab initio prediction:Prodigal:002006;locus_tag=LNAOJCKE_01795;product=hypothetical protein
contig00004	Prodigal:002006	CDS	219028	220632	.	-	0	ID=LNAOJCKE_01796;Name=rsr;gene=rsr;inference=ab initio prediction:Prodigal:002006,similar to AA sequence:UniProtKB:Q9RUW8;locus_tag=LNAOJCKE_01796;product=60 kDa SS-A/Ro ribonucleoprotein 
contig00004	Prodigal:002006	CDS	221844	222173	.	+	0	ID=LNAOJCKE_01797;inference=ab initio prediction:Prodigal:002006;locus_tag=LNAOJCKE_01797;product=hypothetical protein
contig00004	Prodigal:002006	CDS	222170	222961	.	+	0	ID=LNAOJCKE_01798;eC_number=3.5.2.9;Name=pxpA;db_xref=COG:COG1540;gene=pxpA;inference=ab initio prediction:Prodigal:002006,similar to AA sequence:UniProtKB:P42963;locus_tag=LNAOJCKE_01798;product=5-oxoprolinase subunit A
contig00004	Prodigal:002006	CDS	223098	225194	.	+	0	ID=LNAOJCKE_01799;inference=ab initio prediction:Prodigal:002006;locus_tag=LNAOJCKE_01799;product=hypothetical protein
contig00004	Prodigal:002006	CDS	225263	226054	.	+	0	ID=LNAOJCKE_01800;eC_number=3.1.3.15;Name=hisN_1;db_xref=COG:COG0483;gene=hisN_1;inference=ab initio prediction:Prodigal:002006,similar to AA sequence:UniProtKB:P95189;locus_tag=LNAOJCKE_01800;product=Histidinol-phosphatase
contig00004	Prodigal:002006	CDS	226248	228554	.	-	0	ID=LNAOJCKE_01801;inference=ab initio prediction:Prodigal:002006;locus_tag=LNAOJCKE_01801;product=hypothetical protein
contig00004	Prodigal:002006	CDS	229548	230540	.	-	0	ID=LNAOJCKE_01802;eC_number=3.1.1.5;Name=pldB;db_xref=COG:COG2267;gene=pldB;inference=ab initio prediction:Prodigal:002006,similar to AA sequence:UniProtKB:P07000;locus_tag=LNAOJCKE_01802;product=Lysophospholipase L2
contig00004	Prodigal:002006	CDS	230723	231193	.	+	0	ID=LNAOJCKE_01803;Name=ibpA_2;db_xref=COG:COG0071;gene=ibpA_2;inference=ab initio prediction:Prodigal:002006,similar to AA sequence:UniProtKB:P0C054;locus_tag=LNAOJCKE_01803;product=Small heat shock protein IbpA
contig00004	Prodigal:002006	CDS	231271	231585	.	-	0	ID=LNAOJCKE_01804;inference=ab initio prediction:Prodigal:002006;locus_tag=LNAOJCKE_01804;product=hypothetical protein
contig00004	Prodigal:002006	CDS	231631	232044	.	-	0	ID=LNAOJCKE_01805;inference=ab initio prediction:Prodigal:002006;locus_tag=LNAOJCKE_01805;product=hypothetical protein
contig00004	Prodigal:002006	CDS	232048	232494	.	-	0	ID=LNAOJCKE_01806;inference=ab initio prediction:Prodigal:002006;locus_tag=LNAOJCKE_01806;product=hypothetical protein
contig00004	Prodigal:002006	CDS	232723	233592	.	+	0	ID=LNAOJCKE_01807;inference=ab initio prediction:Prodigal:002006;locus_tag=LNAOJCKE_01807;product=hypothetical protein
contig00004	Prodigal:002006	CDS	233700	234779	.	-	0	ID=LNAOJCKE_01808;Name=ydiK;db_xref=COG:COG0628;gene=ydiK;inference=ab initio prediction:Prodigal:002006,similar to AA sequence:UniProtKB:P0AFS7;locus_tag=LNAOJCKE_01808;product=Putative transport protein YdiK
contig00004	Prodigal:002006	CDS	235049	235537	.	+	0	ID=LNAOJCKE_01809;inference=ab initio prediction:Prodigal:002006;locus_tag=LNAOJCKE_01809;product=hypothetical protein
contig00004	Prodigal:002006	CDS	235761	236057	.	+	0	ID=LNAOJCKE_01810;Name=acpXL;db_xref=COG:COG0236;gene=acpXL;inference=ab initio prediction:Prodigal:002006,similar to AA sequence:UniProtKB:P0A2W5;locus_tag=LNAOJCKE_01810;product=Acyl carrier protein AcpXL
contig00004	Prodigal:002006	CDS	236086	236550	.	+	0	ID=LNAOJCKE_01811;inference=ab initio prediction:Prodigal:002006;locus_tag=LNAOJCKE_01811;product=hypothetical protein
contig00004	Prodigal:002006	CDS	236547	237707	.	+	0	ID=LNAOJCKE_01812;inference=ab initio prediction:Prodigal:002006;locus_tag=LNAOJCKE_01812;product=hypothetical protein
contig00004	Prodigal:002006	CDS	237900	239186	.	+	0	ID=LNAOJCKE_01813;eC_number=2.3.1.179;Name=fabF_2;db_xref=COG:COG0304;gene=fabF_2;inference=ab initio prediction:Prodigal:002006,similar to AA sequence:UniProtKB:Q83E37;locus_tag=LNAOJCKE_01813;product=3-oxoacyl-[acyl-carrier-protein] synthase 2
contig00004	Prodigal:002006	CDS	239183	239956	.	+	0	ID=LNAOJCKE_01814;eC_number=1.1.1.100;Name=fabG_3;gene=fabG_3;inference=ab initio prediction:Prodigal:002006,similar to AA sequence:UniProtKB:O67610;locus_tag=LNAOJCKE_01814;product=3-oxoacyl-[acyl-carrier-protein] reductase FabG
contig00004	Prodigal:002006	CDS	239969	240253	.	+	0	ID=LNAOJCKE_01815;inference=ab initio prediction:Prodigal:002006;locus_tag=LNAOJCKE_01815;product=hypothetical protein
contig00004	Prodigal:002006	CDS	240370	244062	.	-	0	ID=LNAOJCKE_01816;inference=ab initio prediction:Prodigal:002006;locus_tag=LNAOJCKE_01816;product=hypothetical protein
contig00004	Prodigal:002006	CDS	244395	245417	.	+	0	ID=LNAOJCKE_01817;eC_number=1.3.1.103;inference=ab initio prediction:Prodigal:002006,similar to AA sequence:UniProtKB:Q59I44;locus_tag=LNAOJCKE_01817;product=2-haloacrylate reductase
contig00004	Prodigal:002006	CDS	245434	245877	.	-	0	ID=LNAOJCKE_01818;inference=ab initio prediction:Prodigal:002006;locus_tag=LNAOJCKE_01818;product=hypothetical protein
contig00004	Prodigal:002006	CDS	245934	247145	.	-	0	ID=LNAOJCKE_01819;eC_number=1.1.99.28;Name=gfo_1;gene=gfo_1;inference=ab initio prediction:Prodigal:002006,similar to AA sequence:UniProtKB:Q07982;locus_tag=LNAOJCKE_01819;product=Glucose--fructose oxidoreductase
contig00004	Prodigal:002006	CDS	247272	247712	.	-	0	ID=LNAOJCKE_01820;inference=ab initio prediction:Prodigal:002006;locus_tag=LNAOJCKE_01820;product=hypothetical protein
contig00004	Prodigal:002006	CDS	247709	249373	.	-	0	ID=LNAOJCKE_01821;inference=ab initio prediction:Prodigal:002006;locus_tag=LNAOJCKE_01821;product=hypothetical protein
contig00004	Prodigal:002006	CDS	249394	250293	.	-	0	ID=LNAOJCKE_01822;inference=ab initio prediction:Prodigal:002006;locus_tag=LNAOJCKE_01822;product=hypothetical protein
contig00004	Prodigal:002006	CDS	250290	250748	.	-	0	ID=LNAOJCKE_01823;inference=ab initio prediction:Prodigal:002006;locus_tag=LNAOJCKE_01823;product=hypothetical protein
contig00004	Prodigal:002006	CDS	250918	253851	.	+	0	ID=LNAOJCKE_01824;eC_number=4.1.1.31;Name=ppc_2;gene=ppc_2;inference=ab initio prediction:Prodigal:002006,protein motif:HAMAP:MF_00595;locus_tag=LNAOJCKE_01824;product=Phosphoenolpyruvate carboxylase
contig00004	Prodigal:002006	CDS	253888	254142	.	-	0	ID=LNAOJCKE_01825;inference=ab initio prediction:Prodigal:002006;locus_tag=LNAOJCKE_01825;product=hypothetical protein
contig00004	Prodigal:002006	CDS	254459	254662	.	+	0	ID=LNAOJCKE_01826;inference=ab initio prediction:Prodigal:002006;locus_tag=LNAOJCKE_01826;product=hypothetical protein
contig00004	Prodigal:002006	CDS	254808	255158	.	+	0	ID=LNAOJCKE_01827;inference=ab initio prediction:Prodigal:002006;locus_tag=LNAOJCKE_01827;product=hypothetical protein
contig00004	Prodigal:002006	CDS	255586	256065	.	+	0	ID=LNAOJCKE_01828;eC_number=1.3.99.16;Name=iorA_1;gene=iorA_1;inference=ab initio prediction:Prodigal:002006,similar to AA sequence:UniProtKB:Q51697;locus_tag=LNAOJCKE_01828;product=Isoquinoline 1-oxidoreductase subunit alpha
contig00004	Prodigal:002006	CDS	256062	258413	.	+	0	ID=LNAOJCKE_01829;eC_number=1.2.5.2;inference=ab initio prediction:Prodigal:002006,similar to AA sequence:UniProtKB:P17201;locus_tag=LNAOJCKE_01829;product=Membrane-bound aldehyde dehydrogenase [pyrroloquinoline-quinone]
contig00004	Prodigal:002006	CDS	258754	260424	.	+	0	ID=LNAOJCKE_01830;inference=ab initio prediction:Prodigal:002006;locus_tag=LNAOJCKE_01830;product=hypothetical protein
contig00004	Prodigal:002006	CDS	260310	260537	.	-	0	ID=LNAOJCKE_01831;inference=ab initio prediction:Prodigal:002006;locus_tag=LNAOJCKE_01831;product=hypothetical protein
contig00004	Prodigal:002006	CDS	260555	260941	.	+	0	ID=LNAOJCKE_01832;inference=ab initio prediction:Prodigal:002006;locus_tag=LNAOJCKE_01832;product=hypothetical protein
contig00004	Prodigal:002006	CDS	261112	262257	.	+	0	ID=LNAOJCKE_01833;inference=ab initio prediction:Prodigal:002006;locus_tag=LNAOJCKE_01833;product=hypothetical protein
contig00004	Prodigal:002006	CDS	262299	262568	.	-	0	ID=LNAOJCKE_01834;inference=ab initio prediction:Prodigal:002006;locus_tag=LNAOJCKE_01834;product=hypothetical protein
contig00004	Prodigal:002006	CDS	262763	264610	.	+	0	ID=LNAOJCKE_01835;eC_number=1.1.9.1;Name=qheDH;db_xref=COG:COG4993;gene=qheDH;inference=ab initio prediction:Prodigal:002006,similar to AA sequence:UniProtKB:Q46444;locus_tag=LNAOJCKE_01835;product=Quinohemoprotein alcohol dehydrogenase
contig00004	Prodigal:002006	CDS	264632	265147	.	-	0	ID=LNAOJCKE_01836;inference=ab initio prediction:Prodigal:002006;locus_tag=LNAOJCKE_01836;product=hypothetical protein
contig00004	Prodigal:002006	CDS	265650	266753	.	+	0	ID=LNAOJCKE_01837;inference=ab initio prediction:Prodigal:002006;locus_tag=LNAOJCKE_01837;product=hypothetical protein
contig00004	Prodigal:002006	CDS	266756	269932	.	+	0	ID=LNAOJCKE_01838;Name=czcA_1;gene=czcA_1;inference=ab initio prediction:Prodigal:002006,similar to AA sequence:UniProtKB:P13511;locus_tag=LNAOJCKE_01838;product=Cobalt-zinc-cadmium resistance protein CzcA
contig00004	Prodigal:002006	CDS	270048	270299	.	-	0	ID=LNAOJCKE_01839;inference=ab initio prediction:Prodigal:002006;locus_tag=LNAOJCKE_01839;product=hypothetical protein
contig00004	Prodigal:002006	CDS	270397	271347	.	+	0	ID=LNAOJCKE_01840;Name=pcpR;gene=pcpR;inference=ab initio prediction:Prodigal:002006,similar to AA sequence:UniProtKB:P52679;locus_tag=LNAOJCKE_01840;product=PCP degradation transcriptional activation protein
contig00005	Prodigal:002006	CDS	222	1748	.	-	0	ID=LNAOJCKE_01841;eC_number=5.4.2.2;Name=algC;db_xref=COG:COG1109;gene=algC;inference=ab initio prediction:Prodigal:002006,similar to AA sequence:UniProtKB:P26276;locus_tag=LNAOJCKE_01841;product=Phosphomannomutase/phosphoglucomutase
contig00005	Prodigal:002006	CDS	1825	6549	.	-	0	ID=LNAOJCKE_01842;inference=ab initio prediction:Prodigal:002006;locus_tag=LNAOJCKE_01842;product=hypothetical protein
[truncated: 7,006,347 more chars]
