# Supplementary material for: Comprehensive Comparative Genomics and Phenotyping of Methylobacterium Species
Source: Front Microbiol. 2021 Oct 6;12:740610. doi: 10.3389/fmicb.2021.740610 (PMC8561711; doi:10.3389/fmicb.2021.740610)
Supplement: Supplementary file 12 [file Data_Sheet_6.ZIP › Mr_podarium.gff]

##gff-version 3
##sequence-region M-podarium_contig_1_1 1 29816
##sequence-region M-podarium_contig_2_1 1 10687
##sequence-region M-podarium_contig_3_1 1 4039
##sequence-region M-podarium_contig_4_1 1 3457
##sequence-region M-podarium_contig_5_1 1 5692
##sequence-region M-podarium_contig_6_1 1 5299
##sequence-region M-podarium_contig_7_1 1 23204
##sequence-region M-podarium_contig_8_1 1 10370
##sequence-region M-podarium_contig_9_1 1 8735
##sequence-region M-podarium_contig_10_1 1 20771
##sequence-region M-podarium_contig_11_1 1 4360
##sequence-region M-podarium_contig_12_1 1 8381
##sequence-region M-podarium_contig_13_1 1 2358
##sequence-region M-podarium_contig_14_1 1 12243
##sequence-region M-podarium_contig_15_1 1 4107
##sequence-region M-podarium_contig_16_1 1 26681
##sequence-region M-podarium_contig_17_1 1 5854
##sequence-region M-podarium_contig_18_1 1 14502
##sequence-region M-podarium_contig_19_1 1 5385
##sequence-region M-podarium_contig_20_1 1 25341
##sequence-region M-podarium_contig_21_1 1 9238
##sequence-region M-podarium_contig_22_1 1 8579
##sequence-region M-podarium_contig_23_1 1 1759
##sequence-region M-podarium_contig_24_1 1 11616
##sequence-region M-podarium_contig_25_1 1 11637
##sequence-region M-podarium_contig_26_1 1 12604
##sequence-region M-podarium_contig_27_1 1 8357
##sequence-region M-podarium_contig_28_1 1 4037
##sequence-region M-podarium_contig_29_1 1 34724
##sequence-region M-podarium_contig_30_1 1 2880
##sequence-region M-podarium_contig_31_1 1 2253
##sequence-region M-podarium_contig_32_1 1 11763
##sequence-region M-podarium_contig_33_1 1 5308
##sequence-region M-podarium_contig_34_1 1 6905
##sequence-region M-podarium_contig_35_1 1 3582
##sequence-region M-podarium_contig_36_1 1 11625
##sequence-region M-podarium_contig_37_1 1 11847
##sequence-region M-podarium_contig_38_1 1 5215
##sequence-region M-podarium_contig_39_1 1 40662
##sequence-region M-podarium_contig_40_1 1 5860
##sequence-region M-podarium_contig_41_1 1 12937
##sequence-region M-podarium_contig_42_1 1 9541
##sequence-region M-podarium_contig_43_1 1 7671
##sequence-region M-podarium_contig_44_1 1 3501
##sequence-region M-podarium_contig_45_1 1 5405
##sequence-region M-podarium_contig_46_1 1 13214
##sequence-region M-podarium_contig_47_1 1 6495
##sequence-region M-podarium_contig_48_1 1 5878
##sequence-region M-podarium_contig_49_1 1 14327
##sequence-region M-podarium_contig_50_1 1 7085
##sequence-region M-podarium_contig_51_1 1 37772
##sequence-region M-podarium_contig_52_1 1 19024
##sequence-region M-podarium_contig_53_1 1 6664
##sequence-region M-podarium_contig_54_1 1 31864
##sequence-region M-podarium_contig_55_1 1 15996
##sequence-region M-podarium_contig_56_1 1 6788
##sequence-region M-podarium_contig_57_1 1 5387
##sequence-region M-podarium_contig_58_1 1 13341
##sequence-region M-podarium_contig_59_1 1 8226
##sequence-region M-podarium_contig_60_1 1 21222
##sequence-region M-podarium_contig_61_1 1 12527
##sequence-region M-podarium_contig_62_1 1 12882
##sequence-region M-podarium_contig_63_1 1 16408
##sequence-region M-podarium_contig_64_1 1 6450
##sequence-region M-podarium_contig_65_1 1 18341
##sequence-region M-podarium_contig_66_1 1 9895
##sequence-region M-podarium_contig_67_1 1 2715
##sequence-region M-podarium_contig_68_1 1 7063
##sequence-region M-podarium_contig_69_1 1 9119
##sequence-region M-podarium_contig_70_1 1 13190
##sequence-region M-podarium_contig_71_1 1 1500
##sequence-region M-podarium_contig_72_1 1 1632
##sequence-region M-podarium_contig_73_1 1 2250
##sequence-region M-podarium_contig_74_1 1 11472
##sequence-region M-podarium_contig_75_1 1 4222
##sequence-region M-podarium_contig_76_1 1 3464
##sequence-region M-podarium_contig_77_1 1 5788
##sequence-region M-podarium_contig_78_1 1 10164
##sequence-region M-podarium_contig_79_1 1 26136
##sequence-region M-podarium_contig_80_1 1 7964
##sequence-region M-podarium_contig_81_1 1 8481
##sequence-region M-podarium_contig_82_1 1 13700
##sequence-region M-podarium_contig_83_1 1 3981
##sequence-region M-podarium_contig_84_1 1 8786
##sequence-region M-podarium_contig_85_1 1 26847
##sequence-region M-podarium_contig_86_1 1 4793
##sequence-region M-podarium_contig_87_1 1 10493
##sequence-region M-podarium_contig_88_1 1 4207
##sequence-region M-podarium_contig_89_1 1 8921
##sequence-region M-podarium_contig_90_1 1 17485
##sequence-region M-podarium_contig_91_1 1 2949
##sequence-region M-podarium_contig_92_1 1 36271
##sequence-region M-podarium_contig_93_1 1 12443
##sequence-region M-podarium_contig_94_1 1 14871
##sequence-region M-podarium_contig_95_1 1 25301
##sequence-region M-podarium_contig_96_1 1 21689
##sequence-region M-podarium_contig_97_1 1 11752
##sequence-region M-podarium_contig_98_1 1 6359
##sequence-region M-podarium_contig_99_1 1 9269
##sequence-region M-podarium_contig_100_1 1 3928
##sequence-region M-podarium_contig_101_1 1 1408
##sequence-region M-podarium_contig_102_1 1 14198
##sequence-region M-podarium_contig_103_1 1 28347
##sequence-region M-podarium_contig_104_1 1 20877
##sequence-region M-podarium_contig_105_1 1 10390
##sequence-region M-podarium_contig_106_1 1 9610
##sequence-region M-podarium_contig_107_1 1 13425
##sequence-region M-podarium_contig_108_1 1 11946
##sequence-region M-podarium_contig_109_1 1 1365
##sequence-region M-podarium_contig_110_1 1 7304
##sequence-region M-podarium_contig_111_1 1 8502
##sequence-region M-podarium_contig_112_1 1 30028
##sequence-region M-podarium_contig_113_1 1 7071
##sequence-region M-podarium_contig_114_1 1 4776
##sequence-region M-podarium_contig_115_1 1 18150
##sequence-region M-podarium_contig_116_1 1 2696
##sequence-region M-podarium_contig_117_1 1 2317
##sequence-region M-podarium_contig_118_1 1 4335
##sequence-region M-podarium_contig_119_1 1 12365
##sequence-region M-podarium_contig_120_1 1 13860
##sequence-region M-podarium_contig_121_1 1 8088
##sequence-region M-podarium_contig_122_1 1 4063
##sequence-region M-podarium_contig_123_1 1 22144
##sequence-region M-podarium_contig_124_1 1 11873
##sequence-region M-podarium_contig_125_1 1 10245
##sequence-region M-podarium_contig_126_1 1 11837
##sequence-region M-podarium_contig_127_1 1 12162
##sequence-region M-podarium_contig_128_1 1 25540
##sequence-region M-podarium_contig_129_1 1 14401
##sequence-region M-podarium_contig_130_1 1 21461
##sequence-region M-podarium_contig_131_1 1 13427
##sequence-region M-podarium_contig_132_1 1 13657
##sequence-region M-podarium_contig_133_1 1 4910
##sequence-region M-podarium_contig_134_1 1 8536
##sequence-region M-podarium_contig_135_1 1 15364
##sequence-region M-podarium_contig_136_1 1 12986
##sequence-region M-podarium_contig_137_1 1 2256
##sequence-region M-podarium_contig_138_1 1 11255
##sequence-region M-podarium_contig_139_1 1 8209
##sequence-region M-podarium_contig_140_1 1 10009
##sequence-region M-podarium_contig_141_1 1 5779
##sequence-region M-podarium_contig_142_1 1 4896
##sequence-region M-podarium_contig_143_1 1 5556
##sequence-region M-podarium_contig_144_1 1 12679
##sequence-region M-podarium_contig_145_1 1 6759
##sequence-region M-podarium_contig_146_1 1 3270
##sequence-region M-podarium_contig_147_1 1 8945
##sequence-region M-podarium_contig_148_1 1 4779
##sequence-region M-podarium_contig_149_1 1 14056
##sequence-region M-podarium_contig_150_1 1 4608
##sequence-region M-podarium_contig_151_1 1 8988
##sequence-region M-podarium_contig_152_1 1 3223
##sequence-region M-podarium_contig_153_1 1 5398
##sequence-region M-podarium_contig_154_1 1 9943
##sequence-region M-podarium_contig_155_1 1 21888
##sequence-region M-podarium_contig_156_1 1 6600
##sequence-region M-podarium_contig_157_1 1 11185
##sequence-region M-podarium_contig_158_1 1 17511
##sequence-region M-podarium_contig_159_1 1 20634
##sequence-region M-podarium_contig_160_1 1 7103
##sequence-region M-podarium_contig_161_1 1 23080
##sequence-region M-podarium_contig_162_1 1 8470
##sequence-region M-podarium_contig_163_1 1 2107
##sequence-region M-podarium_contig_164_1 1 15724
##sequence-region M-podarium_contig_165_1 1 7611
##sequence-region M-podarium_contig_166_1 1 22870
##sequence-region M-podarium_contig_167_1 1 5492
##sequence-region M-podarium_contig_168_1 1 11800
##sequence-region M-podarium_contig_169_1 1 5562
##sequence-region M-podarium_contig_170_1 1 8218
##sequence-region M-podarium_contig_171_1 1 4318
##sequence-region M-podarium_contig_172_1 1 12762
##sequence-region M-podarium_contig_173_1 1 17819
##sequence-region M-podarium_contig_174_1 1 13584
##sequence-region M-podarium_contig_175_1 1 10762
##sequence-region M-podarium_contig_176_1 1 7747
##sequence-region M-podarium_contig_177_1 1 18955
##sequence-region M-podarium_contig_178_1 1 31075
##sequence-region M-podarium_contig_179_1 1 14339
##sequence-region M-podarium_contig_180_1 1 7108
##sequence-region M-podarium_contig_181_1 1 9297
##sequence-region M-podarium_contig_182_1 1 40382
##sequence-region M-podarium_contig_183_1 1 7693
##sequence-region M-podarium_contig_184_1 1 10245
##sequence-region M-podarium_contig_185_1 1 11509
##sequence-region M-podarium_contig_186_1 1 10685
##sequence-region M-podarium_contig_187_1 1 12813
##sequence-region M-podarium_contig_188_1 1 43487
##sequence-region M-podarium_contig_189_1 1 2636
##sequence-region M-podarium_contig_190_1 1 17887
##sequence-region M-podarium_contig_191_1 1 10740
##sequence-region M-podarium_contig_192_1 1 15394
##sequence-region M-podarium_contig_193_1 1 7700
##sequence-region M-podarium_contig_194_1 1 5101
##sequence-region M-podarium_contig_195_1 1 5386
##sequence-region M-podarium_contig_196_1 1 8629
##sequence-region M-podarium_contig_197_1 1 5329
##sequence-region M-podarium_contig_198_1 1 12752
##sequence-region M-podarium_contig_199_1 1 3518
##sequence-region M-podarium_contig_200_1 1 4670
##sequence-region M-podarium_contig_201_1 1 12851
##sequence-region M-podarium_contig_202_1 1 4272
##sequence-region M-podarium_contig_203_1 1 5871
##sequence-region M-podarium_contig_204_1 1 2873
##sequence-region M-podarium_contig_205_1 1 6991
##sequence-region M-podarium_contig_206_1 1 9365
##sequence-region M-podarium_contig_207_1 1 11875
##sequence-region M-podarium_contig_208_1 1 5710
##sequence-region M-podarium_contig_209_1 1 28054
##sequence-region M-podarium_contig_210_1 1 3057
##sequence-region M-podarium_contig_211_1 1 12326
##sequence-region M-podarium_contig_212_1 1 11846
##sequence-region M-podarium_contig_213_1 1 17758
##sequence-region M-podarium_contig_214_1 1 31333
##sequence-region M-podarium_contig_215_1 1 10659
##sequence-region M-podarium_contig_216_1 1 3021
##sequence-region M-podarium_contig_217_1 1 20318
##sequence-region M-podarium_contig_218_1 1 7234
##sequence-region M-podarium_contig_219_1 1 13955
##sequence-region M-podarium_contig_220_1 1 1651
##sequence-region M-podarium_contig_221_1 1 6977
##sequence-region M-podarium_contig_222_1 1 8193
##sequence-region M-podarium_contig_223_1 1 3404
##sequence-region M-podarium_contig_224_1 1 2868
##sequence-region M-podarium_contig_225_1 1 8074
##sequence-region M-podarium_contig_226_1 1 7965
##sequence-region M-podarium_contig_227_1 1 15759
##sequence-region M-podarium_contig_228_1 1 9056
##sequence-region M-podarium_contig_229_1 1 7170
##sequence-region M-podarium_contig_230_1 1 6530
##sequence-region M-podarium_contig_231_1 1 8425
##sequence-region M-podarium_contig_232_1 1 4113
##sequence-region M-podarium_contig_233_1 1 6866
##sequence-region M-podarium_contig_234_1 1 1124
##sequence-region M-podarium_contig_235_1 1 12820
##sequence-region M-podarium_contig_236_1 1 5521
##sequence-region M-podarium_contig_237_1 1 13619
##sequence-region M-podarium_contig_238_1 1 12352
##sequence-region M-podarium_contig_239_1 1 7477
##sequence-region M-podarium_contig_240_1 1 8150
##sequence-region M-podarium_contig_241_1 1 29930
##sequence-region M-podarium_contig_242_1 1 17461
##sequence-region M-podarium_contig_243_1 1 2622
##sequence-region M-podarium_contig_244_1 1 3760
##sequence-region M-podarium_contig_245_1 1 2589
##sequence-region M-podarium_contig_246_1 1 2948
##sequence-region M-podarium_contig_247_1 1 20904
##sequence-region M-podarium_contig_248_1 1 16141
##sequence-region M-podarium_contig_249_1 1 18152
##sequence-region M-podarium_contig_250_1 1 4978
##sequence-region M-podarium_contig_251_1 1 3610
##sequence-region M-podarium_contig_252_1 1 4637
##sequence-region M-podarium_contig_253_1 1 4004
##sequence-region M-podarium_contig_254_1 1 8648
##sequence-region M-podarium_contig_255_1 1 5398
##sequence-region M-podarium_contig_256_1 1 4950
##sequence-region M-podarium_contig_257_1 1 15826
##sequence-region M-podarium_contig_258_1 1 2758
##sequence-region M-podarium_contig_259_1 1 7362
##sequence-region M-podarium_contig_260_1 1 12569
##sequence-region M-podarium_contig_261_1 1 8805
##sequence-region M-podarium_contig_262_1 1 4770
##sequence-region M-podarium_contig_263_1 1 5027
##sequence-region M-podarium_contig_264_1 1 3391
##sequence-region M-podarium_contig_265_1 1 6543
##sequence-region M-podarium_contig_266_1 1 9268
##sequence-region M-podarium_contig_267_1 1 1139
##sequence-region M-podarium_contig_268_1 1 8373
##sequence-region M-podarium_contig_269_1 1 8625
##sequence-region M-podarium_contig_270_1 1 2139
##sequence-region M-podarium_contig_271_1 1 5782
##sequence-region M-podarium_contig_272_1 1 23762
##sequence-region M-podarium_contig_273_1 1 6912
##sequence-region M-podarium_contig_274_1 1 14139
##sequence-region M-podarium_contig_275_1 1 7088
##sequence-region M-podarium_contig_276_1 1 5455
##sequence-region M-podarium_contig_277_1 1 5744
##sequence-region M-podarium_contig_278_1 1 8695
##sequence-region M-podarium_contig_279_1 1 3546
##sequence-region M-podarium_contig_280_1 1 8322
##sequence-region M-podarium_contig_281_1 1 5893
##sequence-region M-podarium_contig_282_1 1 2736
##sequence-region M-podarium_contig_283_1 1 5722
##sequence-region M-podarium_contig_284_1 1 2486
##sequence-region M-podarium_contig_285_1 1 6412
##sequence-region M-podarium_contig_286_1 1 4661
##sequence-region M-podarium_contig_287_1 1 12326
##sequence-region M-podarium_contig_288_1 1 4839
##sequence-region M-podarium_contig_289_1 1 6738
##sequence-region M-podarium_contig_290_1 1 18158
##sequence-region M-podarium_contig_291_1 1 3317
##sequence-region M-podarium_contig_292_1 1 2328
##sequence-region M-podarium_contig_293_1 1 1349
##sequence-region M-podarium_contig_294_1 1 7396
##sequence-region M-podarium_contig_295_1 1 3511
##sequence-region M-podarium_contig_296_1 1 27645
##sequence-region M-podarium_contig_297_1 1 4247
##sequence-region M-podarium_contig_298_1 1 6396
##sequence-region M-podarium_contig_299_1 1 9029
##sequence-region M-podarium_contig_300_1 1 7275
##sequence-region M-podarium_contig_301_1 1 5485
##sequence-region M-podarium_contig_302_1 1 7007
##sequence-region M-podarium_contig_303_1 1 8612
##sequence-region M-podarium_contig_304_1 1 12086
##sequence-region M-podarium_contig_305_1 1 11790
##sequence-region M-podarium_contig_306_1 1 3640
##sequence-region M-podarium_contig_307_1 1 6706
##sequence-region M-podarium_contig_308_1 1 10260
##sequence-region M-podarium_contig_309_1 1 8021
##sequence-region M-podarium_contig_310_1 1 8025
##sequence-region M-podarium_contig_311_1 1 1598
##sequence-region M-podarium_contig_312_1 1 15632
##sequence-region M-podarium_contig_313_1 1 1624
##sequence-region M-podarium_contig_314_1 1 8553
##sequence-region M-podarium_contig_315_1 1 5593
##sequence-region M-podarium_contig_316_1 1 10608
##sequence-region M-podarium_contig_317_1 1 5256
##sequence-region M-podarium_contig_318_1 1 8148
##sequence-region M-podarium_contig_319_1 1 3144
##sequence-region M-podarium_contig_320_1 1 21132
##sequence-region M-podarium_contig_321_1 1 4772
##sequence-region M-podarium_contig_322_1 1 9424
##sequence-region M-podarium_contig_323_1 1 3995
##sequence-region M-podarium_contig_324_1 1 1195
##sequence-region M-podarium_contig_325_1 1 8103
##sequence-region M-podarium_contig_326_1 1 3017
##sequence-region M-podarium_contig_327_1 1 3978
##sequence-region M-podarium_contig_328_1 1 2747
##sequence-region M-podarium_contig_329_1 1 6748
##sequence-region M-podarium_contig_330_1 1 7027
##sequence-region M-podarium_contig_331_1 1 7268
##sequence-region M-podarium_contig_332_1 1 3503
##sequence-region M-podarium_contig_333_1 1 27486
##sequence-region M-podarium_contig_334_1 1 2851
##sequence-region M-podarium_contig_335_1 1 6466
##sequence-region M-podarium_contig_336_1 1 1029
##sequence-region M-podarium_contig_337_1 1 8192
##sequence-region M-podarium_contig_338_1 1 9204
##sequence-region M-podarium_contig_339_1 1 2652
##sequence-region M-podarium_contig_340_1 1 15854
##sequence-region M-podarium_contig_341_1 1 5244
##sequence-region M-podarium_contig_342_1 1 31743
##sequence-region M-podarium_contig_343_1 1 4604
##sequence-region M-podarium_contig_344_1 1 10418
##sequence-region M-podarium_contig_345_1 1 7708
##sequence-region M-podarium_contig_346_1 1 18390
##sequence-region M-podarium_contig_347_1 1 12435
##sequence-region M-podarium_contig_348_1 1 6333
##sequence-region M-podarium_contig_349_1 1 10693
##sequence-region M-podarium_contig_350_1 1 5218
##sequence-region M-podarium_contig_351_1 1 11723
##sequence-region M-podarium_contig_352_1 1 6654
##sequence-region M-podarium_contig_353_1 1 9066
##sequence-region M-podarium_contig_354_1 1 11076
##sequence-region M-podarium_contig_355_1 1 8497
##sequence-region M-podarium_contig_356_1 1 2609
##sequence-region M-podarium_contig_357_1 1 4928
##sequence-region M-podarium_contig_358_1 1 2675
##sequence-region M-podarium_contig_359_1 1 5056
##sequence-region M-podarium_contig_360_1 1 9665
##sequence-region M-podarium_contig_361_1 1 16004
##sequence-region M-podarium_contig_362_1 1 8286
##sequence-region M-podarium_contig_363_1 1 4453
##sequence-region M-podarium_contig_364_1 1 6612
##sequence-region M-podarium_contig_365_1 1 12490
##sequence-region M-podarium_contig_366_1 1 8227
##sequence-region M-podarium_contig_367_1 1 13778
##sequence-region M-podarium_contig_368_1 1 8951
##sequence-region M-podarium_contig_369_1 1 10971
##sequence-region M-podarium_contig_370_1 1 1287
##sequence-region M-podarium_contig_371_1 1 1728
##sequence-region M-podarium_contig_372_1 1 4924
##sequence-region M-podarium_contig_373_1 1 4531
##sequence-region M-podarium_contig_374_1 1 8384
##sequence-region M-podarium_contig_375_1 1 1574
##sequence-region M-podarium_contig_376_1 1 6656
##sequence-region M-podarium_contig_377_1 1 1683
##sequence-region M-podarium_contig_378_1 1 4238
##sequence-region M-podarium_contig_379_1 1 1704
##sequence-region M-podarium_contig_380_1 1 14383
##sequence-region M-podarium_contig_381_1 1 2670
##sequence-region M-podarium_contig_382_1 1 17130
##sequence-region M-podarium_contig_383_1 1 7321
##sequence-region M-podarium_contig_384_1 1 13024
##sequence-region M-podarium_contig_385_1 1 3887
##sequence-region M-podarium_contig_386_1 1 12573
##sequence-region M-podarium_contig_387_1 1 5455
##sequence-region M-podarium_contig_388_1 1 8051
##sequence-region M-podarium_contig_389_1 1 5188
##sequence-region M-podarium_contig_390_1 1 13251
##sequence-region M-podarium_contig_391_1 1 12531
##sequence-region M-podarium_contig_392_1 1 10214
##sequence-region M-podarium_contig_393_1 1 5567
##sequence-region M-podarium_contig_394_1 1 9360
##sequence-region M-podarium_contig_395_1 1 7521
##sequence-region M-podarium_contig_396_1 1 5655
##sequence-region M-podarium_contig_397_1 1 3356
##sequence-region M-podarium_contig_398_1 1 3952
##sequence-region M-podarium_contig_399_1 1 3217
##sequence-region M-podarium_contig_400_1 1 3493
##sequence-region M-podarium_contig_401_1 1 11732
##sequence-region M-podarium_contig_402_1 1 2020
##sequence-region M-podarium_contig_403_1 1 5979
##sequence-region M-podarium_contig_404_1 1 8551
##sequence-region M-podarium_contig_405_1 1 3879
##sequence-region M-podarium_contig_406_1 1 6439
##sequence-region M-podarium_contig_407_1 1 8456
##sequence-region M-podarium_contig_408_1 1 3150
##sequence-region M-podarium_contig_409_1 1 5269
##sequence-region M-podarium_contig_410_1 1 6773
##sequence-region M-podarium_contig_411_1 1 5943
##sequence-region M-podarium_contig_412_1 1 5901
##sequence-region M-podarium_contig_413_1 1 6971
##sequence-region M-podarium_contig_414_1 1 11109
##sequence-region M-podarium_contig_415_1 1 12389
##sequence-region M-podarium_contig_416_1 1 7780
##sequence-region M-podarium_contig_417_1 1 6392
##sequence-region M-podarium_contig_418_1 1 10500
##sequence-region M-podarium_contig_419_1 1 8992
##sequence-region M-podarium_contig_420_1 1 10301
##sequence-region M-podarium_contig_421_1 1 7821
##sequence-region M-podarium_contig_422_1 1 8584
##sequence-region M-podarium_contig_423_1 1 3769
##sequence-region M-podarium_contig_424_1 1 7838
##sequence-region M-podarium_contig_425_1 1 2102
##sequence-region M-podarium_contig_426_1 1 3554
##sequence-region M-podarium_contig_427_1 1 6335
##sequence-region M-podarium_contig_428_1 1 1726
##sequence-region M-podarium_contig_429_1 1 11112
##sequence-region M-podarium_contig_430_1 1 6592
##sequence-region M-podarium_contig_431_1 1 2385
##sequence-region M-podarium_contig_432_1 1 3927
##sequence-region M-podarium_contig_433_1 1 3709
##sequence-region M-podarium_contig_434_1 1 2875
##sequence-region M-podarium_contig_435_1 1 1054
##sequence-region M-podarium_contig_436_1 1 3114
##sequence-region M-podarium_contig_437_1 1 4462
##sequence-region M-podarium_contig_438_1 1 7168
##sequence-region M-podarium_contig_439_1 1 7037
##sequence-region M-podarium_contig_440_1 1 5004
##sequence-region M-podarium_contig_441_1 1 14202
##sequence-region M-podarium_contig_442_1 1 2152
##sequence-region M-podarium_contig_443_1 1 6249
##sequence-region M-podarium_contig_444_1 1 3857
##sequence-region M-podarium_contig_445_1 1 6022
##sequence-region M-podarium_contig_446_1 1 8715
##sequence-region M-podarium_contig_447_1 1 1851
##sequence-region M-podarium_contig_448_1 1 1869
##sequence-region M-podarium_contig_449_1 1 6483
##sequence-region M-podarium_contig_450_1 1 2277
##sequence-region M-podarium_contig_451_1 1 3776
##sequence-region M-podarium_contig_452_1 1 2094
##sequence-region M-podarium_contig_453_1 1 5717
##sequence-region M-podarium_contig_454_1 1 6106
##sequence-region M-podarium_contig_455_1 1 3930
##sequence-region M-podarium_contig_456_1 1 12363
##sequence-region M-podarium_contig_457_1 1 6081
##sequence-region M-podarium_contig_458_1 1 1504
##sequence-region M-podarium_contig_459_1 1 6669
##sequence-region M-podarium_contig_460_1 1 7041
##sequence-region M-podarium_contig_461_1 1 6803
##sequence-region M-podarium_contig_462_1 1 7065
##sequence-region M-podarium_contig_463_1 1 2216
##sequence-region M-podarium_contig_464_1 1 13727
##sequence-region M-podarium_contig_465_1 1 2094
##sequence-region M-podarium_contig_466_1 1 1029
##sequence-region M-podarium_contig_467_1 1 9226
##sequence-region M-podarium_contig_468_1 1 8987
##sequence-region M-podarium_contig_469_1 1 2746
##sequence-region M-podarium_contig_470_1 1 1012
##sequence-region M-podarium_contig_471_1 1 11899
##sequence-region M-podarium_contig_472_1 1 14043
##sequence-region M-podarium_contig_473_1 1 6885
##sequence-region M-podarium_contig_474_1 1 2138
##sequence-region M-podarium_contig_475_1 1 3019
##sequence-region M-podarium_contig_476_1 1 5782
##sequence-region M-podarium_contig_477_1 1 2638
##sequence-region M-podarium_contig_478_1 1 1555
##sequence-region M-podarium_contig_479_1 1 8954
##sequence-region M-podarium_contig_480_1 1 20734
##sequence-region M-podarium_contig_481_1 1 6629
##sequence-region M-podarium_contig_482_1 1 6512
##sequence-region M-podarium_contig_483_1 1 3808
##sequence-region M-podarium_contig_484_1 1 6051
##sequence-region M-podarium_contig_485_1 1 3176
##sequence-region M-podarium_contig_486_1 1 2179
##sequence-region M-podarium_contig_487_1 1 1695
##sequence-region M-podarium_contig_488_1 1 6561
##sequence-region M-podarium_contig_489_1 1 2625
##sequence-region M-podarium_contig_490_1 1 12726
##sequence-region M-podarium_contig_491_1 1 1382
##sequence-region M-podarium_contig_492_1 1 3240
##sequence-region M-podarium_contig_493_1 1 3986
##sequence-region M-podarium_contig_494_1 1 13636
##sequence-region M-podarium_contig_495_1 1 6475
##sequence-region M-podarium_contig_496_1 1 3556
##sequence-region M-podarium_contig_497_1 1 6659
##sequence-region M-podarium_contig_498_1 1 7542
##sequence-region M-podarium_contig_499_1 1 8181
##sequence-region M-podarium_contig_500_1 1 3166
##sequence-region M-podarium_contig_501_1 1 4696
##sequence-region M-podarium_contig_502_1 1 5087
##sequence-region M-podarium_contig_503_1 1 9138
##sequence-region M-podarium_contig_504_1 1 3768
##sequence-region M-podarium_contig_505_1 1 4331
##sequence-region M-podarium_contig_506_1 1 2886
##sequence-region M-podarium_contig_507_1 1 6963
##sequence-region M-podarium_contig_508_1 1 14039
##sequence-region M-podarium_contig_509_1 1 4561
##sequence-region M-podarium_contig_510_1 1 10391
##sequence-region M-podarium_contig_511_1 1 4737
##sequence-region M-podarium_contig_512_1 1 7138
##sequence-region M-podarium_contig_513_1 1 5754
##sequence-region M-podarium_contig_514_1 1 1090
##sequence-region M-podarium_contig_515_1 1 5236
##sequence-region M-podarium_contig_516_1 1 7224
##sequence-region M-podarium_contig_517_1 1 6119
##sequence-region M-podarium_contig_518_1 1 5644
##sequence-region M-podarium_contig_519_1 1 6196
##sequence-region M-podarium_contig_520_1 1 6547
##sequence-region M-podarium_contig_521_1 1 4639
##sequence-region M-podarium_contig_522_1 1 5240
##sequence-region M-podarium_contig_523_1 1 1930
##sequence-region M-podarium_contig_524_1 1 3241
##sequence-region M-podarium_contig_525_1 1 3795
##sequence-region M-podarium_contig_526_1 1 11864
##sequence-region M-podarium_contig_527_1 1 3711
##sequence-region M-podarium_contig_528_1 1 3322
##sequence-region M-podarium_contig_529_1 1 7724
##sequence-region M-podarium_contig_530_1 1 1804
##sequence-region M-podarium_contig_531_1 1 5954
##sequence-region M-podarium_contig_532_1 1 2157
##sequence-region M-podarium_contig_533_1 1 1948
##sequence-region M-podarium_contig_534_1 1 10621
##sequence-region M-podarium_contig_535_1 1 3016
##sequence-region M-podarium_contig_536_1 1 3029
##sequence-region M-podarium_contig_537_1 1 2920
##sequence-region M-podarium_contig_538_1 1 1629
##sequence-region M-podarium_contig_539_1 1 1195
##sequence-region M-podarium_contig_540_1 1 4229
##sequence-region M-podarium_contig_541_1 1 4251
##sequence-region M-podarium_contig_542_1 1 3632
##sequence-region M-podarium_contig_543_1 1 2833
##sequence-region M-podarium_contig_544_1 1 4627
##sequence-region M-podarium_contig_545_1 1 4999
##sequence-region M-podarium_contig_546_1 1 8121
##sequence-region M-podarium_contig_547_1 1 4926
##sequence-region M-podarium_contig_548_1 1 6592
##sequence-region M-podarium_contig_549_1 1 1353
##sequence-region M-podarium_contig_550_1 1 3019
##sequence-region M-podarium_contig_551_1 1 2942
##sequence-region M-podarium_contig_552_1 1 6414
##sequence-region M-podarium_contig_553_1 1 6094
##sequence-region M-podarium_contig_554_1 1 6446
##sequence-region M-podarium_contig_555_1 1 7676
##sequence-region M-podarium_contig_556_1 1 1847
##sequence-region M-podarium_contig_557_1 1 3827
##sequence-region M-podarium_contig_558_1 1 1387
##sequence-region M-podarium_contig_559_1 1 6841
##sequence-region M-podarium_contig_560_1 1 1651
##sequence-region M-podarium_contig_561_1 1 1855
##sequence-region M-podarium_contig_562_1 1 3392
##sequence-region M-podarium_contig_563_1 1 2696
##sequence-region M-podarium_contig_564_1 1 4399
##sequence-region M-podarium_contig_565_1 1 4556
##sequence-region M-podarium_contig_566_1 1 2455
##sequence-region M-podarium_contig_567_1 1 6100
##sequence-region M-podarium_contig_568_1 1 5318
##sequence-region M-podarium_contig_569_1 1 3910
##sequence-region M-podarium_contig_570_1 1 2011
##sequence-region M-podarium_contig_571_1 1 3393
##sequence-region M-podarium_contig_572_1 1 3664
##sequence-region M-podarium_contig_573_1 1 1306
##sequence-region M-podarium_contig_574_1 1 3682
##sequence-region M-podarium_contig_575_1 1 1618
##sequence-region M-podarium_contig_576_1 1 9266
##sequence-region M-podarium_contig_577_1 1 2104
##sequence-region M-podarium_contig_578_1 1 8290
##sequence-region M-podarium_contig_579_1 1 2471
##sequence-region M-podarium_contig_580_1 1 3952
##sequence-region M-podarium_contig_581_1 1 6927
##sequence-region M-podarium_contig_582_1 1 1654
##sequence-region M-podarium_contig_583_1 1 4819
##sequence-region M-podarium_contig_584_1 1 3592
##sequence-region M-podarium_contig_585_1 1 3767
##sequence-region M-podarium_contig_586_1 1 3438
##sequence-region M-podarium_contig_587_1 1 5852
##sequence-region M-podarium_contig_588_1 1 5603
##sequence-region M-podarium_contig_589_1 1 5338
##sequence-region M-podarium_contig_590_1 1 3275
##sequence-region M-podarium_contig_591_1 1 1422
##sequence-region M-podarium_contig_592_1 1 4215
##sequence-region M-podarium_contig_593_1 1 1190
##sequence-region M-podarium_contig_594_1 1 1945
##sequence-region M-podarium_contig_595_1 1 4468
##sequence-region M-podarium_contig_596_1 1 8235
##sequence-region M-podarium_contig_597_1 1 2946
##sequence-region M-podarium_contig_598_1 1 4338
##sequence-region M-podarium_contig_599_1 1 2599
##sequence-region M-podarium_contig_600_1 1 9413
##sequence-region M-podarium_contig_601_1 1 1830
##sequence-region M-podarium_contig_602_1 1 1262
##sequence-region M-podarium_contig_603_1 1 4463
##sequence-region M-podarium_contig_604_1 1 14477
##sequence-region M-podarium_contig_605_1 1 2827
##sequence-region M-podarium_contig_606_1 1 3677
##sequence-region M-podarium_contig_607_1 1 3792
##sequence-region M-podarium_contig_608_1 1 1197
##sequence-region M-podarium_contig_609_1 1 10144
##sequence-region M-podarium_contig_610_1 1 3047
##sequence-region M-podarium_contig_611_1 1 4214
##sequence-region M-podarium_contig_612_1 1 1167
##sequence-region M-podarium_contig_613_1 1 4835
##sequence-region M-podarium_contig_614_1 1 1210
##sequence-region M-podarium_contig_615_1 1 1613
##sequence-region M-podarium_contig_616_1 1 3263
##sequence-region M-podarium_contig_617_1 1 2008
##sequence-region M-podarium_contig_618_1 1 2138
##sequence-region M-podarium_contig_619_1 1 1151
##sequence-region M-podarium_contig_620_1 1 4632
##sequence-region M-podarium_contig_621_1 1 2593
##sequence-region M-podarium_contig_622_1 1 2368
##sequence-region M-podarium_contig_623_1 1 1297
##sequence-region M-podarium_contig_624_1 1 1254
##sequence-region M-podarium_contig_625_1 1 4999
##sequence-region M-podarium_contig_626_1 1 3599
##sequence-region M-podarium_contig_627_1 1 1550
##sequence-region M-podarium_contig_628_1 1 3679
##sequence-region M-podarium_contig_629_1 1 3408
##sequence-region M-podarium_contig_630_1 1 3925
##sequence-region M-podarium_contig_631_1 1 2883
##sequence-region M-podarium_contig_632_1 1 5798
##sequence-region M-podarium_contig_633_1 1 4853
##sequence-region M-podarium_contig_634_1 1 2018
##sequence-region M-podarium_contig_635_1 1 1076
##sequence-region M-podarium_contig_636_1 1 2874
##sequence-region M-podarium_contig_637_1 1 2938
##sequence-region M-podarium_contig_638_1 1 1114
##sequence-region M-podarium_contig_639_1 1 2479
##sequence-region M-podarium_contig_640_1 1 1220
##sequence-region M-podarium_contig_641_1 1 5868
##sequence-region M-podarium_contig_642_1 1 1967
##sequence-region M-podarium_contig_643_1 1 9701
##sequence-region M-podarium_contig_644_1 1 2463
##sequence-region M-podarium_contig_645_1 1 1370
##sequence-region M-podarium_contig_646_1 1 2103
##sequence-region M-podarium_contig_647_1 1 3369
##sequence-region M-podarium_contig_648_1 1 2405
##sequence-region M-podarium_contig_649_1 1 1254
##sequence-region M-podarium_contig_650_1 1 2478
##sequence-region M-podarium_contig_651_1 1 2472
##sequence-region M-podarium_contig_652_1 1 1904
##sequence-region M-podarium_contig_653_1 1 1499
##sequence-region M-podarium_contig_654_1 1 3637
##sequence-region M-podarium_contig_655_1 1 1612
##sequence-region M-podarium_contig_656_1 1 4219
##sequence-region M-podarium_contig_657_1 1 1891
##sequence-region M-podarium_contig_658_1 1 5002
##sequence-region M-podarium_contig_659_1 1 2869
##sequence-region M-podarium_contig_660_1 1 1029
##sequence-region M-podarium_contig_661_1 1 1062
##sequence-region M-podarium_contig_662_1 1 2067
##sequence-region M-podarium_contig_663_1 1 4288
##sequence-region M-podarium_contig_664_1 1 3962
##sequence-region M-podarium_contig_665_1 1 1264
##sequence-region M-podarium_contig_666_1 1 3267
##sequence-region M-podarium_contig_667_1 1 1603
##sequence-region M-podarium_contig_668_1 1 4494
##sequence-region M-podarium_contig_669_1 1 1252
##sequence-region M-podarium_contig_670_1 1 2825
##sequence-region M-podarium_contig_671_1 1 1883
##sequence-region M-podarium_contig_672_1 1 1750
##sequence-region M-podarium_contig_673_1 1 1886
##sequence-region M-podarium_contig_674_1 1 2012
##sequence-region M-podarium_contig_675_1 1 5150
##sequence-region M-podarium_contig_676_1 1 1296
##sequence-region M-podarium_contig_677_1 1 2731
##sequence-region M-podarium_contig_678_1 1 2216
##sequence-region M-podarium_contig_679_1 1 1902
##sequence-region M-podarium_contig_680_1 1 1347
##sequence-region M-podarium_contig_681_1 1 1682
##sequence-region M-podarium_contig_682_1 1 1585
##sequence-region M-podarium_contig_683_1 1 1754
##sequence-region M-podarium_contig_684_1 1 2278
##sequence-region M-podarium_contig_685_1 1 1393
##sequence-region M-podarium_contig_686_1 1 3595
##sequence-region M-podarium_contig_687_1 1 1389
##sequence-region M-podarium_contig_688_1 1 1644
##sequence-region M-podarium_contig_689_1 1 1335
##sequence-region M-podarium_contig_690_1 1 1517
##sequence-region M-podarium_contig_691_1 1 2281
##sequence-region M-podarium_contig_692_1 1 2660
##sequence-region M-podarium_contig_693_1 1 1532
##sequence-region M-podarium_contig_694_1 1 2165
##sequence-region M-podarium_contig_695_1 1 1346
##sequence-region M-podarium_contig_696_1 1 1535
##sequence-region M-podarium_contig_697_1 1 1804
##sequence-region M-podarium_contig_698_1 1 2605
##sequence-region M-podarium_contig_699_1 1 2542
##sequence-region M-podarium_contig_700_1 1 2982
##sequence-region M-podarium_contig_701_1 1 2766
##sequence-region M-podarium_contig_702_1 1 2136
##sequence-region M-podarium_contig_703_1 1 1882
##sequence-region M-podarium_contig_704_1 1 2221
##sequence-region M-podarium_contig_705_1 1 1688
##sequence-region M-podarium_contig_706_1 1 2805
##sequence-region M-podarium_contig_707_1 1 3248
##sequence-region M-podarium_contig_708_1 1 1539
##sequence-region M-podarium_contig_709_1 1 1029
##sequence-region M-podarium_contig_710_1 1 2268
##sequence-region M-podarium_contig_711_1 1 1589
##sequence-region M-podarium_contig_712_1 1 1377
##sequence-region M-podarium_contig_713_1 1 1443
##sequence-region M-podarium_contig_714_1 1 2703
##sequence-region M-podarium_contig_715_1 1 3548
##sequence-region M-podarium_contig_716_1 1 1967
##sequence-region M-podarium_contig_717_1 1 1159
##sequence-region M-podarium_contig_718_1 1 2027
##sequence-region M-podarium_contig_719_1 1 1086
##sequence-region M-podarium_contig_720_1 1 1566
##sequence-region M-podarium_contig_721_1 1 1891
##sequence-region M-podarium_contig_722_1 1 1615
##sequence-region M-podarium_contig_723_1 1 1269
##sequence-region M-podarium_contig_724_1 1 1980
##sequence-region M-podarium_contig_725_1 1 1985
##sequence-region M-podarium_contig_726_1 1 1147
##sequence-region M-podarium_contig_727_1 1 1251
##sequence-region M-podarium_contig_728_1 1 1022
##sequence-region M-podarium_contig_729_1 1 2423
##sequence-region M-podarium_contig_730_1 1 1832
##sequence-region M-podarium_contig_731_1 1 1517
##sequence-region M-podarium_contig_732_1 1 1528
M-podarium_contig_1_1	Prodigal:002006	CDS	72	3506	.	+	0	ID=CHKEEEPN_00001;inference=ab initio prediction:Prodigal:002006;locus_tag=CHKEEEPN_00001;product=hypothetical protein
M-podarium_contig_1_1	Prodigal:002006	CDS	3503	4396	.	+	0	ID=CHKEEEPN_00002;eC_number=1.3.7.7;Name=bchL;db_xref=COG:COG1348;gene=bchL;inference=ab initio prediction:Prodigal:002006,similar to AA sequence:UniProtKB:Q9RFD6;locus_tag=CHKEEEPN_00002;product=Light-independent protochlorophyllide reductase iron-sulfur ATP-binding protein
M-podarium_contig_1_1	Prodigal:002006	CDS	4396	5127	.	+	0	ID=CHKEEEPN_00003;eC_number=2.1.1.11;Name=bchM;db_xref=COG:COG2227;gene=bchM;inference=ab initio prediction:Prodigal:002006,similar to AA sequence:UniProtKB:P26236;locus_tag=CHKEEEPN_00003;product=Magnesium-protoporphyrin O-methyltransferase
M-podarium_contig_1_1	Prodigal:002006	CDS	5124	6569	.	+	0	ID=CHKEEEPN_00004;Name=pucC;gene=pucC;inference=ab initio prediction:Prodigal:002006,similar to AA sequence:UniProtKB:P23462;locus_tag=CHKEEEPN_00004;product=Protein PucC
M-podarium_contig_1_1	Prodigal:002006	CDS	6584	7357	.	+	0	ID=CHKEEEPN_00005;Name=puhA;gene=puhA;inference=ab initio prediction:Prodigal:002006,similar to AA sequence:UniProtKB:P0C0Y7;locus_tag=CHKEEEPN_00005;product=Reaction center protein H chain
M-podarium_contig_1_1	Prodigal:002006	CDS	7370	8041	.	+	0	ID=CHKEEEPN_00006;inference=ab initio prediction:Prodigal:002006;locus_tag=CHKEEEPN_00006;product=hypothetical protein
M-podarium_contig_1_1	Prodigal:002006	CDS	8057	8527	.	+	0	ID=CHKEEEPN_00007;inference=ab initio prediction:Prodigal:002006;locus_tag=CHKEEEPN_00007;product=hypothetical protein
M-podarium_contig_1_1	Prodigal:002006	CDS	8527	8841	.	+	0	ID=CHKEEEPN_00008;inference=ab initio prediction:Prodigal:002006;locus_tag=CHKEEEPN_00008;product=hypothetical protein
M-podarium_contig_1_1	Prodigal:002006	CDS	8838	9938	.	+	0	ID=CHKEEEPN_00009;inference=ab initio prediction:Prodigal:002006;locus_tag=CHKEEEPN_00009;product=hypothetical protein
M-podarium_contig_1_1	Prodigal:002006	CDS	9940	10743	.	+	0	ID=CHKEEEPN_00010;inference=ab initio prediction:Prodigal:002006;locus_tag=CHKEEEPN_00010;product=hypothetical protein
M-podarium_contig_1_1	Prodigal:002006	CDS	10801	12018	.	+	0	ID=CHKEEEPN_00011;eC_number=2.3.1.37;Name=hemA_1;db_xref=COG:COG0156;gene=hemA_1;inference=ab initio prediction:Prodigal:002006,similar to AA sequence:UniProtKB:P18079;locus_tag=CHKEEEPN_00011;product=5-aminolevulinate synthase
M-podarium_contig_1_1	Prodigal:002006	CDS	12327	12656	.	+	0	ID=CHKEEEPN_00012;inference=ab initio prediction:Prodigal:002006;locus_tag=CHKEEEPN_00012;product=hypothetical protein
M-podarium_contig_1_1	Prodigal:002006	CDS	12673	12945	.	-	0	ID=CHKEEEPN_00013;inference=ab initio prediction:Prodigal:002006;locus_tag=CHKEEEPN_00013;product=hypothetical protein
M-podarium_contig_1_1	Prodigal:002006	CDS	13082	15565	.	-	0	ID=CHKEEEPN_00014;Name=clpA;db_xref=COG:COG0542;gene=clpA;inference=ab initio prediction:Prodigal:002006,similar to AA sequence:UniProtKB:P0ABH9;locus_tag=CHKEEEPN_00014;product=ATP-dependent Clp protease ATP-binding subunit ClpA
M-podarium_contig_1_1	Prodigal:002006	CDS	15588	15983	.	-	0	ID=CHKEEEPN_00015;Name=clpS;gene=clpS;inference=ab initio prediction:Prodigal:002006,protein motif:HAMAP:MF_00302;locus_tag=CHKEEEPN_00015;product=ATP-dependent Clp protease adapter protein ClpS
M-podarium_contig_1_1	Prodigal:002006	CDS	16397	17878	.	+	0	ID=CHKEEEPN_00016;inference=ab initio prediction:Prodigal:002006;locus_tag=CHKEEEPN_00016;product=hypothetical protein
M-podarium_contig_1_1	Prodigal:002006	CDS	18007	18702	.	-	0	ID=CHKEEEPN_00017;Name=dnaJ_1;gene=dnaJ_1;inference=ab initio prediction:Prodigal:002006,protein motif:HAMAP:MF_01152;locus_tag=CHKEEEPN_00017;product=Chaperone protein DnaJ
M-podarium_contig_1_1	Prodigal:002006	CDS	19226	20368	.	-	0	ID=CHKEEEPN_00018;Name=hhoA;gene=hhoA;inference=ab initio prediction:Prodigal:002006,similar to AA sequence:UniProtKB:P72780;locus_tag=CHKEEEPN_00018;product=Putative serine protease HhoA
M-podarium_contig_1_1	Prodigal:002006	CDS	20916	21131	.	+	0	ID=CHKEEEPN_00019;inference=ab initio prediction:Prodigal:002006;locus_tag=CHKEEEPN_00019;product=hypothetical protein
M-podarium_contig_1_1	Prodigal:002006	CDS	21140	22075	.	-	0	ID=CHKEEEPN_00020;inference=ab initio prediction:Prodigal:002006;locus_tag=CHKEEEPN_00020;product=hypothetical protein
M-podarium_contig_1_1	Prodigal:002006	CDS	22193	22693	.	+	0	ID=CHKEEEPN_00021;inference=ab initio prediction:Prodigal:002006;locus_tag=CHKEEEPN_00021;product=hypothetical protein
M-podarium_contig_1_1	Prodigal:002006	CDS	22799	24964	.	+	0	ID=CHKEEEPN_00022;eC_number=5.4.99.2;Name=mutB;db_xref=COG:COG1884;gene=mutB;inference=ab initio prediction:Prodigal:002006,similar to AA sequence:UniProtKB:P9WJK5;locus_tag=CHKEEEPN_00022;product=putative methylmalonyl-CoA mutase large subunit
M-podarium_contig_1_1	Prodigal:002006	CDS	25171	26604	.	+	0	ID=CHKEEEPN_00023;Name=algA_1;db_xref=COG:COG0662;gene=algA_1;inference=ab initio prediction:Prodigal:002006,similar to AA sequence:UniProtKB:P07874;locus_tag=CHKEEEPN_00023;product=Alginate biosynthesis protein AlgA
M-podarium_contig_1_1	Prodigal:002006	CDS	26592	28106	.	-	0	ID=CHKEEEPN_00024;eC_number=1.1.1.402;Name=eryB;db_xref=COG:COG0578;gene=eryB;inference=ab initio prediction:Prodigal:002006,similar to AA sequence:UniProtKB:Q2YIQ2;locus_tag=CHKEEEPN_00024;product=D-erythritol 1-phosphate dehydrogenase
M-podarium_contig_1_1	Prodigal:002006	CDS	28103	28411	.	-	0	ID=CHKEEEPN_00025;inference=ab initio prediction:Prodigal:002006;locus_tag=CHKEEEPN_00025;product=hypothetical protein
M-podarium_contig_1_1	Prodigal:002006	CDS	28420	28605	.	-	0	ID=CHKEEEPN_00026;inference=ab initio prediction:Prodigal:002006;locus_tag=CHKEEEPN_00026;product=hypothetical protein
M-podarium_contig_1_1	Prodigal:002006	CDS	28707	28916	.	-	0	ID=CHKEEEPN_00027;inference=ab initio prediction:Prodigal:002006;locus_tag=CHKEEEPN_00027;product=hypothetical protein
M-podarium_contig_1_1	Prodigal:002006	CDS	29197	29697	.	-	0	ID=CHKEEEPN_00028;inference=ab initio prediction:Prodigal:002006;locus_tag=CHKEEEPN_00028;product=hypothetical protein
M-podarium_contig_2_1	Prodigal:002006	CDS	570	1223	.	-	0	ID=CHKEEEPN_00029;Name=tlpA;db_xref=COG:COG0526;gene=tlpA;inference=ab initio prediction:Prodigal:002006,similar to AA sequence:UniProtKB:P43221;locus_tag=CHKEEEPN_00029;product=Thiol:disulfide interchange protein TlpA
M-podarium_contig_2_1	Prodigal:002006	CDS	1263	2654	.	+	0	ID=CHKEEEPN_00030;eC_number=4.3.2.1;Name=argH;db_xref=COG:COG0165;gene=argH;inference=ab initio prediction:Prodigal:002006,similar to AA sequence:UniProtKB:Q5SLL0;locus_tag=CHKEEEPN_00030;product=Argininosuccinate lyase
M-podarium_contig_2_1	Prodigal:002006	CDS	2752	3078	.	+	0	ID=CHKEEEPN_00031;inference=ab initio prediction:Prodigal:002006;locus_tag=CHKEEEPN_00031;product=hypothetical protein
M-podarium_contig_2_1	Prodigal:002006	CDS	3261	3935	.	+	0	ID=CHKEEEPN_00032;inference=ab initio prediction:Prodigal:002006;locus_tag=CHKEEEPN_00032;product=hypothetical protein
M-podarium_contig_2_1	Prodigal:002006	CDS	4213	4464	.	-	0	ID=CHKEEEPN_00033;inference=ab initio prediction:Prodigal:002006;locus_tag=CHKEEEPN_00033;product=hypothetical protein
M-podarium_contig_2_1	Prodigal:002006	CDS	5316	6002	.	-	0	ID=CHKEEEPN_00034;eC_number=3.1.3.-;Name=yieH;db_xref=COG:COG0637;gene=yieH;inference=ab initio prediction:Prodigal:002006,similar to AA sequence:UniProtKB:P31467;locus_tag=CHKEEEPN_00034;product=6-phosphogluconate phosphatase
M-podarium_contig_2_1	Prodigal:002006	CDS	6080	7849	.	+	0	ID=CHKEEEPN_00035;inference=ab initio prediction:Prodigal:002006;locus_tag=CHKEEEPN_00035;product=hypothetical protein
M-podarium_contig_2_1	Prodigal:002006	CDS	7893	8246	.	-	0	ID=CHKEEEPN_00036;inference=ab initio prediction:Prodigal:002006;locus_tag=CHKEEEPN_00036;product=hypothetical protein
M-podarium_contig_2_1	Prodigal:002006	CDS	8359	9033	.	-	0	ID=CHKEEEPN_00037;eC_number=3.8.1.2;Name=hdl IVa;gene=hdl IVa;inference=ab initio prediction:Prodigal:002006,similar to AA sequence:UniProtKB:Q51645;locus_tag=CHKEEEPN_00037;product=(S)-2-haloacid dehalogenase 4A
M-podarium_contig_2_1	Prodigal:002006	CDS	9064	10593	.	-	0	ID=CHKEEEPN_00038;Name=murJ;db_xref=COG:COG0728;gene=murJ;inference=ab initio prediction:Prodigal:002006,similar to AA sequence:UniProtKB:P0AF16;locus_tag=CHKEEEPN_00038;product=Lipid II flippase MurJ
M-podarium_contig_3_1	Prodigal:002006	CDS	820	1965	.	+	0	ID=CHKEEEPN_00039;inference=ab initio prediction:Prodigal:002006;locus_tag=CHKEEEPN_00039;product=hypothetical protein
M-podarium_contig_3_1	Prodigal:002006	CDS	2198	2719	.	+	0	ID=CHKEEEPN_00040;inference=ab initio prediction:Prodigal:002006;locus_tag=CHKEEEPN_00040;product=hypothetical protein
M-podarium_contig_3_1	Prodigal:002006	CDS	2769	3158	.	-	0	ID=CHKEEEPN_00041;inference=ab initio prediction:Prodigal:002006;locus_tag=CHKEEEPN_00041;product=hypothetical protein
M-podarium_contig_4_1	Prodigal:002006	CDS	41	325	.	+	0	ID=CHKEEEPN_00042;inference=ab initio prediction:Prodigal:002006;locus_tag=CHKEEEPN_00042;product=hypothetical protein
M-podarium_contig_4_1	Prodigal:002006	CDS	422	766	.	+	0	ID=CHKEEEPN_00043;inference=ab initio prediction:Prodigal:002006;locus_tag=CHKEEEPN_00043;product=hypothetical protein
M-podarium_contig_4_1	Prodigal:002006	CDS	1429	3066	.	+	0	ID=CHKEEEPN_00044;inference=ab initio prediction:Prodigal:002006;locus_tag=CHKEEEPN_00044;product=hypothetical protein
M-podarium_contig_5_1	Prodigal:002006	CDS	594	1256	.	+	0	ID=CHKEEEPN_00045;eC_number=4.3.99.3;Name=queE;gene=queE;inference=ab initio prediction:Prodigal:002006,similar to AA sequence:UniProtKB:A0A0H3KB22;locus_tag=CHKEEEPN_00045;product=7-carboxy-7-deazaguanine synthase
M-podarium_contig_5_1	Prodigal:002006	CDS	1290	1688	.	+	0	ID=CHKEEEPN_00046;inference=ab initio prediction:Prodigal:002006;locus_tag=CHKEEEPN_00046;product=hypothetical protein
M-podarium_contig_5_1	Prodigal:002006	CDS	1701	2687	.	-	0	ID=CHKEEEPN_00047;inference=ab initio prediction:Prodigal:002006;locus_tag=CHKEEEPN_00047;product=hypothetical protein
M-podarium_contig_5_1	Prodigal:002006	CDS	2739	3095	.	+	0	ID=CHKEEEPN_00048;eC_number=4.1.2.50;Name=queD;db_xref=COG:COG0720;gene=queD;inference=ab initio prediction:Prodigal:002006,similar to AA sequence:UniProtKB:P65870;locus_tag=CHKEEEPN_00048;product=6-carboxy-5%2C6%2C7%2C8-tetrahydropterin synthase
M-podarium_contig_5_1	Prodigal:002006	CDS	3101	3838	.	+	0	ID=CHKEEEPN_00049;eC_number=6.3.4.20;Name=queC_1;db_xref=COG:COG0603;gene=queC_1;inference=ab initio prediction:Prodigal:002006,similar to AA sequence:UniProtKB:O31675;locus_tag=CHKEEEPN_00049;product=7-cyano-7-deazaguanine synthase
M-podarium_contig_5_1	Prodigal:002006	CDS	3863	5059	.	-	0	ID=CHKEEEPN_00050;inference=ab initio prediction:Prodigal:002006;locus_tag=CHKEEEPN_00050;product=hypothetical protein
M-podarium_contig_6_1	Prodigal:002006	CDS	69	800	.	-	0	ID=CHKEEEPN_00051;eC_number=4.3.2.10;Name=hisF;db_xref=COG:COG0107;gene=hisF;inference=ab initio prediction:Prodigal:002006,similar to AA sequence:UniProtKB:P9WMM3;locus_tag=CHKEEEPN_00051;product=Imidazole glycerol phosphate synthase subunit HisF
M-podarium_contig_6_1	Prodigal:002006	CDS	811	1296	.	-	0	ID=CHKEEEPN_00052;inference=ab initio prediction:Prodigal:002006;locus_tag=CHKEEEPN_00052;product=hypothetical protein
M-podarium_contig_6_1	Prodigal:002006	CDS	1320	2066	.	-	0	ID=CHKEEEPN_00053;eC_number=5.3.1.16;Name=hisA_1;db_xref=COG:COG0106;gene=hisA_1;inference=ab initio prediction:Prodigal:002006,similar to AA sequence:UniProtKB:A1R562;locus_tag=CHKEEEPN_00053;product=1-(5-phosphoribosyl)-5-[(5-phosphoribosylamino)methylideneamino] imidazole-4-carboxamide isomerase
M-podarium_contig_6_1	Prodigal:002006	CDS	2108	2770	.	-	0	ID=CHKEEEPN_00054;eC_number=4.3.2.10;Name=hisH;gene=hisH;inference=ab initio prediction:Prodigal:002006,similar to AA sequence:UniProtKB:P59957;locus_tag=CHKEEEPN_00054;product=Imidazole glycerol phosphate synthase subunit HisH
M-podarium_contig_6_1	Prodigal:002006	CDS	2767	3255	.	-	0	ID=CHKEEEPN_00055;inference=ab initio prediction:Prodigal:002006;locus_tag=CHKEEEPN_00055;product=hypothetical protein
M-podarium_contig_6_1	Prodigal:002006	CDS	3278	3865	.	-	0	ID=CHKEEEPN_00056;eC_number=4.2.1.19;Name=hisB;db_xref=COG:COG0131;gene=hisB;inference=ab initio prediction:Prodigal:002006,similar to AA sequence:UniProtKB:A0QX83;locus_tag=CHKEEEPN_00056;product=Imidazoleglycerol-phosphate dehydratase
M-podarium_contig_6_1	Prodigal:002006	CDS	4057	4962	.	+	0	ID=CHKEEEPN_00057;eC_number=3.1.4.53;Name=cpdA_1;gene=cpdA_1;inference=ab initio prediction:Prodigal:002006,protein motif:HAMAP:MF_00905;locus_tag=CHKEEEPN_00057;product=3'%2C5'-cyclic adenosine monophosphate phosphodiesterase CpdA
M-podarium_contig_6_1	Prodigal:002006	CDS	4998	5261	.	+	0	ID=CHKEEEPN_00058;inference=ab initio prediction:Prodigal:002006;locus_tag=CHKEEEPN_00058;product=hypothetical protein
M-podarium_contig_7_1	Prodigal:002006	CDS	130	624	.	+	0	ID=CHKEEEPN_00059;Name=fixK_1;db_xref=COG:COG0664;gene=fixK_1;inference=ab initio prediction:Prodigal:002006,similar to AA sequence:UniProtKB:P26488;locus_tag=CHKEEEPN_00059;product=Nitrogen fixation regulation protein FixK
M-podarium_contig_7_1	Prodigal:002006	CDS	749	1606	.	-	0	ID=CHKEEEPN_00060;inference=ab initio prediction:Prodigal:002006;locus_tag=CHKEEEPN_00060;product=hypothetical protein
M-podarium_contig_7_1	Prodigal:002006	CDS	1878	2102	.	+	0	ID=CHKEEEPN_00061;inference=ab initio prediction:Prodigal:002006;locus_tag=CHKEEEPN_00061;product=hypothetical protein
M-podarium_contig_7_1	Prodigal:002006	CDS	2135	2779	.	+	0	ID=CHKEEEPN_00062;inference=ab initio prediction:Prodigal:002006;locus_tag=CHKEEEPN_00062;product=hypothetical protein
M-podarium_contig_7_1	Prodigal:002006	CDS	2900	3712	.	-	0	ID=CHKEEEPN_00063;inference=ab initio prediction:Prodigal:002006;locus_tag=CHKEEEPN_00063;product=hypothetical protein
M-podarium_contig_7_1	Prodigal:002006	CDS	3828	4310	.	-	0	ID=CHKEEEPN_00064;inference=ab initio prediction:Prodigal:002006;locus_tag=CHKEEEPN_00064;product=hypothetical protein
M-podarium_contig_7_1	Prodigal:002006	CDS	4459	5391	.	-	0	ID=CHKEEEPN_00065;Name=feaR;db_xref=COG:COG2207;gene=feaR;inference=ab initio prediction:Prodigal:002006,similar to AA sequence:UniProtKB:Q47129;locus_tag=CHKEEEPN_00065;product=Transcriptional activator FeaR
M-podarium_contig_7_1	Prodigal:002006	CDS	6089	9790	.	+	0	ID=CHKEEEPN_00066;inference=ab initio prediction:Prodigal:002006;locus_tag=CHKEEEPN_00066;product=hypothetical protein
M-podarium_contig_7_1	Prodigal:002006	CDS	10668	12044	.	-	0	ID=CHKEEEPN_00067;inference=ab initio prediction:Prodigal:002006;locus_tag=CHKEEEPN_00067;product=hypothetical protein
M-podarium_contig_7_1	Prodigal:002006	CDS	12756	13700	.	+	0	ID=CHKEEEPN_00068;Name=rhaS_1;gene=rhaS_1;inference=ab initio prediction:Prodigal:002006,protein motif:HAMAP:MF_01534;locus_tag=CHKEEEPN_00068;product=HTH-type transcriptional activator RhaS
M-podarium_contig_7_1	Prodigal:002006	CDS	13951	14358	.	-	0	ID=CHKEEEPN_00069;inference=ab initio prediction:Prodigal:002006;locus_tag=CHKEEEPN_00069;product=hypothetical protein
M-podarium_contig_7_1	Prodigal:002006	CDS	14432	14695	.	-	0	ID=CHKEEEPN_00070;inference=ab initio prediction:Prodigal:002006;locus_tag=CHKEEEPN_00070;product=hypothetical protein
M-podarium_contig_7_1	Prodigal:002006	CDS	14907	15656	.	-	0	ID=CHKEEEPN_00071;inference=ab initio prediction:Prodigal:002006;locus_tag=CHKEEEPN_00071;product=hypothetical protein
M-podarium_contig_7_1	Prodigal:002006	CDS	16109	16861	.	-	0	ID=CHKEEEPN_00072;eC_number=2.1.1.222;Name=COQ3_1;gene=COQ3_1;inference=ab initio prediction:Prodigal:002006,protein motif:HAMAP:MF_00472;locus_tag=CHKEEEPN_00072;product=Ubiquinone biosynthesis O-methyltransferase%2C mitochondrial
M-podarium_contig_7_1	Prodigal:002006	CDS	16858	17358	.	-	0	ID=CHKEEEPN_00073;eC_number=2.3.1.189;Name=mshD_1;gene=mshD_1;inference=ab initio prediction:Prodigal:002006,protein motif:HAMAP:MF_01698;locus_tag=CHKEEEPN_00073;product=Mycothiol acetyltransferase
M-podarium_contig_7_1	Prodigal:002006	CDS	17355	18311	.	-	0	ID=CHKEEEPN_00074;inference=ab initio prediction:Prodigal:002006,similar to AA sequence:UniProtKB:P9WLW7;locus_tag=CHKEEEPN_00074;product=putative protein
M-podarium_contig_7_1	Prodigal:002006	CDS	18325	19170	.	-	0	ID=CHKEEEPN_00075;inference=ab initio prediction:Prodigal:002006,similar to AA sequence:UniProtKB:P9WLW7;locus_tag=CHKEEEPN_00075;product=putative protein
M-podarium_contig_7_1	Prodigal:002006	CDS	19221	20012	.	-	0	ID=CHKEEEPN_00076;inference=ab initio prediction:Prodigal:002006,similar to AA sequence:UniProtKB:P9WLW5;locus_tag=CHKEEEPN_00076;product=putative protein
M-podarium_contig_7_1	Prodigal:002006	CDS	20009	21268	.	-	0	ID=CHKEEEPN_00077;eC_number=2.6.1.33;Name=vioA;gene=vioA;inference=ab initio prediction:Prodigal:002006,similar to AA sequence:UniProtKB:Q6U1I3;locus_tag=CHKEEEPN_00077;product=dTDP-4-amino-4%2C6-dideoxy-D-glucose transaminase
M-podarium_contig_7_1	Prodigal:002006	CDS	21249	23186	.	-	0	ID=CHKEEEPN_00078;inference=ab initio prediction:Prodigal:002006;locus_tag=CHKEEEPN_00078;product=hypothetical protein
M-podarium_contig_8_1	Prodigal:002006	CDS	293	952	.	+	0	ID=CHKEEEPN_00079;Name=qseB_1;gene=qseB_1;inference=ab initio prediction:Prodigal:002006,similar to AA sequence:UniProtKB:P52076;locus_tag=CHKEEEPN_00079;product=Transcriptional regulatory protein QseB
M-podarium_contig_8_1	Prodigal:002006	CDS	949	2244	.	+	0	ID=CHKEEEPN_00080;eC_number=2.7.13.3;Name=qseC_1;gene=qseC_1;inference=ab initio prediction:Prodigal:002006,similar to AA sequence:UniProtKB:P45336;locus_tag=CHKEEEPN_00080;product=Sensor protein QseC
M-podarium_contig_8_1	Prodigal:002006	CDS	2337	3113	.	+	0	ID=CHKEEEPN_00081;inference=ab initio prediction:Prodigal:002006;locus_tag=CHKEEEPN_00081;product=hypothetical protein
M-podarium_contig_8_1	Prodigal:002006	CDS	3182	3589	.	+	0	ID=CHKEEEPN_00082;inference=ab initio prediction:Prodigal:002006;locus_tag=CHKEEEPN_00082;product=hypothetical protein
M-podarium_contig_8_1	Prodigal:002006	CDS	3586	4458	.	+	0	ID=CHKEEEPN_00083;inference=ab initio prediction:Prodigal:002006;locus_tag=CHKEEEPN_00083;product=hypothetical protein
M-podarium_contig_8_1	Prodigal:002006	CDS	4431	5207	.	+	0	ID=CHKEEEPN_00084;inference=ab initio prediction:Prodigal:002006;locus_tag=CHKEEEPN_00084;product=hypothetical protein
M-podarium_contig_8_1	Prodigal:002006	CDS	5506	6279	.	+	0	ID=CHKEEEPN_00085;inference=ab initio prediction:Prodigal:002006;locus_tag=CHKEEEPN_00085;product=hypothetical protein
M-podarium_contig_8_1	Prodigal:002006	CDS	6296	8962	.	-	0	ID=CHKEEEPN_00086;eC_number=2.7.13.3;Name=rcsC_1;gene=rcsC_1;inference=ab initio prediction:Prodigal:002006,protein motif:HAMAP:MF_00979;locus_tag=CHKEEEPN_00086;product=Sensor histidine kinase RcsC
M-podarium_contig_8_1	Prodigal:002006	CDS	9092	10246	.	-	0	ID=CHKEEEPN_00087;inference=ab initio prediction:Prodigal:002006;locus_tag=CHKEEEPN_00087;product=hypothetical protein
M-podarium_contig_9_1	Prodigal:002006	CDS	40	765	.	+	0	ID=CHKEEEPN_00088;inference=ab initio prediction:Prodigal:002006;locus_tag=CHKEEEPN_00088;product=hypothetical protein
M-podarium_contig_9_1	Prodigal:002006	CDS	833	4162	.	-	0	ID=CHKEEEPN_00089;eC_number=3.6.4.-;Name=mfd_1;db_xref=COG:COG1197;gene=mfd_1;inference=ab initio prediction:Prodigal:002006,similar to AA sequence:UniProtKB:P30958;locus_tag=CHKEEEPN_00089;product=Transcription-repair-coupling factor
M-podarium_contig_9_1	Prodigal:002006	CDS	4313	5089	.	-	0	ID=CHKEEEPN_00090;inference=ab initio prediction:Prodigal:002006;locus_tag=CHKEEEPN_00090;product=hypothetical protein
M-podarium_contig_9_1	Prodigal:002006	CDS	5322	6293	.	-	0	ID=CHKEEEPN_00091;inference=ab initio prediction:Prodigal:002006,similar to AA sequence:UniProtKB:B3EWP1;locus_tag=CHKEEEPN_00091;note=UPF0065 protein in clcB-clcD intergenic region;product=hypothetical protein
M-podarium_contig_9_1	Prodigal:002006	CDS	6354	7859	.	-	0	ID=CHKEEEPN_00092;inference=ab initio prediction:Prodigal:002006;locus_tag=CHKEEEPN_00092;product=hypothetical protein
M-podarium_contig_9_1	Prodigal:002006	CDS	7876	8541	.	-	0	ID=CHKEEEPN_00093;inference=ab initio prediction:Prodigal:002006;locus_tag=CHKEEEPN_00093;product=hypothetical protein
M-podarium_contig_10_1	Prodigal:002006	CDS	1432	2343	.	-	0	ID=CHKEEEPN_00094;inference=ab initio prediction:Prodigal:002006;locus_tag=CHKEEEPN_00094;product=hypothetical protein
M-podarium_contig_10_1	Prodigal:002006	CDS	2650	3393	.	+	0	ID=CHKEEEPN_00095;eC_number=2.7.7.90;Name=kdsB;db_xref=COG:COG1212;gene=kdsB;inference=ab initio prediction:Prodigal:002006,similar to AA sequence:UniProtKB:Q8EEA9;locus_tag=CHKEEEPN_00095;product=8-amino-3%2C8-dideoxy-manno-octulosonate cytidylyltransferase
M-podarium_contig_10_1	Prodigal:002006	CDS	3410	4267	.	+	0	ID=CHKEEEPN_00096;Name=pheA;db_xref=COG:COG0077;gene=pheA;inference=ab initio prediction:Prodigal:002006,similar to AA sequence:UniProtKB:P0A9J8;locus_tag=CHKEEEPN_00096;product=Bifunctional chorismate mutase/prephenate dehydratase
M-podarium_contig_10_1	Prodigal:002006	CDS	4360	4635	.	+	0	ID=CHKEEEPN_00097;inference=ab initio prediction:Prodigal:002006;locus_tag=CHKEEEPN_00097;product=hypothetical protein
M-podarium_contig_10_1	Prodigal:002006	CDS	4625	4942	.	+	0	ID=CHKEEEPN_00098;inference=ab initio prediction:Prodigal:002006;locus_tag=CHKEEEPN_00098;product=hypothetical protein
M-podarium_contig_10_1	Prodigal:002006	CDS	5048	5656	.	-	0	ID=CHKEEEPN_00099;Name=grpE;gene=grpE;inference=ab initio prediction:Prodigal:002006,protein motif:HAMAP:MF_01151;locus_tag=CHKEEEPN_00099;product=Protein GrpE
M-podarium_contig_10_1	Prodigal:002006	CDS	5749	8535	.	-	0	ID=CHKEEEPN_00100;Name=glnD;db_xref=COG:COG2844;gene=glnD;inference=ab initio prediction:Prodigal:002006,similar to AA sequence:UniProtKB:Q9RAE4;locus_tag=CHKEEEPN_00100;product=Bifunctional uridylyltransferase/uridylyl-removing enzyme
M-podarium_contig_10_1	Prodigal:002006	CDS	8696	9670	.	+	0	ID=CHKEEEPN_00101;Name=ssuA_1;db_xref=COG:COG0715;gene=ssuA_1;inference=ab initio prediction:Prodigal:002006,similar to AA sequence:UniProtKB:P40400;locus_tag=CHKEEEPN_00101;product=Putative aliphatic sulfonates-binding protein
M-podarium_contig_10_1	Prodigal:002006	CDS	9740	10585	.	+	0	ID=CHKEEEPN_00102;Name=ssuC_1;db_xref=COG:COG0600;gene=ssuC_1;inference=ab initio prediction:Prodigal:002006,similar to AA sequence:UniProtKB:P40401;locus_tag=CHKEEEPN_00102;product=Putative aliphatic sulfonates transport permease protein SsuC
M-podarium_contig_10_1	Prodigal:002006	CDS	10801	11100	.	+	0	ID=CHKEEEPN_00103;inference=ab initio prediction:Prodigal:002006;locus_tag=CHKEEEPN_00103;product=hypothetical protein
M-podarium_contig_10_1	Prodigal:002006	CDS	11100	11450	.	+	0	ID=CHKEEEPN_00104;inference=ab initio prediction:Prodigal:002006;locus_tag=CHKEEEPN_00104;product=hypothetical protein
M-podarium_contig_10_1	Prodigal:002006	CDS	11479	12258	.	+	0	ID=CHKEEEPN_00105;eC_number=7.6.2.8;Name=btuD_1;gene=btuD_1;inference=ab initio prediction:Prodigal:002006,protein motif:HAMAP:MF_01005;locus_tag=CHKEEEPN_00105;product=Vitamin B12 import ATP-binding protein BtuD
M-podarium_contig_10_1	Prodigal:002006	CDS	12320	12829	.	+	0	ID=CHKEEEPN_00106;inference=ab initio prediction:Prodigal:002006;locus_tag=CHKEEEPN_00106;product=hypothetical protein
M-podarium_contig_10_1	Prodigal:002006	CDS	12856	13554	.	+	0	ID=CHKEEEPN_00107;Name=cusR;db_xref=COG:COG0745;gene=cusR;inference=ab initio prediction:Prodigal:002006,similar to AA sequence:UniProtKB:P0ACZ8;locus_tag=CHKEEEPN_00107;product=Transcriptional regulatory protein CusR
M-podarium_contig_10_1	Prodigal:002006	CDS	13551	14978	.	+	0	ID=CHKEEEPN_00108;eC_number=2.7.-.-;Name=sasA_1;gene=sasA_1;inference=ab initio prediction:Prodigal:002006,protein motif:HAMAP:MF_01837;locus_tag=CHKEEEPN_00108;product=Adaptive-response sensory-kinase SasA
M-podarium_contig_10_1	Prodigal:002006	CDS	14988	15203	.	-	0	ID=CHKEEEPN_00109;inference=ab initio prediction:Prodigal:002006;locus_tag=CHKEEEPN_00109;product=hypothetical protein
M-podarium_contig_10_1	Prodigal:002006	CDS	15598	15921	.	+	0	ID=CHKEEEPN_00110;inference=ab initio prediction:Prodigal:002006;locus_tag=CHKEEEPN_00110;product=hypothetical protein
M-podarium_contig_10_1	Prodigal:002006	CDS	15961	17433	.	+	0	ID=CHKEEEPN_00111;inference=ab initio prediction:Prodigal:002006;locus_tag=CHKEEEPN_00111;product=hypothetical protein
M-podarium_contig_10_1	Prodigal:002006	CDS	17568	20525	.	+	0	ID=CHKEEEPN_00112;Name=glnE;db_xref=COG:COG1391;gene=glnE;inference=ab initio prediction:Prodigal:002006,similar to AA sequence:UniProtKB:P30870;locus_tag=CHKEEEPN_00112;product=Bifunctional glutamine synthetase adenylyltransferase/adenylyl-removing enzyme
M-podarium_contig_10_1	Prodigal:002006	CDS	20531	20728	.	-	0	ID=CHKEEEPN_00113;eC_number=4.1.1.2;Name=oxdC;db_xref=COG:COG2140;gene=oxdC;inference=ab initio prediction:Prodigal:002006,similar to AA sequence:UniProtKB:O34714;locus_tag=CHKEEEPN_00113;product=Oxalate decarboxylase OxdC
M-podarium_contig_11_1	Prodigal:002006	CDS	1126	1887	.	+	0	ID=CHKEEEPN_00114;inference=ab initio prediction:Prodigal:002006;locus_tag=CHKEEEPN_00114;product=hypothetical protein
M-podarium_contig_12_1	Prodigal:002006	CDS	16	282	.	+	0	ID=CHKEEEPN_00115;Name=soxC;gene=soxC;inference=ab initio prediction:Prodigal:002006,similar to AA sequence:UniProtKB:P54998;locus_tag=CHKEEEPN_00115;product=Dibenzothiophene desulfurization enzyme C
M-podarium_contig_12_1	Prodigal:002006	CDS	467	1120	.	+	0	ID=CHKEEEPN_00116;eC_number=1.2.99.6;Name=paoA_1;db_xref=COG:COG2080;gene=paoA_1;inference=ab initio prediction:Prodigal:002006,similar to AA sequence:UniProtKB:P77165;locus_tag=CHKEEEPN_00116;product=Aldehyde oxidoreductase iron-sulfur-binding subunit PaoA
M-podarium_contig_12_1	Prodigal:002006	CDS	1134	2108	.	+	0	ID=CHKEEEPN_00117;eC_number=1.2.99.6;Name=paoB_1;db_xref=COG:COG1319;gene=paoB_1;inference=ab initio prediction:Prodigal:002006,similar to AA sequence:UniProtKB:P77324;locus_tag=CHKEEEPN_00117;product=Aldehyde oxidoreductase FAD-binding subunit PaoB
M-podarium_contig_12_1	Prodigal:002006	CDS	2120	4357	.	+	0	ID=CHKEEEPN_00118;eC_number=1.2.99.6;Name=paoC_1;db_xref=COG:COG1529;gene=paoC_1;inference=ab initio prediction:Prodigal:002006,similar to AA sequence:UniProtKB:P77489;locus_tag=CHKEEEPN_00118;product=Aldehyde oxidoreductase molybdenum-binding subunit PaoC
M-podarium_contig_12_1	Prodigal:002006	CDS	4471	4725	.	+	0	ID=CHKEEEPN_00119;inference=ab initio prediction:Prodigal:002006;locus_tag=CHKEEEPN_00119;product=hypothetical protein
M-podarium_contig_12_1	Prodigal:002006	CDS	4920	6257	.	+	0	ID=CHKEEEPN_00120;Name=adeP;db_xref=COG:COG2252;gene=adeP;inference=ab initio prediction:Prodigal:002006,similar to AA sequence:UniProtKB:P31466;locus_tag=CHKEEEPN_00120;product=Adenine permease AdeP
M-podarium_contig_12_1	Prodigal:002006	CDS	6431	6649	.	+	0	ID=CHKEEEPN_00121;inference=ab initio prediction:Prodigal:002006;locus_tag=CHKEEEPN_00121;product=hypothetical protein
M-podarium_contig_12_1	Prodigal:002006	CDS	6638	7690	.	-	0	ID=CHKEEEPN_00122;inference=ab initio prediction:Prodigal:002006;locus_tag=CHKEEEPN_00122;product=hypothetical protein
M-podarium_contig_13_1	Prodigal:002006	CDS	290	1270	.	+	0	ID=CHKEEEPN_00123;inference=ab initio prediction:Prodigal:002006;locus_tag=CHKEEEPN_00123;product=hypothetical protein
M-podarium_contig_13_1	Prodigal:002006	CDS	1801	2328	.	-	0	ID=CHKEEEPN_00124;inference=ab initio prediction:Prodigal:002006;locus_tag=CHKEEEPN_00124;product=hypothetical protein
M-podarium_contig_14_1	Prodigal:002006	CDS	221	961	.	-	0	ID=CHKEEEPN_00125;inference=ab initio prediction:Prodigal:002006;locus_tag=CHKEEEPN_00125;product=hypothetical protein
M-podarium_contig_14_1	Prodigal:002006	CDS	1417	1674	.	+	0	ID=CHKEEEPN_00126;inference=ab initio prediction:Prodigal:002006;locus_tag=CHKEEEPN_00126;product=hypothetical protein
M-podarium_contig_14_1	Prodigal:002006	CDS	1963	3537	.	-	0	ID=CHKEEEPN_00127;inference=ab initio prediction:Prodigal:002006;locus_tag=CHKEEEPN_00127;product=hypothetical protein
M-podarium_contig_14_1	Prodigal:002006	CDS	3788	5200	.	+	0	ID=CHKEEEPN_00128;eC_number=2.7.13.3;Name=rcsC_2;gene=rcsC_2;inference=ab initio prediction:Prodigal:002006,protein motif:HAMAP:MF_00979;locus_tag=CHKEEEPN_00128;product=Sensor histidine kinase RcsC
M-podarium_contig_14_1	Prodigal:002006	CDS	5302	7902	.	+	0	ID=CHKEEEPN_00129;inference=ab initio prediction:Prodigal:002006;locus_tag=CHKEEEPN_00129;product=hypothetical protein
M-podarium_contig_14_1	Prodigal:002006	CDS	8119	8886	.	+	0	ID=CHKEEEPN_00130;Name=ybhL;db_xref=COG:COG0670;gene=ybhL;inference=ab initio prediction:Prodigal:002006,similar to AA sequence:UniProtKB:P0AAC4;locus_tag=CHKEEEPN_00130;product=Inner membrane protein YbhL
M-podarium_contig_14_1	Prodigal:002006	CDS	9180	9500	.	-	0	ID=CHKEEEPN_00131;Name=yidD;gene=yidD;inference=ab initio prediction:Prodigal:002006,protein motif:HAMAP:MF_00386;locus_tag=CHKEEEPN_00131;product=Putative membrane protein insertion efficiency factor
M-podarium_contig_14_1	Prodigal:002006	CDS	9507	9968	.	-	0	ID=CHKEEEPN_00132;inference=ab initio prediction:Prodigal:002006;locus_tag=CHKEEEPN_00132;product=hypothetical protein
M-podarium_contig_14_1	Prodigal:002006	CDS	10193	11002	.	+	0	ID=CHKEEEPN_00133;eC_number=3.5.4.16;Name=folE;gene=folE;inference=ab initio prediction:Prodigal:002006,protein motif:HAMAP:MF_00223;locus_tag=CHKEEEPN_00133;product=GTP cyclohydrolase 1
M-podarium_contig_14_1	Prodigal:002006	CDS	11022	11444	.	+	0	ID=CHKEEEPN_00134;eC_number=3.5.4.19;Name=hisI;gene=hisI;inference=ab initio prediction:Prodigal:002006,protein motif:HAMAP:MF_01021;locus_tag=CHKEEEPN_00134;product=Phosphoribosyl-AMP cyclohydrolase
M-podarium_contig_15_1	Prodigal:002006	CDS	468	1424	.	+	0	ID=CHKEEEPN_00135;Name=cdhR_1;db_xref=COG:COG4977;gene=cdhR_1;inference=ab initio prediction:Prodigal:002006,similar to AA sequence:UniProtKB:Q9HTH5;locus_tag=CHKEEEPN_00135;product=HTH-type transcriptional regulator CdhR
M-podarium_contig_15_1	Prodigal:002006	CDS	1560	1820	.	+	0	ID=CHKEEEPN_00136;inference=ab initio prediction:Prodigal:002006;locus_tag=CHKEEEPN_00136;product=hypothetical protein
M-podarium_contig_15_1	Prodigal:002006	CDS	1882	3792	.	-	0	ID=CHKEEEPN_00137;inference=ab initio prediction:Prodigal:002006;locus_tag=CHKEEEPN_00137;product=hypothetical protein
M-podarium_contig_16_1	Prodigal:002006	CDS	158	1294	.	-	0	ID=CHKEEEPN_00138;eC_number=3.4.-.-;Name=bepA_1;gene=bepA_1;inference=ab initio prediction:Prodigal:002006,protein motif:HAMAP:MF_00997;locus_tag=CHKEEEPN_00138;product=Beta-barrel assembly-enhancing protease
M-podarium_contig_16_1	Prodigal:002006	CDS	1302	2591	.	-	0	ID=CHKEEEPN_00139;inference=ab initio prediction:Prodigal:002006;locus_tag=CHKEEEPN_00139;product=hypothetical protein
M-podarium_contig_16_1	Prodigal:002006	CDS	2965	3195	.	-	0	ID=CHKEEEPN_00140;inference=ab initio prediction:Prodigal:002006;locus_tag=CHKEEEPN_00140;product=hypothetical protein
M-podarium_contig_16_1	Prodigal:002006	CDS	3203	5260	.	-	0	ID=CHKEEEPN_00141;Name=cstA;db_xref=COG:COG1966;gene=cstA;inference=ab initio prediction:Prodigal:002006,similar to AA sequence:UniProtKB:P15078;locus_tag=CHKEEEPN_00141;product=Peptide transporter CstA
M-podarium_contig_16_1	Prodigal:002006	CDS	5459	6085	.	-	0	ID=CHKEEEPN_00142;inference=ab initio prediction:Prodigal:002006;locus_tag=CHKEEEPN_00142;product=hypothetical protein
M-podarium_contig_16_1	Prodigal:002006	CDS	6075	6854	.	-	0	ID=CHKEEEPN_00143;inference=ab initio prediction:Prodigal:002006;locus_tag=CHKEEEPN_00143;product=hypothetical protein
M-podarium_contig_16_1	Prodigal:002006	CDS	6882	7517	.	-	0	ID=CHKEEEPN_00144;inference=ab initio prediction:Prodigal:002006;locus_tag=CHKEEEPN_00144;product=hypothetical protein
M-podarium_contig_16_1	Prodigal:002006	CDS	7693	9036	.	-	0	ID=CHKEEEPN_00145;inference=ab initio prediction:Prodigal:002006;locus_tag=CHKEEEPN_00145;product=hypothetical protein
M-podarium_contig_16_1	Prodigal:002006	CDS	10053	10379	.	+	0	ID=CHKEEEPN_00146;inference=ab initio prediction:Prodigal:002006;locus_tag=CHKEEEPN_00146;product=hypothetical protein
M-podarium_contig_16_1	Prodigal:002006	CDS	10481	12622	.	+	0	ID=CHKEEEPN_00147;inference=ab initio prediction:Prodigal:002006;locus_tag=CHKEEEPN_00147;product=hypothetical protein
M-podarium_contig_16_1	Prodigal:002006	CDS	12654	13490	.	-	0	ID=CHKEEEPN_00148;eC_number=1.-.-.-;db_xref=COG:COG0656;inference=ab initio prediction:Prodigal:002006,similar to AA sequence:UniProtKB:A0QV10;locus_tag=CHKEEEPN_00148;product=putative oxidoreductase/MSMEI_2347
M-podarium_contig_16_1	Prodigal:002006	CDS	13608	14387	.	-	0	ID=CHKEEEPN_00149;Name=fixK_2;db_xref=COG:COG0664;gene=fixK_2;inference=ab initio prediction:Prodigal:002006,similar to AA sequence:UniProtKB:P29286;locus_tag=CHKEEEPN_00149;product=Nitrogen fixation regulation protein FixK
M-podarium_contig_16_1	Prodigal:002006	CDS	14488	16020	.	-	0	ID=CHKEEEPN_00150;eC_number=2.4.1.21;Name=glgA;db_xref=COG:COG0297;gene=glgA;inference=ab initio prediction:Prodigal:002006,similar to AA sequence:UniProtKB:P0A6U8;locus_tag=CHKEEEPN_00150;product=Glycogen synthase
M-podarium_contig_16_1	Prodigal:002006	CDS	16289	17917	.	-	0	ID=CHKEEEPN_00151;eC_number=3.2.1.10;Name=malL;db_xref=COG:COG0366;gene=malL;inference=ab initio prediction:Prodigal:002006,similar to AA sequence:UniProtKB:P29094;locus_tag=CHKEEEPN_00151;product=Oligo-1%2C6-glucosidase
M-podarium_contig_16_1	Prodigal:002006	CDS	18265	20799	.	+	0	ID=CHKEEEPN_00152;eC_number=2.4.1.1;Name=malP;db_xref=COG:COG0058;gene=malP;inference=ab initio prediction:Prodigal:002006,similar to AA sequence:UniProtKB:P00490;locus_tag=CHKEEEPN_00152;product=Maltodextrin phosphorylase
M-podarium_contig_16_1	Prodigal:002006	CDS	21445	22398	.	-	0	ID=CHKEEEPN_00153;eC_number=1.14.12.15;Name=tphA1I;gene=tphA1I;inference=ab initio prediction:Prodigal:002006,similar to AA sequence:UniProtKB:Q3C1E0;locus_tag=CHKEEEPN_00153;product=Terephthalate 1%2C2-dioxygenase%2C reductase component 1
M-podarium_contig_16_1	Prodigal:002006	CDS	22441	22851	.	-	0	ID=CHKEEEPN_00154;inference=ab initio prediction:Prodigal:002006;locus_tag=CHKEEEPN_00154;product=hypothetical protein
M-podarium_contig_16_1	Prodigal:002006	CDS	22984	25914	.	-	0	ID=CHKEEEPN_00155;inference=ab initio prediction:Prodigal:002006;locus_tag=CHKEEEPN_00155;product=hypothetical protein
M-podarium_contig_17_1	Prodigal:002006	CDS	1113	1709	.	+	0	ID=CHKEEEPN_00156;eC_number=5.4.2.11;Name=gpmA_1;gene=gpmA_1;inference=ab initio prediction:Prodigal:002006,protein motif:HAMAP:MF_01039;locus_tag=CHKEEEPN_00156;product=2%2C3-bisphosphoglycerate-dependent phosphoglycerate mutase
M-podarium_contig_17_1	Prodigal:002006	CDS	1755	1889	.	-	0	ID=CHKEEEPN_00157;inference=ab initio prediction:Prodigal:002006;locus_tag=CHKEEEPN_00157;product=hypothetical protein
M-podarium_contig_17_1	Prodigal:002006	CDS	1989	3113	.	-	0	ID=CHKEEEPN_00158;Name=xerC_1;gene=xerC_1;inference=ab initio prediction:Prodigal:002006,protein motif:HAMAP:MF_01808;locus_tag=CHKEEEPN_00158;product=Tyrosine recombinase XerC
M-podarium_contig_17_1	Prodigal:002006	CDS	3227	3622	.	+	0	ID=CHKEEEPN_00159;eC_number=4.4.1.5;Name=gloA_1;db_xref=COG:COG0346;gene=gloA_1;inference=ab initio prediction:Prodigal:002006,similar to AA sequence:UniProtKB:P0AC81;locus_tag=CHKEEEPN_00159;product=Lactoylglutathione lyase
M-podarium_contig_17_1	Prodigal:002006	CDS	3638	4006	.	-	0	ID=CHKEEEPN_00160;inference=ab initio prediction:Prodigal:002006;locus_tag=CHKEEEPN_00160;product=hypothetical protein
M-podarium_contig_17_1	Prodigal:002006	CDS	4122	4850	.	+	0	ID=CHKEEEPN_00161;inference=ab initio prediction:Prodigal:002006;locus_tag=CHKEEEPN_00161;product=hypothetical protein
M-podarium_contig_17_1	Prodigal:002006	CDS	4807	5853	.	-	0	ID=CHKEEEPN_00162;eC_number=3.6.4.13;Name=hrpB;db_xref=COG:COG1643;gene=hrpB;inference=ab initio prediction:Prodigal:002006,similar to AA sequence:UniProtKB:P37024;locus_tag=CHKEEEPN_00162;product=ATP-dependent RNA helicase HrpB
M-podarium_contig_18_1	Prodigal:002006	CDS	253	2271	.	-	0	ID=CHKEEEPN_00163;eC_number=2.4.1.250;Name=mshA_1;gene=mshA_1;inference=ab initio prediction:Prodigal:002006,protein motif:HAMAP:MF_01695;locus_tag=CHKEEEPN_00163;product=D-inositol-3-phosphate glycosyltransferase
M-podarium_contig_18_1	Prodigal:002006	CDS	2268	3848	.	-	0	ID=CHKEEEPN_00164;inference=ab initio prediction:Prodigal:002006;locus_tag=CHKEEEPN_00164;product=hypothetical protein
M-podarium_contig_18_1	Prodigal:002006	CDS	3832	5166	.	-	0	ID=CHKEEEPN_00165;inference=ab initio prediction:Prodigal:002006;locus_tag=CHKEEEPN_00165;product=hypothetical protein
M-podarium_contig_18_1	Prodigal:002006	CDS	5170	6435	.	-	0	ID=CHKEEEPN_00166;inference=ab initio prediction:Prodigal:002006;locus_tag=CHKEEEPN_00166;product=hypothetical protein
M-podarium_contig_18_1	Prodigal:002006	CDS	6432	6866	.	-	0	ID=CHKEEEPN_00167;inference=ab initio prediction:Prodigal:002006;locus_tag=CHKEEEPN_00167;product=hypothetical protein
M-podarium_contig_18_1	Prodigal:002006	CDS	7272	7463	.	-	0	ID=CHKEEEPN_00168;inference=ab initio prediction:Prodigal:002006;locus_tag=CHKEEEPN_00168;product=hypothetical protein
M-podarium_contig_18_1	Prodigal:002006	CDS	7662	7943	.	-	0	ID=CHKEEEPN_00169;inference=ab initio prediction:Prodigal:002006;locus_tag=CHKEEEPN_00169;product=hypothetical protein
M-podarium_contig_18_1	Prodigal:002006	CDS	8459	8677	.	-	0	ID=CHKEEEPN_00170;inference=ab initio prediction:Prodigal:002006;locus_tag=CHKEEEPN_00170;product=hypothetical protein
M-podarium_contig_18_1	Prodigal:002006	CDS	9022	9324	.	+	0	ID=CHKEEEPN_00171;inference=ab initio prediction:Prodigal:002006;locus_tag=CHKEEEPN_00171;product=hypothetical protein
M-podarium_contig_18_1	Aragorn:001002	tRNA	10302	10378	.	-	.	ID=CHKEEEPN_00172;inference=COORDINATES:profile:Aragorn:001002;locus_tag=CHKEEEPN_00172;product=tRNA-Arg(acg)
M-podarium_contig_18_1	Aragorn:001002	tRNA	10424	10500	.	-	.	ID=CHKEEEPN_00173;inference=COORDINATES:profile:Aragorn:001002;locus_tag=CHKEEEPN_00173;product=tRNA-Pro(cgg)
M-podarium_contig_18_1	Prodigal:002006	CDS	11251	12096	.	+	0	ID=CHKEEEPN_00174;Name=dmlR_1;gene=dmlR_1;inference=ab initio prediction:Prodigal:002006,similar to AA sequence:UniProtKB:P76250;locus_tag=CHKEEEPN_00174;product=HTH-type transcriptional regulator DmlR
M-podarium_contig_18_1	Prodigal:002006	CDS	12263	13135	.	-	0	ID=CHKEEEPN_00175;Name=rpoH_1;db_xref=COG:COG0568;gene=rpoH_1;inference=ab initio prediction:Prodigal:002006,similar to AA sequence:UniProtKB:P0CAW9;locus_tag=CHKEEEPN_00175;product=RNA polymerase sigma factor RpoH
M-podarium_contig_18_1	Prodigal:002006	CDS	13404	14000	.	-	0	ID=CHKEEEPN_00176;inference=ab initio prediction:Prodigal:002006;locus_tag=CHKEEEPN_00176;product=hypothetical protein
M-podarium_contig_19_1	Prodigal:002006	CDS	1090	1275	.	+	0	ID=CHKEEEPN_00177;inference=ab initio prediction:Prodigal:002006;locus_tag=CHKEEEPN_00177;product=hypothetical protein
M-podarium_contig_19_1	Prodigal:002006	CDS	1852	2115	.	+	0	ID=CHKEEEPN_00178;inference=ab initio prediction:Prodigal:002006;locus_tag=CHKEEEPN_00178;product=hypothetical protein
M-podarium_contig_19_1	Prodigal:002006	CDS	2231	2971	.	+	0	ID=CHKEEEPN_00179;inference=ab initio prediction:Prodigal:002006;locus_tag=CHKEEEPN_00179;product=hypothetical protein
M-podarium_contig_19_1	Prodigal:002006	CDS	2985	3446	.	-	0	ID=CHKEEEPN_00180;inference=ab initio prediction:Prodigal:002006;locus_tag=CHKEEEPN_00180;product=hypothetical protein
M-podarium_contig_19_1	Prodigal:002006	CDS	3481	5322	.	-	0	ID=CHKEEEPN_00181;Name=cusA;db_xref=COG:COG3696;gene=cusA;inference=ab initio prediction:Prodigal:002006,similar to AA sequence:UniProtKB:P38054;locus_tag=CHKEEEPN_00181;product=Cation efflux system protein CusA
M-podarium_contig_20_1	Prodigal:002006	CDS	42	692	.	-	0	ID=CHKEEEPN_00182;eC_number=3.1.26.4;Name=rnhB;db_xref=COG:COG0164;gene=rnhB;inference=ab initio prediction:Prodigal:002006,similar to AA sequence:UniProtKB:P10442;locus_tag=CHKEEEPN_00182;product=Ribonuclease HII
M-podarium_contig_20_1	Prodigal:002006	CDS	779	1843	.	-	0	ID=CHKEEEPN_00183;eC_number=2.4.1.-;Name=mgtA_1;db_xref=COG:COG0438;gene=mgtA_1;inference=ab initio prediction:Prodigal:002006,similar to AA sequence:UniProtKB:P9WMY5;locus_tag=CHKEEEPN_00183;product=GDP-mannose-dependent alpha-mannosyltransferase
M-podarium_contig_20_1	Prodigal:002006	CDS	1896	2708	.	-	0	ID=CHKEEEPN_00184;eC_number=3.6.1.54;Name=lpxH;db_xref=COG:COG2908;gene=lpxH;inference=ab initio prediction:Prodigal:002006,similar to AA sequence:UniProtKB:P44046;locus_tag=CHKEEEPN_00184;product=UDP-2%2C3-diacylglucosamine hydrolase
M-podarium_contig_20_1	Prodigal:002006	CDS	3371	4579	.	+	0	ID=CHKEEEPN_00185;eC_number=2.6.1.45;Name=sgaA_1;db_xref=COG:COG0075;gene=sgaA_1;inference=ab initio prediction:Prodigal:002006,similar to AA sequence:UniProtKB:P55819;locus_tag=CHKEEEPN_00185;product=Serine--glyoxylate aminotransferase
M-podarium_contig_20_1	Prodigal:002006	CDS	4745	5689	.	+	0	ID=CHKEEEPN_00186;eC_number=1.1.1.29;Name=hprA;db_xref=COG:COG1052;gene=hprA;inference=ab initio prediction:Prodigal:002006,similar to AA sequence:UniProtKB:Q59516;locus_tag=CHKEEEPN_00186;product=Glycerate dehydrogenase
M-podarium_contig_20_1	Prodigal:002006	CDS	5925	6791	.	+	0	ID=CHKEEEPN_00187;Name=mtdA;gene=mtdA;inference=ab initio prediction:Prodigal:002006,similar to AA sequence:UniProtKB:P55818;locus_tag=CHKEEEPN_00187;product=Bifunctional protein MdtA
M-podarium_contig_20_1	Prodigal:002006	CDS	6869	7495	.	+	0	ID=CHKEEEPN_00188;eC_number=3.5.4.9;Name=fchA;db_xref=COG:COG3404;gene=fchA;inference=ab initio prediction:Prodigal:002006,similar to AA sequence:UniProtKB:Q49135;locus_tag=CHKEEEPN_00188;product=Methenyltetrahydrofolate cyclohydrolase
M-podarium_contig_20_1	Prodigal:002006	CDS	7924	9096	.	+	0	ID=CHKEEEPN_00189;eC_number=6.2.1.5;Name=sucC_1;db_xref=COG:COG0045;gene=sucC_1;inference=ab initio prediction:Prodigal:002006,similar to AA sequence:UniProtKB:P80886;locus_tag=CHKEEEPN_00189;product=Succinate--CoA ligase [ADP-forming] subunit beta
M-podarium_contig_20_1	Prodigal:002006	CDS	9119	10009	.	+	0	ID=CHKEEEPN_00190;eC_number=6.2.1.5;Name=sucD_1;db_xref=COG:COG0074;gene=sucD_1;inference=ab initio prediction:Prodigal:002006,similar to AA sequence:UniProtKB:P0AGE9;locus_tag=CHKEEEPN_00190;product=Succinate--CoA ligase [ADP-forming] subunit alpha
M-podarium_contig_20_1	Prodigal:002006	CDS	10216	12984	.	+	0	ID=CHKEEEPN_00191;eC_number=4.1.1.31;Name=ppc_1;db_xref=COG:COG2352;gene=ppc_1;inference=ab initio prediction:Prodigal:002006,similar to AA sequence:UniProtKB:Q59757;locus_tag=CHKEEEPN_00191;product=Phosphoenolpyruvate carboxylase
M-podarium_contig_20_1	Prodigal:002006	CDS	13111	14085	.	+	0	ID=CHKEEEPN_00192;eC_number=4.1.3.24;Name=mcl1;db_xref=COG:COG2301;gene=mcl1;inference=ab initio prediction:Prodigal:002006,similar to AA sequence:UniProtKB:Q3J5L6;locus_tag=CHKEEEPN_00192;product=L-malyl-CoA/beta-methylmalyl-CoA lyase
M-podarium_contig_20_1	Prodigal:002006	CDS	14167	14553	.	-	0	ID=CHKEEEPN_00193;eC_number=3.5.99.10;Name=yabJ;db_xref=COG:COG0251;gene=yabJ;inference=ab initio prediction:Prodigal:002006,similar to AA sequence:UniProtKB:P37552;locus_tag=CHKEEEPN_00193;product=2-iminobutanoate/2-iminopropanoate deaminase
M-podarium_contig_20_1	Prodigal:002006	CDS	14728	15831	.	-	0	ID=CHKEEEPN_00194;eC_number=1.-.-.-;inference=ab initio prediction:Prodigal:002006,similar to AA sequence:UniProtKB:P32382;locus_tag=CHKEEEPN_00194;product=NADH oxidase
M-podarium_contig_20_1	Prodigal:002006	CDS	15989	16921	.	+	0	ID=CHKEEEPN_00195;Name=dmlR_2;gene=dmlR_2;inference=ab initio prediction:Prodigal:002006,similar to AA sequence:UniProtKB:P76250;locus_tag=CHKEEEPN_00195;product=HTH-type transcriptional regulator DmlR
M-podarium_contig_20_1	Prodigal:002006	CDS	17020	17895	.	+	0	ID=CHKEEEPN_00196;eC_number=3.1.1.45;Name=clcD;gene=clcD;inference=ab initio prediction:Prodigal:002006,similar to AA sequence:UniProtKB:P0A114;locus_tag=CHKEEEPN_00196;product=Carboxymethylenebutenolidase
M-podarium_contig_20_1	Prodigal:002006	CDS	18009	18386	.	-	0	ID=CHKEEEPN_00197;eC_number=4.2.1.96;inference=ab initio prediction:Prodigal:002006,protein motif:HAMAP:MF_00434;locus_tag=CHKEEEPN_00197;product=Putative pterin-4-alpha-carbinolamine dehydratase
M-podarium_contig_20_1	Prodigal:002006	CDS	18671	19666	.	+	0	ID=CHKEEEPN_00198;inference=ab initio prediction:Prodigal:002006;locus_tag=CHKEEEPN_00198;product=hypothetical protein
M-podarium_contig_20_1	Prodigal:002006	CDS	19718	20452	.	+	0	ID=CHKEEEPN_00199;Name=ssuC_2;db_xref=COG:COG0600;gene=ssuC_2;inference=ab initio prediction:Prodigal:002006,similar to AA sequence:UniProtKB:P75851;locus_tag=CHKEEEPN_00199;product=Putative aliphatic sulfonates transport permease protein SsuC
M-podarium_contig_20_1	Prodigal:002006	CDS	20433	21194	.	+	0	ID=CHKEEEPN_00200;eC_number=7.6.2.8;Name=btuD_2;gene=btuD_2;inference=ab initio prediction:Prodigal:002006,protein motif:HAMAP:MF_01005;locus_tag=CHKEEEPN_00200;product=Vitamin B12 import ATP-binding protein BtuD
M-podarium_contig_20_1	Prodigal:002006	CDS	21903	23708	.	+	0	ID=CHKEEEPN_00201;eC_number=1.1.2.7;inference=ab initio prediction:Prodigal:002006,similar to AA sequence:UniProtKB:P38539;locus_tag=CHKEEEPN_00201;product=Methanol dehydrogenase [cytochrome c] subunit 1
M-podarium_contig_20_1	Prodigal:002006	CDS	23852	24451	.	+	0	ID=CHKEEEPN_00202;inference=ab initio prediction:Prodigal:002006;locus_tag=CHKEEEPN_00202;product=hypothetical protein
M-podarium_contig_20_1	Prodigal:002006	CDS	24451	25305	.	+	0	ID=CHKEEEPN_00203;inference=ab initio prediction:Prodigal:002006;locus_tag=CHKEEEPN_00203;product=hypothetical protein
M-podarium_contig_21_1	Prodigal:002006	CDS	57	323	.	+	0	ID=CHKEEEPN_00204;inference=ab initio prediction:Prodigal:002006;locus_tag=CHKEEEPN_00204;product=hypothetical protein
M-podarium_contig_21_1	Prodigal:002006	CDS	412	957	.	+	0	ID=CHKEEEPN_00205;inference=ab initio prediction:Prodigal:002006;locus_tag=CHKEEEPN_00205;product=hypothetical protein
M-podarium_contig_21_1	Prodigal:002006	CDS	947	1591	.	+	0	ID=CHKEEEPN_00206;inference=ab initio prediction:Prodigal:002006;locus_tag=CHKEEEPN_00206;product=hypothetical protein
M-podarium_contig_21_1	Prodigal:002006	CDS	1732	2082	.	+	0	ID=CHKEEEPN_00207;inference=ab initio prediction:Prodigal:002006;locus_tag=CHKEEEPN_00207;product=hypothetical protein
M-podarium_contig_21_1	Prodigal:002006	CDS	2125	4278	.	+	0	ID=CHKEEEPN_00208;Name=fecA;db_xref=COG:COG4772;gene=fecA;inference=ab initio prediction:Prodigal:002006,similar to AA sequence:UniProtKB:P13036;locus_tag=CHKEEEPN_00208;product=Fe(3+) dicitrate transport protein FecA
M-podarium_contig_21_1	Prodigal:002006	CDS	4604	6451	.	+	0	ID=CHKEEEPN_00209;inference=ab initio prediction:Prodigal:002006;locus_tag=CHKEEEPN_00209;product=hypothetical protein
M-podarium_contig_21_1	Prodigal:002006	CDS	6835	8517	.	+	0	ID=CHKEEEPN_00210;db_xref=COG:COG0840;inference=ab initio prediction:Prodigal:002006,similar to AA sequence:UniProtKB:Q2W4T8;locus_tag=CHKEEEPN_00210;product=Methyl-accepting chemotaxis protein
M-podarium_contig_22_1	Prodigal:002006	CDS	31	1284	.	+	0	ID=CHKEEEPN_00211;eC_number=2.7.13.3;Name=rcsC_3;gene=rcsC_3;inference=ab initio prediction:Prodigal:002006,protein motif:HAMAP:MF_00979;locus_tag=CHKEEEPN_00211;product=Sensor histidine kinase RcsC
M-podarium_contig_22_1	Prodigal:002006	CDS	1328	2065	.	+	0	ID=CHKEEEPN_00212;inference=ab initio prediction:Prodigal:002006;locus_tag=CHKEEEPN_00212;product=hypothetical protein
M-podarium_contig_22_1	Prodigal:002006	CDS	2133	2474	.	+	0	ID=CHKEEEPN_00213;inference=ab initio prediction:Prodigal:002006;locus_tag=CHKEEEPN_00213;product=hypothetical protein
M-podarium_contig_22_1	Prodigal:002006	CDS	2488	3483	.	-	0	ID=CHKEEEPN_00214;inference=ab initio prediction:Prodigal:002006;locus_tag=CHKEEEPN_00214;product=hypothetical protein
M-podarium_contig_22_1	Prodigal:002006	CDS	3585	4478	.	-	0	ID=CHKEEEPN_00215;eC_number=4.3.3.7;Name=dapA_1;db_xref=COG:COG0329;gene=dapA_1;inference=ab initio prediction:Prodigal:002006,similar to AA sequence:UniProtKB:Q9JZR4;locus_tag=CHKEEEPN_00215;product=4-hydroxy-tetrahydrodipicolinate synthase
M-podarium_contig_22_1	Prodigal:002006	CDS	4841	5287	.	-	0	ID=CHKEEEPN_00216;inference=ab initio prediction:Prodigal:002006;locus_tag=CHKEEEPN_00216;product=hypothetical protein
M-podarium_contig_22_1	Prodigal:002006	CDS	5291	5623	.	-	0	ID=CHKEEEPN_00217;inference=ab initio prediction:Prodigal:002006;locus_tag=CHKEEEPN_00217;product=hypothetical protein
M-podarium_contig_22_1	Prodigal:002006	CDS	5629	6096	.	-	0	ID=CHKEEEPN_00218;inference=ab initio prediction:Prodigal:002006;locus_tag=CHKEEEPN_00218;product=hypothetical protein
M-podarium_contig_22_1	Prodigal:002006	CDS	6169	6579	.	-	0	ID=CHKEEEPN_00219;inference=ab initio prediction:Prodigal:002006;locus_tag=CHKEEEPN_00219;product=hypothetical protein
M-podarium_contig_22_1	Prodigal:002006	CDS	6585	7355	.	-	0	ID=CHKEEEPN_00220;inference=ab initio prediction:Prodigal:002006;locus_tag=CHKEEEPN_00220;product=hypothetical protein
M-podarium_contig_22_1	Prodigal:002006	CDS	7352	8554	.	-	0	ID=CHKEEEPN_00221;Name=flhA_1;db_xref=COG:COG1298;gene=flhA_1;inference=ab initio prediction:Prodigal:002006,similar to AA sequence:UniProtKB:Q8YDK9;locus_tag=CHKEEEPN_00221;product=Flagellar biosynthesis protein FlhA
M-podarium_contig_23_1	Prodigal:002006	CDS	18	1253	.	+	0	ID=CHKEEEPN_00222;eC_number=3.6.4.13;Name=deaD;gene=deaD;inference=ab initio prediction:Prodigal:002006,protein motif:HAMAP:MF_00964;locus_tag=CHKEEEPN_00222;product=ATP-dependent RNA helicase DeaD
M-podarium_contig_23_1	Prodigal:002006	CDS	1556	1696	.	-	0	ID=CHKEEEPN_00223;inference=ab initio prediction:Prodigal:002006;locus_tag=CHKEEEPN_00223;product=hypothetical protein
M-podarium_contig_24_1	Prodigal:002006	CDS	18	911	.	+	0	ID=CHKEEEPN_00224;eC_number=7.6.2.8;Name=btuD_3;gene=btuD_3;inference=ab initio prediction:Prodigal:002006,protein motif:HAMAP:MF_01005;locus_tag=CHKEEEPN_00224;product=Vitamin B12 import ATP-binding protein BtuD
M-podarium_contig_24_1	Prodigal:002006	CDS	953	1846	.	+	0	ID=CHKEEEPN_00225;inference=ab initio prediction:Prodigal:002006;locus_tag=CHKEEEPN_00225;product=hypothetical protein
M-podarium_contig_24_1	Prodigal:002006	CDS	2011	3627	.	+	0	ID=CHKEEEPN_00226;eC_number=2.3.2.2;Name=ywrD;db_xref=COG:COG0405;gene=ywrD;inference=ab initio prediction:Prodigal:002006,similar to AA sequence:UniProtKB:O05218;locus_tag=CHKEEEPN_00226;product=Glutathione hydrolase-like YwrD proenzyme
M-podarium_contig_24_1	Prodigal:002006	CDS	3834	4724	.	-	0	ID=CHKEEEPN_00227;Name=rhaS_2;gene=rhaS_2;inference=ab initio prediction:Prodigal:002006,protein motif:HAMAP:MF_01534;locus_tag=CHKEEEPN_00227;product=HTH-type transcriptional activator RhaS
M-podarium_contig_24_1	Prodigal:002006	CDS	4859	5614	.	+	0	ID=CHKEEEPN_00228;eC_number=1.1.1.100;Name=fabG_1;gene=fabG_1;inference=ab initio prediction:Prodigal:002006,similar to AA sequence:UniProtKB:P99093;locus_tag=CHKEEEPN_00228;product=3-oxoacyl-[acyl-carrier-protein] reductase FabG
M-podarium_contig_24_1	Prodigal:002006	CDS	5677	6789	.	-	0	ID=CHKEEEPN_00229;eC_number=1.1.-.-;Name=yajO_1;db_xref=COG:COG0667;gene=yajO_1;inference=ab initio prediction:Prodigal:002006,similar to AA sequence:UniProtKB:P77735;locus_tag=CHKEEEPN_00229;product=1-deoxyxylulose-5-phosphate synthase YajO
M-podarium_contig_24_1	Prodigal:002006	CDS	6955	7842	.	+	0	ID=CHKEEEPN_00230;Name=pgrR_1;gene=pgrR_1;inference=ab initio prediction:Prodigal:002006,similar to AA sequence:UniProtKB:P77333;locus_tag=CHKEEEPN_00230;product=HTH-type transcriptional regulator PgrR
M-podarium_contig_24_1	Prodigal:002006	CDS	7973	11389	.	-	0	ID=CHKEEEPN_00231;eC_number=2.7.13.3;Name=rcsC_4;gene=rcsC_4;inference=ab initio prediction:Prodigal:002006,protein motif:HAMAP:MF_00979;locus_tag=CHKEEEPN_00231;product=Sensor histidine kinase RcsC
M-podarium_contig_25_1	Prodigal:002006	CDS	901	1353	.	+	0	ID=CHKEEEPN_00232;inference=ab initio prediction:Prodigal:002006;locus_tag=CHKEEEPN_00232;product=hypothetical protein
M-podarium_contig_25_1	Prodigal:002006	CDS	1507	1800	.	+	0	ID=CHKEEEPN_00233;inference=ab initio prediction:Prodigal:002006;locus_tag=CHKEEEPN_00233;product=hypothetical protein
M-podarium_contig_25_1	Prodigal:002006	CDS	1837	3693	.	+	0	ID=CHKEEEPN_00234;inference=ab initio prediction:Prodigal:002006;locus_tag=CHKEEEPN_00234;product=hypothetical protein
M-podarium_contig_25_1	Prodigal:002006	CDS	3906	4073	.	+	0	ID=CHKEEEPN_00235;inference=ab initio prediction:Prodigal:002006;locus_tag=CHKEEEPN_00235;product=hypothetical protein
M-podarium_contig_25_1	Prodigal:002006	CDS	4367	5644	.	-	0	ID=CHKEEEPN_00236;eC_number=2.8.3.16;Name=frc_1;db_xref=COG:COG1804;gene=frc_1;inference=ab initio prediction:Prodigal:002006,similar to AA sequence:UniProtKB:P69902;locus_tag=CHKEEEPN_00236;product=Formyl-CoA:oxalate CoA-transferase
M-podarium_contig_25_1	Prodigal:002006	CDS	6028	6711	.	+	0	ID=CHKEEEPN_00237;Name=rspR_1;db_xref=COG:COG1802;gene=rspR_1;inference=ab initio prediction:Prodigal:002006,similar to AA sequence:UniProtKB:P0ACM2;locus_tag=CHKEEEPN_00237;product=HTH-type transcriptional repressor RspR
M-podarium_contig_25_1	Prodigal:002006	CDS	7290	7547	.	-	0	ID=CHKEEEPN_00238;inference=ab initio prediction:Prodigal:002006;locus_tag=CHKEEEPN_00238;product=hypothetical protein
M-podarium_contig_25_1	Prodigal:002006	CDS	7662	8138	.	+	0	ID=CHKEEEPN_00239;eC_number=2.4.1.250;Name=mshA_2;gene=mshA_2;inference=ab initio prediction:Prodigal:002006,protein motif:HAMAP:MF_01695;locus_tag=CHKEEEPN_00239;product=D-inositol-3-phosphate glycosyltransferase
M-podarium_contig_25_1	Prodigal:002006	CDS	8143	9261	.	+	0	ID=CHKEEEPN_00240;inference=ab initio prediction:Prodigal:002006;locus_tag=CHKEEEPN_00240;product=hypothetical protein
M-podarium_contig_25_1	Prodigal:002006	CDS	9318	10367	.	+	0	ID=CHKEEEPN_00241;eC_number=2.4.1.227;Name=murG_1;gene=murG_1;inference=ab initio prediction:Prodigal:002006,protein motif:HAMAP:MF_00033;locus_tag=CHKEEEPN_00241;product=UDP-N-acetylglucosamine--N-acetylmuramyl-(pentapeptide) pyrophosphoryl-undecaprenol N-acetylglucosamine transferase
M-podarium_contig_25_1	Prodigal:002006	CDS	10422	10730	.	-	0	ID=CHKEEEPN_00242;inference=ab initio prediction:Prodigal:002006;locus_tag=CHKEEEPN_00242;product=hypothetical protein
M-podarium_contig_25_1	Prodigal:002006	CDS	10790	11017	.	-	0	ID=CHKEEEPN_00243;inference=ab initio prediction:Prodigal:002006;locus_tag=CHKEEEPN_00243;product=hypothetical protein
M-podarium_contig_25_1	Prodigal:002006	CDS	11018	11200	.	-	0	ID=CHKEEEPN_00244;inference=ab initio prediction:Prodigal:002006;locus_tag=CHKEEEPN_00244;product=hypothetical protein
M-podarium_contig_26_1	Prodigal:002006	CDS	69	680	.	-	0	ID=CHKEEEPN_00245;eC_number=4.2.1.32;Name=ttdB;db_xref=COG:COG1838;gene=ttdB;inference=ab initio prediction:Prodigal:002006,similar to AA sequence:UniProtKB:P0AC35;locus_tag=CHKEEEPN_00245;product=L(+)-tartrate dehydratase subunit beta
M-podarium_contig_26_1	Prodigal:002006	CDS	691	1563	.	-	0	ID=CHKEEEPN_00246;eC_number=4.2.1.32;Name=ttdA;db_xref=COG:COG1951;gene=ttdA;inference=ab initio prediction:Prodigal:002006,similar to AA sequence:UniProtKB:P05847;locus_tag=CHKEEEPN_00246;product=L(+)-tartrate dehydratase subunit alpha
M-podarium_contig_26_1	Prodigal:002006	CDS	1607	1972	.	-	0	ID=CHKEEEPN_00247;inference=ab initio prediction:Prodigal:002006;locus_tag=CHKEEEPN_00247;product=hypothetical protein
M-podarium_contig_26_1	Prodigal:002006	CDS	2064	2393	.	-	0	ID=CHKEEEPN_00248;inference=ab initio prediction:Prodigal:002006;locus_tag=CHKEEEPN_00248;product=hypothetical protein
M-podarium_contig_26_1	Prodigal:002006	CDS	2390	3145	.	-	0	ID=CHKEEEPN_00249;inference=ab initio prediction:Prodigal:002006;locus_tag=CHKEEEPN_00249;product=hypothetical protein
M-podarium_contig_26_1	Prodigal:002006	CDS	3142	4161	.	-	0	ID=CHKEEEPN_00250;inference=ab initio prediction:Prodigal:002006;locus_tag=CHKEEEPN_00250;product=hypothetical protein
M-podarium_contig_26_1	Prodigal:002006	CDS	4435	5331	.	-	0	ID=CHKEEEPN_00251;inference=ab initio prediction:Prodigal:002006;locus_tag=CHKEEEPN_00251;product=hypothetical protein
M-podarium_contig_26_1	Prodigal:002006	CDS	5324	6094	.	-	0	ID=CHKEEEPN_00252;eC_number=3.6.3.-;Name=cmpD_1;gene=cmpD_1;inference=ab initio prediction:Prodigal:002006,similar to AA sequence:UniProtKB:Q55463;locus_tag=CHKEEEPN_00252;product=Bicarbonate transport ATP-binding protein CmpD
M-podarium_contig_26_1	Prodigal:002006	CDS	6527	7801	.	+	0	ID=CHKEEEPN_00253;eC_number=1.8.5.-;Name=msrP;gene=msrP;inference=ab initio prediction:Prodigal:002006,protein motif:HAMAP:MF_01206;locus_tag=CHKEEEPN_00253;product=Protein-methionine-sulfoxide reductase catalytic subunit MsrP
M-podarium_contig_26_1	Prodigal:002006	CDS	7806	8162	.	+	0	ID=CHKEEEPN_00254;inference=ab initio prediction:Prodigal:002006;locus_tag=CHKEEEPN_00254;product=hypothetical protein
M-podarium_contig_26_1	Prodigal:002006	CDS	8354	9472	.	-	0	ID=CHKEEEPN_00255;inference=ab initio prediction:Prodigal:002006;locus_tag=CHKEEEPN_00255;product=hypothetical protein
M-podarium_contig_26_1	Aragorn:001002	tRNA	10213	10305	.	-	.	ID=CHKEEEPN_00256;inference=COORDINATES:profile:Aragorn:001002;locus_tag=CHKEEEPN_00256;product=tRNA-Ser(gct)
M-podarium_contig_26_1	Prodigal:002006	CDS	10341	11123	.	-	0	ID=CHKEEEPN_00257;inference=ab initio prediction:Prodigal:002006;locus_tag=CHKEEEPN_00257;product=hypothetical protein
M-podarium_contig_26_1	Prodigal:002006	CDS	11249	12571	.	-	0	ID=CHKEEEPN_00258;eC_number=6.2.1.3;Name=lcfB_1;db_xref=COG:COG0318;gene=lcfB_1;inference=ab initio prediction:Prodigal:002006,similar to AA sequence:UniProtKB:O07610;locus_tag=CHKEEEPN_00258;product=Long-chain-fatty-acid--CoA ligase
M-podarium_contig_27_1	Prodigal:002006	CDS	186	428	.	+	0	ID=CHKEEEPN_00259;inference=ab initio prediction:Prodigal:002006;locus_tag=CHKEEEPN_00259;product=hypothetical protein
M-podarium_contig_27_1	Prodigal:002006	CDS	433	3525	.	-	0	ID=CHKEEEPN_00260;Name=putA;db_xref=COG:COG0506;gene=putA;inference=ab initio prediction:Prodigal:002006,similar to AA sequence:UniProtKB:P09546;locus_tag=CHKEEEPN_00260;product=Bifunctional protein PutA
M-podarium_contig_27_1	Prodigal:002006	CDS	3849	7376	.	-	0	ID=CHKEEEPN_00261;inference=ab initio prediction:Prodigal:002006;locus_tag=CHKEEEPN_00261;product=hypothetical protein
M-podarium_contig_27_1	Prodigal:002006	CDS	7548	7787	.	-	0	ID=CHKEEEPN_00262;inference=ab initio prediction:Prodigal:002006;locus_tag=CHKEEEPN_00262;product=hypothetical protein
M-podarium_contig_28_1	Prodigal:002006	CDS	81	476	.	+	0	ID=CHKEEEPN_00263;inference=ab initio prediction:Prodigal:002006;locus_tag=CHKEEEPN_00263;product=hypothetical protein
M-podarium_contig_28_1	Prodigal:002006	CDS	1375	2655	.	+	0	ID=CHKEEEPN_00264;inference=ab initio prediction:Prodigal:002006;locus_tag=CHKEEEPN_00264;product=hypothetical protein
M-podarium_contig_28_1	Prodigal:002006	CDS	2679	3332	.	+	0	ID=CHKEEEPN_00265;inference=ab initio prediction:Prodigal:002006;locus_tag=CHKEEEPN_00265;product=hypothetical protein
M-podarium_contig_28_1	Prodigal:002006	CDS	3176	4000	.	-	0	ID=CHKEEEPN_00266;inference=ab initio prediction:Prodigal:002006;locus_tag=CHKEEEPN_00266;product=hypothetical protein
M-podarium_contig_29_1	Prodigal:002006	CDS	268	1194	.	-	0	ID=CHKEEEPN_00267;inference=ab initio prediction:Prodigal:002006;locus_tag=CHKEEEPN_00267;product=hypothetical protein
M-podarium_contig_29_1	Prodigal:002006	CDS	1248	2261	.	-	0	ID=CHKEEEPN_00268;inference=ab initio prediction:Prodigal:002006;locus_tag=CHKEEEPN_00268;product=hypothetical protein
M-podarium_contig_29_1	Prodigal:002006	CDS	2283	2579	.	-	0	ID=CHKEEEPN_00269;inference=ab initio prediction:Prodigal:002006;locus_tag=CHKEEEPN_00269;product=hypothetical protein
M-podarium_contig_29_1	Prodigal:002006	CDS	2983	5238	.	+	0	ID=CHKEEEPN_00270;eC_number=2.7.13.3;Name=cph1_1;gene=cph1_1;inference=ab initio prediction:Prodigal:002006,similar to AA sequence:UniProtKB:Q55168;locus_tag=CHKEEEPN_00270;product=Phytochrome-like protein cph1
M-podarium_contig_29_1	Prodigal:002006	CDS	5241	5702	.	+	0	ID=CHKEEEPN_00271;Name=rcp1_1;gene=rcp1_1;inference=ab initio prediction:Prodigal:002006,similar to AA sequence:UniProtKB:Q55169;locus_tag=CHKEEEPN_00271;product=Response regulator rcp1
M-podarium_contig_29_1	Prodigal:002006	CDS	5684	7426	.	+	0	ID=CHKEEEPN_00272;eC_number=2.7.13.3;Name=rcsC_5;gene=rcsC_5;inference=ab initio prediction:Prodigal:002006,protein motif:HAMAP:MF_00979;locus_tag=CHKEEEPN_00272;product=Sensor histidine kinase RcsC
M-podarium_contig_29_1	Prodigal:002006	CDS	7827	8765	.	+	0	ID=CHKEEEPN_00273;inference=ab initio prediction:Prodigal:002006;locus_tag=CHKEEEPN_00273;product=hypothetical protein
M-podarium_contig_29_1	Prodigal:002006	CDS	8873	10639	.	+	0	ID=CHKEEEPN_00274;Name=kefC_1;db_xref=COG:COG0475;gene=kefC_1;inference=ab initio prediction:Prodigal:002006,similar to AA sequence:UniProtKB:P03819;locus_tag=CHKEEEPN_00274;product=Glutathione-regulated potassium-efflux system protein KefC
M-podarium_contig_29_1	Prodigal:002006	CDS	10674	11393	.	+	0	ID=CHKEEEPN_00275;Name=dipZ_1;db_xref=COG:COG0785;gene=dipZ_1;inference=ab initio prediction:Prodigal:002006,similar to AA sequence:UniProtKB:P9WG63;locus_tag=CHKEEEPN_00275;product=Protein DipZ
M-podarium_contig_29_1	Prodigal:002006	CDS	11572	11796	.	+	0	ID=CHKEEEPN_00276;inference=ab initio prediction:Prodigal:002006;locus_tag=CHKEEEPN_00276;product=hypothetical protein
M-podarium_contig_29_1	Prodigal:002006	CDS	11807	12076	.	-	0	ID=CHKEEEPN_00277;inference=ab initio prediction:Prodigal:002006;locus_tag=CHKEEEPN_00277;product=hypothetical protein
M-podarium_contig_29_1	Prodigal:002006	CDS	12060	12734	.	-	0	ID=CHKEEEPN_00278;inference=ab initio prediction:Prodigal:002006;locus_tag=CHKEEEPN_00278;product=hypothetical protein
M-podarium_contig_29_1	Prodigal:002006	CDS	12744	14198	.	-	0	ID=CHKEEEPN_00279;inference=ab initio prediction:Prodigal:002006;locus_tag=CHKEEEPN_00279;product=hypothetical protein
M-podarium_contig_29_1	Prodigal:002006	CDS	14198	14368	.	-	0	ID=CHKEEEPN_00280;inference=ab initio prediction:Prodigal:002006;locus_tag=CHKEEEPN_00280;product=hypothetical protein
M-podarium_contig_29_1	Prodigal:002006	CDS	14453	14848	.	-	0	ID=CHKEEEPN_00281;inference=ab initio prediction:Prodigal:002006;locus_tag=CHKEEEPN_00281;product=hypothetical protein
M-podarium_contig_29_1	Prodigal:002006	CDS	14850	15143	.	-	0	ID=CHKEEEPN_00282;inference=ab initio prediction:Prodigal:002006;locus_tag=CHKEEEPN_00282;product=hypothetical protein
M-podarium_contig_29_1	Prodigal:002006	CDS	15383	15997	.	+	0	ID=CHKEEEPN_00283;inference=ab initio prediction:Prodigal:002006;locus_tag=CHKEEEPN_00283;product=hypothetical protein
M-podarium_contig_29_1	Prodigal:002006	CDS	16003	16260	.	-	0	ID=CHKEEEPN_00284;inference=ab initio prediction:Prodigal:002006;locus_tag=CHKEEEPN_00284;product=hypothetical protein
M-podarium_contig_29_1	Prodigal:002006	CDS	16587	16805	.	+	0	ID=CHKEEEPN_00285;inference=ab initio prediction:Prodigal:002006;locus_tag=CHKEEEPN_00285;product=hypothetical protein
M-podarium_contig_29_1	Prodigal:002006	CDS	17074	18771	.	-	0	ID=CHKEEEPN_00286;inference=ab initio prediction:Prodigal:002006;locus_tag=CHKEEEPN_00286;product=hypothetical protein
M-podarium_contig_29_1	Prodigal:002006	CDS	19154	20776	.	+	0	ID=CHKEEEPN_00287;Name=yheS_1;db_xref=COG:COG0488;gene=yheS_1;inference=ab initio prediction:Prodigal:002006,similar to AA sequence:UniProtKB:P63389;locus_tag=CHKEEEPN_00287;product=putative ABC transporter ATP-binding protein YheS
M-podarium_contig_29_1	Prodigal:002006	CDS	20784	21140	.	-	0	ID=CHKEEEPN_00288;inference=ab initio prediction:Prodigal:002006;locus_tag=CHKEEEPN_00288;product=hypothetical protein
M-podarium_contig_29_1	Prodigal:002006	CDS	21147	21386	.	-	0	ID=CHKEEEPN_00289;inference=ab initio prediction:Prodigal:002006;locus_tag=CHKEEEPN_00289;product=hypothetical protein
M-podarium_contig_29_1	Prodigal:002006	CDS	21626	30001	.	-	0	ID=CHKEEEPN_00290;inference=ab initio prediction:Prodigal:002006;locus_tag=CHKEEEPN_00290;product=hypothetical protein
M-podarium_contig_29_1	Prodigal:002006	CDS	30293	30409	.	+	0	ID=CHKEEEPN_00291;inference=ab initio prediction:Prodigal:002006;locus_tag=CHKEEEPN_00291;product=hypothetical protein
M-podarium_contig_29_1	Prodigal:002006	CDS	30713	31852	.	+	0	ID=CHKEEEPN_00292;inference=ab initio prediction:Prodigal:002006;locus_tag=CHKEEEPN_00292;product=hypothetical protein
M-podarium_contig_29_1	Prodigal:002006	CDS	31976	32083	.	+	0	ID=CHKEEEPN_00293;inference=ab initio prediction:Prodigal:002006;locus_tag=CHKEEEPN_00293;product=hypothetical protein
M-podarium_contig_29_1	Prodigal:002006	CDS	32609	33511	.	-	0	ID=CHKEEEPN_00294;Name=aaeA;db_xref=COG:COG1566;gene=aaeA;inference=ab initio prediction:Prodigal:002006,similar to AA sequence:UniProtKB:P46482;locus_tag=CHKEEEPN_00294;product=p-hydroxybenzoic acid efflux pump subunit AaeA
M-podarium_contig_29_1	Prodigal:002006	CDS	33566	33775	.	-	0	ID=CHKEEEPN_00295;Name=aaeX;gene=aaeX;inference=ab initio prediction:Prodigal:002006,protein motif:HAMAP:MF_01546;locus_tag=CHKEEEPN_00295;product=Protein AaeX
M-podarium_contig_29_1	Prodigal:002006	CDS	33772	34716	.	-	0	ID=CHKEEEPN_00296;Name=aaeB;gene=aaeB;inference=ab initio prediction:Prodigal:002006,protein motif:HAMAP:MF_01545;locus_tag=CHKEEEPN_00296;product=p-hydroxybenzoic acid efflux pump subunit AaeB
M-podarium_contig_30_1	Prodigal:002006	CDS	10	483	.	+	0	ID=CHKEEEPN_00297;eC_number=2.7.13.3;inference=ab initio prediction:Prodigal:002006,similar to AA sequence:UniProtKB:Q8YC53;locus_tag=CHKEEEPN_00297;product=Blue-light-activated histidine kinase
M-podarium_contig_30_1	Prodigal:002006	CDS	577	969	.	+	0	ID=CHKEEEPN_00298;inference=ab initio prediction:Prodigal:002006;locus_tag=CHKEEEPN_00298;product=hypothetical protein
M-podarium_contig_30_1	Prodigal:002006	CDS	923	2134	.	-	0	ID=CHKEEEPN_00299;inference=ab initio prediction:Prodigal:002006;locus_tag=CHKEEEPN_00299;product=hypothetical protein
M-podarium_contig_30_1	Prodigal:002006	CDS	2131	2679	.	-	0	ID=CHKEEEPN_00300;inference=ab initio prediction:Prodigal:002006;locus_tag=CHKEEEPN_00300;product=hypothetical protein
M-podarium_contig_31_1	Prodigal:002006	CDS	34	483	.	+	0	ID=CHKEEEPN_00301;eC_number=3.6.3.-;Name=ssuB_1;db_xref=COG:COG1116;gene=ssuB_1;inference=ab initio prediction:Prodigal:002006,similar to AA sequence:UniProtKB:P97027;locus_tag=CHKEEEPN_00301;product=Aliphatic sulfonates import ATP-binding protein SsuB
M-podarium_contig_31_1	Prodigal:002006	CDS	425	1882	.	-	0	ID=CHKEEEPN_00302;inference=ab initio prediction:Prodigal:002006;locus_tag=CHKEEEPN_00302;product=hypothetical protein
M-podarium_contig_32_1	Prodigal:002006	CDS	46	1437	.	+	0	ID=CHKEEEPN_00303;inference=ab initio prediction:Prodigal:002006;locus_tag=CHKEEEPN_00303;product=hypothetical protein
M-podarium_contig_32_1	Prodigal:002006	CDS	1500	2615	.	+	0	ID=CHKEEEPN_00304;eC_number=3.6.-.-;Name=yjiA_1;db_xref=COG:COG0523;gene=yjiA_1;inference=ab initio prediction:Prodigal:002006,similar to AA sequence:UniProtKB:P24203;locus_tag=CHKEEEPN_00304;product=P-loop guanosine triphosphatase YjiA
M-podarium_contig_32_1	Prodigal:002006	CDS	2858	3145	.	+	0	ID=CHKEEEPN_00305;inference=ab initio prediction:Prodigal:002006;locus_tag=CHKEEEPN_00305;product=hypothetical protein
M-podarium_contig_32_1	Prodigal:002006	CDS	3286	3609	.	-	0	ID=CHKEEEPN_00306;inference=ab initio prediction:Prodigal:002006;locus_tag=CHKEEEPN_00306;product=hypothetical protein
M-podarium_contig_32_1	Prodigal:002006	CDS	3741	4142	.	-	0	ID=CHKEEEPN_00307;eC_number=2.7.1.191;Name=manX;db_xref=COG:COG2893;gene=manX;inference=ab initio prediction:Prodigal:002006,similar to AA sequence:UniProtKB:P69797;locus_tag=CHKEEEPN_00307;product=PTS system mannose-specific EIIAB component
M-podarium_contig_32_1	Prodigal:002006	CDS	4269	4808	.	-	0	ID=CHKEEEPN_00308;eC_number=2.7.4.-;Name=hprK;gene=hprK;inference=ab initio prediction:Prodigal:002006,protein motif:HAMAP:MF_01249;locus_tag=CHKEEEPN_00308;product=HPr kinase/phosphorylase
M-podarium_contig_32_1	Prodigal:002006	CDS	4805	6655	.	-	0	ID=CHKEEEPN_00309;eC_number=2.7.-.-;Name=sasA_2;gene=sasA_2;inference=ab initio prediction:Prodigal:002006,protein motif:HAMAP:MF_01837;locus_tag=CHKEEEPN_00309;product=Adaptive-response sensory-kinase SasA
M-podarium_contig_32_1	Prodigal:002006	CDS	6684	7397	.	-	0	ID=CHKEEEPN_00310;Name=baeR;db_xref=COG:COG0745;gene=baeR;inference=ab initio prediction:Prodigal:002006,similar to AA sequence:UniProtKB:P69228;locus_tag=CHKEEEPN_00310;product=Transcriptional regulatory protein BaeR
M-podarium_contig_32_1	Prodigal:002006	CDS	7706	8503	.	+	0	ID=CHKEEEPN_00311;inference=ab initio prediction:Prodigal:002006;locus_tag=CHKEEEPN_00311;product=hypothetical protein
M-podarium_contig_32_1	Prodigal:002006	CDS	8663	10468	.	+	0	ID=CHKEEEPN_00312;eC_number=3.6.5.-;Name=lepA;gene=lepA;inference=ab initio prediction:Prodigal:002006,similar to AA sequence:UniProtKB:P65272;locus_tag=CHKEEEPN_00312;product=Elongation factor 4
M-podarium_contig_32_1	Prodigal:002006	CDS	10512	11366	.	-	0	ID=CHKEEEPN_00313;inference=ab initio prediction:Prodigal:002006;locus_tag=CHKEEEPN_00313;product=hypothetical protein
M-podarium_contig_33_1	Prodigal:002006	CDS	77	190	.	+	0	ID=CHKEEEPN_00314;inference=ab initio prediction:Prodigal:002006;locus_tag=CHKEEEPN_00314;product=hypothetical protein
M-podarium_contig_33_1	Prodigal:002006	CDS	467	727	.	+	0	ID=CHKEEEPN_00315;inference=ab initio prediction:Prodigal:002006;locus_tag=CHKEEEPN_00315;product=hypothetical protein
M-podarium_contig_33_1	Prodigal:002006	CDS	1384	1473	.	-	0	ID=CHKEEEPN_00316;inference=ab initio prediction:Prodigal:002006;locus_tag=CHKEEEPN_00316;product=hypothetical protein
M-podarium_contig_33_1	Prodigal:002006	CDS	1919	3331	.	-	0	ID=CHKEEEPN_00317;eC_number=2.7.1.40;Name=ttuE_1;gene=ttuE_1;inference=ab initio prediction:Prodigal:002006,similar to AA sequence:UniProtKB:Q44473;locus_tag=CHKEEEPN_00317;product=Pyruvate kinase
M-podarium_contig_33_1	Prodigal:002006	CDS	3565	4662	.	-	0	ID=CHKEEEPN_00318;Name=acr3_1;db_xref=COG:COG0798;gene=acr3_1;inference=ab initio prediction:Prodigal:002006,similar to AA sequence:UniProtKB:A6TP80;locus_tag=CHKEEEPN_00318;product=Arsenical-resistance protein Acr3
M-podarium_contig_33_1	Prodigal:002006	CDS	4673	5110	.	-	0	ID=CHKEEEPN_00319;eC_number=1.20.4.1;Name=arsC_1;gene=arsC_1;inference=ab initio prediction:Prodigal:002006,similar to AA sequence:UniProtKB:P08692;locus_tag=CHKEEEPN_00319;product=Arsenate reductase
M-podarium_contig_34_1	Prodigal:002006	CDS	71	2854	.	+	0	ID=CHKEEEPN_00320;eC_number=6.2.1.26;Name=menE_1;gene=menE_1;inference=ab initio prediction:Prodigal:002006,protein motif:HAMAP:MF_00731;locus_tag=CHKEEEPN_00320;product=2-succinylbenzoate--CoA ligase
M-podarium_contig_34_1	Prodigal:002006	CDS	2851	4224	.	+	0	ID=CHKEEEPN_00321;Name=acpP_1;gene=acpP_1;inference=ab initio prediction:Prodigal:002006,protein motif:HAMAP:MF_01217;locus_tag=CHKEEEPN_00321;product=Acyl carrier protein
M-podarium_contig_34_1	Prodigal:002006	CDS	4221	5057	.	+	0	ID=CHKEEEPN_00322;eC_number=4.2.1.118;Name=asbF;gene=asbF;inference=ab initio prediction:Prodigal:002006,similar to AA sequence:UniProtKB:Q81RQ4;locus_tag=CHKEEEPN_00322;product=3-dehydroshikimate dehydratase
M-podarium_contig_34_1	Prodigal:002006	CDS	5079	5357	.	+	0	ID=CHKEEEPN_00323;inference=ab initio prediction:Prodigal:002006;locus_tag=CHKEEEPN_00323;product=hypothetical protein
M-podarium_contig_34_1	Prodigal:002006	CDS	5409	5930	.	+	0	ID=CHKEEEPN_00324;eC_number=2.3.1.-;Name=aaaT;db_xref=COG:COG0454;gene=aaaT;inference=ab initio prediction:Prodigal:002006,similar to AA sequence:UniProtKB:P46854;locus_tag=CHKEEEPN_00324;product=L-amino acid N-acetyltransferase AaaT
M-podarium_contig_34_1	Prodigal:002006	CDS	6097	6789	.	+	0	ID=CHKEEEPN_00325;inference=ab initio prediction:Prodigal:002006;locus_tag=CHKEEEPN_00325;product=hypothetical protein
M-podarium_contig_35_1	barrnap:0.9	rRNA	251	3057	0	-	.	ID=CHKEEEPN_00326;locus_tag=CHKEEEPN_00326;product=23S ribosomal RNA
M-podarium_contig_35_1	Aragorn:001002	tRNA	3348	3423	.	-	.	ID=CHKEEEPN_00327;inference=COORDINATES:profile:Aragorn:001002;locus_tag=CHKEEEPN_00327;product=tRNA-Ala(tgc)
M-podarium_contig_35_1	Aragorn:001002	tRNA	3430	3506	.	-	.	ID=CHKEEEPN_00328;inference=COORDINATES:profile:Aragorn:001002;locus_tag=CHKEEEPN_00328;product=tRNA-Ile(gat)
M-podarium_contig_36_1	Prodigal:002006	CDS	26	1195	.	+	0	ID=CHKEEEPN_00329;inference=ab initio prediction:Prodigal:002006;locus_tag=CHKEEEPN_00329;product=hypothetical protein
M-podarium_contig_36_1	Prodigal:002006	CDS	1204	2085	.	+	0	ID=CHKEEEPN_00330;inference=ab initio prediction:Prodigal:002006;locus_tag=CHKEEEPN_00330;product=hypothetical protein
M-podarium_contig_36_1	Prodigal:002006	CDS	2082	2933	.	+	0	ID=CHKEEEPN_00331;eC_number=3.6.3.-;Name=cmpD_2;gene=cmpD_2;inference=ab initio prediction:Prodigal:002006,similar to AA sequence:UniProtKB:Q55463;locus_tag=CHKEEEPN_00331;product=Bicarbonate transport ATP-binding protein CmpD
M-podarium_contig_36_1	Prodigal:002006	CDS	3100	3435	.	-	0	ID=CHKEEEPN_00332;inference=ab initio prediction:Prodigal:002006;locus_tag=CHKEEEPN_00332;product=hypothetical protein
M-podarium_contig_36_1	Prodigal:002006	CDS	3447	4070	.	-	0	ID=CHKEEEPN_00333;eC_number=4.2.1.84;inference=ab initio prediction:Prodigal:002006,similar to AA sequence:UniProtKB:Q7SID2;locus_tag=CHKEEEPN_00333;product=Cobalt-containing nitrile hydratase subunit alpha
M-podarium_contig_36_1	Prodigal:002006	CDS	4081	4815	.	-	0	ID=CHKEEEPN_00334;eC_number=4.2.1.84;Name=nthB;gene=nthB;inference=ab initio prediction:Prodigal:002006,similar to AA sequence:UniProtKB:Q53117;locus_tag=CHKEEEPN_00334;product=Nitrile hydratase subunit beta
M-podarium_contig_36_1	Prodigal:002006	CDS	4994	6001	.	-	0	ID=CHKEEEPN_00335;Name=yciC_1;db_xref=COG:COG0523;gene=yciC_1;inference=ab initio prediction:Prodigal:002006,similar to AA sequence:UniProtKB:P94400;locus_tag=CHKEEEPN_00335;product=Putative metal chaperone YciC
M-podarium_contig_36_1	Prodigal:002006	CDS	6264	7274	.	-	0	ID=CHKEEEPN_00336;Name=cdhR_2;db_xref=COG:COG4977;gene=cdhR_2;inference=ab initio prediction:Prodigal:002006,similar to AA sequence:UniProtKB:Q9HTH5;locus_tag=CHKEEEPN_00336;product=HTH-type transcriptional regulator CdhR
M-podarium_contig_36_1	Prodigal:002006	CDS	7458	8135	.	-	0	ID=CHKEEEPN_00337;inference=ab initio prediction:Prodigal:002006;locus_tag=CHKEEEPN_00337;product=hypothetical protein
M-podarium_contig_36_1	Prodigal:002006	CDS	8254	9219	.	+	0	ID=CHKEEEPN_00338;Name=cdhR_3;db_xref=COG:COG4977;gene=cdhR_3;inference=ab initio prediction:Prodigal:002006,similar to AA sequence:UniProtKB:Q9HTH5;locus_tag=CHKEEEPN_00338;product=HTH-type transcriptional regulator CdhR
M-podarium_contig_36_1	Prodigal:002006	CDS	9500	9907	.	-	0	ID=CHKEEEPN_00339;inference=ab initio prediction:Prodigal:002006;locus_tag=CHKEEEPN_00339;product=hypothetical protein
M-podarium_contig_36_1	Prodigal:002006	CDS	10149	11579	.	+	0	ID=CHKEEEPN_00340;inference=ab initio prediction:Prodigal:002006;locus_tag=CHKEEEPN_00340;product=hypothetical protein
M-podarium_contig_37_1	Prodigal:002006	CDS	71	898	.	+	0	ID=CHKEEEPN_00341;Name=hflX_1;gene=hflX_1;inference=ab initio prediction:Prodigal:002006,protein motif:HAMAP:MF_00900;locus_tag=CHKEEEPN_00341;product=GTPase HflX
M-podarium_contig_37_1	Prodigal:002006	CDS	996	2564	.	-	0	ID=CHKEEEPN_00342;inference=ab initio prediction:Prodigal:002006;locus_tag=CHKEEEPN_00342;product=hypothetical protein
M-podarium_contig_37_1	Prodigal:002006	CDS	2575	3282	.	-	0	ID=CHKEEEPN_00343;eC_number=4.2.1.1;Name=cynT_1;db_xref=COG:COG0288;gene=cynT_1;inference=ab initio prediction:Prodigal:002006,similar to AA sequence:UniProtKB:P0ABE9;locus_tag=CHKEEEPN_00343;product=Carbonic anhydrase 1
M-podarium_contig_37_1	Prodigal:002006	CDS	3583	3897	.	-	0	ID=CHKEEEPN_00344;inference=ab initio prediction:Prodigal:002006;locus_tag=CHKEEEPN_00344;product=hypothetical protein
M-podarium_contig_37_1	Prodigal:002006	CDS	4404	4790	.	-	0	ID=CHKEEEPN_00345;inference=ab initio prediction:Prodigal:002006;locus_tag=CHKEEEPN_00345;product=hypothetical protein
M-podarium_contig_37_1	Prodigal:002006	CDS	4819	5214	.	-	0	ID=CHKEEEPN_00346;inference=ab initio prediction:Prodigal:002006;locus_tag=CHKEEEPN_00346;product=hypothetical protein
M-podarium_contig_37_1	Prodigal:002006	CDS	5240	8416	.	-	0	ID=CHKEEEPN_00347;Name=czcA_1;gene=czcA_1;inference=ab initio prediction:Prodigal:002006,similar to AA sequence:UniProtKB:P13511;locus_tag=CHKEEEPN_00347;product=Cobalt-zinc-cadmium resistance protein CzcA
M-podarium_contig_37_1	Prodigal:002006	CDS	8430	10139	.	-	0	ID=CHKEEEPN_00348;Name=mdtA_1;gene=mdtA_1;inference=ab initio prediction:Prodigal:002006,protein motif:HAMAP:MF_01422;locus_tag=CHKEEEPN_00348;product=Multidrug resistance protein MdtA
M-podarium_contig_37_1	Prodigal:002006	CDS	10209	10646	.	-	0	ID=CHKEEEPN_00349;inference=ab initio prediction:Prodigal:002006;locus_tag=CHKEEEPN_00349;product=hypothetical protein
M-podarium_contig_37_1	Prodigal:002006	CDS	11243	11725	.	+	0	ID=CHKEEEPN_00350;Name=ros_1;db_xref=COG:COG4957;gene=ros_1;inference=ab initio prediction:Prodigal:002006,similar to AA sequence:UniProtKB:Q04152;locus_tag=CHKEEEPN_00350;product=Transcriptional regulatory protein ros
M-podarium_contig_38_1	Prodigal:002006	CDS	111	1109	.	+	0	ID=CHKEEEPN_00351;inference=ab initio prediction:Prodigal:002006;locus_tag=CHKEEEPN_00351;product=hypothetical protein
M-podarium_contig_38_1	Prodigal:002006	CDS	1106	2428	.	+	0	ID=CHKEEEPN_00352;inference=ab initio prediction:Prodigal:002006;locus_tag=CHKEEEPN_00352;product=hypothetical protein
M-podarium_contig_38_1	Prodigal:002006	CDS	2425	4536	.	+	0	ID=CHKEEEPN_00353;inference=ab initio prediction:Prodigal:002006;locus_tag=CHKEEEPN_00353;product=hypothetical protein
M-podarium_contig_38_1	Aragorn:001002	tRNA	5141	5215	.	+	.	ID=CHKEEEPN_00354;inference=COORDINATES:profile:Aragorn:001002;locus_tag=CHKEEEPN_00354;product=tRNA-Arg(ccg)
M-podarium_contig_39_1	Prodigal:002006	CDS	603	2192	.	+	0	ID=CHKEEEPN_00355;eC_number=1.11.1.6;Name=katA;db_xref=COG:COG0753;gene=katA;inference=ab initio prediction:Prodigal:002006,similar to AA sequence:UniProtKB:Q59337;locus_tag=CHKEEEPN_00355;product=Catalase
M-podarium_contig_39_1	Prodigal:002006	CDS	2292	2984	.	-	0	ID=CHKEEEPN_00356;inference=ab initio prediction:Prodigal:002006;locus_tag=CHKEEEPN_00356;product=hypothetical protein
M-podarium_contig_39_1	Prodigal:002006	CDS	3135	4838	.	-	0	ID=CHKEEEPN_00357;eC_number=2.3.1.269;Name=lnt;db_xref=COG:COG0815;gene=lnt;inference=ab initio prediction:Prodigal:002006,similar to AA sequence:UniProtKB:P23930;locus_tag=CHKEEEPN_00357;product=Apolipoprotein N-acyltransferase
M-podarium_contig_39_1	Prodigal:002006	CDS	4857	6029	.	-	0	ID=CHKEEEPN_00358;inference=ab initio prediction:Prodigal:002006;locus_tag=CHKEEEPN_00358;product=hypothetical protein
M-podarium_contig_39_1	Prodigal:002006	CDS	6066	6551	.	-	0	ID=CHKEEEPN_00359;eC_number=3.1.-.-;Name=ybeY;gene=ybeY;inference=ab initio prediction:Prodigal:002006,protein motif:HAMAP:MF_00009;locus_tag=CHKEEEPN_00359;product=Endoribonuclease YbeY
M-podarium_contig_39_1	Prodigal:002006	CDS	6569	7675	.	-	0	ID=CHKEEEPN_00360;db_xref=COG:COG1702;inference=ab initio prediction:Prodigal:002006,similar to AA sequence:UniProtKB:P9WIA3;locus_tag=CHKEEEPN_00360;product=PhoH-like protein
M-podarium_contig_39_1	Prodigal:002006	CDS	7712	9052	.	-	0	ID=CHKEEEPN_00361;eC_number=2.8.4.3;Name=miaB;db_xref=COG:COG0621;gene=miaB;inference=ab initio prediction:Prodigal:002006,similar to AA sequence:UniProtKB:Q9RCI2;locus_tag=CHKEEEPN_00361;product=tRNA-2-methylthio-N(6)-dimethylallyladenosine synthase
M-podarium_contig_39_1	Prodigal:002006	CDS	9182	9622	.	+	0	ID=CHKEEEPN_00362;inference=ab initio prediction:Prodigal:002006;locus_tag=CHKEEEPN_00362;product=hypothetical protein
M-podarium_contig_39_1	Prodigal:002006	CDS	9627	10505	.	-	0	ID=CHKEEEPN_00363;inference=ab initio prediction:Prodigal:002006;locus_tag=CHKEEEPN_00363;product=hypothetical protein
M-podarium_contig_39_1	Prodigal:002006	CDS	10531	11052	.	-	0	ID=CHKEEEPN_00364;eC_number=2.3.1.189;Name=mshD_2;gene=mshD_2;inference=ab initio prediction:Prodigal:002006,protein motif:HAMAP:MF_01698;locus_tag=CHKEEEPN_00364;product=Mycothiol acetyltransferase
M-podarium_contig_39_1	Prodigal:002006	CDS	11049	11729	.	-	0	ID=CHKEEEPN_00365;Name=tsaB;db_xref=COG:COG1214;gene=tsaB;inference=ab initio prediction:Prodigal:002006,similar to AA sequence:UniProtKB:Q7CQE0;locus_tag=CHKEEEPN_00365;product=tRNA threonylcarbamoyladenosine biosynthesis protein TsaB
M-podarium_contig_39_1	Prodigal:002006	CDS	11880	12446	.	-	0	ID=CHKEEEPN_00366;Name=nfuA;gene=nfuA;inference=ab initio prediction:Prodigal:002006,protein motif:HAMAP:MF_01637;locus_tag=CHKEEEPN_00366;product=Fe/S biogenesis protein NfuA
M-podarium_contig_39_1	Prodigal:002006	CDS	12650	13060	.	+	0	ID=CHKEEEPN_00367;eC_number=2.7.7.6;Name=rpoZ;gene=rpoZ;inference=ab initio prediction:Prodigal:002006,protein motif:HAMAP:MF_00366;locus_tag=CHKEEEPN_00367;product=DNA-directed RNA polymerase subunit omega
M-podarium_contig_39_1	Prodigal:002006	CDS	13302	15533	.	+	0	ID=CHKEEEPN_00368;eC_number=2.7.6.5;Name=rsh;gene=rsh;inference=ab initio prediction:Prodigal:002006,similar to AA sequence:UniProtKB:Q57E90;locus_tag=CHKEEEPN_00368;product=GTP pyrophosphokinase rsh
M-podarium_contig_39_1	Prodigal:002006	CDS	15716	16306	.	+	0	ID=CHKEEEPN_00369;eC_number=2.4.2.10;Name=pyrE;db_xref=COG:COG0461;gene=pyrE;inference=ab initio prediction:Prodigal:002006,similar to AA sequence:UniProtKB:P61498;locus_tag=CHKEEEPN_00369;product=Orotate phosphoribosyltransferase
M-podarium_contig_39_1	Prodigal:002006	CDS	16831	17490	.	+	0	ID=CHKEEEPN_00370;inference=ab initio prediction:Prodigal:002006;locus_tag=CHKEEEPN_00370;product=hypothetical protein
M-podarium_contig_39_1	Prodigal:002006	CDS	17691	18164	.	-	0	ID=CHKEEEPN_00371;Name=smpB;gene=smpB;inference=ab initio prediction:Prodigal:002006,similar to AA sequence:UniProtKB:B8H482;locus_tag=CHKEEEPN_00371;product=SsrA-binding protein
M-podarium_contig_39_1	Prodigal:002006	CDS	18292	19182	.	-	0	ID=CHKEEEPN_00372;eC_number=4.3.3.7;Name=dapA_2;gene=dapA_2;inference=ab initio prediction:Prodigal:002006,similar to AA sequence:UniProtKB:Q07607;locus_tag=CHKEEEPN_00372;product=4-hydroxy-tetrahydrodipicolinate synthase
M-podarium_contig_39_1	Prodigal:002006	CDS	19354	21696	.	+	0	ID=CHKEEEPN_00373;eC_number=4.2.2.-;Name=mltF_1;gene=mltF_1;inference=ab initio prediction:Prodigal:002006,protein motif:HAMAP:MF_02016;locus_tag=CHKEEEPN_00373;product=Membrane-bound lytic murein transglycosylase F
M-podarium_contig_39_1	Prodigal:002006	CDS	21686	22291	.	-	0	ID=CHKEEEPN_00374;inference=ab initio prediction:Prodigal:002006;locus_tag=CHKEEEPN_00374;product=hypothetical protein
M-podarium_contig_39_1	Prodigal:002006	CDS	22432	23667	.	+	0	ID=CHKEEEPN_00375;inference=ab initio prediction:Prodigal:002006;locus_tag=CHKEEEPN_00375;product=hypothetical protein
M-podarium_contig_39_1	Prodigal:002006	CDS	23768	25762	.	-	0	ID=CHKEEEPN_00376;inference=ab initio prediction:Prodigal:002006;locus_tag=CHKEEEPN_00376;product=hypothetical protein
M-podarium_contig_39_1	Prodigal:002006	CDS	25966	27621	.	-	0	ID=CHKEEEPN_00377;inference=ab initio prediction:Prodigal:002006;locus_tag=CHKEEEPN_00377;product=hypothetical protein
M-podarium_contig_39_1	Prodigal:002006	CDS	27979	29802	.	-	0	ID=CHKEEEPN_00378;Name=uup;db_xref=COG:COG0488;gene=uup;inference=ab initio prediction:Prodigal:002006,similar to AA sequence:UniProtKB:P43672;locus_tag=CHKEEEPN_00378;product=ABC transporter ATP-binding protein uup
M-podarium_contig_39_1	Prodigal:002006	CDS	30047	30289	.	-	0	ID=CHKEEEPN_00379;inference=ab initio prediction:Prodigal:002006;locus_tag=CHKEEEPN_00379;product=hypothetical protein
M-podarium_contig_39_1	Prodigal:002006	CDS	30365	30682	.	-	0	ID=CHKEEEPN_00380;inference=ab initio prediction:Prodigal:002006;locus_tag=CHKEEEPN_00380;product=hypothetical protein
M-podarium_contig_39_1	Prodigal:002006	CDS	30841	31188	.	-	0	ID=CHKEEEPN_00381;eC_number=4.2.2.-;Name=rlpA_1;gene=rlpA_1;inference=ab initio prediction:Prodigal:002006,protein motif:HAMAP:MF_02071;locus_tag=CHKEEEPN_00381;product=Endolytic peptidoglycan transglycosylase RlpA
M-podarium_contig_39_1	Prodigal:002006	CDS	31619	32815	.	+	0	ID=CHKEEEPN_00382;inference=ab initio prediction:Prodigal:002006;locus_tag=CHKEEEPN_00382;product=hypothetical protein
M-podarium_contig_39_1	Prodigal:002006	CDS	32877	34091	.	-	0	ID=CHKEEEPN_00383;eC_number=3.2.2.31;Name=mutY;db_xref=COG:COG1194;gene=mutY;inference=ab initio prediction:Prodigal:002006,similar to AA sequence:UniProtKB:O31584;locus_tag=CHKEEEPN_00383;product=Adenine DNA glycosylase
M-podarium_contig_39_1	Prodigal:002006	CDS	34271	34747	.	+	0	ID=CHKEEEPN_00384;inference=ab initio prediction:Prodigal:002006;locus_tag=CHKEEEPN_00384;product=hypothetical protein
M-podarium_contig_39_1	Prodigal:002006	CDS	34930	35583	.	+	0	ID=CHKEEEPN_00385;inference=ab initio prediction:Prodigal:002006;locus_tag=CHKEEEPN_00385;product=hypothetical protein
M-podarium_contig_39_1	Prodigal:002006	CDS	35747	36100	.	+	0	ID=CHKEEEPN_00386;inference=ab initio prediction:Prodigal:002006;locus_tag=CHKEEEPN_00386;product=hypothetical protein
M-podarium_contig_39_1	Prodigal:002006	CDS	36237	36992	.	+	0	ID=CHKEEEPN_00387;Name=atpB;db_xref=COG:COG0356;gene=atpB;inference=ab initio prediction:Prodigal:002006,similar to AA sequence:UniProtKB:O05330;locus_tag=CHKEEEPN_00387;product=ATP synthase subunit a
M-podarium_contig_39_1	Prodigal:002006	CDS	37053	37280	.	+	0	ID=CHKEEEPN_00388;Name=atpE;gene=atpE;inference=ab initio prediction:Prodigal:002006,similar to AA sequence:UniProtKB:O05331;locus_tag=CHKEEEPN_00388;product=ATP synthase subunit c
M-podarium_contig_39_1	Prodigal:002006	CDS	37393	37998	.	+	0	ID=CHKEEEPN_00389;Name=atpF_1;gene=atpF_1;inference=ab initio prediction:Prodigal:002006,protein motif:HAMAP:MF_01398;locus_tag=CHKEEEPN_00389;product=ATP synthase subunit b
M-podarium_contig_39_1	Prodigal:002006	CDS	38092	38580	.	+	0	ID=CHKEEEPN_00390;Name=atpF_2;db_xref=COG:COG0711;gene=atpF_2;inference=ab initio prediction:Prodigal:002006,similar to AA sequence:UniProtKB:O05333;locus_tag=CHKEEEPN_00390;product=ATP synthase subunit b
M-podarium_contig_39_1	Prodigal:002006	CDS	38945	40249	.	+	0	ID=CHKEEEPN_00391;eC_number=2.1.2.1;Name=glyA2;gene=glyA2;inference=ab initio prediction:Prodigal:002006,similar to AA sequence:UniProtKB:Q3JGP5;locus_tag=CHKEEEPN_00391;product=Serine hydroxymethyltransferase 2
M-podarium_contig_40_1	Prodigal:002006	CDS	37	1389	.	-	0	ID=CHKEEEPN_00392;Name=dctM;db_xref=COG:COG1593;gene=dctM;inference=ab initio prediction:Prodigal:002006,similar to AA sequence:UniProtKB:O07838;locus_tag=CHKEEEPN_00392;product=C4-dicarboxylate TRAP transporter large permease protein DctM
M-podarium_contig_40_1	Prodigal:002006	CDS	1386	2129	.	-	0	ID=CHKEEEPN_00393;inference=ab initio prediction:Prodigal:002006;locus_tag=CHKEEEPN_00393;product=hypothetical protein
M-podarium_contig_40_1	Prodigal:002006	CDS	2126	3148	.	-	0	ID=CHKEEEPN_00394;db_xref=COG:COG1638;inference=ab initio prediction:Prodigal:002006,similar to AA sequence:UniProtKB:Q21XD7;locus_tag=CHKEEEPN_00394;product=Solute-binding protein
M-podarium_contig_40_1	Prodigal:002006	CDS	3312	3983	.	+	0	ID=CHKEEEPN_00395;inference=ab initio prediction:Prodigal:002006;locus_tag=CHKEEEPN_00395;product=hypothetical protein
M-podarium_contig_40_1	Prodigal:002006	CDS	4128	5600	.	+	0	ID=CHKEEEPN_00396;Name=oprB_1;db_xref=COG:COG3659;gene=oprB_1;inference=ab initio prediction:Prodigal:002006,similar to AA sequence:UniProtKB:Q51485;locus_tag=CHKEEEPN_00396;product=Porin B
M-podarium_contig_40_1	Prodigal:002006	CDS	5653	5808	.	-	0	ID=CHKEEEPN_00397;inference=ab initio prediction:Prodigal:002006;locus_tag=CHKEEEPN_00397;product=hypothetical protein
M-podarium_contig_41_1	Prodigal:002006	CDS	109	900	.	+	0	ID=CHKEEEPN_00398;inference=ab initio prediction:Prodigal:002006,similar to AA sequence:UniProtKB:Q881J7;locus_tag=CHKEEEPN_00398;product=Blue-light-activated protein
M-podarium_contig_41_1	Prodigal:002006	CDS	1064	1405	.	-	0	ID=CHKEEEPN_00399;inference=ab initio prediction:Prodigal:002006;locus_tag=CHKEEEPN_00399;product=hypothetical protein
M-podarium_contig_41_1	Prodigal:002006	CDS	1454	2062	.	-	0	ID=CHKEEEPN_00400;inference=ab initio prediction:Prodigal:002006;locus_tag=CHKEEEPN_00400;product=hypothetical protein
M-podarium_contig_41_1	Prodigal:002006	CDS	2391	2954	.	-	0	ID=CHKEEEPN_00401;inference=ab initio prediction:Prodigal:002006;locus_tag=CHKEEEPN_00401;product=hypothetical protein
M-podarium_contig_41_1	Prodigal:002006	CDS	3652	4860	.	+	0	ID=CHKEEEPN_00402;inference=ab initio prediction:Prodigal:002006;locus_tag=CHKEEEPN_00402;product=hypothetical protein
M-podarium_contig_41_1	Prodigal:002006	CDS	4976	5308	.	+	0	ID=CHKEEEPN_00403;inference=ab initio prediction:Prodigal:002006;locus_tag=CHKEEEPN_00403;product=hypothetical protein
M-podarium_contig_41_1	Prodigal:002006	CDS	5573	6166	.	+	0	ID=CHKEEEPN_00404;inference=ab initio prediction:Prodigal:002006;locus_tag=CHKEEEPN_00404;product=hypothetical protein
M-podarium_contig_41_1	Prodigal:002006	CDS	6285	6731	.	+	0	ID=CHKEEEPN_00405;inference=ab initio prediction:Prodigal:002006;locus_tag=CHKEEEPN_00405;product=hypothetical protein
M-podarium_contig_41_1	Prodigal:002006	CDS	6903	7796	.	+	0	ID=CHKEEEPN_00406;Name=csgG;db_xref=COG:COG1462;gene=csgG;inference=ab initio prediction:Prodigal:002006,similar to AA sequence:UniProtKB:P0AEA2;locus_tag=CHKEEEPN_00406;product=Curli production assembly/transport component CsgG
M-podarium_contig_41_1	Prodigal:002006	CDS	7822	8682	.	+	0	ID=CHKEEEPN_00407;inference=ab initio prediction:Prodigal:002006;locus_tag=CHKEEEPN_00407;product=hypothetical protein
M-podarium_contig_41_1	Prodigal:002006	CDS	8773	9129	.	-	0	ID=CHKEEEPN_00408;inference=ab initio prediction:Prodigal:002006;locus_tag=CHKEEEPN_00408;product=hypothetical protein
M-podarium_contig_41_1	Prodigal:002006	CDS	9406	9708	.	-	0	ID=CHKEEEPN_00409;inference=ab initio prediction:Prodigal:002006;locus_tag=CHKEEEPN_00409;product=hypothetical protein
M-podarium_contig_41_1	Prodigal:002006	CDS	9705	10394	.	-	0	ID=CHKEEEPN_00410;eC_number=1.9.3.1;Name=ctaE;gene=ctaE;inference=ab initio prediction:Prodigal:002006,similar to AA sequence:UniProtKB:Q03439;locus_tag=CHKEEEPN_00410;product=Cytochrome c oxidase subunit 3
M-podarium_contig_41_1	Prodigal:002006	CDS	10391	12082	.	-	0	ID=CHKEEEPN_00411;eC_number=1.9.3.1;Name=ctaDII;db_xref=COG:COG0843;gene=ctaDII;inference=ab initio prediction:Prodigal:002006,similar to AA sequence:UniProtKB:P98002;locus_tag=CHKEEEPN_00411;product=Cytochrome c oxidase subunit 1-beta
M-podarium_contig_41_1	Prodigal:002006	CDS	12117	12932	.	-	0	ID=CHKEEEPN_00412;inference=ab initio prediction:Prodigal:002006;locus_tag=CHKEEEPN_00412;product=hypothetical protein
M-podarium_contig_42_1	Prodigal:002006	CDS	137	889	.	-	0	ID=CHKEEEPN_00413;eC_number=2.1.1.193;Name=rsmE;db_xref=COG:COG1385;gene=rsmE;inference=ab initio prediction:Prodigal:002006,similar to AA sequence:UniProtKB:P0AGL7;locus_tag=CHKEEEPN_00413;product=Ribosomal RNA small subunit methyltransferase E
M-podarium_contig_42_1	Prodigal:002006	CDS	1198	1809	.	+	0	ID=CHKEEEPN_00414;inference=ab initio prediction:Prodigal:002006;locus_tag=CHKEEEPN_00414;product=hypothetical protein
M-podarium_contig_42_1	Prodigal:002006	CDS	1832	2782	.	+	0	ID=CHKEEEPN_00415;eC_number=2.5.1.39;Name=ubiA;db_xref=COG:COG0382;gene=ubiA;inference=ab initio prediction:Prodigal:002006,similar to AA sequence:UniProtKB:P0AGK1;locus_tag=CHKEEEPN_00415;product=4-hydroxybenzoate octaprenyltransferase
M-podarium_contig_42_1	Prodigal:002006	CDS	2826	3014	.	+	0	ID=CHKEEEPN_00416;inference=ab initio prediction:Prodigal:002006;locus_tag=CHKEEEPN_00416;product=hypothetical protein
M-podarium_contig_42_1	Prodigal:002006	CDS	3187	3690	.	-	0	ID=CHKEEEPN_00417;inference=ab initio prediction:Prodigal:002006;locus_tag=CHKEEEPN_00417;product=hypothetical protein
M-podarium_contig_42_1	Prodigal:002006	CDS	4047	4865	.	+	0	ID=CHKEEEPN_00418;eC_number=3.1.3.25;Name=suhB_1;db_xref=COG:COG0483;gene=suhB_1;inference=ab initio prediction:Prodigal:002006,similar to AA sequence:UniProtKB:P0ADG4;locus_tag=CHKEEEPN_00418;product=Inositol-1-monophosphatase
M-podarium_contig_42_1	Prodigal:002006	CDS	5047	5733	.	-	0	ID=CHKEEEPN_00419;inference=ab initio prediction:Prodigal:002006;locus_tag=CHKEEEPN_00419;product=hypothetical protein
M-podarium_contig_42_1	Prodigal:002006	CDS	5791	6873	.	-	0	ID=CHKEEEPN_00420;inference=ab initio prediction:Prodigal:002006;locus_tag=CHKEEEPN_00420;product=hypothetical protein
M-podarium_contig_42_1	Prodigal:002006	CDS	6957	7826	.	-	0	ID=CHKEEEPN_00421;Name=mkl;db_xref=COG:COG1127;gene=mkl;inference=ab initio prediction:Prodigal:002006,similar to AA sequence:UniProtKB:P9WQL5;locus_tag=CHKEEEPN_00421;product=putative ribonucleotide transport ATP-binding protein mkl
M-podarium_contig_42_1	Prodigal:002006	CDS	7831	8979	.	-	0	ID=CHKEEEPN_00422;inference=ab initio prediction:Prodigal:002006;locus_tag=CHKEEEPN_00422;product=hypothetical protein
M-podarium_contig_42_1	Prodigal:002006	CDS	9176	9466	.	-	0	ID=CHKEEEPN_00423;inference=ab initio prediction:Prodigal:002006;locus_tag=CHKEEEPN_00423;product=hypothetical protein
M-podarium_contig_43_1	Prodigal:002006	CDS	324	956	.	-	0	ID=CHKEEEPN_00424;inference=ab initio prediction:Prodigal:002006;locus_tag=CHKEEEPN_00424;product=hypothetical protein
M-podarium_contig_43_1	Prodigal:002006	CDS	1016	1558	.	-	0	ID=CHKEEEPN_00425;inference=ab initio prediction:Prodigal:002006;locus_tag=CHKEEEPN_00425;product=hypothetical protein
M-podarium_contig_43_1	Prodigal:002006	CDS	1794	2213	.	+	0	ID=CHKEEEPN_00426;inference=ab initio prediction:Prodigal:002006;locus_tag=CHKEEEPN_00426;product=hypothetical protein
M-podarium_contig_43_1	Prodigal:002006	CDS	2386	3111	.	-	0	ID=CHKEEEPN_00427;inference=ab initio prediction:Prodigal:002006;locus_tag=CHKEEEPN_00427;product=hypothetical protein
M-podarium_contig_43_1	Prodigal:002006	CDS	3206	4450	.	-	0	ID=CHKEEEPN_00428;inference=ab initio prediction:Prodigal:002006;locus_tag=CHKEEEPN_00428;product=hypothetical protein
M-podarium_contig_43_1	Prodigal:002006	CDS	4609	6003	.	+	0	ID=CHKEEEPN_00429;eC_number=2.7.13.3;Name=regB;gene=regB;inference=ab initio prediction:Prodigal:002006,similar to AA sequence:UniProtKB:Q3J6C1;locus_tag=CHKEEEPN_00429;product=Sensor histidine kinase RegB
M-podarium_contig_43_1	Prodigal:002006	CDS	6040	6642	.	+	0	ID=CHKEEEPN_00430;Name=regA;db_xref=COG:COG4567;gene=regA;inference=ab initio prediction:Prodigal:002006,similar to AA sequence:UniProtKB:Q53228;locus_tag=CHKEEEPN_00430;product=Photosynthetic apparatus regulatory protein RegA
M-podarium_contig_43_1	Prodigal:002006	CDS	6825	7049	.	+	0	ID=CHKEEEPN_00431;inference=ab initio prediction:Prodigal:002006;locus_tag=CHKEEEPN_00431;product=hypothetical protein
M-podarium_contig_43_1	Prodigal:002006	CDS	7240	7479	.	+	0	ID=CHKEEEPN_00432;eC_number=6.3.5.3;Name=purS;db_xref=COG:COG1828;gene=purS;inference=ab initio prediction:Prodigal:002006,similar to AA sequence:UniProtKB:P12049;locus_tag=CHKEEEPN_00432;product=Phosphoribosylformylglycinamidine synthase subunit PurS
M-podarium_contig_44_1	Prodigal:002006	CDS	176	982	.	+	0	ID=CHKEEEPN_00433;eC_number=2.8.1.10;Name=thiG;db_xref=COG:COG2022;gene=thiG;inference=ab initio prediction:Prodigal:002006,similar to AA sequence:UniProtKB:A0QQL0;locus_tag=CHKEEEPN_00433;product=Thiazole synthase
M-podarium_contig_44_1	Prodigal:002006	CDS	989	1606	.	+	0	ID=CHKEEEPN_00434;eC_number=2.5.1.3;Name=thiE_1;db_xref=COG:COG0352;gene=thiE_1;inference=ab initio prediction:Prodigal:002006,similar to AA sequence:UniProtKB:P39594;locus_tag=CHKEEEPN_00434;product=Thiamine-phosphate synthase
M-podarium_contig_44_1	Prodigal:002006	CDS	1935	2729	.	+	0	ID=CHKEEEPN_00435;eC_number=3.1.3.25;Name=suhB_2;db_xref=COG:COG0483;gene=suhB_2;inference=ab initio prediction:Prodigal:002006,similar to AA sequence:UniProtKB:P0ADG4;locus_tag=CHKEEEPN_00435;product=Inositol-1-monophosphatase
M-podarium_contig_44_1	Prodigal:002006	CDS	2804	3349	.	+	0	ID=CHKEEEPN_00436;eC_number=2.4.2.7;Name=apt;db_xref=COG:COG0503;gene=apt;inference=ab initio prediction:Prodigal:002006,similar to AA sequence:UniProtKB:P69503;locus_tag=CHKEEEPN_00436;product=Adenine phosphoribosyltransferase
M-podarium_contig_45_1	Prodigal:002006	CDS	113	691	.	-	0	ID=CHKEEEPN_00437;eC_number=3.2.-.-;Name=yfkM;db_xref=COG:COG0693;gene=yfkM;inference=ab initio prediction:Prodigal:002006,similar to AA sequence:UniProtKB:P80876;locus_tag=CHKEEEPN_00437;product=General stress protein 18
M-podarium_contig_45_1	Prodigal:002006	CDS	866	1087	.	+	0	ID=CHKEEEPN_00438;inference=ab initio prediction:Prodigal:002006;locus_tag=CHKEEEPN_00438;product=hypothetical protein
M-podarium_contig_45_1	Prodigal:002006	CDS	1410	1799	.	-	0	ID=CHKEEEPN_00439;inference=ab initio prediction:Prodigal:002006;locus_tag=CHKEEEPN_00439;product=hypothetical protein
M-podarium_contig_45_1	Prodigal:002006	CDS	2146	2355	.	+	0	ID=CHKEEEPN_00440;Name=cspA_1;db_xref=COG:COG1278;gene=cspA_1;inference=ab initio prediction:Prodigal:002006,similar to AA sequence:UniProtKB:Q9Z3S6;locus_tag=CHKEEEPN_00440;product=Cold shock protein CspA
M-podarium_contig_45_1	Prodigal:002006	CDS	2548	2775	.	+	0	ID=CHKEEEPN_00441;inference=ab initio prediction:Prodigal:002006;locus_tag=CHKEEEPN_00441;product=hypothetical protein
M-podarium_contig_45_1	Prodigal:002006	CDS	2843	3283	.	-	0	ID=CHKEEEPN_00442;inference=ab initio prediction:Prodigal:002006;locus_tag=CHKEEEPN_00442;product=hypothetical protein
M-podarium_contig_45_1	Prodigal:002006	CDS	3384	4676	.	-	0	ID=CHKEEEPN_00443;inference=ab initio prediction:Prodigal:002006;locus_tag=CHKEEEPN_00443;product=hypothetical protein
M-podarium_contig_46_1	Prodigal:002006	CDS	111	1400	.	+	0	ID=CHKEEEPN_00444;inference=ab initio prediction:Prodigal:002006;locus_tag=CHKEEEPN_00444;product=hypothetical protein
M-podarium_contig_46_1	Prodigal:002006	CDS	1725	4361	.	-	0	ID=CHKEEEPN_00445;eC_number=3.4.11.2;Name=pepN;db_xref=COG:COG0308;gene=pepN;inference=ab initio prediction:Prodigal:002006,similar to AA sequence:UniProtKB:P04825;locus_tag=CHKEEEPN_00445;product=Aminopeptidase N
M-podarium_contig_46_1	Prodigal:002006	CDS	4438	5346	.	-	0	ID=CHKEEEPN_00446;inference=ab initio prediction:Prodigal:002006;locus_tag=CHKEEEPN_00446;product=hypothetical protein
M-podarium_contig_46_1	Prodigal:002006	CDS	5749	6189	.	+	0	ID=CHKEEEPN_00447;eC_number=4.4.1.5;Name=gloA_2;db_xref=COG:COG0346;gene=gloA_2;inference=ab initio prediction:Prodigal:002006,similar to AA sequence:UniProtKB:P44638;locus_tag=CHKEEEPN_00447;product=Lactoylglutathione lyase
M-podarium_contig_46_1	Prodigal:002006	CDS	6242	6406	.	-	0	ID=CHKEEEPN_00448;inference=ab initio prediction:Prodigal:002006;locus_tag=CHKEEEPN_00448;product=hypothetical protein
M-podarium_contig_46_1	Prodigal:002006	CDS	6507	7016	.	-	0	ID=CHKEEEPN_00449;inference=ab initio prediction:Prodigal:002006;locus_tag=CHKEEEPN_00449;product=hypothetical protein
M-podarium_contig_46_1	Prodigal:002006	CDS	7697	11374	.	+	0	ID=CHKEEEPN_00450;eC_number=2.7.13.3;Name=rcsC_6;gene=rcsC_6;inference=ab initio prediction:Prodigal:002006,protein motif:HAMAP:MF_00979;locus_tag=CHKEEEPN_00450;product=Sensor histidine kinase RcsC
M-podarium_contig_46_1	Prodigal:002006	CDS	11515	13137	.	-	0	ID=CHKEEEPN_00451;inference=ab initio prediction:Prodigal:002006;locus_tag=CHKEEEPN_00451;product=hypothetical protein
M-podarium_contig_47_1	Prodigal:002006	CDS	146	1609	.	+	0	ID=CHKEEEPN_00452;Name=prfC;db_xref=COG:COG4108;gene=prfC;inference=ab initio prediction:Prodigal:002006,similar to AA sequence:UniProtKB:P0A7I4;locus_tag=CHKEEEPN_00452;product=Peptide chain release factor RF3
M-podarium_contig_47_1	Prodigal:002006	CDS	1836	2027	.	-	0	ID=CHKEEEPN_00453;inference=ab initio prediction:Prodigal:002006;locus_tag=CHKEEEPN_00453;product=hypothetical protein
M-podarium_contig_47_1	Prodigal:002006	CDS	2116	2550	.	-	0	ID=CHKEEEPN_00454;inference=ab initio prediction:Prodigal:002006;locus_tag=CHKEEEPN_00454;product=hypothetical protein
M-podarium_contig_47_1	Prodigal:002006	CDS	2643	3413	.	-	0	ID=CHKEEEPN_00455;eC_number=3.6.3.-;Name=ssuB_2;db_xref=COG:COG1116;gene=ssuB_2;inference=ab initio prediction:Prodigal:002006,similar to AA sequence:UniProtKB:Q8KZQ6;locus_tag=CHKEEEPN_00455;product=Aliphatic sulfonates import ATP-binding protein SsuB
M-podarium_contig_47_1	Prodigal:002006	CDS	3410	4162	.	-	0	ID=CHKEEEPN_00456;Name=ssuC_3;db_xref=COG:COG0600;gene=ssuC_3;inference=ab initio prediction:Prodigal:002006,similar to AA sequence:UniProtKB:P75851;locus_tag=CHKEEEPN_00456;product=Putative aliphatic sulfonates transport permease protein SsuC
M-podarium_contig_47_1	Prodigal:002006	CDS	4208	5233	.	-	0	ID=CHKEEEPN_00457;inference=ab initio prediction:Prodigal:002006;locus_tag=CHKEEEPN_00457;product=hypothetical protein
M-podarium_contig_47_1	Prodigal:002006	CDS	5467	5922	.	+	0	ID=CHKEEEPN_00458;inference=ab initio prediction:Prodigal:002006;locus_tag=CHKEEEPN_00458;product=hypothetical protein
M-podarium_contig_47_1	Prodigal:002006	CDS	6024	6479	.	-	0	ID=CHKEEEPN_00459;inference=ab initio prediction:Prodigal:002006;locus_tag=CHKEEEPN_00459;product=hypothetical protein
M-podarium_contig_48_1	Prodigal:002006	CDS	392	709	.	-	0	ID=CHKEEEPN_00460;inference=ab initio prediction:Prodigal:002006;locus_tag=CHKEEEPN_00460;product=hypothetical protein
M-podarium_contig_48_1	Prodigal:002006	CDS	1934	3541	.	+	0	ID=CHKEEEPN_00461;Name=rsr;gene=rsr;inference=ab initio prediction:Prodigal:002006,similar to AA sequence:UniProtKB:Q9RUW8;locus_tag=CHKEEEPN_00461;product=60 kDa SS-A/Ro ribonucleoprotein 
M-podarium_contig_48_1	Prodigal:002006	CDS	3609	5006	.	+	0	ID=CHKEEEPN_00462;eC_number=6.5.1.-;Name=rtcB;db_xref=COG:COG1690;gene=rtcB;inference=ab initio prediction:Prodigal:002006,similar to AA sequence:UniProtKB:P46850;locus_tag=CHKEEEPN_00462;product=RNA-splicing ligase RtcB
M-podarium_contig_48_1	Prodigal:002006	CDS	5064	5357	.	-	0	ID=CHKEEEPN_00463;Name=relE2;db_xref=COG:COG3668;gene=relE2;inference=ab initio prediction:Prodigal:002006,similar to AA sequence:UniProtKB:Q9A5D7;locus_tag=CHKEEEPN_00463;product=Toxin RelE2
M-podarium_contig_48_1	Prodigal:002006	CDS	5354	5617	.	-	0	ID=CHKEEEPN_00464;inference=ab initio prediction:Prodigal:002006;locus_tag=CHKEEEPN_00464;product=hypothetical protein
M-podarium_contig_49_1	Prodigal:002006	CDS	295	771	.	+	0	ID=CHKEEEPN_00465;inference=ab initio prediction:Prodigal:002006;locus_tag=CHKEEEPN_00465;product=hypothetical protein
M-podarium_contig_49_1	Prodigal:002006	CDS	927	2558	.	+	0	ID=CHKEEEPN_00466;eC_number=2.7.-.-;Name=ubiB_1;db_xref=COG:COG0661;gene=ubiB_1;inference=ab initio prediction:Prodigal:002006,similar to AA sequence:UniProtKB:P0A6A0;locus_tag=CHKEEEPN_00466;product=putative protein kinase UbiB
M-podarium_contig_49_1	Prodigal:002006	CDS	2667	2846	.	-	0	ID=CHKEEEPN_00467;inference=ab initio prediction:Prodigal:002006;locus_tag=CHKEEEPN_00467;product=hypothetical protein
M-podarium_contig_49_1	Prodigal:002006	CDS	2930	3928	.	-	0	ID=CHKEEEPN_00468;eC_number=1.3.1.87;Name=hcaB_1;gene=hcaB_1;inference=ab initio prediction:Prodigal:002006,protein motif:HAMAP:MF_01647;locus_tag=CHKEEEPN_00468;product=3-phenylpropionate-dihydrodiol/cinnamic acid-dihydrodiol dehydrogenase
M-podarium_contig_49_1	Prodigal:002006	CDS	3996	4853	.	-	0	ID=CHKEEEPN_00469;eC_number=1.-.-.-;Name=yghA;gene=yghA;inference=ab initio prediction:Prodigal:002006,similar to AA sequence:UniProtKB:P0AG84;locus_tag=CHKEEEPN_00469;product=putative oxidoreductase YghA
M-podarium_contig_49_1	Prodigal:002006	CDS	5039	5704	.	+	0	ID=CHKEEEPN_00470;inference=ab initio prediction:Prodigal:002006;locus_tag=CHKEEEPN_00470;product=hypothetical protein
M-podarium_contig_49_1	Prodigal:002006	CDS	6472	7251	.	-	0	ID=CHKEEEPN_00471;inference=ab initio prediction:Prodigal:002006;locus_tag=CHKEEEPN_00471;product=hypothetical protein
M-podarium_contig_49_1	Prodigal:002006	CDS	7248	8138	.	-	0	ID=CHKEEEPN_00472;Name=hdfR_1;gene=hdfR_1;inference=ab initio prediction:Prodigal:002006,protein motif:HAMAP:MF_01233;locus_tag=CHKEEEPN_00472;product=HTH-type transcriptional regulator HdfR
M-podarium_contig_49_1	Prodigal:002006	CDS	8258	8656	.	+	0	ID=CHKEEEPN_00473;inference=ab initio prediction:Prodigal:002006;locus_tag=CHKEEEPN_00473;product=hypothetical protein
M-podarium_contig_49_1	Prodigal:002006	CDS	8765	9925	.	+	0	ID=CHKEEEPN_00474;Name=hcaT;gene=hcaT;inference=ab initio prediction:Prodigal:002006,similar to AA sequence:UniProtKB:Q47142;locus_tag=CHKEEEPN_00474;product=putative 3-phenylpropionic acid transporter
M-podarium_contig_49_1	Prodigal:002006	CDS	10006	12183	.	+	0	ID=CHKEEEPN_00475;eC_number=3.6.4.-;Name=priA;db_xref=COG:COG1198;gene=priA;inference=ab initio prediction:Prodigal:002006,similar to AA sequence:UniProtKB:P17888;locus_tag=CHKEEEPN_00475;product=Primosomal protein N'
M-podarium_contig_49_1	Prodigal:002006	CDS	12258	12620	.	+	0	ID=CHKEEEPN_00476;inference=ab initio prediction:Prodigal:002006;locus_tag=CHKEEEPN_00476;product=hypothetical protein
M-podarium_contig_49_1	Prodigal:002006	CDS	12785	13042	.	+	0	ID=CHKEEEPN_00477;inference=ab initio prediction:Prodigal:002006;locus_tag=CHKEEEPN_00477;product=hypothetical protein
M-podarium_contig_49_1	Prodigal:002006	CDS	13066	13446	.	-	0	ID=CHKEEEPN_00478;inference=ab initio prediction:Prodigal:002006;locus_tag=CHKEEEPN_00478;product=hypothetical protein
M-podarium_contig_49_1	Prodigal:002006	CDS	13881	14132	.	-	0	ID=CHKEEEPN_00479;inference=ab initio prediction:Prodigal:002006;locus_tag=CHKEEEPN_00479;product=hypothetical protein
M-podarium_contig_50_1	Prodigal:002006	CDS	58	2133	.	-	0	ID=CHKEEEPN_00480;Name=fusA_1;db_xref=COG:COG0480;gene=fusA_1;inference=ab initio prediction:Prodigal:002006,similar to AA sequence:UniProtKB:P41084;locus_tag=CHKEEEPN_00480;product=Elongation factor G
M-podarium_contig_50_1	Prodigal:002006	CDS	2197	2667	.	-	0	ID=CHKEEEPN_00481;Name=rpsG;db_xref=COG:COG0049;gene=rpsG;inference=ab initio prediction:Prodigal:002006,similar to AA sequence:UniProtKB:Q6N4T3;locus_tag=CHKEEEPN_00481;product=30S ribosomal protein S7
M-podarium_contig_50_1	Prodigal:002006	CDS	2792	3163	.	-	0	ID=CHKEEEPN_00482;Name=rpsL;db_xref=COG:COG0048;gene=rpsL;inference=ab initio prediction:Prodigal:002006,similar to AA sequence:UniProtKB:Q6N4T2;locus_tag=CHKEEEPN_00482;product=30S ribosomal protein S12
M-podarium_contig_50_1	Prodigal:002006	CDS	3552	7019	.	-	0	ID=CHKEEEPN_00483;Name=smc_1;gene=smc_1;inference=ab initio prediction:Prodigal:002006,protein motif:HAMAP:MF_01894;locus_tag=CHKEEEPN_00483;product=Chromosome partition protein Smc
M-podarium_contig_51_1	Prodigal:002006	CDS	339	3245	.	+	0	ID=CHKEEEPN_00484;Name=secA;db_xref=COG:COG0653;gene=secA;inference=ab initio prediction:Prodigal:002006,similar to AA sequence:UniProtKB:P52966;locus_tag=CHKEEEPN_00484;product=Protein translocase subunit SecA
M-podarium_contig_51_1	Prodigal:002006	CDS	3256	3666	.	+	0	ID=CHKEEEPN_00485;inference=ab initio prediction:Prodigal:002006;locus_tag=CHKEEEPN_00485;product=hypothetical protein
M-podarium_contig_51_1	Prodigal:002006	CDS	3673	4860	.	-	0	ID=CHKEEEPN_00486;eC_number=3.5.2.6;Name=ampC;gene=ampC;inference=ab initio prediction:Prodigal:002006,similar to AA sequence:UniProtKB:P85302;locus_tag=CHKEEEPN_00486;product=Beta-lactamase
M-podarium_contig_51_1	Prodigal:002006	CDS	4912	5742	.	+	0	ID=CHKEEEPN_00487;inference=ab initio prediction:Prodigal:002006;locus_tag=CHKEEEPN_00487;product=hypothetical protein
M-podarium_contig_51_1	Prodigal:002006	CDS	6113	6943	.	+	0	ID=CHKEEEPN_00488;eC_number=2.7.11.32;Name=yqfL;db_xref=COG:COG1806;gene=yqfL;inference=ab initio prediction:Prodigal:002006,similar to AA sequence:UniProtKB:P54470;locus_tag=CHKEEEPN_00488;product=Putative pyruvate%2C phosphate dikinase regulatory protein
M-podarium_contig_51_1	Prodigal:002006	CDS	6954	8090	.	+	0	ID=CHKEEEPN_00489;inference=ab initio prediction:Prodigal:002006;locus_tag=CHKEEEPN_00489;product=hypothetical protein
M-podarium_contig_51_1	Prodigal:002006	CDS	8107	8766	.	+	0	ID=CHKEEEPN_00490;eC_number=3.6.1.-;Name=yceF;db_xref=COG:COG0424;gene=yceF;inference=ab initio prediction:Prodigal:002006,similar to AA sequence:UniProtKB:P58627;locus_tag=CHKEEEPN_00490;product=7-methyl-GTP pyrophosphatase
M-podarium_contig_51_1	Prodigal:002006	CDS	8781	9752	.	+	0	ID=CHKEEEPN_00491;Name=czcD_1;db_xref=COG:COG1230;gene=czcD_1;inference=ab initio prediction:Prodigal:002006,similar to AA sequence:UniProtKB:O07084;locus_tag=CHKEEEPN_00491;product=Cadmium%2C cobalt and zinc/H(+)-K(+) antiporter
M-podarium_contig_51_1	Prodigal:002006	CDS	9793	10629	.	+	0	ID=CHKEEEPN_00492;eC_number=1.1.1.25;Name=aroE;db_xref=COG:COG0169;gene=aroE;inference=ab initio prediction:Prodigal:002006,similar to AA sequence:UniProtKB:O67049;locus_tag=CHKEEEPN_00492;product=Shikimate dehydrogenase (NADP(+))
M-podarium_contig_51_1	Prodigal:002006	CDS	10626	11246	.	+	0	ID=CHKEEEPN_00493;eC_number=2.7.1.24;Name=coaE;db_xref=COG:COG0237;gene=coaE;inference=ab initio prediction:Prodigal:002006,similar to AA sequence:UniProtKB:O67792;locus_tag=CHKEEEPN_00493;product=Dephospho-CoA kinase
M-podarium_contig_51_1	Prodigal:002006	CDS	11273	11467	.	+	0	ID=CHKEEEPN_00494;inference=ab initio prediction:Prodigal:002006;locus_tag=CHKEEEPN_00494;product=hypothetical protein
M-podarium_contig_51_1	Prodigal:002006	CDS	11726	12436	.	+	0	ID=CHKEEEPN_00495;eC_number=3.1.-.-;Name=dinG_1;gene=dinG_1;inference=ab initio prediction:Prodigal:002006,protein motif:HAMAP:MF_02206;locus_tag=CHKEEEPN_00495;product=3'-5' exonuclease DinG
M-podarium_contig_51_1	Prodigal:002006	CDS	12631	13089	.	+	0	ID=CHKEEEPN_00496;inference=ab initio prediction:Prodigal:002006;locus_tag=CHKEEEPN_00496;product=hypothetical protein
M-podarium_contig_51_1	Prodigal:002006	CDS	13167	14429	.	+	0	ID=CHKEEEPN_00497;inference=ab initio prediction:Prodigal:002006;locus_tag=CHKEEEPN_00497;product=hypothetical protein
M-podarium_contig_51_1	Prodigal:002006	CDS	14520	14963	.	+	0	ID=CHKEEEPN_00498;inference=ab initio prediction:Prodigal:002006;locus_tag=CHKEEEPN_00498;product=hypothetical protein
M-podarium_contig_51_1	Prodigal:002006	CDS	15644	16714	.	+	0	ID=CHKEEEPN_00499;eC_number=4.1.1.37;Name=hemE;db_xref=COG:COG0407;gene=hemE;inference=ab initio prediction:Prodigal:002006,similar to AA sequence:UniProtKB:P32920;locus_tag=CHKEEEPN_00499;product=Uroporphyrinogen decarboxylase
M-podarium_contig_51_1	Prodigal:002006	CDS	16711	17160	.	+	0	ID=CHKEEEPN_00500;inference=ab initio prediction:Prodigal:002006;locus_tag=CHKEEEPN_00500;product=hypothetical protein
M-podarium_contig_51_1	Prodigal:002006	CDS	17153	17593	.	+	0	ID=CHKEEEPN_00501;inference=ab initio prediction:Prodigal:002006;locus_tag=CHKEEEPN_00501;product=hypothetical protein
M-podarium_contig_51_1	Prodigal:002006	CDS	17679	18020	.	+	0	ID=CHKEEEPN_00502;inference=ab initio prediction:Prodigal:002006;locus_tag=CHKEEEPN_00502;product=hypothetical protein
M-podarium_contig_51_1	Prodigal:002006	CDS	18170	19147	.	-	0	ID=CHKEEEPN_00503;eC_number=2.4.2.17;Name=hisG;db_xref=COG:COG0040;gene=hisG;inference=ab initio prediction:Prodigal:002006,similar to AA sequence:UniProtKB:P60757;locus_tag=CHKEEEPN_00503;product=ATP phosphoribosyltransferase
M-podarium_contig_51_1	Prodigal:002006	CDS	19144	20310	.	-	0	ID=CHKEEEPN_00504;Name=hisZ;gene=hisZ;inference=ab initio prediction:Prodigal:002006,protein motif:HAMAP:MF_00125;locus_tag=CHKEEEPN_00504;product=ATP phosphoribosyltransferase regulatory subunit
M-podarium_contig_51_1	Prodigal:002006	CDS	20445	21332	.	-	0	ID=CHKEEEPN_00505;eC_number=3.1.3.-;Name=yutF;db_xref=COG:COG0647;gene=yutF;inference=ab initio prediction:Prodigal:002006,similar to AA sequence:UniProtKB:O32125;locus_tag=CHKEEEPN_00505;product=Acid sugar phosphatase
M-podarium_contig_51_1	Prodigal:002006	CDS	21670	22284	.	-	0	ID=CHKEEEPN_00506;inference=ab initio prediction:Prodigal:002006;locus_tag=CHKEEEPN_00506;product=hypothetical protein
M-podarium_contig_51_1	Prodigal:002006	CDS	22475	25891	.	+	0	ID=CHKEEEPN_00507;eC_number=6.2.1.20;Name=aas;gene=aas;inference=ab initio prediction:Prodigal:002006,protein motif:HAMAP:MF_01162;locus_tag=CHKEEEPN_00507;product=Bifunctional protein Aas
M-podarium_contig_51_1	Prodigal:002006	CDS	26349	26618	.	+	0	ID=CHKEEEPN_00508;inference=ab initio prediction:Prodigal:002006;locus_tag=CHKEEEPN_00508;product=hypothetical protein
M-podarium_contig_51_1	Prodigal:002006	CDS	26602	26925	.	+	0	ID=CHKEEEPN_00509;inference=ab initio prediction:Prodigal:002006;locus_tag=CHKEEEPN_00509;product=hypothetical protein
M-podarium_contig_51_1	Prodigal:002006	CDS	27031	27279	.	-	0	ID=CHKEEEPN_00510;inference=ab initio prediction:Prodigal:002006;locus_tag=CHKEEEPN_00510;product=hypothetical protein
M-podarium_contig_51_1	Prodigal:002006	CDS	27442	28128	.	+	0	ID=CHKEEEPN_00511;inference=ab initio prediction:Prodigal:002006;locus_tag=CHKEEEPN_00511;product=hypothetical protein
M-podarium_contig_51_1	Prodigal:002006	CDS	28250	29242	.	-	0	ID=CHKEEEPN_00512;inference=ab initio prediction:Prodigal:002006;locus_tag=CHKEEEPN_00512;product=hypothetical protein
M-podarium_contig_51_1	Prodigal:002006	CDS	29328	30350	.	-	0	ID=CHKEEEPN_00513;Name=caiE;gene=caiE;inference=ab initio prediction:Prodigal:002006,protein motif:HAMAP:MF_01525;locus_tag=CHKEEEPN_00513;product=Carnitine operon protein CaiE
M-podarium_contig_51_1	Prodigal:002006	CDS	30500	30952	.	+	0	ID=CHKEEEPN_00514;eC_number=2.8.1.12;Name=moaE;db_xref=COG:COG0314;gene=moaE;inference=ab initio prediction:Prodigal:002006,similar to AA sequence:UniProtKB:P30749;locus_tag=CHKEEEPN_00514;product=Molybdopterin synthase catalytic subunit
M-podarium_contig_51_1	Prodigal:002006	CDS	31012	31959	.	+	0	ID=CHKEEEPN_00515;inference=ab initio prediction:Prodigal:002006;locus_tag=CHKEEEPN_00515;product=hypothetical protein
M-podarium_contig_51_1	Prodigal:002006	CDS	31995	32201	.	+	0	ID=CHKEEEPN_00516;inference=ab initio prediction:Prodigal:002006;locus_tag=CHKEEEPN_00516;product=hypothetical protein
M-podarium_contig_51_1	Prodigal:002006	CDS	32239	33885	.	-	0	ID=CHKEEEPN_00517;eC_number=1.1.5.4;Name=mqo;db_xref=COG:COG0579;gene=mqo;inference=ab initio prediction:Prodigal:002006,similar to AA sequence:UniProtKB:P33940;locus_tag=CHKEEEPN_00517;product=Malate:quinone oxidoreductase
M-podarium_contig_51_1	Prodigal:002006	CDS	34159	34824	.	-	0	ID=CHKEEEPN_00518;inference=ab initio prediction:Prodigal:002006;locus_tag=CHKEEEPN_00518;product=hypothetical protein
M-podarium_contig_51_1	Prodigal:002006	CDS	34821	35924	.	-	0	ID=CHKEEEPN_00519;inference=ab initio prediction:Prodigal:002006;locus_tag=CHKEEEPN_00519;product=hypothetical protein
M-podarium_contig_51_1	Prodigal:002006	CDS	36143	37327	.	-	0	ID=CHKEEEPN_00520;inference=ab initio prediction:Prodigal:002006;locus_tag=CHKEEEPN_00520;product=hypothetical protein
M-podarium_contig_51_1	Prodigal:002006	CDS	37324	37758	.	-	0	ID=CHKEEEPN_00521;inference=ab initio prediction:Prodigal:002006;locus_tag=CHKEEEPN_00521;product=hypothetical protein
M-podarium_contig_52_1	Prodigal:002006	CDS	272	3229	.	+	0	ID=CHKEEEPN_00522;inference=ab initio prediction:Prodigal:002006;locus_tag=CHKEEEPN_00522;product=hypothetical protein
M-podarium_contig_52_1	Prodigal:002006	CDS	3618	3905	.	+	0	ID=CHKEEEPN_00523;inference=ab initio prediction:Prodigal:002006;locus_tag=CHKEEEPN_00523;product=hypothetical protein
M-podarium_contig_52_1	Prodigal:002006	CDS	4143	4307	.	+	0	ID=CHKEEEPN_00524;inference=ab initio prediction:Prodigal:002006;locus_tag=CHKEEEPN_00524;product=hypothetical protein
M-podarium_contig_52_1	Prodigal:002006	CDS	4788	4931	.	+	0	ID=CHKEEEPN_00525;inference=ab initio prediction:Prodigal:002006;locus_tag=CHKEEEPN_00525;product=hypothetical protein
M-podarium_contig_52_1	Prodigal:002006	CDS	5406	5666	.	+	0	ID=CHKEEEPN_00526;inference=ab initio prediction:Prodigal:002006;locus_tag=CHKEEEPN_00526;product=hypothetical protein
M-podarium_contig_52_1	Prodigal:002006	CDS	5877	6269	.	+	0	ID=CHKEEEPN_00527;inference=ab initio prediction:Prodigal:002006;locus_tag=CHKEEEPN_00527;product=hypothetical protein
M-podarium_contig_52_1	Prodigal:002006	CDS	6804	7013	.	+	0	ID=CHKEEEPN_00528;inference=ab initio prediction:Prodigal:002006;locus_tag=CHKEEEPN_00528;product=hypothetical protein
M-podarium_contig_52_1	Prodigal:002006	CDS	7653	7838	.	+	0	ID=CHKEEEPN_00529;inference=ab initio prediction:Prodigal:002006;locus_tag=CHKEEEPN_00529;product=hypothetical protein
M-podarium_contig_52_1	Prodigal:002006	CDS	8550	8882	.	+	0	ID=CHKEEEPN_00530;inference=ab initio prediction:Prodigal:002006;locus_tag=CHKEEEPN_00530;product=hypothetical protein
M-podarium_contig_52_1	Prodigal:002006	CDS	9675	9911	.	+	0	ID=CHKEEEPN_00531;inference=ab initio prediction:Prodigal:002006;locus_tag=CHKEEEPN_00531;product=hypothetical protein
M-podarium_contig_52_1	Prodigal:002006	CDS	10197	10682	.	+	0	ID=CHKEEEPN_00532;inference=ab initio prediction:Prodigal:002006;locus_tag=CHKEEEPN_00532;product=hypothetical protein
M-podarium_contig_52_1	Prodigal:002006	CDS	10695	10865	.	+	0	ID=CHKEEEPN_00533;inference=ab initio prediction:Prodigal:002006;locus_tag=CHKEEEPN_00533;product=hypothetical protein
M-podarium_contig_52_1	Prodigal:002006	CDS	11317	13143	.	-	0	ID=CHKEEEPN_00534;inference=ab initio prediction:Prodigal:002006;locus_tag=CHKEEEPN_00534;product=hypothetical protein
M-podarium_contig_52_1	Prodigal:002006	CDS	13545	14174	.	+	0	ID=CHKEEEPN_00535;inference=ab initio prediction:Prodigal:002006;locus_tag=CHKEEEPN_00535;product=hypothetical protein
M-podarium_contig_52_1	Prodigal:002006	CDS	14427	15365	.	-	0	ID=CHKEEEPN_00536;Name=yjiE;gene=yjiE;inference=ab initio prediction:Prodigal:002006,similar to AA sequence:UniProtKB:P39376;locus_tag=CHKEEEPN_00536;product=HTH-type transcriptional regulator YjiE
M-podarium_contig_52_1	Prodigal:002006	CDS	15507	16838	.	+	0	ID=CHKEEEPN_00537;Name=dctA_1;db_xref=COG:COG1301;gene=dctA_1;inference=ab initio prediction:Prodigal:002006,similar to AA sequence:UniProtKB:P0A830;locus_tag=CHKEEEPN_00537;product=Aerobic C4-dicarboxylate transport protein
M-podarium_contig_52_1	Prodigal:002006	CDS	16912	18075	.	+	0	ID=CHKEEEPN_00538;eC_number=4.2.1.81;Name=tarD;db_xref=COG:COG4948;gene=tarD;inference=ab initio prediction:Prodigal:002006,similar to AA sequence:UniProtKB:Q89FH0;locus_tag=CHKEEEPN_00538;product=D(-)-tartrate dehydratase
M-podarium_contig_52_1	Prodigal:002006	CDS	18050	18790	.	+	0	ID=CHKEEEPN_00539;inference=ab initio prediction:Prodigal:002006;locus_tag=CHKEEEPN_00539;product=hypothetical protein
M-podarium_contig_53_1	Prodigal:002006	CDS	1511	2398	.	-	0	ID=CHKEEEPN_00540;eC_number=3.4.-.-;Name=ipuF;gene=ipuF;inference=ab initio prediction:Prodigal:002006,similar to AA sequence:UniProtKB:Q936S7;locus_tag=CHKEEEPN_00540;product=Gamma-glutamyl-L-1-hydroxyisopropylamide hydrolase
M-podarium_contig_53_1	Prodigal:002006	CDS	2495	3706	.	-	0	ID=CHKEEEPN_00541;Name=lnrM;db_xref=COG:COG0842;gene=lnrM;inference=ab initio prediction:Prodigal:002006,similar to AA sequence:UniProtKB:P94441;locus_tag=CHKEEEPN_00541;product=Linearmycin resistance permease protein LnrM
M-podarium_contig_53_1	Prodigal:002006	CDS	3703	4668	.	-	0	ID=CHKEEEPN_00542;eC_number=7.6.2.8;Name=btuD_4;gene=btuD_4;inference=ab initio prediction:Prodigal:002006,protein motif:HAMAP:MF_01005;locus_tag=CHKEEEPN_00542;product=Vitamin B12 import ATP-binding protein BtuD
M-podarium_contig_53_1	Prodigal:002006	CDS	4680	5108	.	-	0	ID=CHKEEEPN_00543;inference=ab initio prediction:Prodigal:002006;locus_tag=CHKEEEPN_00543;product=hypothetical protein
M-podarium_contig_53_1	Prodigal:002006	CDS	5108	6613	.	-	0	ID=CHKEEEPN_00544;eC_number=1.3.8.2;Name=crtN;gene=crtN;inference=ab initio prediction:Prodigal:002006,similar to AA sequence:UniProtKB:Q4VKV1;locus_tag=CHKEEEPN_00544;product=4%2C4'-diapophytoene desaturase (4%2C4'-diapolycopene-forming)
M-podarium_contig_54_1	Prodigal:002006	CDS	222	545	.	+	0	ID=CHKEEEPN_00545;Name=hlyU;db_xref=COG:COG0640;gene=hlyU;inference=ab initio prediction:Prodigal:002006,similar to AA sequence:UniProtKB:P52695;locus_tag=CHKEEEPN_00545;product=Transcriptional activator HlyU
M-podarium_contig_54_1	Prodigal:002006	CDS	552	1868	.	-	0	ID=CHKEEEPN_00546;eC_number=2.7.13.3;Name=qseC_2;gene=qseC_2;inference=ab initio prediction:Prodigal:002006,similar to AA sequence:UniProtKB:Q8X524;locus_tag=CHKEEEPN_00546;product=Sensor protein QseC
M-podarium_contig_54_1	Prodigal:002006	CDS	1865	2527	.	-	0	ID=CHKEEEPN_00547;Name=qseB_2;gene=qseB_2;inference=ab initio prediction:Prodigal:002006,similar to AA sequence:UniProtKB:P52076;locus_tag=CHKEEEPN_00547;product=Transcriptional regulatory protein QseB
M-podarium_contig_54_1	Prodigal:002006	CDS	2630	4375	.	+	0	ID=CHKEEEPN_00548;eC_number=1.8.1.8;Name=dsbD_1;db_xref=COG:COG4232;gene=dsbD_1;inference=ab initio prediction:Prodigal:002006,similar to AA sequence:UniProtKB:P36655;locus_tag=CHKEEEPN_00548;product=Thiol:disulfide interchange protein DsbD
M-podarium_contig_54_1	Prodigal:002006	CDS	4415	5050	.	+	0	ID=CHKEEEPN_00549;inference=ab initio prediction:Prodigal:002006;locus_tag=CHKEEEPN_00549;product=hypothetical protein
M-podarium_contig_54_1	Prodigal:002006	CDS	5050	5898	.	+	0	ID=CHKEEEPN_00550;inference=ab initio prediction:Prodigal:002006;locus_tag=CHKEEEPN_00550;product=hypothetical protein
M-podarium_contig_54_1	Prodigal:002006	CDS	5885	6346	.	+	0	ID=CHKEEEPN_00551;inference=ab initio prediction:Prodigal:002006;locus_tag=CHKEEEPN_00551;product=hypothetical protein
M-podarium_contig_54_1	Prodigal:002006	CDS	6600	7025	.	+	0	ID=CHKEEEPN_00552;inference=ab initio prediction:Prodigal:002006,similar to AA sequence:UniProtKB:Q9PFB2;locus_tag=CHKEEEPN_00552;note=UPF0394 membrane protein XF_0766;product=hypothetical protein
M-podarium_contig_54_1	Prodigal:002006	CDS	7029	7475	.	+	0	ID=CHKEEEPN_00553;inference=ab initio prediction:Prodigal:002006,similar to AA sequence:UniProtKB:Q9PFB3;locus_tag=CHKEEEPN_00553;note=UPF0394 membrane protein XF_0765;product=hypothetical protein
M-podarium_contig_54_1	Prodigal:002006	CDS	7472	8281	.	+	0	ID=CHKEEEPN_00554;db_xref=COG:COG0730;inference=ab initio prediction:Prodigal:002006,similar to AA sequence:UniProtKB:Q9PFB4;locus_tag=CHKEEEPN_00554;product=putative membrane transporter protein
M-podarium_contig_54_1	Prodigal:002006	CDS	8303	9214	.	+	0	ID=CHKEEEPN_00555;eC_number=3.-.-.-;Name=blh_1;db_xref=COG:COG0491;gene=blh_1;inference=ab initio prediction:Prodigal:002006,similar to AA sequence:UniProtKB:Q9PFB0;locus_tag=CHKEEEPN_00555;product=Beta-lactamase hydrolase-like protein
M-podarium_contig_54_1	Prodigal:002006	CDS	9226	9612	.	+	0	ID=CHKEEEPN_00556;eC_number=2.8.1.-;db_xref=COG:COG0607;inference=ab initio prediction:Prodigal:002006,similar to AA sequence:UniProtKB:D3RPB9;locus_tag=CHKEEEPN_00556;product=Sulfurtransferase
M-podarium_contig_54_1	Prodigal:002006	CDS	9707	10429	.	+	0	ID=CHKEEEPN_00557;inference=ab initio prediction:Prodigal:002006;locus_tag=CHKEEEPN_00557;product=hypothetical protein
M-podarium_contig_54_1	Prodigal:002006	CDS	10445	11506	.	+	0	ID=CHKEEEPN_00558;inference=ab initio prediction:Prodigal:002006,similar to AA sequence:UniProtKB:P33015;locus_tag=CHKEEEPN_00558;note=UPF0394 inner membrane protein YeeE;product=hypothetical protein
M-podarium_contig_54_1	Prodigal:002006	CDS	11520	11879	.	-	0	ID=CHKEEEPN_00559;inference=ab initio prediction:Prodigal:002006;locus_tag=CHKEEEPN_00559;product=hypothetical protein
M-podarium_contig_54_1	Prodigal:002006	CDS	11910	12197	.	-	0	ID=CHKEEEPN_00560;inference=ab initio prediction:Prodigal:002006;locus_tag=CHKEEEPN_00560;product=hypothetical protein
M-podarium_contig_54_1	Prodigal:002006	CDS	12509	13084	.	+	0	ID=CHKEEEPN_00561;inference=ab initio prediction:Prodigal:002006;locus_tag=CHKEEEPN_00561;product=hypothetical protein
M-podarium_contig_54_1	Prodigal:002006	CDS	13252	13728	.	+	0	ID=CHKEEEPN_00562;inference=ab initio prediction:Prodigal:002006;locus_tag=CHKEEEPN_00562;product=hypothetical protein
M-podarium_contig_54_1	Prodigal:002006	CDS	13756	14226	.	+	0	ID=CHKEEEPN_00563;inference=ab initio prediction:Prodigal:002006;locus_tag=CHKEEEPN_00563;product=hypothetical protein
M-podarium_contig_54_1	Prodigal:002006	CDS	14266	14595	.	+	0	ID=CHKEEEPN_00564;inference=ab initio prediction:Prodigal:002006;locus_tag=CHKEEEPN_00564;product=hypothetical protein
M-podarium_contig_54_1	Prodigal:002006	CDS	14654	15520	.	+	0	ID=CHKEEEPN_00565;eC_number=2.8.5.2;Name=soxA_1;gene=soxA_1;inference=ab initio prediction:Prodigal:002006,similar to AA sequence:UniProtKB:Q9K4M4;locus_tag=CHKEEEPN_00565;product=L-cysteine S-thiosulfotransferase subunit SoxA
M-podarium_contig_54_1	Prodigal:002006	CDS	15536	17215	.	+	0	ID=CHKEEEPN_00566;inference=ab initio prediction:Prodigal:002006;locus_tag=CHKEEEPN_00566;product=hypothetical protein
M-podarium_contig_54_1	Prodigal:002006	CDS	17269	18561	.	+	0	ID=CHKEEEPN_00567;inference=ab initio prediction:Prodigal:002006;locus_tag=CHKEEEPN_00567;product=hypothetical protein
M-podarium_contig_54_1	Prodigal:002006	CDS	18545	19222	.	+	0	ID=CHKEEEPN_00568;inference=ab initio prediction:Prodigal:002006;locus_tag=CHKEEEPN_00568;product=hypothetical protein
M-podarium_contig_54_1	Prodigal:002006	CDS	19219	20169	.	+	0	ID=CHKEEEPN_00569;inference=ab initio prediction:Prodigal:002006;locus_tag=CHKEEEPN_00569;product=hypothetical protein
M-podarium_contig_54_1	Prodigal:002006	CDS	20232	20693	.	+	0	ID=CHKEEEPN_00570;inference=ab initio prediction:Prodigal:002006;locus_tag=CHKEEEPN_00570;product=hypothetical protein
M-podarium_contig_54_1	Prodigal:002006	CDS	20861	21043	.	+	0	ID=CHKEEEPN_00571;inference=ab initio prediction:Prodigal:002006;locus_tag=CHKEEEPN_00571;product=hypothetical protein
M-podarium_contig_54_1	Prodigal:002006	CDS	21074	21172	.	+	0	ID=CHKEEEPN_00572;inference=ab initio prediction:Prodigal:002006;locus_tag=CHKEEEPN_00572;product=hypothetical protein
M-podarium_contig_54_1	Prodigal:002006	CDS	22403	22546	.	-	0	ID=CHKEEEPN_00573;inference=ab initio prediction:Prodigal:002006;locus_tag=CHKEEEPN_00573;product=hypothetical protein
M-podarium_contig_54_1	Prodigal:002006	CDS	22914	23165	.	+	0	ID=CHKEEEPN_00574;inference=ab initio prediction:Prodigal:002006;locus_tag=CHKEEEPN_00574;product=hypothetical protein
M-podarium_contig_54_1	Prodigal:002006	CDS	23166	23861	.	-	0	ID=CHKEEEPN_00575;inference=ab initio prediction:Prodigal:002006;locus_tag=CHKEEEPN_00575;product=hypothetical protein
M-podarium_contig_54_1	Prodigal:002006	CDS	23867	24412	.	-	0	ID=CHKEEEPN_00576;Name=yceJ_1;db_xref=COG:COG3038;gene=yceJ_1;inference=ab initio prediction:Prodigal:002006,similar to AA sequence:UniProtKB:P75925;locus_tag=CHKEEEPN_00576;product=Cytochrome b561 
M-podarium_contig_54_1	Prodigal:002006	CDS	24780	25637	.	-	0	ID=CHKEEEPN_00577;eC_number=1.16.-.-;Name=dps_1;gene=dps_1;inference=ab initio prediction:Prodigal:002006,protein motif:HAMAP:MF_01441;locus_tag=CHKEEEPN_00577;product=DNA protection during starvation protein
M-podarium_contig_54_1	Prodigal:002006	CDS	25901	26128	.	+	0	ID=CHKEEEPN_00578;inference=ab initio prediction:Prodigal:002006;locus_tag=CHKEEEPN_00578;product=hypothetical protein
M-podarium_contig_54_1	Prodigal:002006	CDS	26649	27548	.	-	0	ID=CHKEEEPN_00579;inference=ab initio prediction:Prodigal:002006;locus_tag=CHKEEEPN_00579;product=hypothetical protein
M-podarium_contig_54_1	Prodigal:002006	CDS	27896	29338	.	-	0	ID=CHKEEEPN_00580;inference=ab initio prediction:Prodigal:002006;locus_tag=CHKEEEPN_00580;product=hypothetical protein
M-podarium_contig_54_1	Prodigal:002006	CDS	29919	30590	.	+	0	ID=CHKEEEPN_00581;inference=ab initio prediction:Prodigal:002006;locus_tag=CHKEEEPN_00581;product=hypothetical protein
M-podarium_contig_55_1	Prodigal:002006	CDS	413	1534	.	+	0	ID=CHKEEEPN_00582;inference=ab initio prediction:Prodigal:002006;locus_tag=CHKEEEPN_00582;product=hypothetical protein
M-podarium_contig_55_1	Prodigal:002006	CDS	1543	2205	.	+	0	ID=CHKEEEPN_00583;Name=spaP;db_xref=COG:COG4790;gene=spaP;inference=ab initio prediction:Prodigal:002006,similar to AA sequence:UniProtKB:P0A1L3;locus_tag=CHKEEEPN_00583;product=Surface presentation of antigens protein SpaP
M-podarium_contig_55_1	Prodigal:002006	CDS	2404	2679	.	+	0	ID=CHKEEEPN_00584;inference=ab initio prediction:Prodigal:002006;locus_tag=CHKEEEPN_00584;product=hypothetical protein
M-podarium_contig_55_1	Prodigal:002006	CDS	2689	3522	.	+	0	ID=CHKEEEPN_00585;Name=spaR;db_xref=COG:COG4791;gene=spaR;inference=ab initio prediction:Prodigal:002006,similar to AA sequence:UniProtKB:P40701;locus_tag=CHKEEEPN_00585;product=Surface presentation of antigens protein SpaR
M-podarium_contig_55_1	Prodigal:002006	CDS	3519	4562	.	+	0	ID=CHKEEEPN_00586;Name=yscU;gene=yscU;inference=ab initio prediction:Prodigal:002006,similar to AA sequence:UniProtKB:P69987;locus_tag=CHKEEEPN_00586;product=Yop proteins translocation protein U
M-podarium_contig_55_1	Prodigal:002006	CDS	4656	5495	.	+	0	ID=CHKEEEPN_00587;inference=ab initio prediction:Prodigal:002006;locus_tag=CHKEEEPN_00587;product=hypothetical protein
M-podarium_contig_55_1	Prodigal:002006	CDS	5877	7469	.	+	0	ID=CHKEEEPN_00588;Name=sctC_1;gene=sctC_1;inference=ab initio prediction:Prodigal:002006,protein motif:HAMAP:MF_02219;locus_tag=CHKEEEPN_00588;product=Type 3 secretion system secretin
M-podarium_contig_55_1	Prodigal:002006	CDS	7487	8368	.	+	0	ID=CHKEEEPN_00589;inference=ab initio prediction:Prodigal:002006;locus_tag=CHKEEEPN_00589;product=hypothetical protein
M-podarium_contig_55_1	Prodigal:002006	CDS	8492	10201	.	+	0	ID=CHKEEEPN_00590;inference=ab initio prediction:Prodigal:002006;locus_tag=CHKEEEPN_00590;product=hypothetical protein
M-podarium_contig_55_1	Prodigal:002006	CDS	10223	10606	.	+	0	ID=CHKEEEPN_00591;inference=ab initio prediction:Prodigal:002006;locus_tag=CHKEEEPN_00591;product=hypothetical protein
M-podarium_contig_55_1	Prodigal:002006	CDS	10621	11046	.	+	0	ID=CHKEEEPN_00592;inference=ab initio prediction:Prodigal:002006;locus_tag=CHKEEEPN_00592;product=hypothetical protein
M-podarium_contig_55_1	Prodigal:002006	CDS	11053	11508	.	+	0	ID=CHKEEEPN_00593;inference=ab initio prediction:Prodigal:002006;locus_tag=CHKEEEPN_00593;product=hypothetical protein
M-podarium_contig_55_1	Prodigal:002006	CDS	11414	11983	.	-	0	ID=CHKEEEPN_00594;inference=ab initio prediction:Prodigal:002006;locus_tag=CHKEEEPN_00594;product=hypothetical protein
M-podarium_contig_55_1	Prodigal:002006	CDS	12000	12362	.	-	0	ID=CHKEEEPN_00595;inference=ab initio prediction:Prodigal:002006;locus_tag=CHKEEEPN_00595;product=hypothetical protein
M-podarium_contig_55_1	Prodigal:002006	CDS	12372	13250	.	-	0	ID=CHKEEEPN_00596;inference=ab initio prediction:Prodigal:002006;locus_tag=CHKEEEPN_00596;product=hypothetical protein
M-podarium_contig_55_1	Prodigal:002006	CDS	13247	14899	.	-	0	ID=CHKEEEPN_00597;Name=moaA_1;gene=moaA_1;inference=ab initio prediction:Prodigal:002006,protein motif:HAMAP:MF_01225_A;locus_tag=CHKEEEPN_00597;product=GTP 3'%2C8-cyclase
M-podarium_contig_55_1	Prodigal:002006	CDS	14928	15437	.	-	0	ID=CHKEEEPN_00598;inference=ab initio prediction:Prodigal:002006;locus_tag=CHKEEEPN_00598;product=hypothetical protein
M-podarium_contig_55_1	Prodigal:002006	CDS	15431	15931	.	-	0	ID=CHKEEEPN_00599;inference=ab initio prediction:Prodigal:002006;locus_tag=CHKEEEPN_00599;product=hypothetical protein
M-podarium_contig_56_1	Prodigal:002006	CDS	50	2524	.	+	0	ID=CHKEEEPN_00600;inference=ab initio prediction:Prodigal:002006;locus_tag=CHKEEEPN_00600;product=hypothetical protein
M-podarium_contig_56_1	Prodigal:002006	CDS	2531	3451	.	-	0	ID=CHKEEEPN_00601;inference=ab initio prediction:Prodigal:002006;locus_tag=CHKEEEPN_00601;product=hypothetical protein
M-podarium_contig_56_1	Prodigal:002006	CDS	3872	4708	.	+	0	ID=CHKEEEPN_00602;eC_number=1.11.1.10;Name=cpo;gene=cpo;inference=ab initio prediction:Prodigal:002006,similar to AA sequence:UniProtKB:P25026;locus_tag=CHKEEEPN_00602;product=Non-heme chloroperoxidase
M-podarium_contig_56_1	Prodigal:002006	CDS	4834	6231	.	-	0	ID=CHKEEEPN_00603;Name=srpC;db_xref=COG:COG2059;gene=srpC;inference=ab initio prediction:Prodigal:002006,similar to AA sequence:UniProtKB:Q55027;locus_tag=CHKEEEPN_00603;product=putative chromate transport protein
M-podarium_contig_57_1	Prodigal:002006	CDS	93	587	.	-	0	ID=CHKEEEPN_00604;eC_number=3.6.1.23;Name=dut;gene=dut;inference=ab initio prediction:Prodigal:002006,similar to AA sequence:UniProtKB:Q2T0H6;locus_tag=CHKEEEPN_00604;product=Deoxyuridine 5'-triphosphate nucleotidohydrolase
M-podarium_contig_57_1	Prodigal:002006	CDS	668	1426	.	+	0	ID=CHKEEEPN_00605;inference=ab initio prediction:Prodigal:002006;locus_tag=CHKEEEPN_00605;product=hypothetical protein
M-podarium_contig_57_1	Prodigal:002006	CDS	1440	1991	.	+	0	ID=CHKEEEPN_00606;eC_number=3.6.1.-;Name=rppH_1;gene=rppH_1;inference=ab initio prediction:Prodigal:002006,protein motif:HAMAP:MF_00298;locus_tag=CHKEEEPN_00606;product=RNA pyrophosphohydrolase
M-podarium_contig_57_1	Prodigal:002006	CDS	2198	2884	.	+	0	ID=CHKEEEPN_00607;eC_number=4.2.1.1;Name=cynT_2;db_xref=COG:COG0288;gene=cynT_2;inference=ab initio prediction:Prodigal:002006,similar to AA sequence:UniProtKB:P0ABE9;locus_tag=CHKEEEPN_00607;product=Carbonic anhydrase 1
M-podarium_contig_57_1	Prodigal:002006	CDS	3031	3741	.	-	0	ID=CHKEEEPN_00608;inference=ab initio prediction:Prodigal:002006;locus_tag=CHKEEEPN_00608;product=hypothetical protein
M-podarium_contig_57_1	Prodigal:002006	CDS	3912	5018	.	+	0	ID=CHKEEEPN_00609;inference=ab initio prediction:Prodigal:002006;locus_tag=CHKEEEPN_00609;product=hypothetical protein
M-podarium_contig_58_1	Prodigal:002006	CDS	525	1451	.	-	0	ID=CHKEEEPN_00610;Name=yadG;db_xref=COG:COG1131;gene=yadG;inference=ab initio prediction:Prodigal:002006,similar to AA sequence:UniProtKB:P36879;locus_tag=CHKEEEPN_00610;product=putative ABC transporter ATP-binding protein YadG
M-podarium_contig_58_1	Prodigal:002006	CDS	1669	3666	.	-	0	ID=CHKEEEPN_00611;eC_number=7.-.-.-;Name=rsxB_1;gene=rsxB_1;inference=ab initio prediction:Prodigal:002006,protein motif:HAMAP:MF_00463;locus_tag=CHKEEEPN_00611;product=Ion-translocating oxidoreductase complex subunit B
M-podarium_contig_58_1	Prodigal:002006	CDS	3801	4598	.	+	0	ID=CHKEEEPN_00612;inference=ab initio prediction:Prodigal:002006;locus_tag=CHKEEEPN_00612;product=hypothetical protein
M-podarium_contig_58_1	Prodigal:002006	CDS	4595	5161	.	+	0	ID=CHKEEEPN_00613;inference=ab initio prediction:Prodigal:002006;locus_tag=CHKEEEPN_00613;product=hypothetical protein
M-podarium_contig_58_1	Prodigal:002006	CDS	5158	6168	.	+	0	ID=CHKEEEPN_00614;inference=ab initio prediction:Prodigal:002006;locus_tag=CHKEEEPN_00614;product=hypothetical protein
M-podarium_contig_58_1	Prodigal:002006	CDS	6177	6707	.	+	0	ID=CHKEEEPN_00615;inference=ab initio prediction:Prodigal:002006;locus_tag=CHKEEEPN_00615;product=hypothetical protein
M-podarium_contig_58_1	Prodigal:002006	CDS	6704	7411	.	+	0	ID=CHKEEEPN_00616;inference=ab initio prediction:Prodigal:002006;locus_tag=CHKEEEPN_00616;product=hypothetical protein
M-podarium_contig_58_1	Prodigal:002006	CDS	7500	8135	.	+	0	ID=CHKEEEPN_00617;Name=torD;gene=torD;inference=ab initio prediction:Prodigal:002006,protein motif:HAMAP:MF_01150;locus_tag=CHKEEEPN_00617;product=Chaperone protein TorD
M-podarium_contig_58_1	Prodigal:002006	CDS	8213	8458	.	+	0	ID=CHKEEEPN_00618;inference=ab initio prediction:Prodigal:002006;locus_tag=CHKEEEPN_00618;product=hypothetical protein
M-podarium_contig_58_1	Prodigal:002006	CDS	8466	11408	.	+	0	ID=CHKEEEPN_00619;eC_number=1.9.6.1;Name=napA;gene=napA;inference=ab initio prediction:Prodigal:002006,protein motif:HAMAP:MF_01630;locus_tag=CHKEEEPN_00619;product=Periplasmic nitrate reductase
M-podarium_contig_58_1	Prodigal:002006	CDS	11426	12022	.	+	0	ID=CHKEEEPN_00620;Name=fdhB1;db_xref=COG:COG0437;gene=fdhB1;inference=ab initio prediction:Prodigal:002006,similar to AA sequence:UniProtKB:P27273;locus_tag=CHKEEEPN_00620;product=Formate dehydrogenase iron-sulfur subunit
M-podarium_contig_58_1	Prodigal:002006	CDS	12276	13313	.	+	0	ID=CHKEEEPN_00621;inference=ab initio prediction:Prodigal:002006;locus_tag=CHKEEEPN_00621;product=hypothetical protein
M-podarium_contig_59_1	Prodigal:002006	CDS	122	775	.	+	0	ID=CHKEEEPN_00622;inference=ab initio prediction:Prodigal:002006;locus_tag=CHKEEEPN_00622;product=hypothetical protein
M-podarium_contig_59_1	Prodigal:002006	CDS	905	1231	.	+	0	ID=CHKEEEPN_00623;inference=ab initio prediction:Prodigal:002006;locus_tag=CHKEEEPN_00623;product=hypothetical protein
M-podarium_contig_59_1	Prodigal:002006	CDS	1428	1568	.	+	0	ID=CHKEEEPN_00624;inference=ab initio prediction:Prodigal:002006;locus_tag=CHKEEEPN_00624;product=hypothetical protein
M-podarium_contig_59_1	Prodigal:002006	CDS	1597	1839	.	-	0	ID=CHKEEEPN_00625;inference=ab initio prediction:Prodigal:002006;locus_tag=CHKEEEPN_00625;product=hypothetical protein
M-podarium_contig_59_1	Prodigal:002006	CDS	2016	2390	.	+	0	ID=CHKEEEPN_00626;inference=ab initio prediction:Prodigal:002006;locus_tag=CHKEEEPN_00626;product=hypothetical protein
M-podarium_contig_59_1	Prodigal:002006	CDS	2540	2887	.	-	0	ID=CHKEEEPN_00627;inference=ab initio prediction:Prodigal:002006;locus_tag=CHKEEEPN_00627;product=hypothetical protein
M-podarium_contig_59_1	Prodigal:002006	CDS	3028	3339	.	-	0	ID=CHKEEEPN_00628;inference=ab initio prediction:Prodigal:002006;locus_tag=CHKEEEPN_00628;product=hypothetical protein
M-podarium_contig_59_1	Prodigal:002006	CDS	3507	5399	.	-	0	ID=CHKEEEPN_00629;eC_number=4.1.99.17;Name=thiC;db_xref=COG:COG0422;gene=thiC;inference=ab initio prediction:Prodigal:002006,similar to AA sequence:UniProtKB:Q9A6Q5;locus_tag=CHKEEEPN_00629;product=Phosphomethylpyrimidine synthase
M-podarium_contig_59_1	Prodigal:002006	CDS	5848	6108	.	+	0	ID=CHKEEEPN_00630;inference=ab initio prediction:Prodigal:002006;locus_tag=CHKEEEPN_00630;product=hypothetical protein
M-podarium_contig_59_1	Prodigal:002006	CDS	6118	6798	.	-	0	ID=CHKEEEPN_00631;inference=ab initio prediction:Prodigal:002006,similar to AA sequence:UniProtKB:P67153;locus_tag=CHKEEEPN_00631;note=UPF0073 inner membrane protein YqfA;product=hypothetical protein
M-podarium_contig_59_1	Prodigal:002006	CDS	7126	8193	.	-	0	ID=CHKEEEPN_00632;eC_number=1.3.-.-;Name=ctaA;db_xref=COG:COG1612;gene=ctaA;inference=ab initio prediction:Prodigal:002006,similar to AA sequence:UniProtKB:Q3IXW9;locus_tag=CHKEEEPN_00632;product=Heme A synthase
M-podarium_contig_60_1	Prodigal:002006	CDS	46	1851	.	+	0	ID=CHKEEEPN_00633;eC_number=3.2.1.141;Name=treZ;db_xref=COG:COG0296;gene=treZ;inference=ab initio prediction:Prodigal:002006,similar to AA sequence:UniProtKB:Q9RX51;locus_tag=CHKEEEPN_00633;product=Malto-oligosyltrehalose trehalohydrolase
M-podarium_contig_60_1	Prodigal:002006	CDS	1848	6788	.	+	0	ID=CHKEEEPN_00634;eC_number=2.4.1.18;Name=glgB_1;gene=glgB_1;inference=ab initio prediction:Prodigal:002006,protein motif:HAMAP:MF_00685;locus_tag=CHKEEEPN_00634;product=1%2C4-alpha-glucan branching enzyme GlgB
M-podarium_contig_60_1	Prodigal:002006	CDS	6922	10296	.	+	0	ID=CHKEEEPN_00635;eC_number=2.4.99.16;Name=glgE;gene=glgE;inference=ab initio prediction:Prodigal:002006,protein motif:HAMAP:MF_02124;locus_tag=CHKEEEPN_00635;product=Alpha-1%2C4-glucan:maltose-1-phosphate maltosyltransferase
M-podarium_contig_60_1	Prodigal:002006	CDS	10467	13733	.	+	0	ID=CHKEEEPN_00636;eC_number=2.7.1.8;inference=ab initio prediction:Prodigal:002006,protein motif:HAMAP:MF_02218;locus_tag=CHKEEEPN_00636;product=Glucosamine kinase
M-podarium_contig_60_1	Prodigal:002006	CDS	13803	16160	.	+	0	ID=CHKEEEPN_00637;eC_number=2.4.1.18;Name=glgB_2;db_xref=COG:COG0296;gene=glgB_2;inference=ab initio prediction:Prodigal:002006,similar to AA sequence:UniProtKB:P07762;locus_tag=CHKEEEPN_00637;product=1%2C4-alpha-glucan branching enzyme GlgB
M-podarium_contig_60_1	Prodigal:002006	CDS	16182	16511	.	-	0	ID=CHKEEEPN_00638;inference=ab initio prediction:Prodigal:002006,similar to AA sequence:UniProtKB:P76169;locus_tag=CHKEEEPN_00638;note=UPF0060 membrane protein YnfA;product=hypothetical protein
M-podarium_contig_60_1	Prodigal:002006	CDS	16568	16840	.	-	0	ID=CHKEEEPN_00639;inference=ab initio prediction:Prodigal:002006;locus_tag=CHKEEEPN_00639;product=hypothetical protein
M-podarium_contig_60_1	Prodigal:002006	CDS	16946	18064	.	+	0	ID=CHKEEEPN_00640;eC_number=4.1.99.14;Name=splB;db_xref=COG:COG1533;gene=splB;inference=ab initio prediction:Prodigal:002006,similar to AA sequence:UniProtKB:P37956;locus_tag=CHKEEEPN_00640;product=Spore photoproduct lyase
M-podarium_contig_60_1	Prodigal:002006	CDS	18061	18834	.	-	0	ID=CHKEEEPN_00641;Name=pdg;gene=pdg;inference=ab initio prediction:Prodigal:002006,similar to AA sequence:UniProtKB:P46303;locus_tag=CHKEEEPN_00641;product=Ultraviolet N-glycosylase/AP lyase
M-podarium_contig_60_1	Prodigal:002006	CDS	18895	19644	.	-	0	ID=CHKEEEPN_00642;inference=ab initio prediction:Prodigal:002006;locus_tag=CHKEEEPN_00642;product=hypothetical protein
M-podarium_contig_60_1	Prodigal:002006	CDS	19819	20709	.	+	0	ID=CHKEEEPN_00643;eC_number=5.1.1.7;Name=dapF;db_xref=COG:COG0253;gene=dapF;inference=ab initio prediction:Prodigal:002006,similar to AA sequence:UniProtKB:P44859;locus_tag=CHKEEEPN_00643;product=Diaminopimelate epimerase
M-podarium_contig_61_1	Prodigal:002006	CDS	862	1143	.	-	0	ID=CHKEEEPN_00644;inference=ab initio prediction:Prodigal:002006;locus_tag=CHKEEEPN_00644;product=hypothetical protein
M-podarium_contig_61_1	Prodigal:002006	CDS	1136	2332	.	-	0	ID=CHKEEEPN_00645;eC_number=2.4.1.250;Name=mshA_3;gene=mshA_3;inference=ab initio prediction:Prodigal:002006,protein motif:HAMAP:MF_01695;locus_tag=CHKEEEPN_00645;product=D-inositol-3-phosphate glycosyltransferase
M-podarium_contig_61_1	Prodigal:002006	CDS	2329	3327	.	-	0	ID=CHKEEEPN_00646;eC_number=2.7.4.16;Name=thiL_1;gene=thiL_1;inference=ab initio prediction:Prodigal:002006,protein motif:HAMAP:MF_02128;locus_tag=CHKEEEPN_00646;product=Thiamine-monophosphate kinase
M-podarium_contig_61_1	Prodigal:002006	CDS	3327	3872	.	-	0	ID=CHKEEEPN_00647;inference=ab initio prediction:Prodigal:002006;locus_tag=CHKEEEPN_00647;product=hypothetical protein
M-podarium_contig_61_1	Prodigal:002006	CDS	3869	4972	.	-	0	ID=CHKEEEPN_00648;inference=ab initio prediction:Prodigal:002006;locus_tag=CHKEEEPN_00648;product=hypothetical protein
M-podarium_contig_61_1	Prodigal:002006	CDS	4926	6002	.	-	0	ID=CHKEEEPN_00649;eC_number=3.5.5.7;Name=nitA;gene=nitA;inference=ab initio prediction:Prodigal:002006,similar to AA sequence:UniProtKB:Q03217;locus_tag=CHKEEEPN_00649;product=Aliphatic nitrilase
M-podarium_contig_61_1	Prodigal:002006	CDS	6086	6568	.	-	0	ID=CHKEEEPN_00650;inference=ab initio prediction:Prodigal:002006;locus_tag=CHKEEEPN_00650;product=hypothetical protein
M-podarium_contig_61_1	Prodigal:002006	CDS	6927	8375	.	+	0	ID=CHKEEEPN_00651;eC_number=2.6.1.9;Name=hisC_1;gene=hisC_1;inference=ab initio prediction:Prodigal:002006,protein motif:HAMAP:MF_01023;locus_tag=CHKEEEPN_00651;product=Histidinol-phosphate aminotransferase
M-podarium_contig_61_1	Prodigal:002006	CDS	8534	9091	.	-	0	ID=CHKEEEPN_00652;inference=ab initio prediction:Prodigal:002006;locus_tag=CHKEEEPN_00652;product=hypothetical protein
M-podarium_contig_61_1	Prodigal:002006	CDS	9319	12426	.	-	0	ID=CHKEEEPN_00653;Name=czcA_2;gene=czcA_2;inference=ab initio prediction:Prodigal:002006,similar to AA sequence:UniProtKB:P13511;locus_tag=CHKEEEPN_00653;product=Cobalt-zinc-cadmium resistance protein CzcA
M-podarium_contig_62_1	Prodigal:002006	CDS	95	502	.	+	0	ID=CHKEEEPN_00654;Name=nhaA;db_xref=COG:COG3004;gene=nhaA;inference=ab initio prediction:Prodigal:002006,similar to AA sequence:UniProtKB:O85187;locus_tag=CHKEEEPN_00654;product=Na(+)/H(+) antiporter NhaA
M-podarium_contig_62_1	Prodigal:002006	CDS	574	921	.	+	0	ID=CHKEEEPN_00655;inference=ab initio prediction:Prodigal:002006;locus_tag=CHKEEEPN_00655;product=hypothetical protein
M-podarium_contig_62_1	Prodigal:002006	CDS	944	1348	.	-	0	ID=CHKEEEPN_00656;inference=ab initio prediction:Prodigal:002006;locus_tag=CHKEEEPN_00656;product=hypothetical protein
M-podarium_contig_62_1	Prodigal:002006	CDS	1459	2388	.	+	0	ID=CHKEEEPN_00657;eC_number=3.4.24.-;Name=mepA_1;db_xref=COG:COG3770;gene=mepA_1;inference=ab initio prediction:Prodigal:002006,similar to AA sequence:UniProtKB:P0C0T5;locus_tag=CHKEEEPN_00657;product=Penicillin-insensitive murein endopeptidase
M-podarium_contig_62_1	Prodigal:002006	CDS	2464	2778	.	+	0	ID=CHKEEEPN_00658;inference=ab initio prediction:Prodigal:002006;locus_tag=CHKEEEPN_00658;product=hypothetical protein
M-podarium_contig_62_1	Prodigal:002006	CDS	2775	3203	.	+	0	ID=CHKEEEPN_00659;inference=ab initio prediction:Prodigal:002006;locus_tag=CHKEEEPN_00659;product=hypothetical protein
M-podarium_contig_62_1	Prodigal:002006	CDS	3267	3770	.	-	0	ID=CHKEEEPN_00660;inference=ab initio prediction:Prodigal:002006;locus_tag=CHKEEEPN_00660;product=hypothetical protein
M-podarium_contig_62_1	Prodigal:002006	CDS	3876	4535	.	-	0	ID=CHKEEEPN_00661;eC_number=1.8.4.11;Name=msrA;db_xref=COG:COG0225;gene=msrA;inference=ab initio prediction:Prodigal:002006,similar to AA sequence:UniProtKB:Q93S39;locus_tag=CHKEEEPN_00661;product=Peptide methionine sulfoxide reductase MsrA
M-podarium_contig_62_1	Prodigal:002006	CDS	4698	5765	.	+	0	ID=CHKEEEPN_00662;inference=ab initio prediction:Prodigal:002006,similar to AA sequence:UniProtKB:Q881J7;locus_tag=CHKEEEPN_00662;product=Blue-light-activated protein
M-podarium_contig_62_1	Prodigal:002006	CDS	5788	6267	.	-	0	ID=CHKEEEPN_00663;inference=ab initio prediction:Prodigal:002006;locus_tag=CHKEEEPN_00663;product=hypothetical protein
M-podarium_contig_62_1	Prodigal:002006	CDS	6288	7133	.	-	0	ID=CHKEEEPN_00664;eC_number=3.5.1.128;Name=nit1;gene=nit1;inference=ab initio prediction:Prodigal:002006,similar to AA sequence:UniProtKB:P0DP66;locus_tag=CHKEEEPN_00664;product=Deaminated glutathione amidase
M-podarium_contig_62_1	Prodigal:002006	CDS	7130	7387	.	-	0	ID=CHKEEEPN_00665;Name=grxC;db_xref=COG:COG0695;gene=grxC;inference=ab initio prediction:Prodigal:002006,similar to AA sequence:UniProtKB:P0AC62;locus_tag=CHKEEEPN_00665;product=Glutaredoxin 3
M-podarium_contig_62_1	Prodigal:002006	CDS	7507	7863	.	-	0	ID=CHKEEEPN_00666;Name=cpdR_1;gene=cpdR_1;inference=ab initio prediction:Prodigal:002006,similar to AA sequence:UniProtKB:Q2YIF7;locus_tag=CHKEEEPN_00666;product=Response regulator receiver protein CpdR
M-podarium_contig_62_1	Prodigal:002006	CDS	8181	9077	.	+	0	ID=CHKEEEPN_00667;inference=ab initio prediction:Prodigal:002006;locus_tag=CHKEEEPN_00667;product=hypothetical protein
M-podarium_contig_62_1	Prodigal:002006	CDS	9410	10276	.	-	0	ID=CHKEEEPN_00668;eC_number=2.7.7.9;Name=gtaB;db_xref=COG:COG1210;gene=gtaB;inference=ab initio prediction:Prodigal:002006,similar to AA sequence:UniProtKB:Q05852;locus_tag=CHKEEEPN_00668;product=UTP--glucose-1-phosphate uridylyltransferase
M-podarium_contig_62_1	Prodigal:002006	CDS	10446	11438	.	+	0	ID=CHKEEEPN_00669;eC_number=5.1.3.2;Name=galE;db_xref=COG:COG1087;gene=galE;inference=ab initio prediction:Prodigal:002006,similar to AA sequence:UniProtKB:Q7WTB1;locus_tag=CHKEEEPN_00669;product=UDP-glucose 4-epimerase
M-podarium_contig_62_1	Prodigal:002006	CDS	11435	12616	.	+	0	ID=CHKEEEPN_00670;inference=ab initio prediction:Prodigal:002006,similar to AA sequence:ISfinder:TnXax1;locus_tag=CHKEEEPN_00670;product=Tn3 family transposase TnXax1
M-podarium_contig_63_1	Prodigal:002006	CDS	309	1601	.	-	0	ID=CHKEEEPN_00671;eC_number=6.3.4.4;Name=purA;db_xref=COG:COG0104;gene=purA;inference=ab initio prediction:Prodigal:002006,similar to AA sequence:UniProtKB:Q8ZIV7;locus_tag=CHKEEEPN_00671;product=Adenylosuccinate synthetase
M-podarium_contig_63_1	Prodigal:002006	CDS	2010	2327	.	-	0	ID=CHKEEEPN_00672;inference=ab initio prediction:Prodigal:002006;locus_tag=CHKEEEPN_00672;product=hypothetical protein
M-podarium_contig_63_1	Prodigal:002006	CDS	2388	3245	.	-	0	ID=CHKEEEPN_00673;eC_number=2.6.1.21;Name=dat_1;gene=dat_1;inference=ab initio prediction:Prodigal:002006,similar to AA sequence:UniProtKB:P99090;locus_tag=CHKEEEPN_00673;product=D-alanine aminotransferase
M-podarium_contig_63_1	Prodigal:002006	CDS	3317	4618	.	-	0	ID=CHKEEEPN_00674;eC_number=4.3.2.2;Name=purB;db_xref=COG:COG0015;gene=purB;inference=ab initio prediction:Prodigal:002006,similar to AA sequence:UniProtKB:P12047;locus_tag=CHKEEEPN_00674;product=Adenylosuccinate lyase
M-podarium_contig_63_1	Prodigal:002006	CDS	4782	5339	.	+	0	ID=CHKEEEPN_00675;Name=moaB;db_xref=COG:COG0521;gene=moaB;inference=ab initio prediction:Prodigal:002006,similar to AA sequence:UniProtKB:P0AEZ9;locus_tag=CHKEEEPN_00675;product=Molybdenum cofactor biosynthesis protein B
M-podarium_contig_63_1	Prodigal:002006	CDS	5467	5670	.	+	0	ID=CHKEEEPN_00676;inference=ab initio prediction:Prodigal:002006;locus_tag=CHKEEEPN_00676;product=hypothetical protein
M-podarium_contig_63_1	Prodigal:002006	CDS	5737	6099	.	+	0	ID=CHKEEEPN_00677;inference=ab initio prediction:Prodigal:002006;locus_tag=CHKEEEPN_00677;product=hypothetical protein
M-podarium_contig_63_1	Prodigal:002006	CDS	6197	8542	.	+	0	ID=CHKEEEPN_00678;eC_number=4.1.1.17;Name=speF;db_xref=COG:COG1982;gene=speF;inference=ab initio prediction:Prodigal:002006,similar to AA sequence:UniProtKB:P24169;locus_tag=CHKEEEPN_00678;product=Inducible ornithine decarboxylase
M-podarium_contig_63_1	Prodigal:002006	CDS	8542	9153	.	+	0	ID=CHKEEEPN_00679;eC_number=2.3.1.189;Name=mshD_3;gene=mshD_3;inference=ab initio prediction:Prodigal:002006,protein motif:HAMAP:MF_01698;locus_tag=CHKEEEPN_00679;product=Mycothiol acetyltransferase
M-podarium_contig_63_1	Prodigal:002006	CDS	9317	10000	.	+	0	ID=CHKEEEPN_00680;eC_number=5.1.3.1;Name=rpe;gene=rpe;inference=ab initio prediction:Prodigal:002006,similar to AA sequence:UniProtKB:P74061;locus_tag=CHKEEEPN_00680;product=Ribulose-phosphate 3-epimerase
M-podarium_contig_63_1	Prodigal:002006	CDS	9994	10755	.	+	0	ID=CHKEEEPN_00681;eC_number=3.1.3.-;Name=cbbY;db_xref=COG:COG0637;gene=cbbY;inference=ab initio prediction:Prodigal:002006,similar to AA sequence:UniProtKB:P95649;locus_tag=CHKEEEPN_00681;product=Protein CbbY
M-podarium_contig_63_1	Prodigal:002006	CDS	10944	12089	.	+	0	ID=CHKEEEPN_00682;inference=ab initio prediction:Prodigal:002006;locus_tag=CHKEEEPN_00682;product=hypothetical protein
M-podarium_contig_63_1	Prodigal:002006	CDS	12344	12958	.	+	0	ID=CHKEEEPN_00683;inference=ab initio prediction:Prodigal:002006;locus_tag=CHKEEEPN_00683;product=hypothetical protein
M-podarium_contig_63_1	Prodigal:002006	CDS	13024	13410	.	-	0	ID=CHKEEEPN_00684;inference=ab initio prediction:Prodigal:002006;locus_tag=CHKEEEPN_00684;product=hypothetical protein
M-podarium_contig_63_1	Prodigal:002006	CDS	13392	13661	.	-	0	ID=CHKEEEPN_00685;inference=ab initio prediction:Prodigal:002006;locus_tag=CHKEEEPN_00685;product=hypothetical protein
M-podarium_contig_63_1	Prodigal:002006	CDS	13938	15317	.	+	0	ID=CHKEEEPN_00686;inference=ab initio prediction:Prodigal:002006;locus_tag=CHKEEEPN_00686;product=hypothetical protein
M-podarium_contig_63_1	Prodigal:002006	CDS	15809	16246	.	-	0	ID=CHKEEEPN_00687;inference=ab initio prediction:Prodigal:002006;locus_tag=CHKEEEPN_00687;product=hypothetical protein
M-podarium_contig_64_1	Prodigal:002006	CDS	47	331	.	+	0	ID=CHKEEEPN_00688;eC_number=7.1.1.-;Name=ndhB_1;gene=ndhB_1;inference=ab initio prediction:Prodigal:002006,protein motif:HAMAP:MF_00445;locus_tag=CHKEEEPN_00688;product=NAD(P)H-quinone oxidoreductase subunit 2%2C chloroplastic
M-podarium_contig_64_1	Prodigal:002006	CDS	448	1485	.	-	0	ID=CHKEEEPN_00689;inference=ab initio prediction:Prodigal:002006;locus_tag=CHKEEEPN_00689;product=hypothetical protein
M-podarium_contig_64_1	Prodigal:002006	CDS	1976	2791	.	-	0	ID=CHKEEEPN_00690;inference=ab initio prediction:Prodigal:002006;locus_tag=CHKEEEPN_00690;product=hypothetical protein
M-podarium_contig_64_1	Prodigal:002006	CDS	2926	5286	.	-	0	ID=CHKEEEPN_00691;eC_number=7.2.2.15;Name=silP_1;gene=silP_1;inference=ab initio prediction:Prodigal:002006,similar to AA sequence:UniProtKB:Q9ZHC7;locus_tag=CHKEEEPN_00691;product=Silver exporting P-type ATPase
M-podarium_contig_64_1	Prodigal:002006	CDS	5393	5926	.	-	0	ID=CHKEEEPN_00692;inference=ab initio prediction:Prodigal:002006;locus_tag=CHKEEEPN_00692;product=hypothetical protein
M-podarium_contig_64_1	Prodigal:002006	CDS	6172	6315	.	-	0	ID=CHKEEEPN_00693;inference=ab initio prediction:Prodigal:002006;locus_tag=CHKEEEPN_00693;product=hypothetical protein
M-podarium_contig_64_1	Prodigal:002006	CDS	6315	6431	.	-	0	ID=CHKEEEPN_00694;inference=ab initio prediction:Prodigal:002006;locus_tag=CHKEEEPN_00694;product=hypothetical protein
M-podarium_contig_65_1	Prodigal:002006	CDS	126	1733	.	+	0	ID=CHKEEEPN_00695;inference=ab initio prediction:Prodigal:002006;locus_tag=CHKEEEPN_00695;product=hypothetical protein
M-podarium_contig_65_1	Prodigal:002006	CDS	1830	3188	.	+	0	ID=CHKEEEPN_00696;Name=ftsP;gene=ftsP;inference=ab initio prediction:Prodigal:002006,protein motif:HAMAP:MF_00915;locus_tag=CHKEEEPN_00696;product=Cell division protein FtsP
M-podarium_contig_65_1	Prodigal:002006	CDS	3359	3643	.	+	0	ID=CHKEEEPN_00697;inference=ab initio prediction:Prodigal:002006;locus_tag=CHKEEEPN_00697;product=hypothetical protein
M-podarium_contig_65_1	Prodigal:002006	CDS	3715	4425	.	+	0	ID=CHKEEEPN_00698;inference=ab initio prediction:Prodigal:002006;locus_tag=CHKEEEPN_00698;product=hypothetical protein
M-podarium_contig_65_1	Prodigal:002006	CDS	4529	5167	.	+	0	ID=CHKEEEPN_00699;inference=ab initio prediction:Prodigal:002006;locus_tag=CHKEEEPN_00699;product=hypothetical protein
M-podarium_contig_65_1	Prodigal:002006	CDS	5302	6348	.	+	0	ID=CHKEEEPN_00700;eC_number=2.4.1.250;Name=mshA_4;gene=mshA_4;inference=ab initio prediction:Prodigal:002006,protein motif:HAMAP:MF_01695;locus_tag=CHKEEEPN_00700;product=D-inositol-3-phosphate glycosyltransferase
M-podarium_contig_65_1	Prodigal:002006	CDS	6407	6787	.	+	0	ID=CHKEEEPN_00701;inference=ab initio prediction:Prodigal:002006;locus_tag=CHKEEEPN_00701;product=hypothetical protein
M-podarium_contig_65_1	Prodigal:002006	CDS	6913	7437	.	+	0	ID=CHKEEEPN_00702;inference=ab initio prediction:Prodigal:002006;locus_tag=CHKEEEPN_00702;product=hypothetical protein
M-podarium_contig_65_1	Prodigal:002006	CDS	7939	9177	.	+	0	ID=CHKEEEPN_00703;inference=ab initio prediction:Prodigal:002006;locus_tag=CHKEEEPN_00703;product=hypothetical protein
M-podarium_contig_65_1	Prodigal:002006	CDS	9174	9707	.	+	0	ID=CHKEEEPN_00704;inference=ab initio prediction:Prodigal:002006;locus_tag=CHKEEEPN_00704;product=hypothetical protein
M-podarium_contig_65_1	Prodigal:002006	CDS	9704	11767	.	+	0	ID=CHKEEEPN_00705;Name=smc_2;gene=smc_2;inference=ab initio prediction:Prodigal:002006,protein motif:HAMAP:MF_01894;locus_tag=CHKEEEPN_00705;product=Chromosome partition protein Smc
M-podarium_contig_65_1	Prodigal:002006	CDS	12047	13024	.	-	0	ID=CHKEEEPN_00706;inference=ab initio prediction:Prodigal:002006;locus_tag=CHKEEEPN_00706;product=hypothetical protein
M-podarium_contig_65_1	Prodigal:002006	CDS	13144	14130	.	-	0	ID=CHKEEEPN_00707;inference=ab initio prediction:Prodigal:002006;locus_tag=CHKEEEPN_00707;product=hypothetical protein
M-podarium_contig_65_1	Prodigal:002006	CDS	14202	16007	.	-	0	ID=CHKEEEPN_00708;eC_number=3.4.21.53;Name=lon_1;gene=lon_1;inference=ab initio prediction:Prodigal:002006,protein motif:HAMAP:MF_01973;locus_tag=CHKEEEPN_00708;product=Lon protease
M-podarium_contig_65_1	Prodigal:002006	CDS	16025	16312	.	-	0	ID=CHKEEEPN_00709;inference=ab initio prediction:Prodigal:002006;locus_tag=CHKEEEPN_00709;product=hypothetical protein
M-podarium_contig_65_1	Prodigal:002006	CDS	16356	17129	.	-	0	ID=CHKEEEPN_00710;eC_number=3.1.4.53;Name=cpdA_2;gene=cpdA_2;inference=ab initio prediction:Prodigal:002006,protein motif:HAMAP:MF_00905;locus_tag=CHKEEEPN_00710;product=3'%2C5'-cyclic adenosine monophosphate phosphodiesterase CpdA
M-podarium_contig_65_1	Prodigal:002006	CDS	17205	17675	.	-	0	ID=CHKEEEPN_00711;inference=ab initio prediction:Prodigal:002006;locus_tag=CHKEEEPN_00711;product=hypothetical protein
M-podarium_contig_65_1	Prodigal:002006	CDS	17721	18272	.	-	0	ID=CHKEEEPN_00712;inference=ab initio prediction:Prodigal:002006;locus_tag=CHKEEEPN_00712;product=hypothetical protein
M-podarium_contig_66_1	Prodigal:002006	CDS	35	520	.	+	0	ID=CHKEEEPN_00713;eC_number=1.1.1.103;Name=tdh;gene=tdh;inference=ab initio prediction:Prodigal:002006,protein motif:HAMAP:MF_00627;locus_tag=CHKEEEPN_00713;product=L-threonine 3-dehydrogenase
M-podarium_contig_66_1	Prodigal:002006	CDS	526	1425	.	+	0	ID=CHKEEEPN_00714;Name=yphB;db_xref=COG:COG2017;gene=yphB;inference=ab initio prediction:Prodigal:002006,similar to AA sequence:UniProtKB:P76584;locus_tag=CHKEEEPN_00714;product=putative protein YphB
M-podarium_contig_66_1	Prodigal:002006	CDS	1422	2420	.	+	0	ID=CHKEEEPN_00715;Name=rbsC_1;db_xref=COG:COG1172;gene=rbsC_1;inference=ab initio prediction:Prodigal:002006,similar to AA sequence:UniProtKB:P0AGI1;locus_tag=CHKEEEPN_00715;product=Ribose import permease protein RbsC
M-podarium_contig_66_1	Prodigal:002006	CDS	2417	3925	.	+	0	ID=CHKEEEPN_00716;eC_number=7.5.2.11;Name=mglA;db_xref=COG:COG1129;gene=mglA;inference=ab initio prediction:Prodigal:002006,similar to AA sequence:UniProtKB:P0AAG8;locus_tag=CHKEEEPN_00716;product=Galactose/methyl galactoside import ATP-binding protein MglA
M-podarium_contig_66_1	Prodigal:002006	CDS	4257	6560	.	-	0	ID=CHKEEEPN_00717;eC_number=7.6.2.8;Name=btuD_5;gene=btuD_5;inference=ab initio prediction:Prodigal:002006,protein motif:HAMAP:MF_01005;locus_tag=CHKEEEPN_00717;product=Vitamin B12 import ATP-binding protein BtuD
M-podarium_contig_66_1	Prodigal:002006	CDS	6651	7583	.	-	0	ID=CHKEEEPN_00718;Name=rbsB;db_xref=COG:COG1879;gene=rbsB;inference=ab initio prediction:Prodigal:002006,similar to AA sequence:UniProtKB:P02925;locus_tag=CHKEEEPN_00718;product=Ribose import binding protein RbsB
M-podarium_contig_66_1	Prodigal:002006	CDS	7637	8146	.	-	0	ID=CHKEEEPN_00719;inference=ab initio prediction:Prodigal:002006;locus_tag=CHKEEEPN_00719;product=hypothetical protein
M-podarium_contig_66_1	Prodigal:002006	CDS	8350	8589	.	+	0	ID=CHKEEEPN_00720;inference=ab initio prediction:Prodigal:002006;locus_tag=CHKEEEPN_00720;product=hypothetical protein
M-podarium_contig_66_1	Prodigal:002006	CDS	9219	9758	.	+	0	ID=CHKEEEPN_00721;inference=ab initio prediction:Prodigal:002006;locus_tag=CHKEEEPN_00721;product=hypothetical protein
M-podarium_contig_67_1	Prodigal:002006	CDS	190	981	.	+	0	ID=CHKEEEPN_00722;eC_number=3.1.11.6;Name=xseA_1;gene=xseA_1;inference=ab initio prediction:Prodigal:002006,protein motif:HAMAP:MF_00378;locus_tag=CHKEEEPN_00722;product=Exodeoxyribonuclease 7 large subunit
M-podarium_contig_67_1	Prodigal:002006	CDS	1005	1190	.	+	0	ID=CHKEEEPN_00723;inference=ab initio prediction:Prodigal:002006;locus_tag=CHKEEEPN_00723;product=hypothetical protein
M-podarium_contig_67_1	Prodigal:002006	CDS	1663	2709	.	-	0	ID=CHKEEEPN_00724;db_xref=COG:COG0659;inference=ab initio prediction:Prodigal:002006,similar to AA sequence:UniProtKB:P9WGF7;locus_tag=CHKEEEPN_00724;product=putative sulfate transporter
M-podarium_contig_68_1	Prodigal:002006	CDS	13	567	.	+	0	ID=CHKEEEPN_00725;inference=ab initio prediction:Prodigal:002006;locus_tag=CHKEEEPN_00725;product=hypothetical protein
M-podarium_contig_68_1	Prodigal:002006	CDS	579	1493	.	+	0	ID=CHKEEEPN_00726;inference=ab initio prediction:Prodigal:002006;locus_tag=CHKEEEPN_00726;product=hypothetical protein
M-podarium_contig_68_1	Prodigal:002006	CDS	1507	4356	.	+	0	ID=CHKEEEPN_00727;inference=ab initio prediction:Prodigal:002006;locus_tag=CHKEEEPN_00727;product=hypothetical protein
M-podarium_contig_68_1	Prodigal:002006	CDS	4556	6646	.	+	0	ID=CHKEEEPN_00728;inference=ab initio prediction:Prodigal:002006;locus_tag=CHKEEEPN_00728;product=hypothetical protein
M-podarium_contig_69_1	Prodigal:002006	CDS	165	878	.	+	0	ID=CHKEEEPN_00729;inference=ab initio prediction:Prodigal:002006;locus_tag=CHKEEEPN_00729;product=hypothetical protein
M-podarium_contig_69_1	Prodigal:002006	CDS	868	1131	.	+	0	ID=CHKEEEPN_00730;inference=ab initio prediction:Prodigal:002006;locus_tag=CHKEEEPN_00730;product=hypothetical protein
M-podarium_contig_69_1	Prodigal:002006	CDS	1139	1975	.	-	0	ID=CHKEEEPN_00731;inference=ab initio prediction:Prodigal:002006;locus_tag=CHKEEEPN_00731;product=hypothetical protein
M-podarium_contig_69_1	Prodigal:002006	CDS	2081	2704	.	-	0	ID=CHKEEEPN_00732;eC_number=2.5.1.18;Name=gstB_1;db_xref=COG:COG0625;gene=gstB_1;inference=ab initio prediction:Prodigal:002006,similar to AA sequence:UniProtKB:P0ACA7;locus_tag=CHKEEEPN_00732;product=Glutathione S-transferase GstB
M-podarium_contig_69_1	Prodigal:002006	CDS	2701	3762	.	-	0	ID=CHKEEEPN_00733;eC_number=5.4.3.2;Name=kamA;db_xref=COG:COG1509;gene=kamA;inference=ab initio prediction:Prodigal:002006,similar to AA sequence:UniProtKB:Q8RHX4;locus_tag=CHKEEEPN_00733;product=L-lysine 2%2C3-aminomutase
M-podarium_contig_69_1	Prodigal:002006	CDS	3759	4817	.	-	0	ID=CHKEEEPN_00734;eC_number=6.3.1.-;Name=epmA;db_xref=COG:COG2269;gene=epmA;inference=ab initio prediction:Prodigal:002006,similar to AA sequence:UniProtKB:Q9ZJ12;locus_tag=CHKEEEPN_00734;product=Elongation factor P--(R)-beta-lysine ligase
M-podarium_contig_69_1	Prodigal:002006	CDS	4941	5507	.	+	0	ID=CHKEEEPN_00735;Name=efp;db_xref=COG:COG0231;gene=efp;inference=ab initio prediction:Prodigal:002006,similar to AA sequence:UniProtKB:P9WNM3;locus_tag=CHKEEEPN_00735;product=Elongation factor P
M-podarium_contig_69_1	Prodigal:002006	CDS	5512	6498	.	-	0	ID=CHKEEEPN_00736;inference=ab initio prediction:Prodigal:002006;locus_tag=CHKEEEPN_00736;product=hypothetical protein
M-podarium_contig_69_1	Prodigal:002006	CDS	6613	6720	.	+	0	ID=CHKEEEPN_00737;inference=ab initio prediction:Prodigal:002006;locus_tag=CHKEEEPN_00737;product=hypothetical protein
M-podarium_contig_69_1	Prodigal:002006	CDS	6857	7465	.	+	0	ID=CHKEEEPN_00738;inference=ab initio prediction:Prodigal:002006;locus_tag=CHKEEEPN_00738;product=hypothetical protein
M-podarium_contig_69_1	Prodigal:002006	CDS	7462	7971	.	+	0	ID=CHKEEEPN_00739;inference=ab initio prediction:Prodigal:002006;locus_tag=CHKEEEPN_00739;product=hypothetical protein
M-podarium_contig_69_1	Prodigal:002006	CDS	7773	8876	.	-	0	ID=CHKEEEPN_00740;inference=ab initio prediction:Prodigal:002006;locus_tag=CHKEEEPN_00740;product=hypothetical protein
M-podarium_contig_70_1	Prodigal:002006	CDS	213	1718	.	+	0	ID=CHKEEEPN_00741;eC_number=2.7.3.9;Name=ptsI;db_xref=COG:COG1080;gene=ptsI;inference=ab initio prediction:Prodigal:002006,similar to AA sequence:UniProtKB:P08839;locus_tag=CHKEEEPN_00741;product=Phosphoenolpyruvate-protein phosphotransferase
M-podarium_contig_70_1	Prodigal:002006	CDS	1722	2669	.	+	0	ID=CHKEEEPN_00742;eC_number=2.7.1.144;Name=lacC;db_xref=COG:COG1105;gene=lacC;inference=ab initio prediction:Prodigal:002006,similar to AA sequence:UniProtKB:Q5HE12;locus_tag=CHKEEEPN_00742;product=Tagatose-6-phosphate kinase
M-podarium_contig_70_1	Prodigal:002006	CDS	2863	4578	.	+	0	ID=CHKEEEPN_00743;Name=fruA;db_xref=COG:COG1299;gene=fruA;inference=ab initio prediction:Prodigal:002006,similar to AA sequence:UniProtKB:P23355;locus_tag=CHKEEEPN_00743;product=PTS system fructose-specific EIIB'BC component
M-podarium_contig_70_1	Prodigal:002006	CDS	4737	6242	.	+	0	ID=CHKEEEPN_00744;inference=ab initio prediction:Prodigal:002006;locus_tag=CHKEEEPN_00744;product=hypothetical protein
M-podarium_contig_70_1	Prodigal:002006	CDS	6423	7484	.	-	0	ID=CHKEEEPN_00745;inference=ab initio prediction:Prodigal:002006;locus_tag=CHKEEEPN_00745;product=hypothetical protein
M-podarium_contig_70_1	Prodigal:002006	CDS	7534	10569	.	-	0	ID=CHKEEEPN_00746;eC_number=2.4.1.129;Name=mtgA_1;gene=mtgA_1;inference=ab initio prediction:Prodigal:002006,protein motif:HAMAP:MF_00766;locus_tag=CHKEEEPN_00746;product=Biosynthetic peptidoglycan transglycosylase
M-podarium_contig_70_1	Prodigal:002006	CDS	10801	12000	.	-	0	ID=CHKEEEPN_00747;inference=ab initio prediction:Prodigal:002006;locus_tag=CHKEEEPN_00747;product=hypothetical protein
M-podarium_contig_70_1	Prodigal:002006	CDS	12183	12911	.	-	0	ID=CHKEEEPN_00748;inference=ab initio prediction:Prodigal:002006;locus_tag=CHKEEEPN_00748;product=hypothetical protein
M-podarium_contig_71_1	Prodigal:002006	CDS	223	717	.	-	0	ID=CHKEEEPN_00749;inference=ab initio prediction:Prodigal:002006;locus_tag=CHKEEEPN_00749;product=hypothetical protein
M-podarium_contig_71_1	Prodigal:002006	CDS	874	1380	.	-	0	ID=CHKEEEPN_00750;inference=ab initio prediction:Prodigal:002006;locus_tag=CHKEEEPN_00750;product=hypothetical protein
M-podarium_contig_72_1	Prodigal:002006	CDS	23	337	.	+	0	ID=CHKEEEPN_00751;eC_number=1.3.99.16;Name=iorB_1;gene=iorB_1;inference=ab initio prediction:Prodigal:002006,similar to AA sequence:UniProtKB:Q51698;locus_tag=CHKEEEPN_00751;product=Isoquinoline 1-oxidoreductase subunit beta
M-podarium_contig_72_1	Prodigal:002006	CDS	365	1381	.	+	0	ID=CHKEEEPN_00752;Name=tehA;db_xref=COG:COG1275;gene=tehA;inference=ab initio prediction:Prodigal:002006,similar to AA sequence:UniProtKB:P25396;locus_tag=CHKEEEPN_00752;product=Tellurite resistance protein TehA
M-podarium_contig_73_1	Prodigal:002006	CDS	368	1363	.	-	0	ID=CHKEEEPN_00753;eC_number=2.1.1.144;Name=tam;gene=tam;inference=ab initio prediction:Prodigal:002006,protein motif:HAMAP:MF_00560;locus_tag=CHKEEEPN_00753;product=Trans-aconitate 2-methyltransferase
M-podarium_contig_73_1	Prodigal:002006	CDS	1772	1939	.	-	0	ID=CHKEEEPN_00754;inference=ab initio prediction:Prodigal:002006;locus_tag=CHKEEEPN_00754;product=hypothetical protein
M-podarium_contig_74_1	Prodigal:002006	CDS	47	1945	.	-	0	ID=CHKEEEPN_00755;Name=norR;gene=norR;inference=ab initio prediction:Prodigal:002006,protein motif:HAMAP:MF_01314;locus_tag=CHKEEEPN_00755;product=Anaerobic nitric oxide reductase transcription regulator NorR
M-podarium_contig_74_1	Prodigal:002006	CDS	2234	2722	.	+	0	ID=CHKEEEPN_00756;eC_number=4.2.1.104;Name=cynS;db_xref=COG:COG1513;gene=cynS;inference=ab initio prediction:Prodigal:002006,similar to AA sequence:UniProtKB:A8GBZ7;locus_tag=CHKEEEPN_00756;product=Cyanate hydratase
M-podarium_contig_74_1	Prodigal:002006	CDS	2780	7168	.	-	0	ID=CHKEEEPN_00757;inference=ab initio prediction:Prodigal:002006;locus_tag=CHKEEEPN_00757;product=hypothetical protein
M-podarium_contig_74_1	Prodigal:002006	CDS	7169	9154	.	-	0	ID=CHKEEEPN_00758;Name=bamA_1;gene=bamA_1;inference=ab initio prediction:Prodigal:002006,protein motif:HAMAP:MF_01430;locus_tag=CHKEEEPN_00758;product=Outer membrane protein assembly factor BamA
M-podarium_contig_74_1	Prodigal:002006	CDS	9377	10081	.	-	0	ID=CHKEEEPN_00759;eC_number=2.7.13.3;db_xref=COG:COG2202;inference=ab initio prediction:Prodigal:002006,similar to AA sequence:UniProtKB:Q2NCA3;locus_tag=CHKEEEPN_00759;product=Blue-light-activated histidine kinase 1
M-podarium_contig_74_1	Prodigal:002006	CDS	10132	10866	.	-	0	ID=CHKEEEPN_00760;Name=fnr;db_xref=COG:COG0664;gene=fnr;inference=ab initio prediction:Prodigal:002006,similar to AA sequence:UniProtKB:Q9EXQ1;locus_tag=CHKEEEPN_00760;product=Anaerobic regulatory protein
M-podarium_contig_74_1	Aragorn:001002	tRNA	11115	11198	.	-	.	ID=CHKEEEPN_00761;inference=COORDINATES:profile:Aragorn:001002;locus_tag=CHKEEEPN_00761;product=tRNA-Tyr(gta)
M-podarium_contig_75_1	Prodigal:002006	CDS	74	340	.	+	0	ID=CHKEEEPN_00762;Name=ros_2;db_xref=COG:COG4957;gene=ros_2;inference=ab initio prediction:Prodigal:002006,similar to AA sequence:UniProtKB:Q04152;locus_tag=CHKEEEPN_00762;product=Transcriptional regulatory protein ros
M-podarium_contig_75_1	Prodigal:002006	CDS	487	699	.	+	0	ID=CHKEEEPN_00763;inference=ab initio prediction:Prodigal:002006;locus_tag=CHKEEEPN_00763;product=hypothetical protein
M-podarium_contig_75_1	Prodigal:002006	CDS	816	1643	.	+	0	ID=CHKEEEPN_00764;inference=ab initio prediction:Prodigal:002006;locus_tag=CHKEEEPN_00764;product=hypothetical protein
M-podarium_contig_75_1	Prodigal:002006	CDS	1967	2380	.	-	0	ID=CHKEEEPN_00765;Name=sufE;db_xref=COG:COG2166;gene=sufE;inference=ab initio prediction:Prodigal:002006,similar to AA sequence:UniProtKB:Q9EXP1;locus_tag=CHKEEEPN_00765;product=Cysteine desulfuration protein SufE
M-podarium_contig_75_1	Prodigal:002006	CDS	2467	3501	.	-	0	ID=CHKEEEPN_00766;eC_number=2.7.13.3;db_xref=COG:COG3920;inference=ab initio prediction:Prodigal:002006,similar to AA sequence:UniProtKB:Q2NB77;locus_tag=CHKEEEPN_00766;product=Blue-light-activated histidine kinase 2
M-podarium_contig_75_1	Prodigal:002006	CDS	3699	4151	.	-	0	ID=CHKEEEPN_00767;Name=cckA_1;gene=cckA_1;inference=ab initio prediction:Prodigal:002006,similar to AA sequence:UniProtKB:P0DOA0;locus_tag=CHKEEEPN_00767;product=Sensor kinase CckA
M-podarium_contig_76_1	Prodigal:002006	CDS	38	628	.	+	0	ID=CHKEEEPN_00768;inference=ab initio prediction:Prodigal:002006;locus_tag=CHKEEEPN_00768;product=hypothetical protein
M-podarium_contig_76_1	Prodigal:002006	CDS	1300	1857	.	-	0	ID=CHKEEEPN_00769;inference=ab initio prediction:Prodigal:002006;locus_tag=CHKEEEPN_00769;product=hypothetical protein
M-podarium_contig_76_1	Prodigal:002006	CDS	1854	3335	.	-	0	ID=CHKEEEPN_00770;inference=ab initio prediction:Prodigal:002006;locus_tag=CHKEEEPN_00770;product=hypothetical protein
M-podarium_contig_77_1	Prodigal:002006	CDS	151	648	.	+	0	ID=CHKEEEPN_00771;inference=ab initio prediction:Prodigal:002006;locus_tag=CHKEEEPN_00771;product=hypothetical protein
M-podarium_contig_77_1	Prodigal:002006	CDS	838	1014	.	+	0	ID=CHKEEEPN_00772;inference=ab initio prediction:Prodigal:002006;locus_tag=CHKEEEPN_00772;product=hypothetical protein
M-podarium_contig_77_1	Prodigal:002006	CDS	1366	2343	.	+	0	ID=CHKEEEPN_00773;eC_number=2.5.1.47;Name=cysK;db_xref=COG:COG0031;gene=cysK;inference=ab initio prediction:Prodigal:002006,similar to AA sequence:UniProtKB:Q7DDL5;locus_tag=CHKEEEPN_00773;product=Cysteine synthase
M-podarium_contig_77_1	Prodigal:002006	CDS	2516	2875	.	+	0	ID=CHKEEEPN_00774;inference=ab initio prediction:Prodigal:002006;locus_tag=CHKEEEPN_00774;product=hypothetical protein
M-podarium_contig_77_1	Prodigal:002006	CDS	2865	3194	.	+	0	ID=CHKEEEPN_00775;inference=ab initio prediction:Prodigal:002006;locus_tag=CHKEEEPN_00775;product=hypothetical protein
M-podarium_contig_77_1	Prodigal:002006	CDS	3251	3415	.	+	0	ID=CHKEEEPN_00776;inference=ab initio prediction:Prodigal:002006;locus_tag=CHKEEEPN_00776;product=hypothetical protein
M-podarium_contig_77_1	Prodigal:002006	CDS	3447	4691	.	-	0	ID=CHKEEEPN_00777;eC_number=1.14.12.17;Name=hmp;gene=hmp;inference=ab initio prediction:Prodigal:002006,similar to AA sequence:UniProtKB:P39662;locus_tag=CHKEEEPN_00777;product=Flavohemoprotein
M-podarium_contig_77_1	Prodigal:002006	CDS	4786	5274	.	+	0	ID=CHKEEEPN_00778;Name=nsrR;db_xref=COG:COG1959;gene=nsrR;inference=ab initio prediction:Prodigal:002006,similar to AA sequence:UniProtKB:Q9L132;locus_tag=CHKEEEPN_00778;product=HTH-type transcriptional repressor NsrR
M-podarium_contig_77_1	Prodigal:002006	CDS	5275	5604	.	-	0	ID=CHKEEEPN_00779;Name=pleD_1;gene=pleD_1;inference=ab initio prediction:Prodigal:002006,similar to AA sequence:UniProtKB:B8GZM2;locus_tag=CHKEEEPN_00779;product=Response regulator PleD
M-podarium_contig_78_1	Prodigal:002006	CDS	23	940	.	+	0	ID=CHKEEEPN_00780;eC_number=2.1.1.297;Name=prmC_1;db_xref=COG:COG2890;gene=prmC_1;inference=ab initio prediction:Prodigal:002006,similar to AA sequence:UniProtKB:P0ACC1;locus_tag=CHKEEEPN_00780;product=Release factor glutamine methyltransferase
M-podarium_contig_78_1	Prodigal:002006	CDS	1463	2692	.	+	0	ID=CHKEEEPN_00781;inference=ab initio prediction:Prodigal:002006;locus_tag=CHKEEEPN_00781;product=hypothetical protein
M-podarium_contig_78_1	Prodigal:002006	CDS	2795	4588	.	-	0	ID=CHKEEEPN_00782;inference=ab initio prediction:Prodigal:002006;locus_tag=CHKEEEPN_00782;product=hypothetical protein
M-podarium_contig_78_1	Prodigal:002006	CDS	4603	6495	.	-	0	ID=CHKEEEPN_00783;inference=ab initio prediction:Prodigal:002006;locus_tag=CHKEEEPN_00783;product=hypothetical protein
M-podarium_contig_78_1	Prodigal:002006	CDS	6522	7907	.	-	0	ID=CHKEEEPN_00784;Name=flgE_1;db_xref=COG:COG1749;gene=flgE_1;inference=ab initio prediction:Prodigal:002006,similar to AA sequence:UniProtKB:Q8YDL6;locus_tag=CHKEEEPN_00784;product=Flagellar hook protein FlgE
M-podarium_contig_78_1	Prodigal:002006	CDS	8135	8602	.	+	0	ID=CHKEEEPN_00785;inference=ab initio prediction:Prodigal:002006;locus_tag=CHKEEEPN_00785;product=hypothetical protein
M-podarium_contig_78_1	Prodigal:002006	CDS	8661	9113	.	+	0	ID=CHKEEEPN_00786;Name=cheY_1;db_xref=COG:COG0784;gene=cheY_1;inference=ab initio prediction:Prodigal:002006,similar to AA sequence:UniProtKB:P0AE67;locus_tag=CHKEEEPN_00786;product=Chemotaxis protein CheY
M-podarium_contig_79_1	Prodigal:002006	CDS	548	1600	.	-	0	ID=CHKEEEPN_00787;Name=rbsC_2;db_xref=COG:COG1172;gene=rbsC_2;inference=ab initio prediction:Prodigal:002006,similar to AA sequence:UniProtKB:P0AGI1;locus_tag=CHKEEEPN_00787;product=Ribose import permease protein RbsC
M-podarium_contig_79_1	Prodigal:002006	CDS	1587	3107	.	-	0	ID=CHKEEEPN_00788;eC_number=7.5.2.10;Name=xylG_1;db_xref=COG:COG1129;gene=xylG_1;inference=ab initio prediction:Prodigal:002006,similar to AA sequence:UniProtKB:P37388;locus_tag=CHKEEEPN_00788;product=Xylose import ATP-binding protein XylG
M-podarium_contig_79_1	Prodigal:002006	CDS	3104	4264	.	-	0	ID=CHKEEEPN_00789;eC_number=2.7.1.2;Name=glcK;db_xref=COG:COG1940;gene=glcK;inference=ab initio prediction:Prodigal:002006,similar to AA sequence:UniProtKB:P54495;locus_tag=CHKEEEPN_00789;product=Glucokinase
M-podarium_contig_79_1	Prodigal:002006	CDS	4503	5594	.	+	0	ID=CHKEEEPN_00790;eC_number=4.2.1.44;Name=iolE;gene=iolE;inference=ab initio prediction:Prodigal:002006,protein motif:HAMAP:MF_01672;locus_tag=CHKEEEPN_00790;product=Inosose dehydratase
M-podarium_contig_79_1	Prodigal:002006	CDS	5719	5814	.	+	0	ID=CHKEEEPN_00791;inference=ab initio prediction:Prodigal:002006;locus_tag=CHKEEEPN_00791;product=hypothetical protein
M-podarium_contig_79_1	Prodigal:002006	CDS	6014	6115	.	+	0	ID=CHKEEEPN_00792;inference=ab initio prediction:Prodigal:002006;locus_tag=CHKEEEPN_00792;product=hypothetical protein
M-podarium_contig_79_1	Prodigal:002006	CDS	6501	6968	.	+	0	ID=CHKEEEPN_00793;inference=ab initio prediction:Prodigal:002006,similar to AA sequence:ISfinder:ISMdi3;locus_tag=CHKEEEPN_00793;product=IS3 family transposase ISMdi3
M-podarium_contig_79_1	Prodigal:002006	CDS	7936	8994	.	+	0	ID=CHKEEEPN_00794;inference=ab initio prediction:Prodigal:002006;locus_tag=CHKEEEPN_00794;product=hypothetical protein
M-podarium_contig_79_1	Prodigal:002006	CDS	9861	10826	.	-	0	ID=CHKEEEPN_00795;inference=ab initio prediction:Prodigal:002006,similar to AA sequence:ISfinder:ISMtsp16;locus_tag=CHKEEEPN_00795;product=IS481 family transposase ISMtsp16
M-podarium_contig_79_1	Prodigal:002006	CDS	11323	11658	.	+	0	ID=CHKEEEPN_00796;inference=ab initio prediction:Prodigal:002006;locus_tag=CHKEEEPN_00796;product=hypothetical protein
M-podarium_contig_79_1	Prodigal:002006	CDS	11731	12243	.	+	0	ID=CHKEEEPN_00797;inference=ab initio prediction:Prodigal:002006;locus_tag=CHKEEEPN_00797;product=hypothetical protein
M-podarium_contig_79_1	Prodigal:002006	CDS	12459	13751	.	+	0	ID=CHKEEEPN_00798;eC_number=3.1.11.6;Name=xseA_2;gene=xseA_2;inference=ab initio prediction:Prodigal:002006,protein motif:HAMAP:MF_00378;locus_tag=CHKEEEPN_00798;product=Exodeoxyribonuclease 7 large subunit
M-podarium_contig_79_1	Prodigal:002006	CDS	13776	13961	.	+	0	ID=CHKEEEPN_00799;inference=ab initio prediction:Prodigal:002006;locus_tag=CHKEEEPN_00799;product=hypothetical protein
M-podarium_contig_79_1	Prodigal:002006	CDS	14671	18837	.	+	0	ID=CHKEEEPN_00800;inference=ab initio prediction:Prodigal:002006;locus_tag=CHKEEEPN_00800;product=hypothetical protein
M-podarium_contig_79_1	Prodigal:002006	CDS	18822	24827	.	+	0	ID=CHKEEEPN_00801;eC_number=3.6.4.12;Name=recD2_1;gene=recD2_1;inference=ab initio prediction:Prodigal:002006,protein motif:HAMAP:MF_01488;locus_tag=CHKEEEPN_00801;product=ATP-dependent RecD-like DNA helicase
M-podarium_contig_79_1	Prodigal:002006	CDS	24965	26068	.	-	0	ID=CHKEEEPN_00802;Name=xerC_2;gene=xerC_2;inference=ab initio prediction:Prodigal:002006,protein motif:HAMAP:MF_01808;locus_tag=CHKEEEPN_00802;product=Tyrosine recombinase XerC
M-podarium_contig_80_1	Prodigal:002006	CDS	36	251	.	+	0	ID=CHKEEEPN_00803;Name=xerD;gene=xerD;inference=ab initio prediction:Prodigal:002006,similar to AA sequence:UniProtKB:Q2YR40;locus_tag=CHKEEEPN_00803;product=Tyrosine recombinase XerD
M-podarium_contig_80_1	Prodigal:002006	CDS	433	1647	.	+	0	ID=CHKEEEPN_00804;inference=ab initio prediction:Prodigal:002006;locus_tag=CHKEEEPN_00804;product=hypothetical protein
M-podarium_contig_80_1	Prodigal:002006	CDS	1780	4005	.	+	0	ID=CHKEEEPN_00805;eC_number=3.2.1.-;inference=ab initio prediction:Prodigal:002006,similar to AA sequence:UniProtKB:T2KMH0;locus_tag=CHKEEEPN_00805;product=Beta-xylosidase
M-podarium_contig_80_1	Prodigal:002006	CDS	4073	5275	.	-	0	ID=CHKEEEPN_00806;Name=yejE;db_xref=COG:COG4239;gene=yejE;inference=ab initio prediction:Prodigal:002006,similar to AA sequence:UniProtKB:P33915;locus_tag=CHKEEEPN_00806;product=Inner membrane ABC transporter permease protein YejE
M-podarium_contig_80_1	Prodigal:002006	CDS	5313	5777	.	-	0	ID=CHKEEEPN_00807;inference=ab initio prediction:Prodigal:002006;locus_tag=CHKEEEPN_00807;product=hypothetical protein
M-podarium_contig_80_1	Prodigal:002006	CDS	5834	7018	.	-	0	ID=CHKEEEPN_00808;eC_number=2.6.1.88;Name=ybdL;db_xref=COG:COG0436;gene=ybdL;inference=ab initio prediction:Prodigal:002006,similar to AA sequence:UniProtKB:P77806;locus_tag=CHKEEEPN_00808;product=Methionine aminotransferase
M-podarium_contig_80_1	Prodigal:002006	CDS	7455	7628	.	+	0	ID=CHKEEEPN_00809;inference=ab initio prediction:Prodigal:002006;locus_tag=CHKEEEPN_00809;product=hypothetical protein
M-podarium_contig_81_1	Prodigal:002006	CDS	389	1741	.	+	0	ID=CHKEEEPN_00810;Name=fucP;db_xref=COG:COG0738;gene=fucP;inference=ab initio prediction:Prodigal:002006,similar to AA sequence:UniProtKB:P11551;locus_tag=CHKEEEPN_00810;product=L-fucose-proton symporter
M-podarium_contig_81_1	Prodigal:002006	CDS	1777	2655	.	+	0	ID=CHKEEEPN_00811;eC_number=3.1.1.99;inference=ab initio prediction:Prodigal:002006,similar to AA sequence:UniProtKB:P0DOV6;locus_tag=CHKEEEPN_00811;product=6-deoxy-6-sulfogluconolactonase
M-podarium_contig_81_1	Prodigal:002006	CDS	2660	3568	.	+	0	ID=CHKEEEPN_00812;eC_number=2.7.1.58;Name=dgoK1;db_xref=COG:COG3734;gene=dgoK1;inference=ab initio prediction:Prodigal:002006,similar to AA sequence:UniProtKB:Q92RN7;locus_tag=CHKEEEPN_00812;product=putative 2-dehydro-3-deoxygalactonokinase DgoK1
M-podarium_contig_81_1	Prodigal:002006	CDS	3565	4230	.	+	0	ID=CHKEEEPN_00813;eC_number=4.1.2.21;Name=dgoA;db_xref=COG:COG0800;gene=dgoA;inference=ab initio prediction:Prodigal:002006,similar to AA sequence:UniProtKB:Q6BF16;locus_tag=CHKEEEPN_00813;product=2-dehydro-3-deoxy-6-phosphogalactonate aldolase
M-podarium_contig_81_1	Prodigal:002006	CDS	4713	5015	.	+	0	ID=CHKEEEPN_00814;Name=fliE_1;gene=fliE_1;inference=ab initio prediction:Prodigal:002006,protein motif:HAMAP:MF_00724;locus_tag=CHKEEEPN_00814;product=Flagellar hook-basal body complex protein FliE
M-podarium_contig_81_1	Prodigal:002006	CDS	5355	5690	.	+	0	ID=CHKEEEPN_00815;inference=ab initio prediction:Prodigal:002006;locus_tag=CHKEEEPN_00815;product=hypothetical protein
M-podarium_contig_81_1	Prodigal:002006	CDS	5687	6430	.	+	0	ID=CHKEEEPN_00816;inference=ab initio prediction:Prodigal:002006;locus_tag=CHKEEEPN_00816;product=hypothetical protein
M-podarium_contig_81_1	Prodigal:002006	CDS	6997	8295	.	-	0	ID=CHKEEEPN_00817;inference=ab initio prediction:Prodigal:002006;locus_tag=CHKEEEPN_00817;product=hypothetical protein
M-podarium_contig_82_1	Prodigal:002006	CDS	141	3281	.	-	0	ID=CHKEEEPN_00818;Name=bepE;gene=bepE;inference=ab initio prediction:Prodigal:002006,similar to AA sequence:UniProtKB:Q8G2M6;locus_tag=CHKEEEPN_00818;product=Efflux pump membrane transporter BepE
M-podarium_contig_82_1	Prodigal:002006	CDS	3418	4626	.	+	0	ID=CHKEEEPN_00819;Name=mdtA_2;gene=mdtA_2;inference=ab initio prediction:Prodigal:002006,similar to AA sequence:UniProtKB:P76397;locus_tag=CHKEEEPN_00819;product=Multidrug resistance protein MdtA
M-podarium_contig_82_1	Prodigal:002006	CDS	4973	5794	.	+	0	ID=CHKEEEPN_00820;inference=ab initio prediction:Prodigal:002006;locus_tag=CHKEEEPN_00820;product=hypothetical protein
M-podarium_contig_82_1	Prodigal:002006	CDS	5848	7929	.	-	0	ID=CHKEEEPN_00821;inference=ab initio prediction:Prodigal:002006;locus_tag=CHKEEEPN_00821;product=hypothetical protein
M-podarium_contig_82_1	Prodigal:002006	CDS	8506	11562	.	+	0	ID=CHKEEEPN_00822;Name=uvrA;db_xref=COG:COG0178;gene=uvrA;inference=ab initio prediction:Prodigal:002006,similar to AA sequence:UniProtKB:P0A698;locus_tag=CHKEEEPN_00822;product=UvrABC system protein A
M-podarium_contig_82_1	Prodigal:002006	CDS	12085	13026	.	+	0	ID=CHKEEEPN_00823;inference=ab initio prediction:Prodigal:002006;locus_tag=CHKEEEPN_00823;product=hypothetical protein
M-podarium_contig_82_1	Prodigal:002006	CDS	13430	13570	.	-	0	ID=CHKEEEPN_00824;inference=ab initio prediction:Prodigal:002006;locus_tag=CHKEEEPN_00824;product=hypothetical protein
M-podarium_contig_83_1	Prodigal:002006	CDS	1153	1293	.	+	0	ID=CHKEEEPN_00825;inference=ab initio prediction:Prodigal:002006;locus_tag=CHKEEEPN_00825;product=hypothetical protein
M-podarium_contig_83_1	Prodigal:002006	CDS	1546	3093	.	-	0	ID=CHKEEEPN_00826;inference=ab initio prediction:Prodigal:002006;locus_tag=CHKEEEPN_00826;product=hypothetical protein
M-podarium_contig_83_1	Prodigal:002006	CDS	3144	3971	.	-	0	ID=CHKEEEPN_00827;eC_number=1.1.1.271;Name=fcl_1;db_xref=COG:COG0451;gene=fcl_1;inference=ab initio prediction:Prodigal:002006,similar to AA sequence:UniProtKB:P32055;locus_tag=CHKEEEPN_00827;product=GDP-L-fucose synthase
M-podarium_contig_84_1	Prodigal:002006	CDS	316	1221	.	+	0	ID=CHKEEEPN_00828;Name=cdhR_4;db_xref=COG:COG4977;gene=cdhR_4;inference=ab initio prediction:Prodigal:002006,similar to AA sequence:UniProtKB:Q9HTH5;locus_tag=CHKEEEPN_00828;product=HTH-type transcriptional regulator CdhR
M-podarium_contig_84_1	Prodigal:002006	CDS	1513	2448	.	+	0	ID=CHKEEEPN_00829;eC_number=2.4.2.14;Name=purF_1;gene=purF_1;inference=ab initio prediction:Prodigal:002006,protein motif:HAMAP:MF_01931;locus_tag=CHKEEEPN_00829;product=Amidophosphoribosyltransferase
M-podarium_contig_84_1	Prodigal:002006	CDS	2448	3137	.	+	0	ID=CHKEEEPN_00830;inference=ab initio prediction:Prodigal:002006;locus_tag=CHKEEEPN_00830;product=hypothetical protein
M-podarium_contig_84_1	Prodigal:002006	CDS	3137	4486	.	+	0	ID=CHKEEEPN_00831;eC_number=5.3.3.2;Name=fni;gene=fni;inference=ab initio prediction:Prodigal:002006,protein motif:HAMAP:MF_00354;locus_tag=CHKEEEPN_00831;product=Isopentenyl-diphosphate delta-isomerase
M-podarium_contig_84_1	Prodigal:002006	CDS	4576	5874	.	+	0	ID=CHKEEEPN_00832;eC_number=6.3.1.2;Name=glnT;gene=glnT;inference=ab initio prediction:Prodigal:002006,similar to AA sequence:UniProtKB:P31592;locus_tag=CHKEEEPN_00832;product=Glutamine synthetase
M-podarium_contig_84_1	Prodigal:002006	CDS	5933	6595	.	+	0	ID=CHKEEEPN_00833;inference=ab initio prediction:Prodigal:002006;locus_tag=CHKEEEPN_00833;product=hypothetical protein
M-podarium_contig_84_1	Prodigal:002006	CDS	6702	7211	.	+	0	ID=CHKEEEPN_00834;inference=ab initio prediction:Prodigal:002006;locus_tag=CHKEEEPN_00834;product=hypothetical protein
M-podarium_contig_84_1	Aragorn:001002	tRNA	7325	7399	.	+	.	ID=CHKEEEPN_00835;inference=COORDINATES:profile:Aragorn:001002;locus_tag=CHKEEEPN_00835;product=tRNA-Gly(ccc)
M-podarium_contig_85_1	Prodigal:002006	CDS	265	702	.	+	0	ID=CHKEEEPN_00836;eC_number=4.2.1.2;Name=fumC;db_xref=COG:COG0114;gene=fumC;inference=ab initio prediction:Prodigal:002006,similar to AA sequence:UniProtKB:Q92PB6;locus_tag=CHKEEEPN_00836;product=Fumarate hydratase class II
M-podarium_contig_85_1	Prodigal:002006	CDS	763	951	.	+	0	ID=CHKEEEPN_00837;inference=ab initio prediction:Prodigal:002006;locus_tag=CHKEEEPN_00837;product=hypothetical protein
M-podarium_contig_85_1	Prodigal:002006	CDS	1122	1421	.	+	0	ID=CHKEEEPN_00838;inference=ab initio prediction:Prodigal:002006;locus_tag=CHKEEEPN_00838;product=hypothetical protein
M-podarium_contig_85_1	Prodigal:002006	CDS	1344	1829	.	-	0	ID=CHKEEEPN_00839;inference=ab initio prediction:Prodigal:002006;locus_tag=CHKEEEPN_00839;product=hypothetical protein
M-podarium_contig_85_1	Prodigal:002006	CDS	1914	2690	.	-	0	ID=CHKEEEPN_00840;Name=btuF;gene=btuF;inference=ab initio prediction:Prodigal:002006,protein motif:HAMAP:MF_01000;locus_tag=CHKEEEPN_00840;product=Vitamin B12-binding protein
M-podarium_contig_85_1	Prodigal:002006	CDS	2710	3231	.	-	0	ID=CHKEEEPN_00841;Name=yabI;db_xref=COG:COG0586;gene=yabI;inference=ab initio prediction:Prodigal:002006,similar to AA sequence:UniProtKB:P30149;locus_tag=CHKEEEPN_00841;product=Inner membrane protein YabI
M-podarium_contig_85_1	Prodigal:002006	CDS	3346	4197	.	+	0	ID=CHKEEEPN_00842;eC_number=2.7.1.35;Name=pdxY;db_xref=COG:COG2240;gene=pdxY;inference=ab initio prediction:Prodigal:002006,similar to AA sequence:UniProtKB:Q7CIR8;locus_tag=CHKEEEPN_00842;product=Pyridoxal kinase PdxY
M-podarium_contig_85_1	Prodigal:002006	CDS	4218	5147	.	+	0	ID=CHKEEEPN_00843;eC_number=5.3.3.17;Name=phzF;gene=phzF;inference=ab initio prediction:Prodigal:002006,similar to AA sequence:UniProtKB:Q51792;locus_tag=CHKEEEPN_00843;product=Trans-2%2C3-dihydro-3-hydroxyanthranilate isomerase
M-podarium_contig_85_1	Prodigal:002006	CDS	5137	5868	.	+	0	ID=CHKEEEPN_00844;inference=ab initio prediction:Prodigal:002006;locus_tag=CHKEEEPN_00844;product=hypothetical protein
M-podarium_contig_85_1	Prodigal:002006	CDS	5887	6219	.	-	0	ID=CHKEEEPN_00845;inference=ab initio prediction:Prodigal:002006;locus_tag=CHKEEEPN_00845;product=hypothetical protein
M-podarium_contig_85_1	Prodigal:002006	CDS	6634	8196	.	+	0	ID=CHKEEEPN_00846;eC_number=2.3.3.13;Name=leuA;db_xref=COG:COG0119;gene=leuA;inference=ab initio prediction:Prodigal:002006,similar to AA sequence:UniProtKB:Q9JZG1;locus_tag=CHKEEEPN_00846;product=2-isopropylmalate synthase
M-podarium_contig_85_1	Prodigal:002006	CDS	8390	10225	.	+	0	ID=CHKEEEPN_00847;eC_number=4.2.1.9;Name=ilvD_1;db_xref=COG:COG0129;gene=ilvD_1;inference=ab initio prediction:Prodigal:002006,similar to AA sequence:UniProtKB:P55186;locus_tag=CHKEEEPN_00847;product=Dihydroxy-acid dehydratase
M-podarium_contig_85_1	Prodigal:002006	CDS	10508	11518	.	+	0	ID=CHKEEEPN_00848;inference=ab initio prediction:Prodigal:002006;locus_tag=CHKEEEPN_00848;product=hypothetical protein
M-podarium_contig_85_1	Prodigal:002006	CDS	11532	12512	.	+	0	ID=CHKEEEPN_00849;eC_number=5.1.1.20;Name=ycjG;db_xref=COG:COG4948;gene=ycjG;inference=ab initio prediction:Prodigal:002006,similar to AA sequence:UniProtKB:P51981;locus_tag=CHKEEEPN_00849;product=L-Ala-D/L-Glu epimerase
M-podarium_contig_85_1	Prodigal:002006	CDS	12525	13643	.	-	0	ID=CHKEEEPN_00850;inference=ab initio prediction:Prodigal:002006;locus_tag=CHKEEEPN_00850;product=hypothetical protein
M-podarium_contig_85_1	Prodigal:002006	CDS	13961	15154	.	+	0	ID=CHKEEEPN_00851;inference=ab initio prediction:Prodigal:002006;locus_tag=CHKEEEPN_00851;product=hypothetical protein
M-podarium_contig_85_1	Prodigal:002006	CDS	15167	16087	.	+	0	ID=CHKEEEPN_00852;inference=ab initio prediction:Prodigal:002006;locus_tag=CHKEEEPN_00852;product=hypothetical protein
M-podarium_contig_85_1	Prodigal:002006	CDS	16119	17300	.	+	0	ID=CHKEEEPN_00853;inference=ab initio prediction:Prodigal:002006;locus_tag=CHKEEEPN_00853;product=hypothetical protein
M-podarium_contig_85_1	Prodigal:002006	CDS	17300	18328	.	+	0	ID=CHKEEEPN_00854;eC_number=1.1.1.292;Name=afr;gene=afr;inference=ab initio prediction:Prodigal:002006,similar to AA sequence:UniProtKB:Q2I8V6;locus_tag=CHKEEEPN_00854;product=1%2C5-anhydro-D-fructose reductase
M-podarium_contig_85_1	Prodigal:002006	CDS	18518	20137	.	+	0	ID=CHKEEEPN_00855;inference=ab initio prediction:Prodigal:002006;locus_tag=CHKEEEPN_00855;product=hypothetical protein
M-podarium_contig_85_1	Prodigal:002006	CDS	20134	21027	.	+	0	ID=CHKEEEPN_00856;inference=ab initio prediction:Prodigal:002006;locus_tag=CHKEEEPN_00856;product=hypothetical protein
M-podarium_contig_85_1	Prodigal:002006	CDS	21024	22262	.	+	0	ID=CHKEEEPN_00857;eC_number=2.4.1.11;db_xref=COG:COG0438;inference=ab initio prediction:Prodigal:002006,similar to AA sequence:UniProtKB:P9WMY9;locus_tag=CHKEEEPN_00857;product=Glycogen synthase
M-podarium_contig_85_1	Prodigal:002006	CDS	22262	23020	.	+	0	ID=CHKEEEPN_00858;inference=ab initio prediction:Prodigal:002006;locus_tag=CHKEEEPN_00858;product=hypothetical protein
M-podarium_contig_85_1	Prodigal:002006	CDS	23004	23630	.	+	0	ID=CHKEEEPN_00859;inference=ab initio prediction:Prodigal:002006;locus_tag=CHKEEEPN_00859;product=hypothetical protein
M-podarium_contig_85_1	Prodigal:002006	CDS	23817	24872	.	+	0	ID=CHKEEEPN_00860;Name=ybhN;db_xref=COG:COG0392;gene=ybhN;inference=ab initio prediction:Prodigal:002006,similar to AA sequence:UniProtKB:P75770;locus_tag=CHKEEEPN_00860;product=Inner membrane protein YbhN
M-podarium_contig_85_1	Prodigal:002006	CDS	24920	26188	.	+	0	ID=CHKEEEPN_00861;eC_number=2.7.13.3;Name=phoR;db_xref=COG:COG0642;gene=phoR;inference=ab initio prediction:Prodigal:002006,similar to AA sequence:UniProtKB:P23545;locus_tag=CHKEEEPN_00861;product=Alkaline phosphatase synthesis sensor protein PhoR
M-podarium_contig_85_1	Prodigal:002006	CDS	26288	26620	.	+	0	ID=CHKEEEPN_00862;Name=yhjQ_1;db_xref=COG:COG1145;gene=yhjQ_1;inference=ab initio prediction:Prodigal:002006,similar to AA sequence:UniProtKB:O07571;locus_tag=CHKEEEPN_00862;product=putative cysteine-rich protein YhjQ
M-podarium_contig_86_1	Prodigal:002006	CDS	383	3031	.	+	0	ID=CHKEEEPN_00863;eC_number=2.7.13.3;Name=cph1_2;gene=cph1_2;inference=ab initio prediction:Prodigal:002006,similar to AA sequence:UniProtKB:Q55168;locus_tag=CHKEEEPN_00863;product=Phytochrome-like protein cph1
M-podarium_contig_86_1	Prodigal:002006	CDS	3055	3612	.	+	0	ID=CHKEEEPN_00864;inference=ab initio prediction:Prodigal:002006;locus_tag=CHKEEEPN_00864;product=hypothetical protein
M-podarium_contig_86_1	Prodigal:002006	CDS	3673	4617	.	-	0	ID=CHKEEEPN_00865;inference=ab initio prediction:Prodigal:002006;locus_tag=CHKEEEPN_00865;product=hypothetical protein
M-podarium_contig_87_1	Prodigal:002006	CDS	302	1114	.	+	0	ID=CHKEEEPN_00866;inference=ab initio prediction:Prodigal:002006;locus_tag=CHKEEEPN_00866;product=hypothetical protein
M-podarium_contig_87_1	Prodigal:002006	CDS	1412	3871	.	+	0	ID=CHKEEEPN_00867;inference=ab initio prediction:Prodigal:002006;locus_tag=CHKEEEPN_00867;product=hypothetical protein
M-podarium_contig_87_1	Prodigal:002006	CDS	3877	6543	.	+	0	ID=CHKEEEPN_00868;inference=ab initio prediction:Prodigal:002006;locus_tag=CHKEEEPN_00868;product=hypothetical protein
M-podarium_contig_87_1	Prodigal:002006	CDS	6543	7793	.	+	0	ID=CHKEEEPN_00869;inference=ab initio prediction:Prodigal:002006;locus_tag=CHKEEEPN_00869;product=hypothetical protein
M-podarium_contig_87_1	Prodigal:002006	CDS	7778	9739	.	+	0	ID=CHKEEEPN_00870;inference=ab initio prediction:Prodigal:002006;locus_tag=CHKEEEPN_00870;product=hypothetical protein
M-podarium_contig_87_1	Prodigal:002006	CDS	9568	9927	.	-	0	ID=CHKEEEPN_00871;inference=ab initio prediction:Prodigal:002006;locus_tag=CHKEEEPN_00871;product=hypothetical protein
M-podarium_contig_88_1	Prodigal:002006	CDS	10	264	.	+	0	ID=CHKEEEPN_00872;inference=ab initio prediction:Prodigal:002006;locus_tag=CHKEEEPN_00872;product=hypothetical protein
M-podarium_contig_88_1	Prodigal:002006	CDS	261	611	.	+	0	ID=CHKEEEPN_00873;inference=ab initio prediction:Prodigal:002006;locus_tag=CHKEEEPN_00873;product=hypothetical protein
M-podarium_contig_88_1	Prodigal:002006	CDS	611	904	.	+	0	ID=CHKEEEPN_00874;inference=ab initio prediction:Prodigal:002006;locus_tag=CHKEEEPN_00874;product=hypothetical protein
M-podarium_contig_88_1	Prodigal:002006	CDS	1077	1841	.	-	0	ID=CHKEEEPN_00875;eC_number=5.4.99.-;db_xref=COG:COG0564;inference=ab initio prediction:Prodigal:002006,similar to AA sequence:UniProtKB:P9WHQ3;locus_tag=CHKEEEPN_00875;product=putative RNA pseudouridine synthase
M-podarium_contig_88_1	Prodigal:002006	CDS	1897	3360	.	+	0	ID=CHKEEEPN_00876;Name=ftsY;db_xref=COG:COG0552;gene=ftsY;inference=ab initio prediction:Prodigal:002006,similar to AA sequence:UniProtKB:P10121;locus_tag=CHKEEEPN_00876;product=Signal recognition particle receptor FtsY
M-podarium_contig_88_1	Prodigal:002006	CDS	3404	4024	.	+	0	ID=CHKEEEPN_00877;Name=yciB;db_xref=COG:COG2917;gene=yciB;inference=ab initio prediction:Prodigal:002006,similar to AA sequence:UniProtKB:P95745;locus_tag=CHKEEEPN_00877;product=Intracellular septation protein
M-podarium_contig_89_1	Prodigal:002006	CDS	104	322	.	+	0	ID=CHKEEEPN_00878;inference=ab initio prediction:Prodigal:002006;locus_tag=CHKEEEPN_00878;product=hypothetical protein
M-podarium_contig_89_1	Prodigal:002006	CDS	589	1224	.	-	0	ID=CHKEEEPN_00879;inference=ab initio prediction:Prodigal:002006;locus_tag=CHKEEEPN_00879;product=hypothetical protein
M-podarium_contig_89_1	Prodigal:002006	CDS	1237	2649	.	-	0	ID=CHKEEEPN_00880;inference=ab initio prediction:Prodigal:002006;locus_tag=CHKEEEPN_00880;product=hypothetical protein
M-podarium_contig_89_1	Prodigal:002006	CDS	2748	3464	.	-	0	ID=CHKEEEPN_00881;inference=ab initio prediction:Prodigal:002006;locus_tag=CHKEEEPN_00881;product=hypothetical protein
M-podarium_contig_89_1	Prodigal:002006	CDS	3645	4319	.	+	0	ID=CHKEEEPN_00882;eC_number=3.1.3.18;Name=gph;gene=gph;inference=ab initio prediction:Prodigal:002006,protein motif:HAMAP:MF_00495;locus_tag=CHKEEEPN_00882;product=Phosphoglycolate phosphatase
M-podarium_contig_89_1	Prodigal:002006	CDS	4545	4913	.	+	0	ID=CHKEEEPN_00883;inference=ab initio prediction:Prodigal:002006;locus_tag=CHKEEEPN_00883;product=hypothetical protein
M-podarium_contig_89_1	Prodigal:002006	CDS	4981	5877	.	-	0	ID=CHKEEEPN_00884;eC_number=3.1.2.30;Name=mcl2;db_xref=COG:COG2301;gene=mcl2;inference=ab initio prediction:Prodigal:002006,similar to AA sequence:UniProtKB:D3JV05;locus_tag=CHKEEEPN_00884;product=(3S)-malyl-CoA thioesterase
M-podarium_contig_89_1	Prodigal:002006	CDS	6057	6446	.	+	0	ID=CHKEEEPN_00885;inference=ab initio prediction:Prodigal:002006;locus_tag=CHKEEEPN_00885;product=hypothetical protein
M-podarium_contig_89_1	Prodigal:002006	CDS	6430	7344	.	-	0	ID=CHKEEEPN_00886;Name=gcvA_1;gene=gcvA_1;inference=ab initio prediction:Prodigal:002006,similar to AA sequence:UniProtKB:P0A9F6;locus_tag=CHKEEEPN_00886;product=Glycine cleavage system transcriptional activator
M-podarium_contig_89_1	Prodigal:002006	CDS	7488	8660	.	+	0	ID=CHKEEEPN_00887;inference=ab initio prediction:Prodigal:002006;locus_tag=CHKEEEPN_00887;product=hypothetical protein
M-podarium_contig_90_1	Prodigal:002006	CDS	157	699	.	-	0	ID=CHKEEEPN_00888;eC_number=2.2.1.6;Name=ilvH;db_xref=COG:COG0440;gene=ilvH;inference=ab initio prediction:Prodigal:002006,similar to AA sequence:UniProtKB:P00894;locus_tag=CHKEEEPN_00888;product=Acetolactate synthase isozyme 3 small subunit
M-podarium_contig_90_1	Prodigal:002006	CDS	806	1705	.	+	0	ID=CHKEEEPN_00889;inference=ab initio prediction:Prodigal:002006;locus_tag=CHKEEEPN_00889;product=hypothetical protein
M-podarium_contig_90_1	Prodigal:002006	CDS	1778	3553	.	-	0	ID=CHKEEEPN_00890;eC_number=2.2.1.6;Name=ilvI;db_xref=COG:COG0028;gene=ilvI;inference=ab initio prediction:Prodigal:002006,similar to AA sequence:UniProtKB:P00893;locus_tag=CHKEEEPN_00890;product=Acetolactate synthase isozyme 3 large subunit
M-podarium_contig_90_1	Prodigal:002006	CDS	3887	5545	.	-	0	ID=CHKEEEPN_00891;inference=ab initio prediction:Prodigal:002006;locus_tag=CHKEEEPN_00891;product=hypothetical protein
M-podarium_contig_90_1	Prodigal:002006	CDS	5725	7221	.	-	0	ID=CHKEEEPN_00892;eC_number=2.7.7.-;Name=selO_1;db_xref=COG:COG0397;gene=selO_1;inference=ab initio prediction:Prodigal:002006,similar to AA sequence:UniProtKB:P77649;locus_tag=CHKEEEPN_00892;product=Protein adenylyltransferase SelO
M-podarium_contig_90_1	Prodigal:002006	CDS	7914	8417	.	-	0	ID=CHKEEEPN_00893;Name=yciF_1;db_xref=COG:COG3685;gene=yciF_1;inference=ab initio prediction:Prodigal:002006,similar to AA sequence:UniProtKB:P21362;locus_tag=CHKEEEPN_00893;product=Protein YciF
M-podarium_contig_90_1	Prodigal:002006	CDS	8748	10040	.	+	0	ID=CHKEEEPN_00894;Name=ttuB;gene=ttuB;inference=ab initio prediction:Prodigal:002006,similar to AA sequence:UniProtKB:P70786;locus_tag=CHKEEEPN_00894;product=Putative tartrate transporter
M-podarium_contig_90_1	Prodigal:002006	CDS	10157	10528	.	-	0	ID=CHKEEEPN_00895;inference=ab initio prediction:Prodigal:002006;locus_tag=CHKEEEPN_00895;product=hypothetical protein
M-podarium_contig_90_1	Prodigal:002006	CDS	10956	12608	.	-	0	ID=CHKEEEPN_00896;inference=ab initio prediction:Prodigal:002006;locus_tag=CHKEEEPN_00896;product=hypothetical protein
M-podarium_contig_90_1	Prodigal:002006	CDS	13752	15248	.	+	0	ID=CHKEEEPN_00897;inference=ab initio prediction:Prodigal:002006;locus_tag=CHKEEEPN_00897;product=hypothetical protein
M-podarium_contig_90_1	Prodigal:002006	CDS	15481	16023	.	+	0	ID=CHKEEEPN_00898;inference=ab initio prediction:Prodigal:002006;locus_tag=CHKEEEPN_00898;product=hypothetical protein
M-podarium_contig_90_1	Prodigal:002006	CDS	16020	16586	.	-	0	ID=CHKEEEPN_00899;inference=ab initio prediction:Prodigal:002006;locus_tag=CHKEEEPN_00899;product=hypothetical protein
M-podarium_contig_90_1	Prodigal:002006	CDS	16675	16950	.	-	0	ID=CHKEEEPN_00900;inference=ab initio prediction:Prodigal:002006;locus_tag=CHKEEEPN_00900;product=hypothetical protein
M-podarium_contig_90_1	Prodigal:002006	CDS	16947	17456	.	-	0	ID=CHKEEEPN_00901;inference=ab initio prediction:Prodigal:002006;locus_tag=CHKEEEPN_00901;product=hypothetical protein
M-podarium_contig_91_1	Prodigal:002006	CDS	12	545	.	+	0	ID=CHKEEEPN_00902;Name=oxlT_1;gene=oxlT_1;inference=ab initio prediction:Prodigal:002006,similar to AA sequence:UniProtKB:Q51330;locus_tag=CHKEEEPN_00902;product=Oxalate:formate antiporter
M-podarium_contig_91_1	Prodigal:002006	CDS	819	2144	.	+	0	ID=CHKEEEPN_00903;Name=oxlT_2;gene=oxlT_2;inference=ab initio prediction:Prodigal:002006,similar to AA sequence:UniProtKB:Q51330;locus_tag=CHKEEEPN_00903;product=Oxalate:formate antiporter
M-podarium_contig_92_1	Prodigal:002006	CDS	235	1704	.	-	0	ID=CHKEEEPN_00904;eC_number=1.16.3.1;Name=mmcO;db_xref=COG:COG2132;gene=mmcO;inference=ab initio prediction:Prodigal:002006,similar to AA sequence:UniProtKB:I6WZK7;locus_tag=CHKEEEPN_00904;product=Multicopper oxidase MmcO
M-podarium_contig_92_1	Aragorn:001002	tRNA	1868	1952	.	+	.	ID=CHKEEEPN_00905;inference=COORDINATES:profile:Aragorn:001002;locus_tag=CHKEEEPN_00905;product=tRNA-Leu(tag)
M-podarium_contig_92_1	Prodigal:002006	CDS	2065	3501	.	+	0	ID=CHKEEEPN_00906;eC_number=5.2.1.8;Name=tig;db_xref=COG:COG0544;gene=tig;inference=ab initio prediction:Prodigal:002006,similar to AA sequence:UniProtKB:Q9KQS5;locus_tag=CHKEEEPN_00906;product=Trigger factor
M-podarium_contig_92_1	Prodigal:002006	CDS	3633	4259	.	+	0	ID=CHKEEEPN_00907;eC_number=3.4.21.92;Name=clpP;gene=clpP;inference=ab initio prediction:Prodigal:002006,similar to AA sequence:UniProtKB:B8GX16;locus_tag=CHKEEEPN_00907;product=ATP-dependent Clp protease proteolytic subunit
M-podarium_contig_92_1	Prodigal:002006	CDS	4504	5775	.	+	0	ID=CHKEEEPN_00908;Name=clpX;gene=clpX;inference=ab initio prediction:Prodigal:002006,similar to AA sequence:UniProtKB:B8GX14;locus_tag=CHKEEEPN_00908;product=ATP-dependent Clp protease ATP-binding subunit ClpX
M-podarium_contig_92_1	Prodigal:002006	CDS	6043	8466	.	+	0	ID=CHKEEEPN_00909;eC_number=3.4.21.53;Name=lon_2;gene=lon_2;inference=ab initio prediction:Prodigal:002006,similar to AA sequence:UniProtKB:Q2YPX3;locus_tag=CHKEEEPN_00909;product=Lon protease
M-podarium_contig_92_1	Aragorn:001002	tRNA	8601	8676	.	+	.	ID=CHKEEEPN_00910;inference=COORDINATES:profile:Aragorn:001002;locus_tag=CHKEEEPN_00910;product=tRNA-Val(tac)
M-podarium_contig_92_1	Prodigal:002006	CDS	8786	9622	.	-	0	ID=CHKEEEPN_00911;eC_number=2.3.1.89;Name=dapH_1;gene=dapH_1;inference=ab initio prediction:Prodigal:002006,protein motif:HAMAP:MF_01691;locus_tag=CHKEEEPN_00911;product=2%2C3%2C4%2C5-tetrahydropyridine-2%2C6-dicarboxylate N-acetyltransferase
M-podarium_contig_92_1	Prodigal:002006	CDS	10000	10107	.	+	0	ID=CHKEEEPN_00912;inference=ab initio prediction:Prodigal:002006;locus_tag=CHKEEEPN_00912;product=hypothetical protein
M-podarium_contig_92_1	Prodigal:002006	CDS	10151	10387	.	-	0	ID=CHKEEEPN_00913;inference=ab initio prediction:Prodigal:002006;locus_tag=CHKEEEPN_00913;product=hypothetical protein
M-podarium_contig_92_1	Prodigal:002006	CDS	10545	11492	.	-	0	ID=CHKEEEPN_00914;eC_number=2.1.1.44;Name=egtD_1;db_xref=COG:COG4301;gene=egtD_1;inference=ab initio prediction:Prodigal:002006,similar to AA sequence:UniProtKB:A0R5M8;locus_tag=CHKEEEPN_00914;product=Histidine N-alpha-methyltransferase
M-podarium_contig_92_1	Prodigal:002006	CDS	11489	12517	.	-	0	ID=CHKEEEPN_00915;eC_number=2.1.1.297;Name=prmC_2;gene=prmC_2;inference=ab initio prediction:Prodigal:002006,protein motif:HAMAP:MF_02126;locus_tag=CHKEEEPN_00915;product=Release factor glutamine methyltransferase
M-podarium_contig_92_1	Prodigal:002006	CDS	12521	13276	.	-	0	ID=CHKEEEPN_00916;inference=ab initio prediction:Prodigal:002006;locus_tag=CHKEEEPN_00916;product=hypothetical protein
M-podarium_contig_92_1	Prodigal:002006	CDS	13550	14146	.	-	0	ID=CHKEEEPN_00917;inference=ab initio prediction:Prodigal:002006;locus_tag=CHKEEEPN_00917;product=hypothetical protein
M-podarium_contig_92_1	Prodigal:002006	CDS	14315	16336	.	+	0	ID=CHKEEEPN_00918;inference=ab initio prediction:Prodigal:002006;locus_tag=CHKEEEPN_00918;product=hypothetical protein
M-podarium_contig_92_1	Prodigal:002006	CDS	16405	17199	.	+	0	ID=CHKEEEPN_00919;Name=kpsM;db_xref=COG:COG1682;gene=kpsM;inference=ab initio prediction:Prodigal:002006,similar to AA sequence:UniProtKB:P23889;locus_tag=CHKEEEPN_00919;product=Polysialic acid transport protein KpsM
M-podarium_contig_92_1	Aragorn:001002	tRNA	17431	17506	.	+	.	ID=CHKEEEPN_00920;inference=COORDINATES:profile:Aragorn:001002;locus_tag=CHKEEEPN_00920;product=tRNA-Ala(ggc)
M-podarium_contig_92_1	Prodigal:002006	CDS	17726	18442	.	-	0	ID=CHKEEEPN_00921;inference=ab initio prediction:Prodigal:002006;locus_tag=CHKEEEPN_00921;product=hypothetical protein
M-podarium_contig_92_1	Prodigal:002006	CDS	18757	19854	.	+	0	ID=CHKEEEPN_00922;inference=ab initio prediction:Prodigal:002006,similar to AA sequence:UniProtKB:P0A8K8;locus_tag=CHKEEEPN_00922;note=UPF0761 membrane protein YihY;product=hypothetical protein
M-podarium_contig_92_1	Prodigal:002006	CDS	20039	20395	.	-	0	ID=CHKEEEPN_00923;inference=ab initio prediction:Prodigal:002006;locus_tag=CHKEEEPN_00923;product=hypothetical protein
M-podarium_contig_92_1	Prodigal:002006	CDS	20900	24043	.	+	0	ID=CHKEEEPN_00924;eC_number=3.1.-.-;Name=xni;gene=xni;inference=ab initio prediction:Prodigal:002006,protein motif:HAMAP:MF_01192;locus_tag=CHKEEEPN_00924;product=Flap endonuclease Xni
M-podarium_contig_92_1	Prodigal:002006	CDS	24241	24903	.	-	0	ID=CHKEEEPN_00925;eC_number=3.1.21.7;Name=nfi;db_xref=COG:COG1515;gene=nfi;inference=ab initio prediction:Prodigal:002006,similar to AA sequence:UniProtKB:Q9X2H9;locus_tag=CHKEEEPN_00925;product=Endonuclease V
M-podarium_contig_92_1	Prodigal:002006	CDS	24917	26014	.	-	0	ID=CHKEEEPN_00926;Name=ychF;db_xref=COG:COG0012;gene=ychF;inference=ab initio prediction:Prodigal:002006,similar to AA sequence:UniProtKB:P44681;locus_tag=CHKEEEPN_00926;product=Ribosome-binding ATPase YchF
M-podarium_contig_92_1	Prodigal:002006	CDS	26018	26473	.	-	0	ID=CHKEEEPN_00927;eC_number=3.1.-.-;Name=vapC_1;gene=vapC_1;inference=ab initio prediction:Prodigal:002006,protein motif:HAMAP:MF_00265;locus_tag=CHKEEEPN_00927;product=tRNA(fMet)-specific endonuclease VapC
M-podarium_contig_92_1	Prodigal:002006	CDS	26733	27374	.	-	0	ID=CHKEEEPN_00928;eC_number=3.1.1.29;Name=pth;db_xref=COG:COG0193;gene=pth;inference=ab initio prediction:Prodigal:002006,similar to AA sequence:UniProtKB:P9WHN7;locus_tag=CHKEEEPN_00928;product=Peptidyl-tRNA hydrolase
M-podarium_contig_92_1	Prodigal:002006	CDS	27479	28165	.	-	0	ID=CHKEEEPN_00929;Name=rplY;db_xref=COG:COG1825;gene=rplY;inference=ab initio prediction:Prodigal:002006,similar to AA sequence:UniProtKB:Q6N1P8;locus_tag=CHKEEEPN_00929;product=50S ribosomal protein L25
M-podarium_contig_92_1	Prodigal:002006	CDS	28331	28813	.	-	0	ID=CHKEEEPN_00930;inference=ab initio prediction:Prodigal:002006;locus_tag=CHKEEEPN_00930;product=hypothetical protein
M-podarium_contig_92_1	Prodigal:002006	CDS	29176	29370	.	+	0	ID=CHKEEEPN_00931;inference=ab initio prediction:Prodigal:002006;locus_tag=CHKEEEPN_00931;product=hypothetical protein
M-podarium_contig_92_1	Prodigal:002006	CDS	29591	30109	.	+	0	ID=CHKEEEPN_00932;inference=ab initio prediction:Prodigal:002006;locus_tag=CHKEEEPN_00932;product=hypothetical protein
M-podarium_contig_92_1	Prodigal:002006	CDS	30301	31083	.	+	0	ID=CHKEEEPN_00933;inference=ab initio prediction:Prodigal:002006;locus_tag=CHKEEEPN_00933;product=hypothetical protein
M-podarium_contig_92_1	Prodigal:002006	CDS	31095	32594	.	+	0	ID=CHKEEEPN_00934;Name=sctC_2;gene=sctC_2;inference=ab initio prediction:Prodigal:002006,protein motif:HAMAP:MF_02219;locus_tag=CHKEEEPN_00934;product=Type 3 secretion system secretin
M-podarium_contig_92_1	Prodigal:002006	CDS	32721	33467	.	+	0	ID=CHKEEEPN_00935;inference=ab initio prediction:Prodigal:002006;locus_tag=CHKEEEPN_00935;product=hypothetical protein
M-podarium_contig_92_1	Prodigal:002006	CDS	33567	34811	.	+	0	ID=CHKEEEPN_00936;inference=ab initio prediction:Prodigal:002006,protein motif:HAMAP:MF_02040;locus_tag=CHKEEEPN_00936;product=Iron-sulfur cluster carrier protein
M-podarium_contig_92_1	Prodigal:002006	CDS	35719	36123	.	-	0	ID=CHKEEEPN_00937;inference=ab initio prediction:Prodigal:002006;locus_tag=CHKEEEPN_00937;product=hypothetical protein
M-podarium_contig_93_1	Prodigal:002006	CDS	286	2205	.	+	0	ID=CHKEEEPN_00938;inference=ab initio prediction:Prodigal:002006;locus_tag=CHKEEEPN_00938;product=hypothetical protein
M-podarium_contig_93_1	Prodigal:002006	CDS	2180	3652	.	-	0	ID=CHKEEEPN_00939;eC_number=6.3.5.-;Name=gatB;db_xref=COG:COG0064;gene=gatB;inference=ab initio prediction:Prodigal:002006,similar to AA sequence:UniProtKB:Q9HVT7;locus_tag=CHKEEEPN_00939;product=Aspartyl/glutamyl-tRNA(Asn/Gln) amidotransferase subunit B
M-podarium_contig_93_1	Prodigal:002006	CDS	3727	4512	.	-	0	ID=CHKEEEPN_00940;eC_number=2.5.1.-;Name=cmoB;gene=cmoB;inference=ab initio prediction:Prodigal:002006,protein motif:HAMAP:MF_01590;locus_tag=CHKEEEPN_00940;product=tRNA U34 carboxymethyltransferase
M-podarium_contig_93_1	Prodigal:002006	CDS	4874	7126	.	+	0	ID=CHKEEEPN_00941;Name=fhuA_1;db_xref=COG:COG1629;gene=fhuA_1;inference=ab initio prediction:Prodigal:002006,similar to AA sequence:UniProtKB:P06971;locus_tag=CHKEEEPN_00941;product=Ferrichrome outer membrane transporter/phage receptor
M-podarium_contig_93_1	Prodigal:002006	CDS	7136	8365	.	+	0	ID=CHKEEEPN_00942;inference=ab initio prediction:Prodigal:002006;locus_tag=CHKEEEPN_00942;product=hypothetical protein
M-podarium_contig_93_1	Prodigal:002006	CDS	8362	8538	.	+	0	ID=CHKEEEPN_00943;inference=ab initio prediction:Prodigal:002006;locus_tag=CHKEEEPN_00943;product=hypothetical protein
M-podarium_contig_93_1	Prodigal:002006	CDS	8574	9461	.	-	0	ID=CHKEEEPN_00944;Name=fieF;db_xref=COG:COG0053;gene=fieF;inference=ab initio prediction:Prodigal:002006,similar to AA sequence:UniProtKB:P69380;locus_tag=CHKEEEPN_00944;product=Ferrous-iron efflux pump FieF
M-podarium_contig_93_1	Prodigal:002006	CDS	9533	9784	.	-	0	ID=CHKEEEPN_00945;inference=ab initio prediction:Prodigal:002006;locus_tag=CHKEEEPN_00945;product=hypothetical protein
M-podarium_contig_93_1	Prodigal:002006	CDS	9818	10066	.	-	0	ID=CHKEEEPN_00946;inference=ab initio prediction:Prodigal:002006;locus_tag=CHKEEEPN_00946;product=hypothetical protein
M-podarium_contig_93_1	Prodigal:002006	CDS	10133	11593	.	-	0	ID=CHKEEEPN_00947;eC_number=1.14.13.232;Name=oxyL;gene=oxyL;inference=ab initio prediction:Prodigal:002006,similar to AA sequence:UniProtKB:Q3S8Q4;locus_tag=CHKEEEPN_00947;product=6-methylpretetramide 4-monooxygenase
M-podarium_contig_93_1	Prodigal:002006	CDS	11578	12351	.	-	0	ID=CHKEEEPN_00948;inference=ab initio prediction:Prodigal:002006;locus_tag=CHKEEEPN_00948;product=hypothetical protein
M-podarium_contig_94_1	Prodigal:002006	CDS	236	961	.	+	0	ID=CHKEEEPN_00949;Name=oprB_2;db_xref=COG:COG3659;gene=oprB_2;inference=ab initio prediction:Prodigal:002006,similar to AA sequence:UniProtKB:Q51485;locus_tag=CHKEEEPN_00949;product=Porin B
M-podarium_contig_94_1	Prodigal:002006	CDS	1158	2231	.	+	0	ID=CHKEEEPN_00950;Name=chvE;db_xref=COG:COG4213;gene=chvE;inference=ab initio prediction:Prodigal:002006,similar to AA sequence:UniProtKB:P25548;locus_tag=CHKEEEPN_00950;product=Multiple sugar-binding periplasmic receptor ChvE
M-podarium_contig_94_1	Prodigal:002006	CDS	2278	3813	.	+	0	ID=CHKEEEPN_00951;eC_number=7.5.2.10;Name=xylG_2;db_xref=COG:COG1129;gene=xylG_2;inference=ab initio prediction:Prodigal:002006,similar to AA sequence:UniProtKB:P37388;locus_tag=CHKEEEPN_00951;product=Xylose import ATP-binding protein XylG
M-podarium_contig_94_1	Prodigal:002006	CDS	3810	5033	.	+	0	ID=CHKEEEPN_00952;Name=xylH;db_xref=COG:COG4214;gene=xylH;inference=ab initio prediction:Prodigal:002006,similar to AA sequence:UniProtKB:P0AGI4;locus_tag=CHKEEEPN_00952;product=Xylose transport system permease protein XylH
M-podarium_contig_94_1	Prodigal:002006	CDS	5708	7345	.	+	0	ID=CHKEEEPN_00953;Name=pitA;db_xref=COG:COG0306;gene=pitA;inference=ab initio prediction:Prodigal:002006,similar to AA sequence:UniProtKB:P0AFJ7;locus_tag=CHKEEEPN_00953;product=Low-affinity inorganic phosphate transporter 1
M-podarium_contig_94_1	Prodigal:002006	CDS	7352	8395	.	+	0	ID=CHKEEEPN_00954;Name=zntB;gene=zntB;inference=ab initio prediction:Prodigal:002006,protein motif:HAMAP:MF_01565;locus_tag=CHKEEEPN_00954;product=Zinc transport protein ZntB
M-podarium_contig_94_1	Prodigal:002006	CDS	8412	9932	.	-	0	ID=CHKEEEPN_00955;Name=oprB_3;db_xref=COG:COG3659;gene=oprB_3;inference=ab initio prediction:Prodigal:002006,similar to AA sequence:UniProtKB:Q51485;locus_tag=CHKEEEPN_00955;product=Porin B
M-podarium_contig_94_1	Prodigal:002006	CDS	10394	11428	.	+	0	ID=CHKEEEPN_00956;eC_number=3.5.1.44;Name=cheB_1;gene=cheB_1;inference=ab initio prediction:Prodigal:002006,protein motif:HAMAP:MF_00099;locus_tag=CHKEEEPN_00956;product=Protein-glutamate methylesterase/protein-glutamine glutaminase
M-podarium_contig_94_1	Prodigal:002006	CDS	11362	12216	.	-	0	ID=CHKEEEPN_00957;inference=ab initio prediction:Prodigal:002006;locus_tag=CHKEEEPN_00957;product=hypothetical protein
M-podarium_contig_94_1	Prodigal:002006	CDS	12378	12545	.	-	0	ID=CHKEEEPN_00958;inference=ab initio prediction:Prodigal:002006;locus_tag=CHKEEEPN_00958;product=hypothetical protein
M-podarium_contig_94_1	Prodigal:002006	CDS	12553	14817	.	-	0	ID=CHKEEEPN_00959;inference=ab initio prediction:Prodigal:002006;locus_tag=CHKEEEPN_00959;product=hypothetical protein
M-podarium_contig_95_1	Prodigal:002006	CDS	104	4789	.	+	0	ID=CHKEEEPN_00960;inference=ab initio prediction:Prodigal:002006;locus_tag=CHKEEEPN_00960;product=hypothetical protein
M-podarium_contig_95_1	Prodigal:002006	CDS	4949	7198	.	+	0	ID=CHKEEEPN_00961;Name=hlyB;db_xref=COG:COG2274;gene=hlyB;inference=ab initio prediction:Prodigal:002006,similar to AA sequence:UniProtKB:Q47258;locus_tag=CHKEEEPN_00961;product=Alpha-hemolysin translocation ATP-binding protein HlyB
M-podarium_contig_95_1	Prodigal:002006	CDS	7195	8727	.	+	0	ID=CHKEEEPN_00962;Name=hlyD;gene=hlyD;inference=ab initio prediction:Prodigal:002006,similar to AA sequence:UniProtKB:P09986;locus_tag=CHKEEEPN_00962;product=Hemolysin secretion protein D%2C chromosomal
M-podarium_contig_95_1	Prodigal:002006	CDS	9069	10961	.	-	0	ID=CHKEEEPN_00963;inference=ab initio prediction:Prodigal:002006;locus_tag=CHKEEEPN_00963;product=hypothetical protein
M-podarium_contig_95_1	Prodigal:002006	CDS	12100	12843	.	-	0	ID=CHKEEEPN_00964;Name=lutR_1;db_xref=COG:COG2186;gene=lutR_1;inference=ab initio prediction:Prodigal:002006,similar to AA sequence:UniProtKB:O07007;locus_tag=CHKEEEPN_00964;product=HTH-type transcriptional regulator LutR
M-podarium_contig_95_1	Prodigal:002006	CDS	13256	14677	.	-	0	ID=CHKEEEPN_00965;Name=xylE;gene=xylE;inference=ab initio prediction:Prodigal:002006,similar to AA sequence:UniProtKB:P0AGF4;locus_tag=CHKEEEPN_00965;product=D-xylose-proton symporter
M-podarium_contig_95_1	Prodigal:002006	CDS	14790	15788	.	-	0	ID=CHKEEEPN_00966;Name=araH;db_xref=COG:COG1172;gene=araH;inference=ab initio prediction:Prodigal:002006,similar to AA sequence:UniProtKB:P0AE26;locus_tag=CHKEEEPN_00966;product=L-arabinose transport system permease protein AraH
M-podarium_contig_95_1	Prodigal:002006	CDS	15785	17392	.	-	0	ID=CHKEEEPN_00967;eC_number=7.5.2.7;Name=rbsA;db_xref=COG:COG1129;gene=rbsA;inference=ab initio prediction:Prodigal:002006,similar to AA sequence:UniProtKB:P04983;locus_tag=CHKEEEPN_00967;product=Ribose import ATP-binding protein RbsA
M-podarium_contig_95_1	Prodigal:002006	CDS	17383	18357	.	-	0	ID=CHKEEEPN_00968;Name=araF;db_xref=COG:COG1879;gene=araF;inference=ab initio prediction:Prodigal:002006,similar to AA sequence:UniProtKB:P02924;locus_tag=CHKEEEPN_00968;product=L-arabinose-binding periplasmic protein
M-podarium_contig_95_1	Prodigal:002006	CDS	18435	19211	.	-	0	ID=CHKEEEPN_00969;eC_number=1.-.-.-;Name=ucpA;gene=ucpA;inference=ab initio prediction:Prodigal:002006,similar to AA sequence:UniProtKB:P37440;locus_tag=CHKEEEPN_00969;product=Oxidoreductase UcpA
M-podarium_contig_95_1	Prodigal:002006	CDS	19217	20389	.	-	0	ID=CHKEEEPN_00970;eC_number=4.2.1.6;Name=dgoD;db_xref=COG:COG4948;gene=dgoD;inference=ab initio prediction:Prodigal:002006,similar to AA sequence:UniProtKB:Q6BF17;locus_tag=CHKEEEPN_00970;product=D-galactonate dehydratase
M-podarium_contig_95_1	Prodigal:002006	CDS	20744	21484	.	+	0	ID=CHKEEEPN_00971;Name=lutR_2;db_xref=COG:COG2186;gene=lutR_2;inference=ab initio prediction:Prodigal:002006,similar to AA sequence:UniProtKB:O07007;locus_tag=CHKEEEPN_00971;product=HTH-type transcriptional regulator LutR
M-podarium_contig_95_1	Prodigal:002006	CDS	21542	21910	.	-	0	ID=CHKEEEPN_00972;db_xref=COG:COG3039;inference=ab initio prediction:Prodigal:002006,similar to AA sequence:ISfinder:ISMra2;locus_tag=CHKEEEPN_00972;product=IS5 family transposase ISMra2
M-podarium_contig_95_1	Prodigal:002006	CDS	22618	23310	.	-	0	ID=CHKEEEPN_00973;Name=pdhR;db_xref=COG:COG2186;gene=pdhR;inference=ab initio prediction:Prodigal:002006,similar to AA sequence:UniProtKB:P0ACL9;locus_tag=CHKEEEPN_00973;product=Pyruvate dehydrogenase complex repressor
M-podarium_contig_95_1	Prodigal:002006	CDS	24192	25169	.	+	0	ID=CHKEEEPN_00974;Name=yphF;db_xref=COG:COG1879;gene=yphF;inference=ab initio prediction:Prodigal:002006,similar to AA sequence:UniProtKB:P77269;locus_tag=CHKEEEPN_00974;product=ABC transporter periplasmic-binding protein YphF
M-podarium_contig_96_1	Prodigal:002006	CDS	19	153	.	+	0	ID=CHKEEEPN_00975;eC_number=6.3.5.-;Name=GATC;gene=GATC;inference=ab initio prediction:Prodigal:002006,protein motif:HAMAP:MF_00122;locus_tag=CHKEEEPN_00975;product=Glutamyl-tRNA(Gln) amidotransferase subunit C%2C chloroplastic/mitochondrial
M-podarium_contig_96_1	Prodigal:002006	CDS	244	1725	.	+	0	ID=CHKEEEPN_00976;eC_number=6.3.5.7;Name=gatA_1;db_xref=COG:COG0154;gene=gatA_1;inference=ab initio prediction:Prodigal:002006,similar to AA sequence:UniProtKB:Q9HVT8;locus_tag=CHKEEEPN_00976;product=Glutamyl-tRNA(Gln) amidotransferase subunit A
M-podarium_contig_96_1	Prodigal:002006	CDS	1722	2027	.	+	0	ID=CHKEEEPN_00977;inference=ab initio prediction:Prodigal:002006;locus_tag=CHKEEEPN_00977;product=hypothetical protein
M-podarium_contig_96_1	Prodigal:002006	CDS	2090	2413	.	-	0	ID=CHKEEEPN_00978;inference=ab initio prediction:Prodigal:002006;locus_tag=CHKEEEPN_00978;product=hypothetical protein
M-podarium_contig_96_1	Prodigal:002006	CDS	2557	5727	.	-	0	ID=CHKEEEPN_00979;Name=mexB_1;db_xref=COG:COG0841;gene=mexB_1;inference=ab initio prediction:Prodigal:002006,similar to AA sequence:UniProtKB:P52002;locus_tag=CHKEEEPN_00979;product=Multidrug resistance protein MexB
M-podarium_contig_96_1	Prodigal:002006	CDS	5815	7140	.	-	0	ID=CHKEEEPN_00980;Name=ttgA;gene=ttgA;inference=ab initio prediction:Prodigal:002006,similar to AA sequence:UniProtKB:Q9WWZ9;locus_tag=CHKEEEPN_00980;product=Toluene efflux pump periplasmic linker protein TtgA
M-podarium_contig_96_1	Prodigal:002006	CDS	7512	7952	.	-	0	ID=CHKEEEPN_00981;inference=ab initio prediction:Prodigal:002006;locus_tag=CHKEEEPN_00981;product=hypothetical protein
M-podarium_contig_96_1	Prodigal:002006	CDS	8171	8770	.	+	0	ID=CHKEEEPN_00982;eC_number=2.-.-.-;Name=erfK_1;db_xref=COG:COG1376;gene=erfK_1;inference=ab initio prediction:Prodigal:002006,similar to AA sequence:UniProtKB:P39176;locus_tag=CHKEEEPN_00982;product=putative L%2CD-transpeptidase ErfK/SrfK
M-podarium_contig_96_1	Prodigal:002006	CDS	9386	9865	.	+	0	ID=CHKEEEPN_00983;inference=ab initio prediction:Prodigal:002006;locus_tag=CHKEEEPN_00983;product=hypothetical protein
M-podarium_contig_96_1	Prodigal:002006	CDS	10330	12756	.	+	0	ID=CHKEEEPN_00984;inference=ab initio prediction:Prodigal:002006;locus_tag=CHKEEEPN_00984;product=hypothetical protein
M-podarium_contig_96_1	Prodigal:002006	CDS	12753	16532	.	+	0	ID=CHKEEEPN_00985;eC_number=1.7.5.1;Name=narG;db_xref=COG:COG5013;gene=narG;inference=ab initio prediction:Prodigal:002006,similar to AA sequence:UniProtKB:P09152;locus_tag=CHKEEEPN_00985;product=Respiratory nitrate reductase 1 alpha chain
M-podarium_contig_96_1	Prodigal:002006	CDS	16529	18055	.	+	0	ID=CHKEEEPN_00986;eC_number=1.7.5.1;Name=narH;db_xref=COG:COG1140;gene=narH;inference=ab initio prediction:Prodigal:002006,similar to AA sequence:UniProtKB:P11349;locus_tag=CHKEEEPN_00986;product=Respiratory nitrate reductase 1 beta chain
M-podarium_contig_96_1	Prodigal:002006	CDS	18052	18750	.	+	0	ID=CHKEEEPN_00987;Name=narJ;db_xref=COG:COG2180;gene=narJ;inference=ab initio prediction:Prodigal:002006,similar to AA sequence:UniProtKB:P0AF26;locus_tag=CHKEEEPN_00987;product=Nitrate reductase molybdenum cofactor assembly chaperone NarJ
M-podarium_contig_96_1	Prodigal:002006	CDS	18752	19525	.	+	0	ID=CHKEEEPN_00988;eC_number=1.7.5.1;Name=narV;db_xref=COG:COG2181;gene=narV;inference=ab initio prediction:Prodigal:002006,similar to AA sequence:UniProtKB:P0AF32;locus_tag=CHKEEEPN_00988;product=Respiratory nitrate reductase 2 gamma chain
M-podarium_contig_96_1	Prodigal:002006	CDS	19522	20427	.	+	0	ID=CHKEEEPN_00989;eC_number=5.2.1.8;Name=surA;gene=surA;inference=ab initio prediction:Prodigal:002006,protein motif:HAMAP:MF_01183;locus_tag=CHKEEEPN_00989;product=Chaperone SurA
M-podarium_contig_96_1	Prodigal:002006	CDS	21425	21685	.	-	0	ID=CHKEEEPN_00990;inference=ab initio prediction:Prodigal:002006;locus_tag=CHKEEEPN_00990;product=hypothetical protein
M-podarium_contig_97_1	Prodigal:002006	CDS	250	1098	.	-	0	ID=CHKEEEPN_00991;inference=ab initio prediction:Prodigal:002006;locus_tag=CHKEEEPN_00991;product=hypothetical protein
M-podarium_contig_97_1	Prodigal:002006	CDS	1541	1801	.	+	0	ID=CHKEEEPN_00992;inference=ab initio prediction:Prodigal:002006;locus_tag=CHKEEEPN_00992;product=hypothetical protein
M-podarium_contig_97_1	Prodigal:002006	CDS	1948	2400	.	+	0	ID=CHKEEEPN_00993;inference=ab initio prediction:Prodigal:002006;locus_tag=CHKEEEPN_00993;product=hypothetical protein
M-podarium_contig_97_1	Prodigal:002006	CDS	2646	3542	.	+	0	ID=CHKEEEPN_00994;Name=pleD_2;gene=pleD_2;inference=ab initio prediction:Prodigal:002006,similar to AA sequence:UniProtKB:B8GZM2;locus_tag=CHKEEEPN_00994;product=Response regulator PleD
M-podarium_contig_97_1	Prodigal:002006	CDS	3752	4441	.	+	0	ID=CHKEEEPN_00995;inference=ab initio prediction:Prodigal:002006;locus_tag=CHKEEEPN_00995;product=hypothetical protein
M-podarium_contig_97_1	Prodigal:002006	CDS	4495	5910	.	-	0	ID=CHKEEEPN_00996;inference=ab initio prediction:Prodigal:002006;locus_tag=CHKEEEPN_00996;product=hypothetical protein
M-podarium_contig_97_1	Prodigal:002006	CDS	6282	7376	.	+	0	ID=CHKEEEPN_00997;inference=ab initio prediction:Prodigal:002006;locus_tag=CHKEEEPN_00997;product=hypothetical protein
M-podarium_contig_97_1	Prodigal:002006	CDS	7395	8591	.	-	0	ID=CHKEEEPN_00998;inference=ab initio prediction:Prodigal:002006;locus_tag=CHKEEEPN_00998;product=hypothetical protein
M-podarium_contig_97_1	Prodigal:002006	CDS	8661	9821	.	+	0	ID=CHKEEEPN_00999;eC_number=2.4.1.290;Name=pglA;gene=pglA;inference=ab initio prediction:Prodigal:002006,similar to AA sequence:UniProtKB:Q0P9C9;locus_tag=CHKEEEPN_00999;product=N%2CN'-diacetylbacillosaminyl-diphospho-undecaprenol alpha-1%2C3-N-acetylgalactosaminyltransferase
M-podarium_contig_97_1	Prodigal:002006	CDS	9871	10563	.	+	0	ID=CHKEEEPN_01000;inference=ab initio prediction:Prodigal:002006;locus_tag=CHKEEEPN_01000;product=hypothetical protein
M-podarium_contig_97_1	Prodigal:002006	CDS	10607	11257	.	+	0	ID=CHKEEEPN_01001;eC_number=2.1.1.172;Name=rsmC_1;gene=rsmC_1;inference=ab initio prediction:Prodigal:002006,protein motif:HAMAP:MF_01862;locus_tag=CHKEEEPN_01001;product=Ribosomal RNA small subunit methyltransferase C
M-podarium_contig_98_1	Prodigal:002006	CDS	380	754	.	-	0	ID=CHKEEEPN_01002;Name=divK_1;gene=divK_1;inference=ab initio prediction:Prodigal:002006,similar to AA sequence:UniProtKB:Q7BBW0;locus_tag=CHKEEEPN_01002;product=Polar-differentiation response regulator DivK
M-podarium_contig_98_1	Prodigal:002006	CDS	950	2311	.	+	0	ID=CHKEEEPN_01003;inference=ab initio prediction:Prodigal:002006;locus_tag=CHKEEEPN_01003;product=hypothetical protein
M-podarium_contig_98_1	Prodigal:002006	CDS	2391	4799	.	+	0	ID=CHKEEEPN_01004;eC_number=2.7.13.3;Name=rcsC_7;gene=rcsC_7;inference=ab initio prediction:Prodigal:002006,protein motif:HAMAP:MF_00979;locus_tag=CHKEEEPN_01004;product=Sensor histidine kinase RcsC
M-podarium_contig_98_1	Prodigal:002006	CDS	5032	6345	.	-	0	ID=CHKEEEPN_01005;Name=norG;db_xref=COG:COG1167;gene=norG;inference=ab initio prediction:Prodigal:002006,similar to AA sequence:UniProtKB:Q2G1P1;locus_tag=CHKEEEPN_01005;product=HTH-type transcriptional regulator NorG
M-podarium_contig_99_1	Prodigal:002006	CDS	499	714	.	-	0	ID=CHKEEEPN_01006;inference=ab initio prediction:Prodigal:002006;locus_tag=CHKEEEPN_01006;product=hypothetical protein
M-podarium_contig_99_1	Prodigal:002006	CDS	935	1834	.	-	0	ID=CHKEEEPN_01007;eC_number=3.2.2.23;Name=mutM;db_xref=COG:COG0266;gene=mutM;inference=ab initio prediction:Prodigal:002006,similar to AA sequence:UniProtKB:P05523;locus_tag=CHKEEEPN_01007;product=Formamidopyrimidine-DNA glycosylase
M-podarium_contig_99_1	Prodigal:002006	CDS	2183	3307	.	+	0	ID=CHKEEEPN_01008;eC_number=6.3.2.2;db_xref=COG:COG2170;inference=ab initio prediction:Prodigal:002006,similar to AA sequence:UniProtKB:P9WPK9;locus_tag=CHKEEEPN_01008;product=Putative glutamate--cysteine ligase 2
M-podarium_contig_99_1	Prodigal:002006	CDS	3538	4455	.	-	0	ID=CHKEEEPN_01009;inference=ab initio prediction:Prodigal:002006;locus_tag=CHKEEEPN_01009;product=hypothetical protein
M-podarium_contig_99_1	Prodigal:002006	CDS	4662	6002	.	-	0	ID=CHKEEEPN_01010;Name=der;db_xref=COG:COG1160;gene=der;inference=ab initio prediction:Prodigal:002006,similar to AA sequence:UniProtKB:P50743;locus_tag=CHKEEEPN_01010;product=GTPase Der
M-podarium_contig_99_1	Prodigal:002006	CDS	6081	6791	.	-	0	ID=CHKEEEPN_01011;inference=ab initio prediction:Prodigal:002006;locus_tag=CHKEEEPN_01011;product=hypothetical protein
M-podarium_contig_99_1	Prodigal:002006	CDS	6888	7493	.	-	0	ID=CHKEEEPN_01012;inference=ab initio prediction:Prodigal:002006;locus_tag=CHKEEEPN_01012;product=hypothetical protein
M-podarium_contig_99_1	Prodigal:002006	CDS	7573	8769	.	+	0	ID=CHKEEEPN_01013;inference=ab initio prediction:Prodigal:002006;locus_tag=CHKEEEPN_01013;product=hypothetical protein
M-podarium_contig_99_1	Prodigal:002006	CDS	9126	9248	.	-	0	ID=CHKEEEPN_01014;inference=ab initio prediction:Prodigal:002006;locus_tag=CHKEEEPN_01014;product=hypothetical protein
M-podarium_contig_100_1	Prodigal:002006	CDS	169	645	.	-	0	ID=CHKEEEPN_01015;Name=sulD;db_xref=COG:COG0801;gene=sulD;inference=ab initio prediction:Prodigal:002006,similar to AA sequence:UniProtKB:P22291;locus_tag=CHKEEEPN_01015;product=Bifunctional folate synthesis protein
M-podarium_contig_100_1	Prodigal:002006	CDS	642	1058	.	-	0	ID=CHKEEEPN_01016;eC_number=4.1.2.25;Name=folB;db_xref=COG:COG1539;gene=folB;inference=ab initio prediction:Prodigal:002006,similar to AA sequence:UniProtKB:P56740;locus_tag=CHKEEEPN_01016;product=Dihydroneopterin aldolase
M-podarium_contig_100_1	Prodigal:002006	CDS	1051	1920	.	-	0	ID=CHKEEEPN_01017;eC_number=2.5.1.15;Name=folP;db_xref=COG:COG0294;gene=folP;inference=ab initio prediction:Prodigal:002006,similar to AA sequence:UniProtKB:P0AC13;locus_tag=CHKEEEPN_01017;product=Dihydropteroate synthase
M-podarium_contig_100_1	Prodigal:002006	CDS	2017	2382	.	-	0	ID=CHKEEEPN_01018;inference=ab initio prediction:Prodigal:002006;locus_tag=CHKEEEPN_01018;product=hypothetical protein
M-podarium_contig_100_1	Prodigal:002006	CDS	2363	3103	.	-	0	ID=CHKEEEPN_01019;inference=ab initio prediction:Prodigal:002006;locus_tag=CHKEEEPN_01019;product=hypothetical protein
M-podarium_contig_100_1	Prodigal:002006	CDS	3100	3897	.	-	0	ID=CHKEEEPN_01020;eC_number=1.21.98.4;Name=pqqE;db_xref=COG:COG0535;gene=pqqE;inference=ab initio prediction:Prodigal:002006,similar to AA sequence:UniProtKB:P71517;locus_tag=CHKEEEPN_01020;product=PqqA peptide cyclase
M-podarium_contig_101_1	Prodigal:002006	CDS	421	564	.	-	0	ID=CHKEEEPN_01021;inference=ab initio prediction:Prodigal:002006;locus_tag=CHKEEEPN_01021;product=hypothetical protein
M-podarium_contig_101_1	Prodigal:002006	CDS	610	1350	.	-	0	ID=CHKEEEPN_01022;inference=ab initio prediction:Prodigal:002006;locus_tag=CHKEEEPN_01022;product=hypothetical protein
M-podarium_contig_102_1	Prodigal:002006	CDS	368	691	.	-	0	ID=CHKEEEPN_01023;inference=ab initio prediction:Prodigal:002006;locus_tag=CHKEEEPN_01023;product=hypothetical protein
M-podarium_contig_102_1	Prodigal:002006	CDS	688	2475	.	-	0	ID=CHKEEEPN_01024;Name=atm1_1;db_xref=COG:COG5265;gene=atm1_1;inference=ab initio prediction:Prodigal:002006,similar to AA sequence:UniProtKB:Q2G506;locus_tag=CHKEEEPN_01024;product=ATM1-type heavy metal exporter
M-podarium_contig_102_1	Prodigal:002006	CDS	2884	3546	.	-	0	ID=CHKEEEPN_01025;inference=ab initio prediction:Prodigal:002006;locus_tag=CHKEEEPN_01025;product=hypothetical protein
M-podarium_contig_102_1	Prodigal:002006	CDS	3802	4473	.	+	0	ID=CHKEEEPN_01026;eC_number=2.7.1.25;Name=cysC;db_xref=COG:COG0529;gene=cysC;inference=ab initio prediction:Prodigal:002006,similar to AA sequence:UniProtKB:P0A6J1;locus_tag=CHKEEEPN_01026;product=Adenylyl-sulfate kinase
M-podarium_contig_102_1	Prodigal:002006	CDS	4574	5071	.	+	0	ID=CHKEEEPN_01027;eC_number=1.2.99.6;Name=paoA_2;db_xref=COG:COG2080;gene=paoA_2;inference=ab initio prediction:Prodigal:002006,similar to AA sequence:UniProtKB:P77165;locus_tag=CHKEEEPN_01027;product=Aldehyde oxidoreductase iron-sulfur-binding subunit PaoA
M-podarium_contig_102_1	Prodigal:002006	CDS	5068	6117	.	+	0	ID=CHKEEEPN_01028;eC_number=1.2.99.6;Name=paoB_2;db_xref=COG:COG1319;gene=paoB_2;inference=ab initio prediction:Prodigal:002006,similar to AA sequence:UniProtKB:P77324;locus_tag=CHKEEEPN_01028;product=Aldehyde oxidoreductase FAD-binding subunit PaoB
M-podarium_contig_102_1	Prodigal:002006	CDS	6110	8353	.	+	0	ID=CHKEEEPN_01029;eC_number=1.2.99.6;Name=paoC_2;db_xref=COG:COG1529;gene=paoC_2;inference=ab initio prediction:Prodigal:002006,similar to AA sequence:UniProtKB:P77489;locus_tag=CHKEEEPN_01029;product=Aldehyde oxidoreductase molybdenum-binding subunit PaoC
M-podarium_contig_102_1	Prodigal:002006	CDS	8410	8961	.	-	0	ID=CHKEEEPN_01030;eC_number=3.5.1.42;Name=pncC;db_xref=COG:COG1546;gene=pncC;inference=ab initio prediction:Prodigal:002006,similar to AA sequence:UniProtKB:P0A6G3;locus_tag=CHKEEEPN_01030;product=Nicotinamide-nucleotide amidohydrolase PncC
M-podarium_contig_102_1	Prodigal:002006	CDS	8958	10280	.	-	0	ID=CHKEEEPN_01031;Name=ispDF;db_xref=COG:COG0245;gene=ispDF;inference=ab initio prediction:Prodigal:002006,similar to AA sequence:UniProtKB:Q9PM68;locus_tag=CHKEEEPN_01031;product=Bifunctional enzyme IspD/IspF
M-podarium_contig_102_1	Prodigal:002006	CDS	10409	11437	.	+	0	ID=CHKEEEPN_01032;eC_number=1.3.1.-;Name=dusB;db_xref=COG:COG0042;gene=dusB;inference=ab initio prediction:Prodigal:002006,similar to AA sequence:UniProtKB:P0ABT5;locus_tag=CHKEEEPN_01032;product=tRNA-dihydrouridine synthase B
M-podarium_contig_102_1	Prodigal:002006	CDS	11437	12570	.	+	0	ID=CHKEEEPN_01033;eC_number=2.7.13.3;Name=glnL;db_xref=COG:COG3852;gene=glnL;inference=ab initio prediction:Prodigal:002006,similar to AA sequence:UniProtKB:P0AFB5;locus_tag=CHKEEEPN_01033;product=Sensory histidine kinase/phosphatase NtrB
M-podarium_contig_102_1	Prodigal:002006	CDS	12581	14050	.	+	0	ID=CHKEEEPN_01034;Name=ntrC;db_xref=COG:COG2204;gene=ntrC;inference=ab initio prediction:Prodigal:002006,similar to AA sequence:UniProtKB:P10577;locus_tag=CHKEEEPN_01034;product=DNA-binding transcriptional regulator NtrC
M-podarium_contig_103_1	Prodigal:002006	CDS	100	1071	.	+	0	ID=CHKEEEPN_01035;inference=ab initio prediction:Prodigal:002006;locus_tag=CHKEEEPN_01035;product=hypothetical protein
M-podarium_contig_103_1	Prodigal:002006	CDS	1472	1618	.	+	0	ID=CHKEEEPN_01036;inference=ab initio prediction:Prodigal:002006;locus_tag=CHKEEEPN_01036;product=hypothetical protein
M-podarium_contig_103_1	Prodigal:002006	CDS	2233	3405	.	-	0	ID=CHKEEEPN_01037;inference=ab initio prediction:Prodigal:002006;locus_tag=CHKEEEPN_01037;product=hypothetical protein
M-podarium_contig_103_1	Prodigal:002006	CDS	3681	5600	.	+	0	ID=CHKEEEPN_01038;Name=dnaK;gene=dnaK;inference=ab initio prediction:Prodigal:002006,similar to AA sequence:UniProtKB:Q05981;locus_tag=CHKEEEPN_01038;product=Chaperone protein DnaK
M-podarium_contig_103_1	Prodigal:002006	CDS	5840	6991	.	+	0	ID=CHKEEEPN_01039;Name=dnaJ_2;db_xref=COG:COG0484;gene=dnaJ_2;inference=ab initio prediction:Prodigal:002006,similar to AA sequence:UniProtKB:P50018;locus_tag=CHKEEEPN_01039;product=Chaperone protein DnaJ
M-podarium_contig_103_1	Prodigal:002006	CDS	7149	7805	.	+	0	ID=CHKEEEPN_01040;eC_number=2.1.1.182;Name=rsmA;gene=rsmA;inference=ab initio prediction:Prodigal:002006,protein motif:HAMAP:MF_00607;locus_tag=CHKEEEPN_01040;product=Ribosomal RNA small subunit methyltransferase A
M-podarium_contig_103_1	Prodigal:002006	CDS	8094	8411	.	+	0	ID=CHKEEEPN_01041;inference=ab initio prediction:Prodigal:002006;locus_tag=CHKEEEPN_01041;product=hypothetical protein
M-podarium_contig_103_1	Prodigal:002006	CDS	8714	9904	.	+	0	ID=CHKEEEPN_01042;inference=ab initio prediction:Prodigal:002006;locus_tag=CHKEEEPN_01042;product=hypothetical protein
M-podarium_contig_103_1	Prodigal:002006	CDS	9967	11277	.	-	0	ID=CHKEEEPN_01043;eC_number=2.4.2.4;Name=deoA;db_xref=COG:COG0213;gene=deoA;inference=ab initio prediction:Prodigal:002006,similar to AA sequence:UniProtKB:Q7CP66;locus_tag=CHKEEEPN_01043;product=Thymidine phosphorylase
M-podarium_contig_103_1	Prodigal:002006	CDS	11274	12032	.	-	0	ID=CHKEEEPN_01044;eC_number=4.1.2.4;Name=deoC;db_xref=COG:COG0274;gene=deoC;inference=ab initio prediction:Prodigal:002006,similar to AA sequence:UniProtKB:B0TQ91;locus_tag=CHKEEEPN_01044;product=Deoxyribose-phosphate aldolase
M-podarium_contig_103_1	Prodigal:002006	CDS	12042	12854	.	-	0	ID=CHKEEEPN_01045;eC_number=2.4.2.1;Name=xapA;db_xref=COG:COG0005;gene=xapA;inference=ab initio prediction:Prodigal:002006,similar to AA sequence:UniProtKB:P45563;locus_tag=CHKEEEPN_01045;product=Purine nucleoside phosphorylase 2
M-podarium_contig_103_1	Prodigal:002006	CDS	12844	13257	.	-	0	ID=CHKEEEPN_01046;eC_number=3.5.4.5;Name=cdd;db_xref=COG:COG0295;gene=cdd;inference=ab initio prediction:Prodigal:002006,similar to AA sequence:UniProtKB:P19079;locus_tag=CHKEEEPN_01046;product=Cytidine deaminase
M-podarium_contig_103_1	Prodigal:002006	CDS	13416	13640	.	+	0	ID=CHKEEEPN_01047;inference=ab initio prediction:Prodigal:002006;locus_tag=CHKEEEPN_01047;product=hypothetical protein
M-podarium_contig_103_1	Prodigal:002006	CDS	13624	14631	.	-	0	ID=CHKEEEPN_01048;eC_number=2.7.1.130;Name=lpxK;db_xref=COG:COG1663;gene=lpxK;inference=ab initio prediction:Prodigal:002006,similar to AA sequence:UniProtKB:P27300;locus_tag=CHKEEEPN_01048;product=Tetraacyldisaccharide 4'-kinase
M-podarium_contig_103_1	Prodigal:002006	CDS	14639	15943	.	-	0	ID=CHKEEEPN_01049;eC_number=2.4.99.12;Name=waaA;db_xref=COG:COG1519;gene=waaA;inference=ab initio prediction:Prodigal:002006,similar to AA sequence:UniProtKB:P0AC75;locus_tag=CHKEEEPN_01049;product=3-deoxy-D-manno-octulosonic acid transferase
M-podarium_contig_103_1	Prodigal:002006	CDS	15940	16692	.	-	0	ID=CHKEEEPN_01050;inference=ab initio prediction:Prodigal:002006;locus_tag=CHKEEEPN_01050;product=hypothetical protein
M-podarium_contig_103_1	Prodigal:002006	CDS	16920	17867	.	+	0	ID=CHKEEEPN_01051;eC_number=3.1.4.53;Name=cpdA_3;gene=cpdA_3;inference=ab initio prediction:Prodigal:002006,protein motif:HAMAP:MF_00905;locus_tag=CHKEEEPN_01051;product=3'%2C5'-cyclic adenosine monophosphate phosphodiesterase CpdA
M-podarium_contig_103_1	Prodigal:002006	CDS	17885	18361	.	-	0	ID=CHKEEEPN_01052;Name=rssB_1;gene=rssB_1;inference=ab initio prediction:Prodigal:002006,protein motif:HAMAP:MF_00958;locus_tag=CHKEEEPN_01052;product=Regulator of RpoS
M-podarium_contig_103_1	Prodigal:002006	CDS	18743	19555	.	+	0	ID=CHKEEEPN_01053;inference=ab initio prediction:Prodigal:002006;locus_tag=CHKEEEPN_01053;product=hypothetical protein
M-podarium_contig_103_1	Prodigal:002006	CDS	19666	19905	.	+	0	ID=CHKEEEPN_01054;inference=ab initio prediction:Prodigal:002006;locus_tag=CHKEEEPN_01054;product=hypothetical protein
M-podarium_contig_103_1	Prodigal:002006	CDS	19925	21334	.	-	0	ID=CHKEEEPN_01055;eC_number=3.4.11.10;Name=pepA;gene=pepA;inference=ab initio prediction:Prodigal:002006,protein motif:HAMAP:MF_00181;locus_tag=CHKEEEPN_01055;product=cytosol aminopeptidase
M-podarium_contig_103_1	Prodigal:002006	CDS	21431	22279	.	+	0	ID=CHKEEEPN_01056;eC_number=3.4.-.-;Name=bepA_2;gene=bepA_2;inference=ab initio prediction:Prodigal:002006,protein motif:HAMAP:MF_00997;locus_tag=CHKEEEPN_01056;product=Beta-barrel assembly-enhancing protease
M-podarium_contig_103_1	Prodigal:002006	CDS	22480	22785	.	+	0	ID=CHKEEEPN_01057;Name=rpmB;db_xref=COG:COG0227;gene=rpmB;inference=ab initio prediction:Prodigal:002006,similar to AA sequence:UniProtKB:Q6NCH9;locus_tag=CHKEEEPN_01057;product=50S ribosomal protein L28
M-podarium_contig_103_1	Prodigal:002006	CDS	22897	23826	.	+	0	ID=CHKEEEPN_01058;inference=ab initio prediction:Prodigal:002006;locus_tag=CHKEEEPN_01058;product=hypothetical protein
M-podarium_contig_103_1	Prodigal:002006	CDS	24124	25827	.	+	0	ID=CHKEEEPN_01059;eC_number=6.1.1.6;Name=lysS;db_xref=COG:COG1384;gene=lysS;inference=ab initio prediction:Prodigal:002006,similar to AA sequence:UniProtKB:O51603;locus_tag=CHKEEEPN_01059;product=Lysine--tRNA ligase
M-podarium_contig_103_1	Prodigal:002006	CDS	25845	26477	.	+	0	ID=CHKEEEPN_01060;inference=ab initio prediction:Prodigal:002006;locus_tag=CHKEEEPN_01060;product=hypothetical protein
M-podarium_contig_103_1	Prodigal:002006	CDS	26531	27028	.	-	0	ID=CHKEEEPN_01061;inference=ab initio prediction:Prodigal:002006;locus_tag=CHKEEEPN_01061;product=hypothetical protein
M-podarium_contig_103_1	Prodigal:002006	CDS	27268	28233	.	+	0	ID=CHKEEEPN_01062;Name=prfB;db_xref=COG:COG1186;gene=prfB;inference=ab initio prediction:Prodigal:002006,similar to AA sequence:UniProtKB:P07012;locus_tag=CHKEEEPN_01062;product=Peptide chain release factor RF2
M-podarium_contig_104_1	Prodigal:002006	CDS	459	935	.	-	0	ID=CHKEEEPN_01063;inference=ab initio prediction:Prodigal:002006;locus_tag=CHKEEEPN_01063;product=hypothetical protein
M-podarium_contig_104_1	Prodigal:002006	CDS	1464	1667	.	-	0	ID=CHKEEEPN_01064;inference=ab initio prediction:Prodigal:002006;locus_tag=CHKEEEPN_01064;product=hypothetical protein
M-podarium_contig_104_1	Prodigal:002006	CDS	1880	2998	.	-	0	ID=CHKEEEPN_01065;inference=ab initio prediction:Prodigal:002006;locus_tag=CHKEEEPN_01065;product=hypothetical protein
M-podarium_contig_104_1	Prodigal:002006	CDS	3013	3291	.	-	0	ID=CHKEEEPN_01066;Name=frmR;db_xref=COG:COG1937;gene=frmR;inference=ab initio prediction:Prodigal:002006,similar to AA sequence:UniProtKB:P0AAP3;locus_tag=CHKEEEPN_01066;product=Transcriptional repressor FrmR
M-podarium_contig_104_1	Prodigal:002006	CDS	4089	4331	.	+	0	ID=CHKEEEPN_01067;inference=ab initio prediction:Prodigal:002006;locus_tag=CHKEEEPN_01067;product=hypothetical protein
M-podarium_contig_104_1	Prodigal:002006	CDS	4432	4941	.	+	0	ID=CHKEEEPN_01068;inference=ab initio prediction:Prodigal:002006;locus_tag=CHKEEEPN_01068;product=hypothetical protein
M-podarium_contig_104_1	Prodigal:002006	CDS	5122	5589	.	+	0	ID=CHKEEEPN_01069;Name=merR;gene=merR;inference=ab initio prediction:Prodigal:002006,similar to AA sequence:UniProtKB:P0A183;locus_tag=CHKEEEPN_01069;product=Mercuric resistance operon regulatory protein
M-podarium_contig_104_1	Prodigal:002006	CDS	5586	5807	.	+	0	ID=CHKEEEPN_01070;Name=copZ;gene=copZ;inference=ab initio prediction:Prodigal:002006,similar to AA sequence:UniProtKB:Q7A3E5;locus_tag=CHKEEEPN_01070;product=Copper chaperone CopZ
M-podarium_contig_104_1	Prodigal:002006	CDS	5841	8303	.	+	0	ID=CHKEEEPN_01071;eC_number=7.2.2.8;Name=copA;db_xref=COG:COG2217;gene=copA;inference=ab initio prediction:Prodigal:002006,similar to AA sequence:UniProtKB:O32220;locus_tag=CHKEEEPN_01071;product=Copper-exporting P-type ATPase
M-podarium_contig_104_1	Prodigal:002006	CDS	8300	8644	.	+	0	ID=CHKEEEPN_01072;inference=ab initio prediction:Prodigal:002006;locus_tag=CHKEEEPN_01072;product=hypothetical protein
M-podarium_contig_104_1	Prodigal:002006	CDS	8641	9321	.	+	0	ID=CHKEEEPN_01073;inference=ab initio prediction:Prodigal:002006;locus_tag=CHKEEEPN_01073;product=hypothetical protein
M-podarium_contig_104_1	Prodigal:002006	CDS	9336	9575	.	+	0	ID=CHKEEEPN_01074;inference=ab initio prediction:Prodigal:002006;locus_tag=CHKEEEPN_01074;product=hypothetical protein
M-podarium_contig_104_1	Prodigal:002006	CDS	9572	10783	.	+	0	ID=CHKEEEPN_01075;Name=mdtD;gene=mdtD;inference=ab initio prediction:Prodigal:002006,protein motif:HAMAP:MF_01577;locus_tag=CHKEEEPN_01075;product=Putative multidrug resistance protein MdtD
M-podarium_contig_104_1	Prodigal:002006	CDS	10743	11495	.	-	0	ID=CHKEEEPN_01076;inference=ab initio prediction:Prodigal:002006;locus_tag=CHKEEEPN_01076;product=hypothetical protein
M-podarium_contig_104_1	Prodigal:002006	CDS	11550	12908	.	-	0	ID=CHKEEEPN_01077;eC_number=1.8.1.16;Name=garB_1;gene=garB_1;inference=ab initio prediction:Prodigal:002006,similar to AA sequence:UniProtKB:D0VWY5;locus_tag=CHKEEEPN_01077;product=Glutathione amide reductase
M-podarium_contig_104_1	Prodigal:002006	CDS	13641	14075	.	-	0	ID=CHKEEEPN_01078;Name=merR1;gene=merR1;inference=ab initio prediction:Prodigal:002006,similar to AA sequence:UniProtKB:P22853;locus_tag=CHKEEEPN_01078;product=Mercuric resistance operon regulatory protein
M-podarium_contig_104_1	Prodigal:002006	CDS	14139	15224	.	+	0	ID=CHKEEEPN_01079;eC_number=4.2.99.-;Name=vgb_1;gene=vgb_1;inference=ab initio prediction:Prodigal:002006,similar to AA sequence:UniProtKB:P17978;locus_tag=CHKEEEPN_01079;product=Virginiamycin B lyase
M-podarium_contig_104_1	Prodigal:002006	CDS	15829	16233	.	+	0	ID=CHKEEEPN_01080;Name=merT;gene=merT;inference=ab initio prediction:Prodigal:002006,similar to AA sequence:UniProtKB:P04140;locus_tag=CHKEEEPN_01080;product=Mercuric transport protein MerT
M-podarium_contig_104_1	Prodigal:002006	CDS	16263	16601	.	+	0	ID=CHKEEEPN_01081;inference=ab initio prediction:Prodigal:002006;locus_tag=CHKEEEPN_01081;product=hypothetical protein
M-podarium_contig_104_1	Prodigal:002006	CDS	16871	18310	.	+	0	ID=CHKEEEPN_01082;eC_number=1.16.1.1;Name=merA;gene=merA;inference=ab initio prediction:Prodigal:002006,similar to AA sequence:UniProtKB:P16171;locus_tag=CHKEEEPN_01082;product=Mercuric reductase
M-podarium_contig_104_1	Prodigal:002006	CDS	18818	19357	.	-	0	ID=CHKEEEPN_01083;eC_number=2.7.7.75;Name=mog;db_xref=COG:COG0521;gene=mog;inference=ab initio prediction:Prodigal:002006,similar to AA sequence:UniProtKB:Q9ZL45;locus_tag=CHKEEEPN_01083;product=Molybdopterin adenylyltransferase
M-podarium_contig_104_1	Prodigal:002006	CDS	19693	20454	.	+	0	ID=CHKEEEPN_01084;inference=ab initio prediction:Prodigal:002006;locus_tag=CHKEEEPN_01084;product=hypothetical protein
M-podarium_contig_105_1	Prodigal:002006	CDS	22	1911	.	+	0	ID=CHKEEEPN_01085;eC_number=4.2.1.129;Name=shc_1;db_xref=COG:COG1657;gene=shc_1;inference=ab initio prediction:Prodigal:002006,similar to AA sequence:UniProtKB:P33247;locus_tag=CHKEEEPN_01085;product=Squalene--hopene cyclase
M-podarium_contig_105_1	Prodigal:002006	CDS	2048	2716	.	+	0	ID=CHKEEEPN_01086;eC_number=2.5.1.16;Name=speE_1;gene=speE_1;inference=ab initio prediction:Prodigal:002006,protein motif:HAMAP:MF_00198;locus_tag=CHKEEEPN_01086;product=Polyamine aminopropyltransferase
M-podarium_contig_105_1	Prodigal:002006	CDS	2807	4183	.	-	0	ID=CHKEEEPN_01087;eC_number=2.3.2.-;Name=pigH;gene=pigH;inference=ab initio prediction:Prodigal:002006,similar to AA sequence:UniProtKB:Q5W264;locus_tag=CHKEEEPN_01087;product=4-hydroxy-2%2C2'-bipyrrole-5-methanol synthase PigH
M-podarium_contig_105_1	Prodigal:002006	CDS	4180	7410	.	-	0	ID=CHKEEEPN_01088;inference=ab initio prediction:Prodigal:002006;locus_tag=CHKEEEPN_01088;product=hypothetical protein
M-podarium_contig_105_1	Prodigal:002006	CDS	7732	8493	.	-	0	ID=CHKEEEPN_01089;inference=ab initio prediction:Prodigal:002006;locus_tag=CHKEEEPN_01089;product=hypothetical protein
M-podarium_contig_105_1	Prodigal:002006	CDS	8726	9577	.	-	0	ID=CHKEEEPN_01090;inference=ab initio prediction:Prodigal:002006;locus_tag=CHKEEEPN_01090;product=hypothetical protein
M-podarium_contig_105_1	Prodigal:002006	CDS	9775	10227	.	+	0	ID=CHKEEEPN_01091;inference=ab initio prediction:Prodigal:002006;locus_tag=CHKEEEPN_01091;product=hypothetical protein
M-podarium_contig_106_1	Prodigal:002006	CDS	6	1697	.	+	0	ID=CHKEEEPN_01092;Name=fcuA_1;gene=fcuA_1;inference=ab initio prediction:Prodigal:002006,similar to AA sequence:UniProtKB:Q05202;locus_tag=CHKEEEPN_01092;product=Ferrichrome receptor FcuA
M-podarium_contig_106_1	Prodigal:002006	CDS	1714	3078	.	-	0	ID=CHKEEEPN_01093;Name=cypB;db_xref=COG:COG0369;gene=cypB;inference=ab initio prediction:Prodigal:002006,similar to AA sequence:UniProtKB:O08336;locus_tag=CHKEEEPN_01093;product=Bifunctional cytochrome P450/NADPH--P450 reductase 2
M-podarium_contig_106_1	Prodigal:002006	CDS	3343	4284	.	-	0	ID=CHKEEEPN_01094;Name=dmlR_3;gene=dmlR_3;inference=ab initio prediction:Prodigal:002006,similar to AA sequence:UniProtKB:P76250;locus_tag=CHKEEEPN_01094;product=HTH-type transcriptional regulator DmlR
M-podarium_contig_106_1	Prodigal:002006	CDS	4388	5395	.	+	0	ID=CHKEEEPN_01095;eC_number=3.8.1.5;Name=dhmA_1;gene=dhmA_1;inference=ab initio prediction:Prodigal:002006,protein motif:HAMAP:MF_01230;locus_tag=CHKEEEPN_01095;product=Haloalkane dehalogenase
M-podarium_contig_106_1	Prodigal:002006	CDS	5675	6649	.	-	0	ID=CHKEEEPN_01096;inference=ab initio prediction:Prodigal:002006;locus_tag=CHKEEEPN_01096;product=hypothetical protein
M-podarium_contig_106_1	Prodigal:002006	CDS	6675	7169	.	-	0	ID=CHKEEEPN_01097;inference=ab initio prediction:Prodigal:002006;locus_tag=CHKEEEPN_01097;product=hypothetical protein
M-podarium_contig_106_1	Prodigal:002006	CDS	7284	8651	.	-	0	ID=CHKEEEPN_01098;inference=ab initio prediction:Prodigal:002006;locus_tag=CHKEEEPN_01098;product=hypothetical protein
M-podarium_contig_106_1	Prodigal:002006	CDS	8771	9547	.	-	0	ID=CHKEEEPN_01099;Name=hscC;db_xref=COG:COG0443;gene=hscC;inference=ab initio prediction:Prodigal:002006,similar to AA sequence:UniProtKB:P77319;locus_tag=CHKEEEPN_01099;product=Chaperone protein HscC
M-podarium_contig_107_1	Prodigal:002006	CDS	22	225	.	+	0	ID=CHKEEEPN_01100;inference=ab initio prediction:Prodigal:002006;locus_tag=CHKEEEPN_01100;product=hypothetical protein
M-podarium_contig_107_1	Prodigal:002006	CDS	232	402	.	+	0	ID=CHKEEEPN_01101;inference=ab initio prediction:Prodigal:002006;locus_tag=CHKEEEPN_01101;product=hypothetical protein
M-podarium_contig_107_1	Prodigal:002006	CDS	415	558	.	+	0	ID=CHKEEEPN_01102;inference=ab initio prediction:Prodigal:002006;locus_tag=CHKEEEPN_01102;product=hypothetical protein
M-podarium_contig_107_1	Prodigal:002006	CDS	1018	1251	.	+	0	ID=CHKEEEPN_01103;inference=ab initio prediction:Prodigal:002006;locus_tag=CHKEEEPN_01103;product=hypothetical protein
M-podarium_contig_107_1	Prodigal:002006	CDS	1282	1494	.	+	0	ID=CHKEEEPN_01104;inference=ab initio prediction:Prodigal:002006;locus_tag=CHKEEEPN_01104;product=hypothetical protein
M-podarium_contig_107_1	Prodigal:002006	CDS	1537	1968	.	+	0	ID=CHKEEEPN_01105;inference=ab initio prediction:Prodigal:002006;locus_tag=CHKEEEPN_01105;product=hypothetical protein
M-podarium_contig_107_1	Prodigal:002006	CDS	2086	2334	.	+	0	ID=CHKEEEPN_01106;inference=ab initio prediction:Prodigal:002006;locus_tag=CHKEEEPN_01106;product=hypothetical protein
M-podarium_contig_107_1	Prodigal:002006	CDS	3029	4555	.	-	0	ID=CHKEEEPN_01107;Name=mdtA_3;gene=mdtA_3;inference=ab initio prediction:Prodigal:002006,protein motif:HAMAP:MF_01422;locus_tag=CHKEEEPN_01107;product=Multidrug resistance protein MdtA
M-podarium_contig_107_1	Prodigal:002006	CDS	4555	5046	.	-	0	ID=CHKEEEPN_01108;inference=ab initio prediction:Prodigal:002006;locus_tag=CHKEEEPN_01108;product=hypothetical protein
M-podarium_contig_107_1	Prodigal:002006	CDS	5345	5743	.	-	0	ID=CHKEEEPN_01109;inference=ab initio prediction:Prodigal:002006;locus_tag=CHKEEEPN_01109;product=hypothetical protein
M-podarium_contig_107_1	Prodigal:002006	CDS	5879	6163	.	-	0	ID=CHKEEEPN_01110;inference=ab initio prediction:Prodigal:002006;locus_tag=CHKEEEPN_01110;product=hypothetical protein
M-podarium_contig_107_1	Prodigal:002006	CDS	6426	7574	.	+	0	ID=CHKEEEPN_01111;inference=ab initio prediction:Prodigal:002006,similar to AA sequence:ISfinder:ISAba30;locus_tag=CHKEEEPN_01111;product=IS200/IS605 family transposase ISAba30
M-podarium_contig_107_1	Prodigal:002006	CDS	7761	8153	.	+	0	ID=CHKEEEPN_01112;inference=ab initio prediction:Prodigal:002006;locus_tag=CHKEEEPN_01112;product=hypothetical protein
M-podarium_contig_107_1	Prodigal:002006	CDS	8773	9045	.	+	0	ID=CHKEEEPN_01113;inference=ab initio prediction:Prodigal:002006;locus_tag=CHKEEEPN_01113;product=hypothetical protein
M-podarium_contig_107_1	Prodigal:002006	CDS	9111	9761	.	-	0	ID=CHKEEEPN_01114;Name=nrsF;gene=nrsF;inference=ab initio prediction:Prodigal:002006,similar to AA sequence:UniProtKB:A0A0H3CC47;locus_tag=CHKEEEPN_01114;product=Anti-sigma-F factor NrsF
M-podarium_contig_107_1	Prodigal:002006	CDS	9758	10291	.	-	0	ID=CHKEEEPN_01115;Name=sigF;db_xref=COG:COG1595;gene=sigF;inference=ab initio prediction:Prodigal:002006,similar to AA sequence:UniProtKB:G8QM61;locus_tag=CHKEEEPN_01115;product=ECF RNA polymerase sigma factor SigF
M-podarium_contig_107_1	Prodigal:002006	CDS	10746	10988	.	+	0	ID=CHKEEEPN_01116;inference=ab initio prediction:Prodigal:002006;locus_tag=CHKEEEPN_01116;product=hypothetical protein
M-podarium_contig_107_1	Prodigal:002006	CDS	11355	11636	.	+	0	ID=CHKEEEPN_01117;inference=ab initio prediction:Prodigal:002006;locus_tag=CHKEEEPN_01117;product=hypothetical protein
M-podarium_contig_107_1	Prodigal:002006	CDS	11723	12571	.	-	0	ID=CHKEEEPN_01118;inference=ab initio prediction:Prodigal:002006;locus_tag=CHKEEEPN_01118;product=hypothetical protein
M-podarium_contig_108_1	Prodigal:002006	CDS	191	721	.	+	0	ID=CHKEEEPN_01119;inference=ab initio prediction:Prodigal:002006;locus_tag=CHKEEEPN_01119;product=hypothetical protein
M-podarium_contig_108_1	Aragorn:001002	tRNA	1651	1735	.	-	.	ID=CHKEEEPN_01120;inference=COORDINATES:profile:Aragorn:001002;locus_tag=CHKEEEPN_01120;product=tRNA-Leu(cag)
M-podarium_contig_108_1	Prodigal:002006	CDS	1877	3286	.	-	0	ID=CHKEEEPN_01121;eC_number=4.2.1.33;Name=leuC;db_xref=COG:COG0065;gene=leuC;inference=ab initio prediction:Prodigal:002006,similar to AA sequence:UniProtKB:P0A6A6;locus_tag=CHKEEEPN_01121;product=3-isopropylmalate dehydratase large subunit
M-podarium_contig_108_1	Prodigal:002006	CDS	3568	4542	.	+	0	ID=CHKEEEPN_01122;eC_number=1.1.1.215;db_xref=COG:COG1052;inference=ab initio prediction:Prodigal:002006,similar to AA sequence:UniProtKB:Q5FTU6;locus_tag=CHKEEEPN_01122;product=2-ketogluconate reductase
M-podarium_contig_108_1	Prodigal:002006	CDS	4554	5480	.	+	0	ID=CHKEEEPN_01123;inference=ab initio prediction:Prodigal:002006;locus_tag=CHKEEEPN_01123;product=hypothetical protein
M-podarium_contig_108_1	Prodigal:002006	CDS	5491	6243	.	-	0	ID=CHKEEEPN_01124;inference=ab initio prediction:Prodigal:002006;locus_tag=CHKEEEPN_01124;product=hypothetical protein
M-podarium_contig_108_1	Prodigal:002006	CDS	6612	7613	.	+	0	ID=CHKEEEPN_01125;Name=gltC;gene=gltC;inference=ab initio prediction:Prodigal:002006,similar to AA sequence:UniProtKB:P20668;locus_tag=CHKEEEPN_01125;product=HTH-type transcriptional regulator GltC
M-podarium_contig_108_1	Prodigal:002006	CDS	8040	9038	.	+	0	ID=CHKEEEPN_01126;inference=ab initio prediction:Prodigal:002006;locus_tag=CHKEEEPN_01126;product=hypothetical protein
M-podarium_contig_108_1	Prodigal:002006	CDS	9074	10207	.	+	0	ID=CHKEEEPN_01127;eC_number=3.1.4.53;Name=cpdA_4;gene=cpdA_4;inference=ab initio prediction:Prodigal:002006,protein motif:HAMAP:MF_00905;locus_tag=CHKEEEPN_01127;product=3'%2C5'-cyclic adenosine monophosphate phosphodiesterase CpdA
M-podarium_contig_108_1	Prodigal:002006	CDS	10278	11075	.	-	0	ID=CHKEEEPN_01128;Name=modA;db_xref=COG:COG0725;gene=modA;inference=ab initio prediction:Prodigal:002006,similar to AA sequence:UniProtKB:Q8PHA1;locus_tag=CHKEEEPN_01128;product=Molybdate-binding protein ModA
M-podarium_contig_109_1	Prodigal:002006	CDS	13	750	.	+	0	ID=CHKEEEPN_01129;inference=ab initio prediction:Prodigal:002006;locus_tag=CHKEEEPN_01129;product=hypothetical protein
M-podarium_contig_109_1	Prodigal:002006	CDS	763	1272	.	+	0	ID=CHKEEEPN_01130;inference=ab initio prediction:Prodigal:002006;locus_tag=CHKEEEPN_01130;product=hypothetical protein
M-podarium_contig_110_1	Prodigal:002006	CDS	462	1022	.	+	0	ID=CHKEEEPN_01131;inference=ab initio prediction:Prodigal:002006;locus_tag=CHKEEEPN_01131;product=hypothetical protein
M-podarium_contig_110_1	Prodigal:002006	CDS	1895	2047	.	+	0	ID=CHKEEEPN_01132;inference=ab initio prediction:Prodigal:002006;locus_tag=CHKEEEPN_01132;product=hypothetical protein
M-podarium_contig_110_1	Prodigal:002006	CDS	2309	2533	.	+	0	ID=CHKEEEPN_01133;inference=ab initio prediction:Prodigal:002006;locus_tag=CHKEEEPN_01133;product=hypothetical protein
M-podarium_contig_110_1	Prodigal:002006	CDS	2608	3612	.	+	0	ID=CHKEEEPN_01134;eC_number=3.5.1.2;Name=glsA1;db_xref=COG:COG2066;gene=glsA1;inference=ab initio prediction:Prodigal:002006,similar to AA sequence:UniProtKB:P77454;locus_tag=CHKEEEPN_01134;product=Glutaminase 1
M-podarium_contig_110_1	Prodigal:002006	CDS	3665	5350	.	+	0	ID=CHKEEEPN_01135;Name=jefA;gene=jefA;inference=ab initio prediction:Prodigal:002006,similar to AA sequence:UniProtKB:P9WJW9;locus_tag=CHKEEEPN_01135;product=Drug efflux pump JefA
M-podarium_contig_110_1	Prodigal:002006	CDS	5427	6887	.	+	0	ID=CHKEEEPN_01136;eC_number=3.5.2.7;Name=hutI;gene=hutI;inference=ab initio prediction:Prodigal:002006,protein motif:HAMAP:MF_00372;locus_tag=CHKEEEPN_01136;product=Imidazolonepropionase
M-podarium_contig_111_1	Prodigal:002006	CDS	645	1691	.	-	0	ID=CHKEEEPN_01137;inference=ab initio prediction:Prodigal:002006;locus_tag=CHKEEEPN_01137;product=hypothetical protein
M-podarium_contig_111_1	Prodigal:002006	CDS	1932	2348	.	+	0	ID=CHKEEEPN_01138;inference=ab initio prediction:Prodigal:002006;locus_tag=CHKEEEPN_01138;product=hypothetical protein
M-podarium_contig_111_1	Prodigal:002006	CDS	2359	3318	.	+	0	ID=CHKEEEPN_01139;eC_number=3.6.1.22;Name=nudC;gene=nudC;inference=ab initio prediction:Prodigal:002006,protein motif:HAMAP:MF_00297;locus_tag=CHKEEEPN_01139;product=NADH pyrophosphatase
M-podarium_contig_111_1	Prodigal:002006	CDS	3465	4307	.	+	0	ID=CHKEEEPN_01140;eC_number=4.2.1.20;Name=trpA;db_xref=COG:COG0159;gene=trpA;inference=ab initio prediction:Prodigal:002006,similar to AA sequence:UniProtKB:Q5ZVY3;locus_tag=CHKEEEPN_01140;product=Tryptophan synthase alpha chain
M-podarium_contig_111_1	Prodigal:002006	CDS	4445	5365	.	+	0	ID=CHKEEEPN_01141;eC_number=2.1.3.15;Name=accD;db_xref=COG:COG0777;gene=accD;inference=ab initio prediction:Prodigal:002006,similar to AA sequence:UniProtKB:P0A9Q5;locus_tag=CHKEEEPN_01141;product=Acetyl-coenzyme A carboxylase carboxyl transferase subunit beta
M-podarium_contig_111_1	Prodigal:002006	CDS	5540	6865	.	+	0	ID=CHKEEEPN_01142;eC_number=6.3.2.12;Name=folC;db_xref=COG:COG0285;gene=folC;inference=ab initio prediction:Prodigal:002006,similar to AA sequence:UniProtKB:P08192;locus_tag=CHKEEEPN_01142;product=Dihydrofolate synthase/folylpolyglutamate synthase
M-podarium_contig_111_1	Prodigal:002006	CDS	7296	8204	.	+	0	ID=CHKEEEPN_01143;inference=ab initio prediction:Prodigal:002006;locus_tag=CHKEEEPN_01143;product=hypothetical protein
M-podarium_contig_112_1	Prodigal:002006	CDS	178	1566	.	+	0	ID=CHKEEEPN_01144;eC_number=2.6.1.113;Name=spuC;db_xref=COG:COG0161;gene=spuC;inference=ab initio prediction:Prodigal:002006,similar to AA sequence:UniProtKB:Q9I6J2;locus_tag=CHKEEEPN_01144;product=Putrescine--pyruvate aminotransferase
M-podarium_contig_112_1	Prodigal:002006	CDS	1898	2113	.	+	0	ID=CHKEEEPN_01145;inference=ab initio prediction:Prodigal:002006;locus_tag=CHKEEEPN_01145;product=hypothetical protein
M-podarium_contig_112_1	Prodigal:002006	CDS	2147	3061	.	+	0	ID=CHKEEEPN_01146;Name=ypbG;db_xref=COG:COG1408;gene=ypbG;inference=ab initio prediction:Prodigal:002006,similar to AA sequence:UniProtKB:P50733;locus_tag=CHKEEEPN_01146;product=putative protein YpbG
M-podarium_contig_112_1	Prodigal:002006	CDS	3077	3295	.	-	0	ID=CHKEEEPN_01147;inference=ab initio prediction:Prodigal:002006;locus_tag=CHKEEEPN_01147;product=hypothetical protein
M-podarium_contig_112_1	Prodigal:002006	CDS	3345	3800	.	-	0	ID=CHKEEEPN_01148;inference=ab initio prediction:Prodigal:002006;locus_tag=CHKEEEPN_01148;product=hypothetical protein
M-podarium_contig_112_1	Prodigal:002006	CDS	3797	4723	.	-	0	ID=CHKEEEPN_01149;Name=alkA;db_xref=COG:COG0122;gene=alkA;inference=ab initio prediction:Prodigal:002006,similar to AA sequence:UniProtKB:P9WJW3;locus_tag=CHKEEEPN_01149;product=putative bifunctional transcriptional activator/DNA repair enzyme AlkA
M-podarium_contig_112_1	Prodigal:002006	CDS	4773	5060	.	-	0	ID=CHKEEEPN_01150;inference=ab initio prediction:Prodigal:002006;locus_tag=CHKEEEPN_01150;product=hypothetical protein
M-podarium_contig_112_1	Prodigal:002006	CDS	5250	6404	.	-	0	ID=CHKEEEPN_01151;eC_number=3.1.13.5;Name=rnd;db_xref=COG:COG0349;gene=rnd;inference=ab initio prediction:Prodigal:002006,similar to AA sequence:UniProtKB:P09155;locus_tag=CHKEEEPN_01151;product=Ribonuclease D
M-podarium_contig_112_1	Prodigal:002006	CDS	6499	6864	.	-	0	ID=CHKEEEPN_01152;inference=ab initio prediction:Prodigal:002006;locus_tag=CHKEEEPN_01152;product=hypothetical protein
M-podarium_contig_112_1	Prodigal:002006	CDS	7056	8327	.	+	0	ID=CHKEEEPN_01153;eC_number=3.4.16.4;Name=dacC;db_xref=COG:COG1686;gene=dacC;inference=ab initio prediction:Prodigal:002006,similar to AA sequence:UniProtKB:P08506;locus_tag=CHKEEEPN_01153;product=D-alanyl-D-alanine carboxypeptidase DacC
M-podarium_contig_112_1	Prodigal:002006	CDS	8358	10259	.	-	0	ID=CHKEEEPN_01154;inference=ab initio prediction:Prodigal:002006;locus_tag=CHKEEEPN_01154;product=hypothetical protein
M-podarium_contig_112_1	Prodigal:002006	CDS	10625	11362	.	+	0	ID=CHKEEEPN_01155;eC_number=2.8.3.5;Name=scoA;db_xref=COG:COG1788;gene=scoA;inference=ab initio prediction:Prodigal:002006,similar to AA sequence:UniProtKB:P42315;locus_tag=CHKEEEPN_01155;product=putative succinyl-CoA:3-ketoacid coenzyme A transferase subunit A
M-podarium_contig_112_1	Prodigal:002006	CDS	11470	12129	.	+	0	ID=CHKEEEPN_01156;eC_number=2.8.3.5;Name=scoB;db_xref=COG:COG2057;gene=scoB;inference=ab initio prediction:Prodigal:002006,similar to AA sequence:UniProtKB:P42316;locus_tag=CHKEEEPN_01156;product=putative succinyl-CoA:3-ketoacid coenzyme A transferase subunit B
M-podarium_contig_112_1	Prodigal:002006	CDS	12480	14447	.	+	0	ID=CHKEEEPN_01157;inference=ab initio prediction:Prodigal:002006;locus_tag=CHKEEEPN_01157;product=hypothetical protein
M-podarium_contig_112_1	Prodigal:002006	CDS	14698	15078	.	+	0	ID=CHKEEEPN_01158;inference=ab initio prediction:Prodigal:002006;locus_tag=CHKEEEPN_01158;product=hypothetical protein
M-podarium_contig_112_1	Prodigal:002006	CDS	15096	16052	.	-	0	ID=CHKEEEPN_01159;inference=ab initio prediction:Prodigal:002006;locus_tag=CHKEEEPN_01159;product=hypothetical protein
M-podarium_contig_112_1	Prodigal:002006	CDS	16467	16664	.	+	0	ID=CHKEEEPN_01160;inference=ab initio prediction:Prodigal:002006;locus_tag=CHKEEEPN_01160;product=hypothetical protein
M-podarium_contig_112_1	Prodigal:002006	CDS	16759	17061	.	+	0	ID=CHKEEEPN_01161;inference=ab initio prediction:Prodigal:002006;locus_tag=CHKEEEPN_01161;product=hypothetical protein
M-podarium_contig_112_1	Prodigal:002006	CDS	17125	18690	.	-	0	ID=CHKEEEPN_01162;eC_number=6.3.5.2;Name=guaA;db_xref=COG:COG0518;gene=guaA;inference=ab initio prediction:Prodigal:002006,similar to AA sequence:UniProtKB:P04079;locus_tag=CHKEEEPN_01162;product=GMP synthase [glutamine-hydrolyzing]
M-podarium_contig_112_1	Prodigal:002006	CDS	19052	19279	.	+	0	ID=CHKEEEPN_01163;inference=ab initio prediction:Prodigal:002006;locus_tag=CHKEEEPN_01163;product=hypothetical protein
M-podarium_contig_112_1	Prodigal:002006	CDS	19336	20364	.	-	0	ID=CHKEEEPN_01164;inference=ab initio prediction:Prodigal:002006;locus_tag=CHKEEEPN_01164;product=hypothetical protein
M-podarium_contig_112_1	Prodigal:002006	CDS	20499	21926	.	-	0	ID=CHKEEEPN_01165;eC_number=2.1.1.176;Name=rsmB_1;db_xref=COG:COG0144;gene=rsmB_1;inference=ab initio prediction:Prodigal:002006,similar to AA sequence:UniProtKB:P36929;locus_tag=CHKEEEPN_01165;product=Ribosomal RNA small subunit methyltransferase B
M-podarium_contig_112_1	Prodigal:002006	CDS	21947	22123	.	+	0	ID=CHKEEEPN_01166;inference=ab initio prediction:Prodigal:002006;locus_tag=CHKEEEPN_01166;product=hypothetical protein
M-podarium_contig_112_1	Prodigal:002006	CDS	22159	23097	.	-	0	ID=CHKEEEPN_01167;eC_number=1.1.1.169;Name=panE;db_xref=COG:COG1893;gene=panE;inference=ab initio prediction:Prodigal:002006,similar to AA sequence:UniProtKB:Q9HW09;locus_tag=CHKEEEPN_01167;product=2-dehydropantoate 2-reductase
M-podarium_contig_112_1	Prodigal:002006	CDS	23305	24210	.	+	0	ID=CHKEEEPN_01168;inference=ab initio prediction:Prodigal:002006;locus_tag=CHKEEEPN_01168;product=hypothetical protein
M-podarium_contig_112_1	Prodigal:002006	CDS	24441	25286	.	+	0	ID=CHKEEEPN_01169;inference=ab initio prediction:Prodigal:002006;locus_tag=CHKEEEPN_01169;product=hypothetical protein
M-podarium_contig_112_1	Prodigal:002006	CDS	25643	25762	.	+	0	ID=CHKEEEPN_01170;inference=ab initio prediction:Prodigal:002006;locus_tag=CHKEEEPN_01170;product=hypothetical protein
M-podarium_contig_112_1	Prodigal:002006	CDS	25809	27302	.	-	0	ID=CHKEEEPN_01171;eC_number=1.1.1.205;Name=guaB;db_xref=COG:COG0516;gene=guaB;inference=ab initio prediction:Prodigal:002006,similar to AA sequence:UniProtKB:P21879;locus_tag=CHKEEEPN_01171;product=Inosine-5'-monophosphate dehydrogenase
M-podarium_contig_112_1	Prodigal:002006	CDS	27568	28734	.	+	0	ID=CHKEEEPN_01172;eC_number=2.4.1.129;Name=ftsW;gene=ftsW;inference=ab initio prediction:Prodigal:002006,similar to AA sequence:UniProtKB:B8H092;locus_tag=CHKEEEPN_01172;product=putative peptidoglycan glycosyltransferase FtsW
M-podarium_contig_112_1	Prodigal:002006	CDS	28850	29959	.	+	0	ID=CHKEEEPN_01173;eC_number=2.4.1.227;Name=murG_2;db_xref=COG:COG0707;gene=murG_2;inference=ab initio prediction:Prodigal:002006,similar to AA sequence:UniProtKB:Q9HW01;locus_tag=CHKEEEPN_01173;product=UDP-N-acetylglucosamine--N-acetylmuramyl-(pentapeptide) pyrophosphoryl-undecaprenol N-acetylglucosamine transferase
M-podarium_contig_113_1	Prodigal:002006	CDS	28	492	.	-	0	ID=CHKEEEPN_01174;inference=ab initio prediction:Prodigal:002006;locus_tag=CHKEEEPN_01174;product=hypothetical protein
M-podarium_contig_113_1	Prodigal:002006	CDS	816	3110	.	+	0	ID=CHKEEEPN_01175;eC_number=2.4.1.129;Name=mtgA_2;gene=mtgA_2;inference=ab initio prediction:Prodigal:002006,protein motif:HAMAP:MF_00766;locus_tag=CHKEEEPN_01175;product=Biosynthetic peptidoglycan transglycosylase
M-podarium_contig_113_1	Prodigal:002006	CDS	3120	3839	.	+	0	ID=CHKEEEPN_01176;inference=ab initio prediction:Prodigal:002006;locus_tag=CHKEEEPN_01176;product=hypothetical protein
M-podarium_contig_113_1	Prodigal:002006	CDS	3836	4444	.	+	0	ID=CHKEEEPN_01177;inference=ab initio prediction:Prodigal:002006;locus_tag=CHKEEEPN_01177;product=hypothetical protein
M-podarium_contig_113_1	Prodigal:002006	CDS	4503	6557	.	-	0	ID=CHKEEEPN_01178;inference=ab initio prediction:Prodigal:002006;locus_tag=CHKEEEPN_01178;product=hypothetical protein
M-podarium_contig_113_1	Prodigal:002006	CDS	6550	7011	.	-	0	ID=CHKEEEPN_01179;Name=sigE;db_xref=COG:COG1595;gene=sigE;inference=ab initio prediction:Prodigal:002006,similar to AA sequence:UniProtKB:P9WGG7;locus_tag=CHKEEEPN_01179;product=ECF RNA polymerase sigma factor SigE
M-podarium_contig_114_1	Prodigal:002006	CDS	58	537	.	+	0	ID=CHKEEEPN_01180;inference=ab initio prediction:Prodigal:002006;locus_tag=CHKEEEPN_01180;product=hypothetical protein
M-podarium_contig_114_1	Prodigal:002006	CDS	605	3025	.	+	0	ID=CHKEEEPN_01181;eC_number=7.2.2.15;Name=silP_2;gene=silP_2;inference=ab initio prediction:Prodigal:002006,similar to AA sequence:UniProtKB:Q9ZHC7;locus_tag=CHKEEEPN_01181;product=Silver exporting P-type ATPase
M-podarium_contig_114_1	Prodigal:002006	CDS	4023	4424	.	-	0	ID=CHKEEEPN_01182;Name=hmrR_1;gene=hmrR_1;inference=ab initio prediction:Prodigal:002006,similar to AA sequence:UniProtKB:Q9X5X4;locus_tag=CHKEEEPN_01182;product=HTH-type transcriptional regulator HmrR
M-podarium_contig_115_1	Prodigal:002006	CDS	976	1248	.	-	0	ID=CHKEEEPN_01183;inference=ab initio prediction:Prodigal:002006;locus_tag=CHKEEEPN_01183;product=hypothetical protein
M-podarium_contig_115_1	Prodigal:002006	CDS	1589	2506	.	+	0	ID=CHKEEEPN_01184;inference=ab initio prediction:Prodigal:002006;locus_tag=CHKEEEPN_01184;product=hypothetical protein
M-podarium_contig_115_1	Prodigal:002006	CDS	2575	4455	.	+	0	ID=CHKEEEPN_01185;eC_number=3.4.14.-;Name=dapb3;gene=dapb3;inference=ab initio prediction:Prodigal:002006,similar to AA sequence:UniProtKB:V5YMB3;locus_tag=CHKEEEPN_01185;product=Dipeptidyl aminopeptidase BIII
M-podarium_contig_115_1	Prodigal:002006	CDS	4603	4953	.	-	0	ID=CHKEEEPN_01186;inference=ab initio prediction:Prodigal:002006;locus_tag=CHKEEEPN_01186;product=hypothetical protein
M-podarium_contig_115_1	Prodigal:002006	CDS	5090	6124	.	-	0	ID=CHKEEEPN_01187;inference=ab initio prediction:Prodigal:002006;locus_tag=CHKEEEPN_01187;product=hypothetical protein
M-podarium_contig_115_1	Prodigal:002006	CDS	6271	7260	.	+	0	ID=CHKEEEPN_01188;eC_number=3.6.-.-;db_xref=COG:COG1703;inference=ab initio prediction:Prodigal:002006,similar to AA sequence:UniProtKB:P9WPZ1;locus_tag=CHKEEEPN_01188;product=putative GTPase
M-podarium_contig_115_1	Prodigal:002006	CDS	7257	7877	.	+	0	ID=CHKEEEPN_01189;eC_number=3.4.19.3;Name=pcp;db_xref=COG:COG2039;gene=pcp;inference=ab initio prediction:Prodigal:002006,similar to AA sequence:UniProtKB:Q9RX25;locus_tag=CHKEEEPN_01189;product=Pyrrolidone-carboxylate peptidase
M-podarium_contig_115_1	Prodigal:002006	CDS	7885	8490	.	-	0	ID=CHKEEEPN_01190;eC_number=4.2.1.33;Name=leuD1;db_xref=COG:COG0066;gene=leuD1;inference=ab initio prediction:Prodigal:002006,similar to AA sequence:UniProtKB:P04787;locus_tag=CHKEEEPN_01190;product=3-isopropylmalate dehydratase small subunit 1
M-podarium_contig_115_1	Prodigal:002006	CDS	8648	8821	.	+	0	ID=CHKEEEPN_01191;inference=ab initio prediction:Prodigal:002006;locus_tag=CHKEEEPN_01191;product=hypothetical protein
M-podarium_contig_115_1	Prodigal:002006	CDS	8834	9895	.	-	0	ID=CHKEEEPN_01192;eC_number=6.1.1.2;Name=trpS;db_xref=COG:COG0180;gene=trpS;inference=ab initio prediction:Prodigal:002006,similar to AA sequence:UniProtKB:Q9KNV7;locus_tag=CHKEEEPN_01192;product=Tryptophan--tRNA ligase
M-podarium_contig_115_1	Prodigal:002006	CDS	10077	10406	.	-	0	ID=CHKEEEPN_01193;inference=ab initio prediction:Prodigal:002006;locus_tag=CHKEEEPN_01193;product=hypothetical protein
M-podarium_contig_115_1	Prodigal:002006	CDS	10514	11260	.	+	0	ID=CHKEEEPN_01194;eC_number=1.1.1.100;Name=fabG_2;gene=fabG_2;inference=ab initio prediction:Prodigal:002006,similar to AA sequence:UniProtKB:P99093;locus_tag=CHKEEEPN_01194;product=3-oxoacyl-[acyl-carrier-protein] reductase FabG
M-podarium_contig_115_1	Prodigal:002006	CDS	11396	13462	.	-	0	ID=CHKEEEPN_01195;eC_number=5.4.99.63;Name=ecm;db_xref=COG:COG1884;gene=ecm;inference=ab initio prediction:Prodigal:002006,similar to AA sequence:UniProtKB:Q49115;locus_tag=CHKEEEPN_01195;product=Ethylmalonyl-CoA mutase
M-podarium_contig_115_1	Prodigal:002006	CDS	13871	15169	.	+	0	ID=CHKEEEPN_01196;eC_number=1.3.1.85;Name=ccr;db_xref=COG:COG0604;gene=ccr;inference=ab initio prediction:Prodigal:002006,similar to AA sequence:UniProtKB:Q3IZ91;locus_tag=CHKEEEPN_01196;product=Crotonyl-CoA carboxylase/reductase
M-podarium_contig_115_1	Prodigal:002006	CDS	15419	16072	.	-	0	ID=CHKEEEPN_01197;inference=ab initio prediction:Prodigal:002006;locus_tag=CHKEEEPN_01197;product=hypothetical protein
M-podarium_contig_115_1	Prodigal:002006	CDS	16222	17241	.	-	0	ID=CHKEEEPN_01198;eC_number=1.1.1.86;Name=ilvC;db_xref=COG:COG0059;gene=ilvC;inference=ab initio prediction:Prodigal:002006,similar to AA sequence:UniProtKB:Q9HVA2;locus_tag=CHKEEEPN_01198;product=Ketol-acid reductoisomerase (NADP(+))
M-podarium_contig_115_1	Prodigal:002006	CDS	17276	17923	.	-	0	ID=CHKEEEPN_01199;inference=ab initio prediction:Prodigal:002006;locus_tag=CHKEEEPN_01199;product=hypothetical protein
M-podarium_contig_116_1	Prodigal:002006	CDS	1	366	.	+	0	ID=CHKEEEPN_01200;inference=ab initio prediction:Prodigal:002006;locus_tag=CHKEEEPN_01200;product=hypothetical protein
M-podarium_contig_116_1	Prodigal:002006	CDS	373	2526	.	+	0	ID=CHKEEEPN_01201;inference=ab initio prediction:Prodigal:002006;locus_tag=CHKEEEPN_01201;product=hypothetical protein
M-podarium_contig_117_1	Prodigal:002006	CDS	162	674	.	+	0	ID=CHKEEEPN_01202;inference=ab initio prediction:Prodigal:002006;locus_tag=CHKEEEPN_01202;product=hypothetical protein
M-podarium_contig_117_1	Prodigal:002006	CDS	788	1201	.	+	0	ID=CHKEEEPN_01203;inference=ab initio prediction:Prodigal:002006;locus_tag=CHKEEEPN_01203;product=hypothetical protein
M-podarium_contig_117_1	Prodigal:002006	CDS	1273	1821	.	-	0	ID=CHKEEEPN_01204;eC_number=2.3.1.57;Name=speG;db_xref=COG:COG1670;gene=speG;inference=ab initio prediction:Prodigal:002006,similar to AA sequence:UniProtKB:P0A951;locus_tag=CHKEEEPN_01204;product=Spermidine N(1)-acetyltransferase
M-podarium_contig_117_1	Prodigal:002006	CDS	1904	2197	.	-	0	ID=CHKEEEPN_01205;inference=ab initio prediction:Prodigal:002006;locus_tag=CHKEEEPN_01205;product=hypothetical protein
M-podarium_contig_118_1	Prodigal:002006	CDS	129	488	.	+	0	ID=CHKEEEPN_01206;inference=ab initio prediction:Prodigal:002006;locus_tag=CHKEEEPN_01206;product=hypothetical protein
M-podarium_contig_118_1	Prodigal:002006	CDS	1268	2560	.	-	0	ID=CHKEEEPN_01207;inference=ab initio prediction:Prodigal:002006;locus_tag=CHKEEEPN_01207;product=hypothetical protein
M-podarium_contig_118_1	Prodigal:002006	CDS	3020	3529	.	+	0	ID=CHKEEEPN_01208;inference=ab initio prediction:Prodigal:002006;locus_tag=CHKEEEPN_01208;product=hypothetical protein
M-podarium_contig_118_1	Prodigal:002006	CDS	3897	4133	.	+	0	ID=CHKEEEPN_01209;inference=ab initio prediction:Prodigal:002006;locus_tag=CHKEEEPN_01209;product=hypothetical protein
M-podarium_contig_119_1	Prodigal:002006	CDS	32	6487	.	+	0	ID=CHKEEEPN_01210;inference=ab initio prediction:Prodigal:002006;locus_tag=CHKEEEPN_01210;product=hypothetical protein
M-podarium_contig_119_1	Prodigal:002006	CDS	6443	6691	.	-	0	ID=CHKEEEPN_01211;inference=ab initio prediction:Prodigal:002006;locus_tag=CHKEEEPN_01211;product=hypothetical protein
M-podarium_contig_119_1	Prodigal:002006	CDS	7495	9210	.	+	0	ID=CHKEEEPN_01212;eC_number=6.2.1.1;Name=acsA_1;db_xref=COG:COG0365;gene=acsA_1;inference=ab initio prediction:Prodigal:002006,similar to AA sequence:UniProtKB:P39062;locus_tag=CHKEEEPN_01212;product=Acetyl-coenzyme A synthetase
M-podarium_contig_119_1	Prodigal:002006	CDS	9313	10476	.	+	0	ID=CHKEEEPN_01213;eC_number=2.3.1.9;Name=thlA;db_xref=COG:COG0183;gene=thlA;inference=ab initio prediction:Prodigal:002006,similar to AA sequence:UniProtKB:P45359;locus_tag=CHKEEEPN_01213;product=Acetyl-CoA acetyltransferase
M-podarium_contig_119_1	Prodigal:002006	CDS	10501	11262	.	+	0	ID=CHKEEEPN_01214;eC_number=1.-.-.-;inference=ab initio prediction:Prodigal:002006,similar to AA sequence:UniProtKB:P9WGQ7;locus_tag=CHKEEEPN_01214;product=putative oxidoreductase
M-podarium_contig_119_1	Prodigal:002006	CDS	11210	12097	.	-	0	ID=CHKEEEPN_01215;inference=ab initio prediction:Prodigal:002006;locus_tag=CHKEEEPN_01215;product=hypothetical protein
M-podarium_contig_119_1	Prodigal:002006	CDS	12097	12291	.	-	0	ID=CHKEEEPN_01216;inference=ab initio prediction:Prodigal:002006;locus_tag=CHKEEEPN_01216;product=hypothetical protein
M-podarium_contig_120_1	Prodigal:002006	CDS	74	487	.	-	0	ID=CHKEEEPN_01217;inference=ab initio prediction:Prodigal:002006;locus_tag=CHKEEEPN_01217;product=hypothetical protein
M-podarium_contig_120_1	Prodigal:002006	CDS	674	1855	.	-	0	ID=CHKEEEPN_01218;eC_number=2.6.1.1;Name=aspC_1;gene=aspC_1;inference=ab initio prediction:Prodigal:002006,similar to AA sequence:UniProtKB:Q55128;locus_tag=CHKEEEPN_01218;product=Aspartate aminotransferase
M-podarium_contig_120_1	Prodigal:002006	CDS	1894	2085	.	-	0	ID=CHKEEEPN_01219;inference=ab initio prediction:Prodigal:002006;locus_tag=CHKEEEPN_01219;product=hypothetical protein
M-podarium_contig_120_1	Prodigal:002006	CDS	2230	3636	.	-	0	ID=CHKEEEPN_01220;eC_number=2.7.-.-;Name=sasA_3;gene=sasA_3;inference=ab initio prediction:Prodigal:002006,protein motif:HAMAP:MF_01837;locus_tag=CHKEEEPN_01220;product=Adaptive-response sensory-kinase SasA
M-podarium_contig_120_1	Prodigal:002006	CDS	3644	4372	.	-	0	ID=CHKEEEPN_01221;Name=ompR_1;gene=ompR_1;inference=ab initio prediction:Prodigal:002006,similar to AA sequence:UniProtKB:P0AA16;locus_tag=CHKEEEPN_01221;product=Transcriptional regulatory protein OmpR
M-podarium_contig_120_1	Prodigal:002006	CDS	4372	4947	.	-	0	ID=CHKEEEPN_01222;inference=ab initio prediction:Prodigal:002006;locus_tag=CHKEEEPN_01222;product=hypothetical protein
M-podarium_contig_120_1	Prodigal:002006	CDS	5157	6044	.	+	0	ID=CHKEEEPN_01223;eC_number=2.6.1.42;Name=ilvE_1;db_xref=COG:COG0115;gene=ilvE_1;inference=ab initio prediction:Prodigal:002006,similar to AA sequence:UniProtKB:O86428;locus_tag=CHKEEEPN_01223;product=Branched-chain-amino-acid aminotransferase
M-podarium_contig_120_1	Prodigal:002006	CDS	6122	6394	.	+	0	ID=CHKEEEPN_01224;inference=ab initio prediction:Prodigal:002006;locus_tag=CHKEEEPN_01224;product=hypothetical protein
M-podarium_contig_120_1	Prodigal:002006	CDS	6980	7741	.	-	0	ID=CHKEEEPN_01225;inference=ab initio prediction:Prodigal:002006;locus_tag=CHKEEEPN_01225;product=hypothetical protein
M-podarium_contig_120_1	Prodigal:002006	CDS	8007	9458	.	-	0	ID=CHKEEEPN_01226;Name=mepA_2;gene=mepA_2;inference=ab initio prediction:Prodigal:002006,similar to AA sequence:UniProtKB:Q7A7N0;locus_tag=CHKEEEPN_01226;product=Multidrug export protein MepA
M-podarium_contig_120_1	Prodigal:002006	CDS	9451	11349	.	-	0	ID=CHKEEEPN_01227;Name=kefC_2;db_xref=COG:COG0475;gene=kefC_2;inference=ab initio prediction:Prodigal:002006,similar to AA sequence:UniProtKB:P03819;locus_tag=CHKEEEPN_01227;product=Glutathione-regulated potassium-efflux system protein KefC
M-podarium_contig_120_1	Prodigal:002006	CDS	11660	12682	.	+	0	ID=CHKEEEPN_01228;eC_number=1.17.7.4;Name=ispH;db_xref=COG:COG0761;gene=ispH;inference=ab initio prediction:Prodigal:002006,similar to AA sequence:UniProtKB:P62623;locus_tag=CHKEEEPN_01228;product=4-hydroxy-3-methylbut-2-enyl diphosphate reductase
M-podarium_contig_120_1	Prodigal:002006	CDS	12754	13743	.	+	0	ID=CHKEEEPN_01229;eC_number=2.7.1.39;Name=thrB;db_xref=COG:COG2334;gene=thrB;inference=ab initio prediction:Prodigal:002006,similar to AA sequence:UniProtKB:Q8UHA8;locus_tag=CHKEEEPN_01229;product=Homoserine kinase
M-podarium_contig_121_1	Prodigal:002006	CDS	105	515	.	+	0	ID=CHKEEEPN_01230;inference=ab initio prediction:Prodigal:002006;locus_tag=CHKEEEPN_01230;product=hypothetical protein
M-podarium_contig_121_1	Prodigal:002006	CDS	1735	2748	.	+	0	ID=CHKEEEPN_01231;eC_number=1.1.1.94;Name=gpsA;db_xref=COG:COG0240;gene=gpsA;inference=ab initio prediction:Prodigal:002006,similar to AA sequence:UniProtKB:P9WN77;locus_tag=CHKEEEPN_01231;product=Glycerol-3-phosphate dehydrogenase [NAD(P)+]
M-podarium_contig_121_1	Prodigal:002006	CDS	2856	3278	.	+	0	ID=CHKEEEPN_01232;inference=ab initio prediction:Prodigal:002006;locus_tag=CHKEEEPN_01232;product=hypothetical protein
M-podarium_contig_121_1	Prodigal:002006	CDS	3321	4511	.	-	0	ID=CHKEEEPN_01233;eC_number=2.3.1.-;Name=oatA;gene=oatA;inference=ab initio prediction:Prodigal:002006,similar to AA sequence:UniProtKB:Q7A3D6;locus_tag=CHKEEEPN_01233;product=O-acetyltransferase OatA
M-podarium_contig_121_1	Prodigal:002006	CDS	4875	5492	.	+	0	ID=CHKEEEPN_01234;inference=ab initio prediction:Prodigal:002006;locus_tag=CHKEEEPN_01234;product=hypothetical protein
M-podarium_contig_121_1	Prodigal:002006	CDS	5456	5968	.	-	0	ID=CHKEEEPN_01235;Name=dsbB;gene=dsbB;inference=ab initio prediction:Prodigal:002006,protein motif:HAMAP:MF_00286;locus_tag=CHKEEEPN_01235;product=Disulfide bond formation protein B
M-podarium_contig_121_1	Prodigal:002006	CDS	5965	6546	.	-	0	ID=CHKEEEPN_01236;inference=ab initio prediction:Prodigal:002006;locus_tag=CHKEEEPN_01236;product=hypothetical protein
M-podarium_contig_121_1	Prodigal:002006	CDS	6762	7985	.	+	0	ID=CHKEEEPN_01237;db_xref=COG:COG0654;inference=ab initio prediction:Prodigal:002006,similar to AA sequence:UniProtKB:P9WM51;locus_tag=CHKEEEPN_01237;product=putative protein
M-podarium_contig_122_1	Prodigal:002006	CDS	152	1402	.	-	0	ID=CHKEEEPN_01238;eC_number=6.3.5.5;Name=carA;db_xref=COG:COG0505;gene=carA;inference=ab initio prediction:Prodigal:002006,similar to AA sequence:UniProtKB:P0A6F1;locus_tag=CHKEEEPN_01238;product=Carbamoyl-phosphate synthase small chain
M-podarium_contig_122_1	Prodigal:002006	CDS	1592	2050	.	+	0	ID=CHKEEEPN_01239;Name=yqeY;db_xref=COG:COG1610;gene=yqeY;inference=ab initio prediction:Prodigal:002006,similar to AA sequence:UniProtKB:P54464;locus_tag=CHKEEEPN_01239;product=putative protein YqeY
M-podarium_contig_122_1	Prodigal:002006	CDS	2190	3356	.	-	0	ID=CHKEEEPN_01240;inference=ab initio prediction:Prodigal:002006;locus_tag=CHKEEEPN_01240;product=hypothetical protein
M-podarium_contig_122_1	Prodigal:002006	CDS	3368	3985	.	-	0	ID=CHKEEEPN_01241;eC_number=3.1.1.17;Name=gnl_1;gene=gnl_1;inference=ab initio prediction:Prodigal:002006,similar to AA sequence:UniProtKB:Q01578;locus_tag=CHKEEEPN_01241;product=Gluconolactonase
M-podarium_contig_123_1	Prodigal:002006	CDS	37	315	.	-	0	ID=CHKEEEPN_01242;inference=ab initio prediction:Prodigal:002006;locus_tag=CHKEEEPN_01242;product=hypothetical protein
M-podarium_contig_123_1	Prodigal:002006	CDS	418	1428	.	-	0	ID=CHKEEEPN_01243;eC_number=2.3.1.41;Name=ppsC;gene=ppsC;inference=ab initio prediction:Prodigal:002006,similar to AA sequence:UniProtKB:P96202;locus_tag=CHKEEEPN_01243;product=Phthiocerol synthesis polyketide synthase type I PpsC
M-podarium_contig_123_1	Prodigal:002006	CDS	1603	2253	.	-	0	ID=CHKEEEPN_01244;eC_number=2.4.2.9;Name=upp;gene=upp;inference=ab initio prediction:Prodigal:002006,similar to AA sequence:UniProtKB:P67396;locus_tag=CHKEEEPN_01244;product=Uracil phosphoribosyltransferase
M-podarium_contig_123_1	Prodigal:002006	CDS	2481	3332	.	+	0	ID=CHKEEEPN_01245;inference=ab initio prediction:Prodigal:002006;locus_tag=CHKEEEPN_01245;product=hypothetical protein
M-podarium_contig_123_1	Prodigal:002006	CDS	3449	5542	.	-	0	ID=CHKEEEPN_01246;eC_number=3.2.1.-;Name=glgX_1;db_xref=COG:COG1523;gene=glgX_1;inference=ab initio prediction:Prodigal:002006,similar to AA sequence:UniProtKB:P9WQ25;locus_tag=CHKEEEPN_01246;product=Glycogen operon protein GlgX 
M-podarium_contig_123_1	Prodigal:002006	CDS	5765	7186	.	-	0	ID=CHKEEEPN_01247;eC_number=2.4.1.15;Name=otsA;db_xref=COG:COG0380;gene=otsA;inference=ab initio prediction:Prodigal:002006,similar to AA sequence:UniProtKB:P31677;locus_tag=CHKEEEPN_01247;product=Trehalose-6-phosphate synthase
M-podarium_contig_123_1	Prodigal:002006	CDS	7713	8231	.	+	0	ID=CHKEEEPN_01248;inference=ab initio prediction:Prodigal:002006;locus_tag=CHKEEEPN_01248;product=hypothetical protein
M-podarium_contig_123_1	Prodigal:002006	CDS	8245	8658	.	+	0	ID=CHKEEEPN_01249;inference=ab initio prediction:Prodigal:002006;locus_tag=CHKEEEPN_01249;product=hypothetical protein
M-podarium_contig_123_1	Prodigal:002006	CDS	8655	9038	.	+	0	ID=CHKEEEPN_01250;inference=ab initio prediction:Prodigal:002006;locus_tag=CHKEEEPN_01250;product=hypothetical protein
M-podarium_contig_123_1	Prodigal:002006	CDS	9111	9923	.	+	0	ID=CHKEEEPN_01251;inference=ab initio prediction:Prodigal:002006;locus_tag=CHKEEEPN_01251;product=hypothetical protein
M-podarium_contig_123_1	Prodigal:002006	CDS	10173	11684	.	-	0	ID=CHKEEEPN_01252;eC_number=6.1.1.21;Name=hisS;db_xref=COG:COG0124;gene=hisS;inference=ab initio prediction:Prodigal:002006,similar to AA sequence:UniProtKB:Q8YMC2;locus_tag=CHKEEEPN_01252;product=Histidine--tRNA ligase
M-podarium_contig_123_1	Prodigal:002006	CDS	11766	12137	.	-	0	ID=CHKEEEPN_01253;Name=csaA;db_xref=COG:COG0073;gene=csaA;inference=ab initio prediction:Prodigal:002006,similar to AA sequence:UniProtKB:P37584;locus_tag=CHKEEEPN_01253;product=putative chaperone CsaA
M-podarium_contig_123_1	Prodigal:002006	CDS	12431	12949	.	-	0	ID=CHKEEEPN_01254;inference=ab initio prediction:Prodigal:002006;locus_tag=CHKEEEPN_01254;product=hypothetical protein
M-podarium_contig_123_1	Prodigal:002006	CDS	13026	14279	.	-	0	ID=CHKEEEPN_01255;inference=ab initio prediction:Prodigal:002006,similar to AA sequence:UniProtKB:P9WJX1;locus_tag=CHKEEEPN_01255;product=putative MFS-type transporter
M-podarium_contig_123_1	Prodigal:002006	CDS	14527	15033	.	-	0	ID=CHKEEEPN_01256;Name=secB;db_xref=COG:COG1952;gene=secB;inference=ab initio prediction:Prodigal:002006,similar to AA sequence:UniProtKB:P44853;locus_tag=CHKEEEPN_01256;product=Protein-export protein SecB
M-podarium_contig_123_1	Prodigal:002006	CDS	15618	16337	.	+	0	ID=CHKEEEPN_01257;inference=ab initio prediction:Prodigal:002006;locus_tag=CHKEEEPN_01257;product=hypothetical protein
M-podarium_contig_123_1	Prodigal:002006	CDS	16494	17681	.	+	0	ID=CHKEEEPN_01258;inference=ab initio prediction:Prodigal:002006;locus_tag=CHKEEEPN_01258;product=hypothetical protein
M-podarium_contig_123_1	Prodigal:002006	CDS	17678	18442	.	+	0	ID=CHKEEEPN_01259;inference=ab initio prediction:Prodigal:002006;locus_tag=CHKEEEPN_01259;product=hypothetical protein
M-podarium_contig_123_1	Prodigal:002006	CDS	18718	20061	.	+	0	ID=CHKEEEPN_01260;eC_number=3.6.4.-;Name=rho;db_xref=COG:COG1158;gene=rho;inference=ab initio prediction:Prodigal:002006,similar to AA sequence:UniProtKB:P0AG30;locus_tag=CHKEEEPN_01260;product=Transcription termination factor Rho
M-podarium_contig_123_1	Prodigal:002006	CDS	20250	22019	.	-	0	ID=CHKEEEPN_01261;inference=ab initio prediction:Prodigal:002006;locus_tag=CHKEEEPN_01261;product=hypothetical protein
M-podarium_contig_124_1	Prodigal:002006	CDS	282	1367	.	+	0	ID=CHKEEEPN_01262;Name=ada_1;db_xref=COG:COG0350;gene=ada_1;inference=ab initio prediction:Prodigal:002006,similar to AA sequence:UniProtKB:P06134;locus_tag=CHKEEEPN_01262;product=Bifunctional transcriptional activator/DNA repair enzyme Ada
M-podarium_contig_124_1	Prodigal:002006	CDS	1371	2381	.	-	0	ID=CHKEEEPN_01263;Name=mamB;gene=mamB;inference=ab initio prediction:Prodigal:002006,similar to AA sequence:UniProtKB:W6KHH6;locus_tag=CHKEEEPN_01263;product=Magnetosome protein MamB
M-podarium_contig_124_1	Prodigal:002006	CDS	2654	3085	.	+	0	ID=CHKEEEPN_01264;inference=ab initio prediction:Prodigal:002006;locus_tag=CHKEEEPN_01264;product=hypothetical protein
M-podarium_contig_124_1	Prodigal:002006	CDS	3119	3526	.	-	0	ID=CHKEEEPN_01265;inference=ab initio prediction:Prodigal:002006;locus_tag=CHKEEEPN_01265;product=hypothetical protein
M-podarium_contig_124_1	Prodigal:002006	CDS	3610	3858	.	-	0	ID=CHKEEEPN_01266;inference=ab initio prediction:Prodigal:002006;locus_tag=CHKEEEPN_01266;product=hypothetical protein
M-podarium_contig_124_1	Prodigal:002006	CDS	3954	5843	.	-	0	ID=CHKEEEPN_01267;eC_number=3.2.1.28;db_xref=COG:COG3387;inference=ab initio prediction:Prodigal:002006,similar to AA sequence:UniProtKB:P71741;locus_tag=CHKEEEPN_01267;product=Trehalase
M-podarium_contig_124_1	Prodigal:002006	CDS	5958	6221	.	-	0	ID=CHKEEEPN_01268;inference=ab initio prediction:Prodigal:002006;locus_tag=CHKEEEPN_01268;product=hypothetical protein
M-podarium_contig_124_1	Prodigal:002006	CDS	6281	7447	.	-	0	ID=CHKEEEPN_01269;eC_number=3.5.1.-;Name=agaAII;db_xref=COG:COG1820;gene=agaAII;inference=ab initio prediction:Prodigal:002006,similar to AA sequence:UniProtKB:A0KYQ5;locus_tag=CHKEEEPN_01269;product=N-acetylgalactosamine-6-phosphate deacetylase
M-podarium_contig_124_1	Prodigal:002006	CDS	7557	8570	.	-	0	ID=CHKEEEPN_01270;eC_number=2.6.1.16;Name=glmS;db_xref=COG:COG0449;gene=glmS;inference=ab initio prediction:Prodigal:002006,similar to AA sequence:UniProtKB:P17169;locus_tag=CHKEEEPN_01270;product=Glutamine--fructose-6-phosphate aminotransferase [isomerizing]
M-podarium_contig_124_1	Prodigal:002006	CDS	8567	9454	.	-	0	ID=CHKEEEPN_01271;eC_number=4.2.1.126;Name=murQ;db_xref=COG:COG2103;gene=murQ;inference=ab initio prediction:Prodigal:002006,similar to AA sequence:UniProtKB:P44862;locus_tag=CHKEEEPN_01271;product=N-acetylmuramic acid 6-phosphate etherase
M-podarium_contig_124_1	Prodigal:002006	CDS	9708	10535	.	+	0	ID=CHKEEEPN_01272;inference=ab initio prediction:Prodigal:002006;locus_tag=CHKEEEPN_01272;product=hypothetical protein
M-podarium_contig_124_1	Prodigal:002006	CDS	10612	11679	.	+	0	ID=CHKEEEPN_01273;eC_number=3.5.1.1;Name=ansA;db_xref=COG:COG0252;gene=ansA;inference=ab initio prediction:Prodigal:002006,similar to AA sequence:UniProtKB:P50286;locus_tag=CHKEEEPN_01273;product=L-asparaginase
M-podarium_contig_125_1	Prodigal:002006	CDS	599	1759	.	+	0	ID=CHKEEEPN_01274;inference=ab initio prediction:Prodigal:002006;locus_tag=CHKEEEPN_01274;product=hypothetical protein
M-podarium_contig_125_1	Prodigal:002006	CDS	2118	4139	.	-	0	ID=CHKEEEPN_01275;Name=kup_1;gene=kup_1;inference=ab initio prediction:Prodigal:002006,protein motif:HAMAP:MF_01522;locus_tag=CHKEEEPN_01275;product=Low affinity potassium transport system protein kup
M-podarium_contig_125_1	Prodigal:002006	CDS	4429	5697	.	-	0	ID=CHKEEEPN_01276;eC_number=1.17.7.3;Name=ispG;db_xref=COG:COG0821;gene=ispG;inference=ab initio prediction:Prodigal:002006,similar to AA sequence:UniProtKB:Q5SLI8;locus_tag=CHKEEEPN_01276;product=4-hydroxy-3-methylbut-2-en-1-yl diphosphate synthase (flavodoxin)
M-podarium_contig_125_1	Prodigal:002006	CDS	6120	7298	.	+	0	ID=CHKEEEPN_01277;inference=ab initio prediction:Prodigal:002006;locus_tag=CHKEEEPN_01277;product=hypothetical protein
M-podarium_contig_125_1	Prodigal:002006	CDS	7600	8685	.	+	0	ID=CHKEEEPN_01278;eC_number=2.1.1.163;Name=COQ5_1;gene=COQ5_1;inference=ab initio prediction:Prodigal:002006,protein motif:HAMAP:MF_01813;locus_tag=CHKEEEPN_01278;product=2-methoxy-6-polyprenyl-1%2C4-benzoquinol methylase%2C mitochondrial
M-podarium_contig_125_1	Prodigal:002006	CDS	8744	9670	.	+	0	ID=CHKEEEPN_01279;eC_number=1.5.1.20;Name=metF;db_xref=COG:COG0685;gene=metF;inference=ab initio prediction:Prodigal:002006,similar to AA sequence:UniProtKB:P0AEZ1;locus_tag=CHKEEEPN_01279;product=5%2C10-methylenetetrahydrofolate reductase
M-podarium_contig_125_1	Prodigal:002006	CDS	9699	9980	.	+	0	ID=CHKEEEPN_01280;inference=ab initio prediction:Prodigal:002006;locus_tag=CHKEEEPN_01280;product=hypothetical protein
M-podarium_contig_126_1	Prodigal:002006	CDS	158	1519	.	+	0	ID=CHKEEEPN_01281;eC_number=2.5.1.19;Name=aroA;gene=aroA;inference=ab initio prediction:Prodigal:002006,similar to AA sequence:UniProtKB:P0A2Y4;locus_tag=CHKEEEPN_01281;product=3-phosphoshikimate 1-carboxyvinyltransferase
M-podarium_contig_126_1	Prodigal:002006	CDS	1516	2181	.	+	0	ID=CHKEEEPN_01282;eC_number=2.7.4.25;Name=cmk;db_xref=COG:COG0283;gene=cmk;inference=ab initio prediction:Prodigal:002006,similar to AA sequence:UniProtKB:Q97PK6;locus_tag=CHKEEEPN_01282;product=Cytidylate kinase
M-podarium_contig_126_1	Prodigal:002006	CDS	2168	2572	.	-	0	ID=CHKEEEPN_01283;inference=ab initio prediction:Prodigal:002006;locus_tag=CHKEEEPN_01283;product=hypothetical protein
M-podarium_contig_126_1	Prodigal:002006	CDS	2751	2873	.	+	0	ID=CHKEEEPN_01284;inference=ab initio prediction:Prodigal:002006;locus_tag=CHKEEEPN_01284;product=hypothetical protein
M-podarium_contig_126_1	Prodigal:002006	CDS	2922	4658	.	+	0	ID=CHKEEEPN_01285;inference=ab initio prediction:Prodigal:002006;locus_tag=CHKEEEPN_01285;product=hypothetical protein
M-podarium_contig_126_1	Aragorn:001002	tRNA	4908	4983	.	+	.	ID=CHKEEEPN_01286;inference=COORDINATES:profile:Aragorn:001002;locus_tag=CHKEEEPN_01286;product=tRNA-Thr(tgt)
M-podarium_contig_126_1	Prodigal:002006	CDS	5258	6544	.	+	0	ID=CHKEEEPN_01287;inference=ab initio prediction:Prodigal:002006;locus_tag=CHKEEEPN_01287;product=hypothetical protein
M-podarium_contig_126_1	Prodigal:002006	CDS	6595	7869	.	+	0	ID=CHKEEEPN_01288;eC_number=2.4.1.317;Name=tylN;gene=tylN;inference=ab initio prediction:Prodigal:002006,similar to AA sequence:UniProtKB:O70023;locus_tag=CHKEEEPN_01288;product=O-mycaminosyltylonolide 6-deoxyallosyltransferase
M-podarium_contig_126_1	Prodigal:002006	CDS	7854	8267	.	-	0	ID=CHKEEEPN_01289;inference=ab initio prediction:Prodigal:002006;locus_tag=CHKEEEPN_01289;product=hypothetical protein
M-podarium_contig_126_1	Prodigal:002006	CDS	8264	8959	.	-	0	ID=CHKEEEPN_01290;db_xref=COG:COG2442;inference=ab initio prediction:Prodigal:002006,similar to AA sequence:UniProtKB:O53464;locus_tag=CHKEEEPN_01290;product=Putative antitoxin VapB45
M-podarium_contig_126_1	Prodigal:002006	CDS	9100	9876	.	-	0	ID=CHKEEEPN_01291;eC_number=3.5.2.10;Name=crnA_1;gene=crnA_1;inference=ab initio prediction:Prodigal:002006,similar to AA sequence:UniProtKB:P83772;locus_tag=CHKEEEPN_01291;product=Creatinine amidohydrolase
M-podarium_contig_126_1	Prodigal:002006	CDS	10035	10967	.	+	0	ID=CHKEEEPN_01292;inference=ab initio prediction:Prodigal:002006;locus_tag=CHKEEEPN_01292;product=hypothetical protein
M-podarium_contig_126_1	Prodigal:002006	CDS	10951	11367	.	-	0	ID=CHKEEEPN_01293;inference=ab initio prediction:Prodigal:002006;locus_tag=CHKEEEPN_01293;product=hypothetical protein
M-podarium_contig_126_1	Prodigal:002006	CDS	11500	11703	.	-	0	ID=CHKEEEPN_01294;inference=ab initio prediction:Prodigal:002006;locus_tag=CHKEEEPN_01294;product=hypothetical protein
M-podarium_contig_127_1	Prodigal:002006	CDS	117	986	.	+	0	ID=CHKEEEPN_01295;inference=ab initio prediction:Prodigal:002006;locus_tag=CHKEEEPN_01295;product=hypothetical protein
M-podarium_contig_127_1	Prodigal:002006	CDS	1331	1525	.	+	0	ID=CHKEEEPN_01296;inference=ab initio prediction:Prodigal:002006;locus_tag=CHKEEEPN_01296;product=hypothetical protein
M-podarium_contig_127_1	Prodigal:002006	CDS	1704	2714	.	+	0	ID=CHKEEEPN_01297;inference=ab initio prediction:Prodigal:002006;locus_tag=CHKEEEPN_01297;product=hypothetical protein
M-podarium_contig_127_1	Prodigal:002006	CDS	2729	3790	.	+	0	ID=CHKEEEPN_01298;inference=ab initio prediction:Prodigal:002006;locus_tag=CHKEEEPN_01298;product=hypothetical protein
M-podarium_contig_127_1	Prodigal:002006	CDS	3787	4761	.	+	0	ID=CHKEEEPN_01299;eC_number=7.6.2.8;Name=btuD_6;gene=btuD_6;inference=ab initio prediction:Prodigal:002006,protein motif:HAMAP:MF_01005;locus_tag=CHKEEEPN_01299;product=Vitamin B12 import ATP-binding protein BtuD
M-podarium_contig_127_1	Prodigal:002006	CDS	4758	5558	.	+	0	ID=CHKEEEPN_01300;eC_number=3.5.2.10;Name=crnA_2;gene=crnA_2;inference=ab initio prediction:Prodigal:002006,similar to AA sequence:UniProtKB:P83772;locus_tag=CHKEEEPN_01300;product=Creatinine amidohydrolase
M-podarium_contig_127_1	Prodigal:002006	CDS	5563	6936	.	+	0	ID=CHKEEEPN_01301;eC_number=6.3.4.12;inference=ab initio prediction:Prodigal:002006,similar to AA sequence:UniProtKB:A9ZPH9;locus_tag=CHKEEEPN_01301;product=Glutamate--methylamine ligase
M-podarium_contig_127_1	Prodigal:002006	CDS	6949	7320	.	+	0	ID=CHKEEEPN_01302;inference=ab initio prediction:Prodigal:002006;locus_tag=CHKEEEPN_01302;product=hypothetical protein
M-podarium_contig_127_1	Prodigal:002006	CDS	7557	8369	.	+	0	ID=CHKEEEPN_01303;inference=ab initio prediction:Prodigal:002006;locus_tag=CHKEEEPN_01303;product=hypothetical protein
M-podarium_contig_127_1	Prodigal:002006	CDS	8385	9002	.	+	0	ID=CHKEEEPN_01304;inference=ab initio prediction:Prodigal:002006;locus_tag=CHKEEEPN_01304;product=hypothetical protein
M-podarium_contig_127_1	Prodigal:002006	CDS	9938	11251	.	+	0	ID=CHKEEEPN_01305;inference=ab initio prediction:Prodigal:002006;locus_tag=CHKEEEPN_01305;product=hypothetical protein
M-podarium_contig_128_1	Prodigal:002006	CDS	668	2038	.	-	0	ID=CHKEEEPN_01306;inference=ab initio prediction:Prodigal:002006;locus_tag=CHKEEEPN_01306;product=hypothetical protein
M-podarium_contig_128_1	Prodigal:002006	CDS	2085	2495	.	-	0	ID=CHKEEEPN_01307;eC_number=1.5.1.47;Name=dmrA;gene=dmrA;inference=ab initio prediction:Prodigal:002006,similar to AA sequence:UniProtKB:C5B2R8;locus_tag=CHKEEEPN_01307;product=Dihydromethanopterin reductase
M-podarium_contig_128_1	Prodigal:002006	CDS	2567	3310	.	-	0	ID=CHKEEEPN_01308;eC_number=1.-.-.-;Name=yciK;db_xref=COG:COG1028;gene=yciK;inference=ab initio prediction:Prodigal:002006,similar to AA sequence:UniProtKB:P31808;locus_tag=CHKEEEPN_01308;product=putative oxidoreductase YciK
M-podarium_contig_128_1	Prodigal:002006	CDS	3315	4790	.	-	0	ID=CHKEEEPN_01309;eC_number=2.4.2.14;Name=purF_2;db_xref=COG:COG0034;gene=purF_2;inference=ab initio prediction:Prodigal:002006,similar to AA sequence:UniProtKB:P00497;locus_tag=CHKEEEPN_01309;product=Amidophosphoribosyltransferase
M-podarium_contig_128_1	Prodigal:002006	CDS	5129	5725	.	-	0	ID=CHKEEEPN_01310;inference=ab initio prediction:Prodigal:002006;locus_tag=CHKEEEPN_01310;product=hypothetical protein
M-podarium_contig_128_1	Prodigal:002006	CDS	5934	6206	.	+	0	ID=CHKEEEPN_01311;inference=ab initio prediction:Prodigal:002006;locus_tag=CHKEEEPN_01311;product=hypothetical protein
M-podarium_contig_128_1	Prodigal:002006	CDS	6219	6839	.	+	0	ID=CHKEEEPN_01312;inference=ab initio prediction:Prodigal:002006;locus_tag=CHKEEEPN_01312;product=hypothetical protein
M-podarium_contig_128_1	Prodigal:002006	CDS	6861	8330	.	-	0	ID=CHKEEEPN_01313;eC_number=3.6.4.-;Name=radA;db_xref=COG:COG1066;gene=radA;inference=ab initio prediction:Prodigal:002006,similar to AA sequence:UniProtKB:P37572;locus_tag=CHKEEEPN_01313;product=DNA repair protein RadA
M-podarium_contig_128_1	Prodigal:002006	CDS	8475	9461	.	-	0	ID=CHKEEEPN_01314;eC_number=5.1.1.1;Name=dadX;db_xref=COG:COG0787;gene=dadX;inference=ab initio prediction:Prodigal:002006,similar to AA sequence:UniProtKB:P29012;locus_tag=CHKEEEPN_01314;product=Alanine racemase%2C catabolic
M-podarium_contig_128_1	Prodigal:002006	CDS	9584	10396	.	-	0	ID=CHKEEEPN_01315;inference=ab initio prediction:Prodigal:002006;locus_tag=CHKEEEPN_01315;product=hypothetical protein
M-podarium_contig_128_1	Prodigal:002006	CDS	10492	11391	.	-	0	ID=CHKEEEPN_01316;inference=ab initio prediction:Prodigal:002006;locus_tag=CHKEEEPN_01316;product=hypothetical protein
M-podarium_contig_128_1	Prodigal:002006	CDS	11452	12993	.	-	0	ID=CHKEEEPN_01317;eC_number=3.6.4.12;Name=dnaC;db_xref=COG:COG0305;gene=dnaC;inference=ab initio prediction:Prodigal:002006,similar to AA sequence:UniProtKB:P37469;locus_tag=CHKEEEPN_01317;product=Replicative DNA helicase
M-podarium_contig_128_1	Prodigal:002006	CDS	13362	13934	.	-	0	ID=CHKEEEPN_01318;Name=rplI;db_xref=COG:COG0359;gene=rplI;inference=ab initio prediction:Prodigal:002006,similar to AA sequence:UniProtKB:Q6N5A1;locus_tag=CHKEEEPN_01318;product=50S ribosomal protein L9
M-podarium_contig_128_1	Prodigal:002006	CDS	13973	15064	.	-	0	ID=CHKEEEPN_01319;inference=ab initio prediction:Prodigal:002006;locus_tag=CHKEEEPN_01319;product=hypothetical protein
M-podarium_contig_128_1	Prodigal:002006	CDS	15204	15458	.	-	0	ID=CHKEEEPN_01320;Name=rpsR;db_xref=COG:COG0238;gene=rpsR;inference=ab initio prediction:Prodigal:002006,similar to AA sequence:UniProtKB:Q6N5A3;locus_tag=CHKEEEPN_01320;product=30S ribosomal protein S18
M-podarium_contig_128_1	Prodigal:002006	CDS	15461	15904	.	-	0	ID=CHKEEEPN_01321;Name=rpsF;db_xref=COG:COG0360;gene=rpsF;inference=ab initio prediction:Prodigal:002006,similar to AA sequence:UniProtKB:Q6N5A4;locus_tag=CHKEEEPN_01321;product=30S ribosomal protein S6
M-podarium_contig_128_1	Prodigal:002006	CDS	16130	16651	.	-	0	ID=CHKEEEPN_01322;eC_number=2.3.1.60;Name=aacC1;gene=aacC1;inference=ab initio prediction:Prodigal:002006,similar to AA sequence:UniProtKB:P23181;locus_tag=CHKEEEPN_01322;product=Gentamicin 3-N-acetyltransferase
M-podarium_contig_128_1	Prodigal:002006	CDS	16662	17036	.	-	0	ID=CHKEEEPN_01323;inference=ab initio prediction:Prodigal:002006;locus_tag=CHKEEEPN_01323;product=hypothetical protein
M-podarium_contig_128_1	Prodigal:002006	CDS	17105	17431	.	-	0	ID=CHKEEEPN_01324;inference=ab initio prediction:Prodigal:002006;locus_tag=CHKEEEPN_01324;product=hypothetical protein
M-podarium_contig_128_1	Prodigal:002006	CDS	17801	18181	.	-	0	ID=CHKEEEPN_01325;inference=ab initio prediction:Prodigal:002006;locus_tag=CHKEEEPN_01325;product=hypothetical protein
M-podarium_contig_128_1	Prodigal:002006	CDS	18402	18611	.	-	0	ID=CHKEEEPN_01326;Name=cspA_2;db_xref=COG:COG1278;gene=cspA_2;inference=ab initio prediction:Prodigal:002006,similar to AA sequence:UniProtKB:Q9Z3S6;locus_tag=CHKEEEPN_01326;product=Cold shock protein CspA
M-podarium_contig_128_1	Prodigal:002006	CDS	19143	19400	.	-	0	ID=CHKEEEPN_01327;inference=ab initio prediction:Prodigal:002006;locus_tag=CHKEEEPN_01327;product=hypothetical protein
M-podarium_contig_128_1	Prodigal:002006	CDS	19731	20237	.	+	0	ID=CHKEEEPN_01328;eC_number=3.5.1.88;Name=def1_1;gene=def1_1;inference=ab initio prediction:Prodigal:002006,similar to AA sequence:UniProtKB:A0A0H3KB98;locus_tag=CHKEEEPN_01328;product=Peptide deformylase 1
M-podarium_contig_128_1	Prodigal:002006	CDS	20357	20812	.	+	0	ID=CHKEEEPN_01329;inference=ab initio prediction:Prodigal:002006;locus_tag=CHKEEEPN_01329;product=hypothetical protein
M-podarium_contig_128_1	Prodigal:002006	CDS	20823	22988	.	-	0	ID=CHKEEEPN_01330;db_xref=COG:COG1629;inference=ab initio prediction:Prodigal:002006,similar to AA sequence:UniProtKB:Q9JZN9;locus_tag=CHKEEEPN_01330;product=putative TonB-dependent receptor
M-podarium_contig_128_1	Prodigal:002006	CDS	23267	24115	.	+	0	ID=CHKEEEPN_01331;inference=ab initio prediction:Prodigal:002006;locus_tag=CHKEEEPN_01331;product=hypothetical protein
M-podarium_contig_128_1	Prodigal:002006	CDS	24134	24634	.	-	0	ID=CHKEEEPN_01332;inference=ab initio prediction:Prodigal:002006;locus_tag=CHKEEEPN_01332;product=hypothetical protein
M-podarium_contig_128_1	Prodigal:002006	CDS	24907	25398	.	+	0	ID=CHKEEEPN_01333;inference=ab initio prediction:Prodigal:002006;locus_tag=CHKEEEPN_01333;product=hypothetical protein
M-podarium_contig_129_1	Prodigal:002006	CDS	72	1808	.	+	0	ID=CHKEEEPN_01334;inference=ab initio prediction:Prodigal:002006;locus_tag=CHKEEEPN_01334;product=hypothetical protein
M-podarium_contig_129_1	Prodigal:002006	CDS	2293	2637	.	+	0	ID=CHKEEEPN_01335;inference=ab initio prediction:Prodigal:002006;locus_tag=CHKEEEPN_01335;product=hypothetical protein
M-podarium_contig_129_1	Prodigal:002006	CDS	2651	3373	.	-	0	ID=CHKEEEPN_01336;inference=ab initio prediction:Prodigal:002006;locus_tag=CHKEEEPN_01336;product=hypothetical protein
M-podarium_contig_129_1	Prodigal:002006	CDS	3354	3743	.	-	0	ID=CHKEEEPN_01337;inference=ab initio prediction:Prodigal:002006;locus_tag=CHKEEEPN_01337;product=hypothetical protein
M-podarium_contig_129_1	Prodigal:002006	CDS	3898	4614	.	+	0	ID=CHKEEEPN_01338;inference=ab initio prediction:Prodigal:002006;locus_tag=CHKEEEPN_01338;product=hypothetical protein
M-podarium_contig_129_1	Prodigal:002006	CDS	4607	5044	.	+	0	ID=CHKEEEPN_01339;inference=ab initio prediction:Prodigal:002006;locus_tag=CHKEEEPN_01339;product=hypothetical protein
M-podarium_contig_129_1	Prodigal:002006	CDS	5041	5511	.	+	0	ID=CHKEEEPN_01340;inference=ab initio prediction:Prodigal:002006;locus_tag=CHKEEEPN_01340;product=hypothetical protein
M-podarium_contig_129_1	Prodigal:002006	CDS	5508	6875	.	+	0	ID=CHKEEEPN_01341;inference=ab initio prediction:Prodigal:002006;locus_tag=CHKEEEPN_01341;product=hypothetical protein
M-podarium_contig_129_1	Prodigal:002006	CDS	7262	8059	.	-	0	ID=CHKEEEPN_01342;inference=ab initio prediction:Prodigal:002006;locus_tag=CHKEEEPN_01342;product=hypothetical protein
M-podarium_contig_129_1	Prodigal:002006	CDS	8443	9687	.	+	0	ID=CHKEEEPN_01343;inference=ab initio prediction:Prodigal:002006;locus_tag=CHKEEEPN_01343;product=hypothetical protein
M-podarium_contig_129_1	Prodigal:002006	CDS	9694	11106	.	-	0	ID=CHKEEEPN_01344;inference=ab initio prediction:Prodigal:002006;locus_tag=CHKEEEPN_01344;product=hypothetical protein
M-podarium_contig_129_1	Prodigal:002006	CDS	11415	12179	.	+	0	ID=CHKEEEPN_01345;inference=ab initio prediction:Prodigal:002006;locus_tag=CHKEEEPN_01345;product=hypothetical protein
M-podarium_contig_129_1	Prodigal:002006	CDS	12273	12980	.	-	0	ID=CHKEEEPN_01346;inference=ab initio prediction:Prodigal:002006;locus_tag=CHKEEEPN_01346;product=hypothetical protein
M-podarium_contig_129_1	Prodigal:002006	CDS	13402	13827	.	+	0	ID=CHKEEEPN_01347;Name=mscL;db_xref=COG:COG1970;gene=mscL;inference=ab initio prediction:Prodigal:002006,similar to AA sequence:UniProtKB:P0A742;locus_tag=CHKEEEPN_01347;product=Large-conductance mechanosensitive channel
M-podarium_contig_129_1	Prodigal:002006	CDS	13834	14124	.	-	0	ID=CHKEEEPN_01348;inference=ab initio prediction:Prodigal:002006;locus_tag=CHKEEEPN_01348;product=hypothetical protein
M-podarium_contig_130_1	Prodigal:002006	CDS	27	167	.	+	0	ID=CHKEEEPN_01349;inference=ab initio prediction:Prodigal:002006;locus_tag=CHKEEEPN_01349;product=hypothetical protein
M-podarium_contig_130_1	Prodigal:002006	CDS	654	1868	.	+	0	ID=CHKEEEPN_01350;eC_number=1.1.1.42;Name=icd;db_xref=COG:COG0538;gene=icd;inference=ab initio prediction:Prodigal:002006,similar to AA sequence:UniProtKB:P9WKL1;locus_tag=CHKEEEPN_01350;product=Isocitrate dehydrogenase [NADP]
M-podarium_contig_130_1	Prodigal:002006	CDS	2031	2348	.	-	0	ID=CHKEEEPN_01351;inference=ab initio prediction:Prodigal:002006;locus_tag=CHKEEEPN_01351;product=hypothetical protein
M-podarium_contig_130_1	Prodigal:002006	CDS	2375	3970	.	-	0	ID=CHKEEEPN_01352;inference=ab initio prediction:Prodigal:002006,similar to AA sequence:UniProtKB:Q881J7;locus_tag=CHKEEEPN_01352;product=Blue-light-activated protein
M-podarium_contig_130_1	Prodigal:002006	CDS	4179	6449	.	-	0	ID=CHKEEEPN_01353;eC_number=3.2.1.-;Name=glgX_2;db_xref=COG:COG1523;gene=glgX_2;inference=ab initio prediction:Prodigal:002006,similar to AA sequence:UniProtKB:P9WQ25;locus_tag=CHKEEEPN_01353;product=Glycogen operon protein GlgX 
M-podarium_contig_130_1	Prodigal:002006	CDS	6689	7468	.	+	0	ID=CHKEEEPN_01354;inference=ab initio prediction:Prodigal:002006;locus_tag=CHKEEEPN_01354;product=hypothetical protein
M-podarium_contig_130_1	Prodigal:002006	CDS	7527	8591	.	+	0	ID=CHKEEEPN_01355;inference=ab initio prediction:Prodigal:002006;locus_tag=CHKEEEPN_01355;product=hypothetical protein
M-podarium_contig_130_1	Prodigal:002006	CDS	8704	9165	.	+	0	ID=CHKEEEPN_01356;eC_number=3.5.4.3;Name=guaD;db_xref=COG:COG0590;gene=guaD;inference=ab initio prediction:Prodigal:002006,similar to AA sequence:UniProtKB:O34598;locus_tag=CHKEEEPN_01356;product=Guanine deaminase
M-podarium_contig_130_1	Prodigal:002006	CDS	9175	9486	.	-	0	ID=CHKEEEPN_01357;inference=ab initio prediction:Prodigal:002006;locus_tag=CHKEEEPN_01357;product=hypothetical protein
M-podarium_contig_130_1	Aragorn:001002	tRNA	9515	9591	.	-	.	ID=CHKEEEPN_01358;inference=COORDINATES:profile:Aragorn:001002;locus_tag=CHKEEEPN_01358;product=tRNA-Pro(tgg)
M-podarium_contig_130_1	Prodigal:002006	CDS	9643	9858	.	-	0	ID=CHKEEEPN_01359;inference=ab initio prediction:Prodigal:002006;locus_tag=CHKEEEPN_01359;product=hypothetical protein
M-podarium_contig_130_1	Prodigal:002006	CDS	10030	10737	.	+	0	ID=CHKEEEPN_01360;eC_number=1.8.4.-;Name=yfcG_1;db_xref=COG:COG0625;gene=yfcG_1;inference=ab initio prediction:Prodigal:002006,similar to AA sequence:UniProtKB:P77526;locus_tag=CHKEEEPN_01360;product=Disulfide-bond oxidoreductase YfcG
M-podarium_contig_130_1	Prodigal:002006	CDS	10793	11320	.	-	0	ID=CHKEEEPN_01361;inference=ab initio prediction:Prodigal:002006;locus_tag=CHKEEEPN_01361;product=hypothetical protein
M-podarium_contig_130_1	Prodigal:002006	CDS	11346	12212	.	-	0	ID=CHKEEEPN_01362;eC_number=1.1.1.60;Name=garR_1;db_xref=COG:COG2084;gene=garR_1;inference=ab initio prediction:Prodigal:002006,similar to AA sequence:UniProtKB:P0ABQ2;locus_tag=CHKEEEPN_01362;product=2-hydroxy-3-oxopropionate reductase
M-podarium_contig_130_1	Prodigal:002006	CDS	12279	13301	.	-	0	ID=CHKEEEPN_01363;eC_number=3.7.1.14;Name=mhpC;gene=mhpC;inference=ab initio prediction:Prodigal:002006,similar to AA sequence:UniProtKB:Q8KZP5;locus_tag=CHKEEEPN_01363;product=2-hydroxy-6-oxononadienedioate/2-hydroxy-6-oxononatrienedioate hydrolase
M-podarium_contig_130_1	Prodigal:002006	CDS	13474	14853	.	+	0	ID=CHKEEEPN_01364;Name=ribZ;gene=ribZ;inference=ab initio prediction:Prodigal:002006,similar to AA sequence:UniProtKB:Q180E3;locus_tag=CHKEEEPN_01364;product=Riboflavin transporter RibZ
M-podarium_contig_130_1	Prodigal:002006	CDS	14936	15727	.	+	0	ID=CHKEEEPN_01365;eC_number=1.1.1.100;Name=fabG_3;gene=fabG_3;inference=ab initio prediction:Prodigal:002006,similar to AA sequence:UniProtKB:P50941;locus_tag=CHKEEEPN_01365;product=3-oxoacyl-[acyl-carrier-protein] reductase FabG
M-podarium_contig_130_1	Prodigal:002006	CDS	15816	16148	.	-	0	ID=CHKEEEPN_01366;inference=ab initio prediction:Prodigal:002006;locus_tag=CHKEEEPN_01366;product=hypothetical protein
M-podarium_contig_130_1	Prodigal:002006	CDS	16496	16936	.	+	0	ID=CHKEEEPN_01367;inference=ab initio prediction:Prodigal:002006;locus_tag=CHKEEEPN_01367;product=hypothetical protein
M-podarium_contig_130_1	Prodigal:002006	CDS	16985	17395	.	-	0	ID=CHKEEEPN_01368;inference=ab initio prediction:Prodigal:002006;locus_tag=CHKEEEPN_01368;product=hypothetical protein
M-podarium_contig_130_1	Prodigal:002006	CDS	17755	18402	.	+	0	ID=CHKEEEPN_01369;inference=ab initio prediction:Prodigal:002006;locus_tag=CHKEEEPN_01369;product=hypothetical protein
M-podarium_contig_130_1	Prodigal:002006	CDS	18399	19769	.	+	0	ID=CHKEEEPN_01370;inference=ab initio prediction:Prodigal:002006,similar to AA sequence:UniProtKB:P9WJX1;locus_tag=CHKEEEPN_01370;product=putative MFS-type transporter
M-podarium_contig_130_1	Prodigal:002006	CDS	20156	20443	.	-	0	ID=CHKEEEPN_01371;inference=ab initio prediction:Prodigal:002006;locus_tag=CHKEEEPN_01371;product=hypothetical protein
M-podarium_contig_130_1	Prodigal:002006	CDS	20444	20671	.	-	0	ID=CHKEEEPN_01372;inference=ab initio prediction:Prodigal:002006;locus_tag=CHKEEEPN_01372;product=hypothetical protein
M-podarium_contig_130_1	Prodigal:002006	CDS	21290	21445	.	-	0	ID=CHKEEEPN_01373;inference=ab initio prediction:Prodigal:002006;locus_tag=CHKEEEPN_01373;product=hypothetical protein
M-podarium_contig_131_1	Prodigal:002006	CDS	527	967	.	+	0	ID=CHKEEEPN_01374;inference=ab initio prediction:Prodigal:002006;locus_tag=CHKEEEPN_01374;product=hypothetical protein
M-podarium_contig_131_1	Prodigal:002006	CDS	1191	1565	.	-	0	ID=CHKEEEPN_01375;Name=hspQ;gene=hspQ;inference=ab initio prediction:Prodigal:002006,protein motif:HAMAP:MF_01194;locus_tag=CHKEEEPN_01375;product=Heat shock protein HspQ
M-podarium_contig_131_1	Prodigal:002006	CDS	1589	2638	.	-	0	ID=CHKEEEPN_01376;eC_number=4.1.3.24;Name=mcl;db_xref=COG:COG2301;gene=mcl;inference=ab initio prediction:Prodigal:002006,similar to AA sequence:UniProtKB:S5N020;locus_tag=CHKEEEPN_01376;product=Malyl-CoA/beta-methylmalyl-CoA/citramalyl-CoA lyase
M-podarium_contig_131_1	Prodigal:002006	CDS	3141	4454	.	+	0	ID=CHKEEEPN_01377;inference=ab initio prediction:Prodigal:002006;locus_tag=CHKEEEPN_01377;product=hypothetical protein
M-podarium_contig_131_1	Prodigal:002006	CDS	4822	5394	.	-	0	ID=CHKEEEPN_01378;inference=ab initio prediction:Prodigal:002006;locus_tag=CHKEEEPN_01378;product=hypothetical protein
M-podarium_contig_131_1	Prodigal:002006	CDS	5690	6778	.	-	0	ID=CHKEEEPN_01379;inference=ab initio prediction:Prodigal:002006;locus_tag=CHKEEEPN_01379;product=hypothetical protein
M-podarium_contig_131_1	Prodigal:002006	CDS	7532	8362	.	+	0	ID=CHKEEEPN_01380;eC_number=3.6.1.8;Name=mazG;db_xref=COG:COG1694;gene=mazG;inference=ab initio prediction:Prodigal:002006,similar to AA sequence:UniProtKB:P0AEY3;locus_tag=CHKEEEPN_01380;product=Nucleoside triphosphate pyrophosphohydrolase
M-podarium_contig_131_1	Prodigal:002006	CDS	8510	8677	.	-	0	ID=CHKEEEPN_01381;inference=ab initio prediction:Prodigal:002006;locus_tag=CHKEEEPN_01381;product=hypothetical protein
M-podarium_contig_131_1	Prodigal:002006	CDS	8789	9241	.	-	0	ID=CHKEEEPN_01382;inference=ab initio prediction:Prodigal:002006;locus_tag=CHKEEEPN_01382;product=hypothetical protein
M-podarium_contig_131_1	Prodigal:002006	CDS	9252	9434	.	-	0	ID=CHKEEEPN_01383;inference=ab initio prediction:Prodigal:002006;locus_tag=CHKEEEPN_01383;product=hypothetical protein
M-podarium_contig_131_1	Prodigal:002006	CDS	9495	10841	.	-	0	ID=CHKEEEPN_01384;eC_number=2.8.4.4;Name=rimO;db_xref=COG:COG0621;gene=rimO;inference=ab initio prediction:Prodigal:002006,similar to AA sequence:UniProtKB:P0AEI4;locus_tag=CHKEEEPN_01384;product=Ribosomal protein S12 methylthiotransferase RimO
M-podarium_contig_131_1	Prodigal:002006	CDS	10973	11395	.	+	0	ID=CHKEEEPN_01385;inference=ab initio prediction:Prodigal:002006;locus_tag=CHKEEEPN_01385;product=hypothetical protein
M-podarium_contig_131_1	Prodigal:002006	CDS	11395	11514	.	+	0	ID=CHKEEEPN_01386;inference=ab initio prediction:Prodigal:002006;locus_tag=CHKEEEPN_01386;product=hypothetical protein
M-podarium_contig_131_1	Prodigal:002006	CDS	11583	13007	.	+	0	ID=CHKEEEPN_01387;eC_number=2.6.1.85;Name=pabB;db_xref=COG:COG0147;gene=pabB;inference=ab initio prediction:Prodigal:002006,similar to AA sequence:UniProtKB:P05041;locus_tag=CHKEEEPN_01387;product=Aminodeoxychorismate synthase component 1
M-podarium_contig_132_1	Prodigal:002006	CDS	11	688	.	+	0	ID=CHKEEEPN_01388;db_xref=COG:COG0609;inference=ab initio prediction:Prodigal:002006,similar to AA sequence:UniProtKB:Q57130;locus_tag=CHKEEEPN_01388;product=putative ABC transporter permease protein
M-podarium_contig_132_1	Prodigal:002006	CDS	685	1458	.	+	0	ID=CHKEEEPN_01389;eC_number=3.6.3.-;Name=hmuV;db_xref=COG:COG4559;gene=hmuV;inference=ab initio prediction:Prodigal:002006,similar to AA sequence:UniProtKB:Q8L1U3;locus_tag=CHKEEEPN_01389;product=Hemin import ATP-binding protein HmuV
M-podarium_contig_132_1	Prodigal:002006	CDS	1479	2234	.	-	0	ID=CHKEEEPN_01390;Name=yedY1_1;db_xref=COG:COG2041;gene=yedY1_1;inference=ab initio prediction:Prodigal:002006,similar to AA sequence:UniProtKB:G8QM63;locus_tag=CHKEEEPN_01390;product=Putative protein-methionine-sulfoxide reductase subunit YedZ1
M-podarium_contig_132_1	Prodigal:002006	CDS	2231	2953	.	-	0	ID=CHKEEEPN_01391;Name=yedZ1_1;db_xref=COG:COG4117;gene=yedZ1_1;inference=ab initio prediction:Prodigal:002006,similar to AA sequence:UniProtKB:G8QM62;locus_tag=CHKEEEPN_01391;product=Putative protein-methionine-sulfoxide reductase subunit YedZ1
M-podarium_contig_132_1	Prodigal:002006	CDS	2973	3569	.	-	0	ID=CHKEEEPN_01392;eC_number=2.1.1.222;Name=COQ3_2;gene=COQ3_2;inference=ab initio prediction:Prodigal:002006,protein motif:HAMAP:MF_00472;locus_tag=CHKEEEPN_01392;product=Ubiquinone biosynthesis O-methyltransferase%2C mitochondrial
M-podarium_contig_132_1	Prodigal:002006	CDS	3566	4759	.	-	0	ID=CHKEEEPN_01393;eC_number=1.14.14.-;Name=sfnC;gene=sfnC;inference=ab initio prediction:Prodigal:002006,similar to AA sequence:UniProtKB:Q845S8;locus_tag=CHKEEEPN_01393;product=putative FMNH2-dependent monooxygenase SfnC
M-podarium_contig_132_1	Prodigal:002006	CDS	5025	5312	.	+	0	ID=CHKEEEPN_01394;inference=ab initio prediction:Prodigal:002006;locus_tag=CHKEEEPN_01394;product=hypothetical protein
M-podarium_contig_132_1	Prodigal:002006	CDS	5329	5565	.	+	0	ID=CHKEEEPN_01395;inference=ab initio prediction:Prodigal:002006;locus_tag=CHKEEEPN_01395;product=hypothetical protein
M-podarium_contig_132_1	Prodigal:002006	CDS	5569	5787	.	+	0	ID=CHKEEEPN_01396;inference=ab initio prediction:Prodigal:002006;locus_tag=CHKEEEPN_01396;product=hypothetical protein
M-podarium_contig_132_1	Prodigal:002006	CDS	5930	6964	.	-	0	ID=CHKEEEPN_01397;eC_number=1.1.-.-;Name=yajO_2;db_xref=COG:COG0667;gene=yajO_2;inference=ab initio prediction:Prodigal:002006,similar to AA sequence:UniProtKB:P77735;locus_tag=CHKEEEPN_01397;product=1-deoxyxylulose-5-phosphate synthase YajO
M-podarium_contig_132_1	Prodigal:002006	CDS	7349	7576	.	+	0	ID=CHKEEEPN_01398;inference=ab initio prediction:Prodigal:002006;locus_tag=CHKEEEPN_01398;product=hypothetical protein
M-podarium_contig_132_1	Prodigal:002006	CDS	7581	8180	.	-	0	ID=CHKEEEPN_01399;eC_number=3.5.2.19;Name=sttH;gene=sttH;inference=ab initio prediction:Prodigal:002006,similar to AA sequence:UniProtKB:Q1MW86;locus_tag=CHKEEEPN_01399;product=Streptothricin hydrolase
M-podarium_contig_132_1	Prodigal:002006	CDS	8453	9727	.	-	0	ID=CHKEEEPN_01400;Name=mdtA_4;gene=mdtA_4;inference=ab initio prediction:Prodigal:002006,protein motif:HAMAP:MF_01422;locus_tag=CHKEEEPN_01400;product=Multidrug resistance protein MdtA
M-podarium_contig_132_1	Prodigal:002006	CDS	9762	12998	.	-	0	ID=CHKEEEPN_01401;Name=mdtB_1;db_xref=COG:COG0841;gene=mdtB_1;inference=ab initio prediction:Prodigal:002006,similar to AA sequence:UniProtKB:P76398;locus_tag=CHKEEEPN_01401;product=Multidrug resistance protein MdtB
M-podarium_contig_132_1	Prodigal:002006	CDS	13247	13594	.	-	0	ID=CHKEEEPN_01402;inference=ab initio prediction:Prodigal:002006;locus_tag=CHKEEEPN_01402;product=hypothetical protein
M-podarium_contig_133_1	Prodigal:002006	CDS	74	295	.	+	0	ID=CHKEEEPN_01403;inference=ab initio prediction:Prodigal:002006;locus_tag=CHKEEEPN_01403;product=hypothetical protein
M-podarium_contig_133_1	Prodigal:002006	CDS	415	1953	.	+	0	ID=CHKEEEPN_01404;eC_number=4.3.1.19;Name=ilvA;db_xref=COG:COG1171;gene=ilvA;inference=ab initio prediction:Prodigal:002006,similar to AA sequence:UniProtKB:P04968;locus_tag=CHKEEEPN_01404;product=L-threonine dehydratase biosynthetic IlvA
M-podarium_contig_133_1	Prodigal:002006	CDS	2095	2418	.	+	0	ID=CHKEEEPN_01405;inference=ab initio prediction:Prodigal:002006;locus_tag=CHKEEEPN_01405;product=hypothetical protein
M-podarium_contig_133_1	Prodigal:002006	CDS	2443	2715	.	-	0	ID=CHKEEEPN_01406;inference=ab initio prediction:Prodigal:002006;locus_tag=CHKEEEPN_01406;product=hypothetical protein
M-podarium_contig_133_1	Prodigal:002006	CDS	2987	3214	.	-	0	ID=CHKEEEPN_01407;inference=ab initio prediction:Prodigal:002006;locus_tag=CHKEEEPN_01407;product=hypothetical protein
M-podarium_contig_133_1	Prodigal:002006	CDS	3538	3759	.	+	0	ID=CHKEEEPN_01408;inference=ab initio prediction:Prodigal:002006;locus_tag=CHKEEEPN_01408;product=hypothetical protein
M-podarium_contig_133_1	Prodigal:002006	CDS	3767	4261	.	+	0	ID=CHKEEEPN_01409;inference=ab initio prediction:Prodigal:002006;locus_tag=CHKEEEPN_01409;product=hypothetical protein
M-podarium_contig_133_1	Prodigal:002006	CDS	4296	4910	.	-	0	ID=CHKEEEPN_01410;eC_number=1.1.1.22;Name=rkpK_1;db_xref=COG:COG1004;gene=rkpK_1;inference=ab initio prediction:Prodigal:002006,similar to AA sequence:UniProtKB:O54068;locus_tag=CHKEEEPN_01410;product=UDP-glucose 6-dehydrogenase
M-podarium_contig_134_1	Prodigal:002006	CDS	333	1304	.	+	0	ID=CHKEEEPN_01411;inference=ab initio prediction:Prodigal:002006;locus_tag=CHKEEEPN_01411;product=hypothetical protein
M-podarium_contig_134_1	Prodigal:002006	CDS	2067	2288	.	-	0	ID=CHKEEEPN_01412;inference=ab initio prediction:Prodigal:002006;locus_tag=CHKEEEPN_01412;product=hypothetical protein
M-podarium_contig_134_1	Prodigal:002006	CDS	2511	2708	.	+	0	ID=CHKEEEPN_01413;inference=ab initio prediction:Prodigal:002006;locus_tag=CHKEEEPN_01413;product=hypothetical protein
M-podarium_contig_134_1	Prodigal:002006	CDS	3066	3539	.	+	0	ID=CHKEEEPN_01414;inference=ab initio prediction:Prodigal:002006;locus_tag=CHKEEEPN_01414;product=hypothetical protein
M-podarium_contig_134_1	Prodigal:002006	CDS	3643	3828	.	+	0	ID=CHKEEEPN_01415;inference=ab initio prediction:Prodigal:002006;locus_tag=CHKEEEPN_01415;product=hypothetical protein
M-podarium_contig_134_1	Prodigal:002006	CDS	4048	4380	.	+	0	ID=CHKEEEPN_01416;inference=ab initio prediction:Prodigal:002006;locus_tag=CHKEEEPN_01416;product=hypothetical protein
M-podarium_contig_134_1	Prodigal:002006	CDS	4489	5565	.	+	0	ID=CHKEEEPN_01417;eC_number=1.14.19.-;Name=des;db_xref=COG:COG3239;gene=des;inference=ab initio prediction:Prodigal:002006,similar to AA sequence:UniProtKB:O34653;locus_tag=CHKEEEPN_01417;product=Fatty acid desaturase
M-podarium_contig_134_1	Prodigal:002006	CDS	5685	6719	.	+	0	ID=CHKEEEPN_01418;eC_number=3.6.1.-;Name=rsgA;gene=rsgA;inference=ab initio prediction:Prodigal:002006,protein motif:HAMAP:MF_01820;locus_tag=CHKEEEPN_01418;product=Small ribosomal subunit biogenesis GTPase RsgA
M-podarium_contig_134_1	Prodigal:002006	CDS	6755	7639	.	-	0	ID=CHKEEEPN_01419;eC_number=3.5.1.-;Name=rutD;gene=rutD;inference=ab initio prediction:Prodigal:002006,protein motif:HAMAP:MF_00832;locus_tag=CHKEEEPN_01419;product=Putative aminoacrylate hydrolase RutD
M-podarium_contig_134_1	Prodigal:002006	CDS	7776	8057	.	+	0	ID=CHKEEEPN_01420;inference=ab initio prediction:Prodigal:002006;locus_tag=CHKEEEPN_01420;product=hypothetical protein
M-podarium_contig_135_1	Prodigal:002006	CDS	71	379	.	-	0	ID=CHKEEEPN_01421;Name=ihfB;db_xref=COG:COG0776;gene=ihfB;inference=ab initio prediction:Prodigal:002006,similar to AA sequence:UniProtKB:Q06607;locus_tag=CHKEEEPN_01421;product=Integration host factor subunit beta
M-podarium_contig_135_1	Prodigal:002006	CDS	426	1394	.	-	0	ID=CHKEEEPN_01422;inference=ab initio prediction:Prodigal:002006;locus_tag=CHKEEEPN_01422;product=hypothetical protein
M-podarium_contig_135_1	Prodigal:002006	CDS	1714	3039	.	-	0	ID=CHKEEEPN_01423;inference=ab initio prediction:Prodigal:002006;locus_tag=CHKEEEPN_01423;product=hypothetical protein
M-podarium_contig_135_1	Prodigal:002006	CDS	3132	4844	.	-	0	ID=CHKEEEPN_01424;Name=rpsA;db_xref=COG:COG0539;gene=rpsA;inference=ab initio prediction:Prodigal:002006,similar to AA sequence:UniProtKB:Q6NDP1;locus_tag=CHKEEEPN_01424;product=30S ribosomal protein S1
M-podarium_contig_135_1	Prodigal:002006	CDS	5211	6020	.	-	0	ID=CHKEEEPN_01425;eC_number=2.1.1.-;db_xref=COG:COG0566;inference=ab initio prediction:Prodigal:002006,similar to AA sequence:UniProtKB:P9WFY5;locus_tag=CHKEEEPN_01425;product=putative tRNA/rRNA methyltransferase
M-podarium_contig_135_1	Aragorn:001002	tRNA	6165	6239	.	+	.	ID=CHKEEEPN_01426;inference=COORDINATES:profile:Aragorn:001002;locus_tag=CHKEEEPN_01426;product=tRNA-Glu(ttc)
M-podarium_contig_135_1	Prodigal:002006	CDS	7861	8592	.	+	0	ID=CHKEEEPN_01427;inference=ab initio prediction:Prodigal:002006;locus_tag=CHKEEEPN_01427;product=hypothetical protein
M-podarium_contig_135_1	Prodigal:002006	CDS	8600	10867	.	+	0	ID=CHKEEEPN_01428;inference=ab initio prediction:Prodigal:002006;locus_tag=CHKEEEPN_01428;product=hypothetical protein
M-podarium_contig_135_1	Prodigal:002006	CDS	10873	11844	.	+	0	ID=CHKEEEPN_01429;inference=ab initio prediction:Prodigal:002006;locus_tag=CHKEEEPN_01429;product=hypothetical protein
M-podarium_contig_135_1	Prodigal:002006	CDS	11841	14153	.	+	0	ID=CHKEEEPN_01430;inference=ab initio prediction:Prodigal:002006;locus_tag=CHKEEEPN_01430;product=hypothetical protein
M-podarium_contig_135_1	Prodigal:002006	CDS	14225	14443	.	+	0	ID=CHKEEEPN_01431;inference=ab initio prediction:Prodigal:002006;locus_tag=CHKEEEPN_01431;product=hypothetical protein
M-podarium_contig_135_1	Prodigal:002006	CDS	14427	15074	.	+	0	ID=CHKEEEPN_01432;inference=ab initio prediction:Prodigal:002006;locus_tag=CHKEEEPN_01432;product=hypothetical protein
M-podarium_contig_136_1	Prodigal:002006	CDS	169	585	.	+	0	ID=CHKEEEPN_01433;eC_number=6.1.1.14;Name=glyS;db_xref=COG:COG0751;gene=glyS;inference=ab initio prediction:Prodigal:002006,similar to AA sequence:UniProtKB:P00961;locus_tag=CHKEEEPN_01433;product=Glycine--tRNA ligase beta subunit
M-podarium_contig_136_1	Prodigal:002006	CDS	907	2034	.	+	0	ID=CHKEEEPN_01434;inference=ab initio prediction:Prodigal:002006;locus_tag=CHKEEEPN_01434;product=hypothetical protein
M-podarium_contig_136_1	Prodigal:002006	CDS	2215	4032	.	-	0	ID=CHKEEEPN_01435;Name=ybaL;db_xref=COG:COG1226;gene=ybaL;inference=ab initio prediction:Prodigal:002006,similar to AA sequence:UniProtKB:P39830;locus_tag=CHKEEEPN_01435;product=Putative cation/proton antiporter YbaL
M-podarium_contig_136_1	Prodigal:002006	CDS	4140	5957	.	-	0	ID=CHKEEEPN_01436;eC_number=2.3.1.-;Name=phaC;db_xref=COG:COG3243;gene=phaC;inference=ab initio prediction:Prodigal:002006,similar to AA sequence:UniProtKB:P23608;locus_tag=CHKEEEPN_01436;product=Poly(3-hydroxyalkanoate) polymerase subunit PhaC
M-podarium_contig_136_1	Prodigal:002006	CDS	6084	6446	.	+	0	ID=CHKEEEPN_01437;inference=ab initio prediction:Prodigal:002006;locus_tag=CHKEEEPN_01437;product=hypothetical protein
M-podarium_contig_136_1	Prodigal:002006	CDS	6585	7805	.	+	0	ID=CHKEEEPN_01438;eC_number=2.6.1.2;Name=alaC;db_xref=COG:COG0436;gene=alaC;inference=ab initio prediction:Prodigal:002006,similar to AA sequence:UniProtKB:P77434;locus_tag=CHKEEEPN_01438;product=Glutamate-pyruvate aminotransferase AlaC
M-podarium_contig_136_1	Prodigal:002006	CDS	7982	8197	.	+	0	ID=CHKEEEPN_01439;inference=ab initio prediction:Prodigal:002006;locus_tag=CHKEEEPN_01439;product=hypothetical protein
M-podarium_contig_136_1	Prodigal:002006	CDS	8379	8726	.	+	0	ID=CHKEEEPN_01440;inference=ab initio prediction:Prodigal:002006;locus_tag=CHKEEEPN_01440;product=hypothetical protein
M-podarium_contig_136_1	Prodigal:002006	CDS	9210	9662	.	+	0	ID=CHKEEEPN_01441;inference=ab initio prediction:Prodigal:002006;locus_tag=CHKEEEPN_01441;product=hypothetical protein
M-podarium_contig_136_1	Prodigal:002006	CDS	9665	11275	.	+	0	ID=CHKEEEPN_01442;inference=ab initio prediction:Prodigal:002006;locus_tag=CHKEEEPN_01442;product=hypothetical protein
M-podarium_contig_136_1	Prodigal:002006	CDS	11262	11804	.	+	0	ID=CHKEEEPN_01443;inference=ab initio prediction:Prodigal:002006;locus_tag=CHKEEEPN_01443;product=hypothetical protein
M-podarium_contig_136_1	Prodigal:002006	CDS	12336	12515	.	-	0	ID=CHKEEEPN_01444;inference=ab initio prediction:Prodigal:002006;locus_tag=CHKEEEPN_01444;product=hypothetical protein
M-podarium_contig_137_1	Prodigal:002006	CDS	651	2012	.	-	0	ID=CHKEEEPN_01445;inference=ab initio prediction:Prodigal:002006;locus_tag=CHKEEEPN_01445;product=hypothetical protein
M-podarium_contig_138_1	Prodigal:002006	CDS	39	1121	.	+	0	ID=CHKEEEPN_01446;Name=clcA;db_xref=COG:COG0038;gene=clcA;inference=ab initio prediction:Prodigal:002006,similar to AA sequence:UniProtKB:Q8ZRP8;locus_tag=CHKEEEPN_01446;product=H(+)/Cl(-) exchange transporter ClcA
M-podarium_contig_138_1	Prodigal:002006	CDS	1195	1374	.	+	0	ID=CHKEEEPN_01447;inference=ab initio prediction:Prodigal:002006;locus_tag=CHKEEEPN_01447;product=hypothetical protein
M-podarium_contig_138_1	Prodigal:002006	CDS	1391	2236	.	+	0	ID=CHKEEEPN_01448;inference=ab initio prediction:Prodigal:002006;locus_tag=CHKEEEPN_01448;product=hypothetical protein
M-podarium_contig_138_1	Prodigal:002006	CDS	2356	2568	.	-	0	ID=CHKEEEPN_01449;inference=ab initio prediction:Prodigal:002006;locus_tag=CHKEEEPN_01449;product=hypothetical protein
M-podarium_contig_138_1	Prodigal:002006	CDS	2775	3752	.	-	0	ID=CHKEEEPN_01450;eC_number=2.7.4.16;Name=thiL_2;db_xref=COG:COG0611;gene=thiL_2;inference=ab initio prediction:Prodigal:002006,similar to AA sequence:UniProtKB:P0AGG0;locus_tag=CHKEEEPN_01450;product=Thiamine-monophosphate kinase
M-podarium_contig_138_1	Prodigal:002006	CDS	3758	4279	.	-	0	ID=CHKEEEPN_01451;Name=nusB;db_xref=COG:COG0781;gene=nusB;inference=ab initio prediction:Prodigal:002006,similar to AA sequence:UniProtKB:Q9X286;locus_tag=CHKEEEPN_01451;product=Transcription antitermination protein NusB
M-podarium_contig_138_1	Prodigal:002006	CDS	4276	4785	.	-	0	ID=CHKEEEPN_01452;eC_number=2.5.1.78;Name=ribH1;db_xref=COG:COG0054;gene=ribH1;inference=ab initio prediction:Prodigal:002006,similar to AA sequence:UniProtKB:Q8YGH2;locus_tag=CHKEEEPN_01452;product=6%2C7-dimethyl-8-ribityllumazine synthase 1
M-podarium_contig_138_1	Prodigal:002006	CDS	5107	6648	.	+	0	ID=CHKEEEPN_01453;eC_number=2.5.1.39;Name=COQ2;gene=COQ2;inference=ab initio prediction:Prodigal:002006,protein motif:HAMAP:MF_01635;locus_tag=CHKEEEPN_01453;product=4-hydroxybenzoate polyprenyltransferase%2C mitochondrial
M-podarium_contig_138_1	Prodigal:002006	CDS	6648	7073	.	+	0	ID=CHKEEEPN_01454;inference=ab initio prediction:Prodigal:002006;locus_tag=CHKEEEPN_01454;product=hypothetical protein
M-podarium_contig_138_1	Prodigal:002006	CDS	7061	8287	.	-	0	ID=CHKEEEPN_01455;inference=ab initio prediction:Prodigal:002006;locus_tag=CHKEEEPN_01455;product=hypothetical protein
M-podarium_contig_138_1	Prodigal:002006	CDS	8584	9105	.	+	0	ID=CHKEEEPN_01456;inference=ab initio prediction:Prodigal:002006;locus_tag=CHKEEEPN_01456;product=hypothetical protein
M-podarium_contig_138_1	Prodigal:002006	CDS	9293	9931	.	-	0	ID=CHKEEEPN_01457;eC_number=2.5.1.9;Name=ribE;gene=ribE;inference=ab initio prediction:Prodigal:002006,similar to AA sequence:UniProtKB:Q2YN92;locus_tag=CHKEEEPN_01457;product=Riboflavin synthase
M-podarium_contig_138_1	Prodigal:002006	CDS	9933	11063	.	-	0	ID=CHKEEEPN_01458;Name=ribD;db_xref=COG:COG0117;gene=ribD;inference=ab initio prediction:Prodigal:002006,similar to AA sequence:UniProtKB:P25539;locus_tag=CHKEEEPN_01458;product=Riboflavin biosynthesis protein RibD
M-podarium_contig_139_1	Prodigal:002006	CDS	17	217	.	+	0	ID=CHKEEEPN_01459;inference=ab initio prediction:Prodigal:002006;locus_tag=CHKEEEPN_01459;product=hypothetical protein
M-podarium_contig_139_1	Prodigal:002006	CDS	214	1233	.	+	0	ID=CHKEEEPN_01460;eC_number=3.5.2.9;Name=pxpC;db_xref=COG:COG1984;gene=pxpC;inference=ab initio prediction:Prodigal:002006,similar to AA sequence:UniProtKB:Q7WY77;locus_tag=CHKEEEPN_01460;product=5-oxoprolinase subunit C
M-podarium_contig_139_1	Prodigal:002006	CDS	1280	2389	.	+	0	ID=CHKEEEPN_01461;eC_number=3.-.-.-;Name=uvsE;db_xref=COG:COG4294;gene=uvsE;inference=ab initio prediction:Prodigal:002006,similar to AA sequence:UniProtKB:Q9RTE6;locus_tag=CHKEEEPN_01461;product=UV DNA damage endonuclease
M-podarium_contig_139_1	Prodigal:002006	CDS	2510	5242	.	+	0	ID=CHKEEEPN_01462;inference=ab initio prediction:Prodigal:002006;locus_tag=CHKEEEPN_01462;product=hypothetical protein
M-podarium_contig_139_1	Prodigal:002006	CDS	5309	5494	.	+	0	ID=CHKEEEPN_01463;inference=ab initio prediction:Prodigal:002006;locus_tag=CHKEEEPN_01463;product=hypothetical protein
M-podarium_contig_139_1	Prodigal:002006	CDS	5762	6400	.	+	0	ID=CHKEEEPN_01464;inference=ab initio prediction:Prodigal:002006;locus_tag=CHKEEEPN_01464;product=hypothetical protein
M-podarium_contig_139_1	Prodigal:002006	CDS	6530	7102	.	+	0	ID=CHKEEEPN_01465;eC_number=2.5.1.17;db_xref=COG:COG2096;inference=ab initio prediction:Prodigal:002006,similar to AA sequence:UniProtKB:P9WP99;locus_tag=CHKEEEPN_01465;product=Corrinoid adenosyltransferase
M-podarium_contig_139_1	Prodigal:002006	CDS	7265	8014	.	+	0	ID=CHKEEEPN_01466;Name=etfB;gene=etfB;inference=ab initio prediction:Prodigal:002006,similar to AA sequence:UniProtKB:P38975;locus_tag=CHKEEEPN_01466;product=Electron transfer flavoprotein subunit beta
M-podarium_contig_140_1	Prodigal:002006	CDS	1042	1950	.	-	0	ID=CHKEEEPN_01467;inference=ab initio prediction:Prodigal:002006;locus_tag=CHKEEEPN_01467;product=hypothetical protein
M-podarium_contig_140_1	Prodigal:002006	CDS	1947	2384	.	-	0	ID=CHKEEEPN_01468;inference=ab initio prediction:Prodigal:002006;locus_tag=CHKEEEPN_01468;product=hypothetical protein
M-podarium_contig_140_1	Prodigal:002006	CDS	2541	5510	.	+	0	ID=CHKEEEPN_01469;eC_number=4.1.1.31;Name=ppc_2;gene=ppc_2;inference=ab initio prediction:Prodigal:002006,protein motif:HAMAP:MF_00595;locus_tag=CHKEEEPN_01469;product=Phosphoenolpyruvate carboxylase
M-podarium_contig_140_1	Prodigal:002006	CDS	5562	5807	.	-	0	ID=CHKEEEPN_01470;inference=ab initio prediction:Prodigal:002006;locus_tag=CHKEEEPN_01470;product=hypothetical protein
M-podarium_contig_140_1	Prodigal:002006	CDS	6098	6310	.	+	0	ID=CHKEEEPN_01471;inference=ab initio prediction:Prodigal:002006;locus_tag=CHKEEEPN_01471;product=hypothetical protein
M-podarium_contig_140_1	Prodigal:002006	CDS	6346	6690	.	+	0	ID=CHKEEEPN_01472;inference=ab initio prediction:Prodigal:002006;locus_tag=CHKEEEPN_01472;product=hypothetical protein
M-podarium_contig_140_1	Prodigal:002006	CDS	7126	7605	.	+	0	ID=CHKEEEPN_01473;eC_number=1.3.99.16;Name=iorA_1;gene=iorA_1;inference=ab initio prediction:Prodigal:002006,similar to AA sequence:UniProtKB:Q51697;locus_tag=CHKEEEPN_01473;product=Isoquinoline 1-oxidoreductase subunit alpha
M-podarium_contig_140_1	Prodigal:002006	CDS	7602	9947	.	+	0	ID=CHKEEEPN_01474;eC_number=1.2.5.2;inference=ab initio prediction:Prodigal:002006,similar to AA sequence:UniProtKB:P17201;locus_tag=CHKEEEPN_01474;product=Membrane-bound aldehyde dehydrogenase [pyrroloquinoline-quinone]
M-podarium_contig_141_1	Prodigal:002006	CDS	48	257	.	+	0	ID=CHKEEEPN_01475;inference=ab initio prediction:Prodigal:002006;locus_tag=CHKEEEPN_01475;product=hypothetical protein
M-podarium_contig_141_1	Prodigal:002006	CDS	257	1093	.	+	0	ID=CHKEEEPN_01476;inference=ab initio prediction:Prodigal:002006;locus_tag=CHKEEEPN_01476;product=hypothetical protein
M-podarium_contig_141_1	Prodigal:002006	CDS	1078	2511	.	+	0	ID=CHKEEEPN_01477;inference=ab initio prediction:Prodigal:002006;locus_tag=CHKEEEPN_01477;product=hypothetical protein
M-podarium_contig_141_1	Prodigal:002006	CDS	2718	3944	.	+	0	ID=CHKEEEPN_01478;Name=zapE;db_xref=COG:COG1485;gene=zapE;inference=ab initio prediction:Prodigal:002006,similar to AA sequence:UniProtKB:P64612;locus_tag=CHKEEEPN_01478;product=Cell division protein ZapE
M-podarium_contig_141_1	Prodigal:002006	CDS	3955	4533	.	-	0	ID=CHKEEEPN_01479;eC_number=3.2.2.-;db_xref=COG:COG2094;inference=ab initio prediction:Prodigal:002006,similar to AA sequence:UniProtKB:P9WJP7;locus_tag=CHKEEEPN_01479;product=Putative 3-methyladenine DNA glycosylase
M-podarium_contig_141_1	Prodigal:002006	CDS	4557	5219	.	-	0	ID=CHKEEEPN_01480;eC_number=3.1.26.4;Name=rnhA;gene=rnhA;inference=ab initio prediction:Prodigal:002006,protein motif:HAMAP:MF_00042;locus_tag=CHKEEEPN_01480;product=Ribonuclease H
M-podarium_contig_141_1	Prodigal:002006	CDS	5268	5732	.	-	0	ID=CHKEEEPN_01481;inference=ab initio prediction:Prodigal:002006;locus_tag=CHKEEEPN_01481;product=hypothetical protein
M-podarium_contig_142_1	Prodigal:002006	CDS	67	450	.	-	0	ID=CHKEEEPN_01482;inference=ab initio prediction:Prodigal:002006;locus_tag=CHKEEEPN_01482;product=hypothetical protein
M-podarium_contig_142_1	Prodigal:002006	CDS	631	1053	.	-	0	ID=CHKEEEPN_01483;eC_number=2.7.4.6;Name=ndk;gene=ndk;inference=ab initio prediction:Prodigal:002006,similar to AA sequence:UniProtKB:B4RMG0;locus_tag=CHKEEEPN_01483;product=Nucleoside diphosphate kinase
M-podarium_contig_142_1	Prodigal:002006	CDS	1389	1919	.	+	0	ID=CHKEEEPN_01484;inference=ab initio prediction:Prodigal:002006;locus_tag=CHKEEEPN_01484;product=hypothetical protein
M-podarium_contig_142_1	Prodigal:002006	CDS	2274	4379	.	+	0	ID=CHKEEEPN_01485;inference=ab initio prediction:Prodigal:002006;locus_tag=CHKEEEPN_01485;product=hypothetical protein
M-podarium_contig_143_1	Prodigal:002006	CDS	108	416	.	+	0	ID=CHKEEEPN_01486;Name=rpsJ;db_xref=COG:COG0051;gene=rpsJ;inference=ab initio prediction:Prodigal:002006,similar to AA sequence:UniProtKB:Q6N4T6;locus_tag=CHKEEEPN_01486;product=30S ribosomal protein S10
M-podarium_contig_143_1	Prodigal:002006	CDS	467	1219	.	+	0	ID=CHKEEEPN_01487;Name=rplC;db_xref=COG:COG0087;gene=rplC;inference=ab initio prediction:Prodigal:002006,similar to AA sequence:UniProtKB:P60456;locus_tag=CHKEEEPN_01487;product=50S ribosomal protein L3
M-podarium_contig_143_1	Prodigal:002006	CDS	1219	1839	.	+	0	ID=CHKEEEPN_01488;Name=rplD;db_xref=COG:COG0088;gene=rplD;inference=ab initio prediction:Prodigal:002006,similar to AA sequence:UniProtKB:P61068;locus_tag=CHKEEEPN_01488;product=50S ribosomal protein L4
M-podarium_contig_143_1	Prodigal:002006	CDS	1836	2132	.	+	0	ID=CHKEEEPN_01489;Name=rplW;db_xref=COG:COG0089;gene=rplW;inference=ab initio prediction:Prodigal:002006,similar to AA sequence:UniProtKB:Q6N4T7;locus_tag=CHKEEEPN_01489;product=50S ribosomal protein L23
M-podarium_contig_143_1	Prodigal:002006	CDS	2158	2994	.	+	0	ID=CHKEEEPN_01490;Name=rplB;db_xref=COG:COG0090;gene=rplB;inference=ab initio prediction:Prodigal:002006,similar to AA sequence:UniProtKB:P60403;locus_tag=CHKEEEPN_01490;product=50S ribosomal protein L2
M-podarium_contig_143_1	Prodigal:002006	CDS	3000	3278	.	+	0	ID=CHKEEEPN_01491;Name=rpsS;db_xref=COG:COG0185;gene=rpsS;inference=ab initio prediction:Prodigal:002006,similar to AA sequence:UniProtKB:Q6N4T8;locus_tag=CHKEEEPN_01491;product=30S ribosomal protein S19
M-podarium_contig_143_1	Prodigal:002006	CDS	3280	3663	.	+	0	ID=CHKEEEPN_01492;Name=rplV;db_xref=COG:COG0091;gene=rplV;inference=ab initio prediction:Prodigal:002006,similar to AA sequence:UniProtKB:Q6N4T9;locus_tag=CHKEEEPN_01492;product=50S ribosomal protein L22
M-podarium_contig_143_1	Prodigal:002006	CDS	3674	4420	.	+	0	ID=CHKEEEPN_01493;Name=rpsC;db_xref=COG:COG0092;gene=rpsC;inference=ab initio prediction:Prodigal:002006,similar to AA sequence:UniProtKB:Q6N4U0;locus_tag=CHKEEEPN_01493;product=30S ribosomal protein S3
M-podarium_contig_143_1	Prodigal:002006	CDS	4455	4868	.	+	0	ID=CHKEEEPN_01494;Name=rplP;db_xref=COG:COG0197;gene=rplP;inference=ab initio prediction:Prodigal:002006,similar to AA sequence:UniProtKB:Q6N4U1;locus_tag=CHKEEEPN_01494;product=50S ribosomal protein L16
M-podarium_contig_143_1	Prodigal:002006	CDS	4881	5096	.	+	0	ID=CHKEEEPN_01495;Name=rpmC;db_xref=COG:COG0255;gene=rpmC;inference=ab initio prediction:Prodigal:002006,similar to AA sequence:UniProtKB:Q6N4U2;locus_tag=CHKEEEPN_01495;product=50S ribosomal protein L29
M-podarium_contig_143_1	Prodigal:002006	CDS	5108	5374	.	+	0	ID=CHKEEEPN_01496;Name=rpsQ;db_xref=COG:COG0186;gene=rpsQ;inference=ab initio prediction:Prodigal:002006,similar to AA sequence:UniProtKB:Q6N4U3;locus_tag=CHKEEEPN_01496;product=30S ribosomal protein S17
M-podarium_contig_144_1	Prodigal:002006	CDS	386	1114	.	-	0	ID=CHKEEEPN_01497;inference=ab initio prediction:Prodigal:002006;locus_tag=CHKEEEPN_01497;product=hypothetical protein
M-podarium_contig_144_1	Prodigal:002006	CDS	1154	2089	.	-	0	ID=CHKEEEPN_01498;inference=ab initio prediction:Prodigal:002006;locus_tag=CHKEEEPN_01498;product=hypothetical protein
M-podarium_contig_144_1	Prodigal:002006	CDS	2129	3352	.	-	0	ID=CHKEEEPN_01499;inference=ab initio prediction:Prodigal:002006;locus_tag=CHKEEEPN_01499;product=hypothetical protein
M-podarium_contig_144_1	Prodigal:002006	CDS	3596	4156	.	-	0	ID=CHKEEEPN_01500;inference=ab initio prediction:Prodigal:002006;locus_tag=CHKEEEPN_01500;product=hypothetical protein
M-podarium_contig_144_1	Prodigal:002006	CDS	4370	4549	.	-	0	ID=CHKEEEPN_01501;inference=ab initio prediction:Prodigal:002006;locus_tag=CHKEEEPN_01501;product=hypothetical protein
M-podarium_contig_144_1	Prodigal:002006	CDS	4556	4777	.	-	0	ID=CHKEEEPN_01502;inference=ab initio prediction:Prodigal:002006;locus_tag=CHKEEEPN_01502;product=hypothetical protein
M-podarium_contig_144_1	Prodigal:002006	CDS	4940	5278	.	-	0	ID=CHKEEEPN_01503;inference=ab initio prediction:Prodigal:002006;locus_tag=CHKEEEPN_01503;product=hypothetical protein
M-podarium_contig_144_1	Prodigal:002006	CDS	5696	5899	.	-	0	ID=CHKEEEPN_01504;inference=ab initio prediction:Prodigal:002006;locus_tag=CHKEEEPN_01504;product=hypothetical protein
M-podarium_contig_144_1	Prodigal:002006	CDS	6020	6214	.	-	0	ID=CHKEEEPN_01505;inference=ab initio prediction:Prodigal:002006;locus_tag=CHKEEEPN_01505;product=hypothetical protein
M-podarium_contig_144_1	Prodigal:002006	CDS	6347	6631	.	-	0	ID=CHKEEEPN_01506;inference=ab initio prediction:Prodigal:002006;locus_tag=CHKEEEPN_01506;product=hypothetical protein
M-podarium_contig_144_1	Prodigal:002006	CDS	7448	7633	.	-	0	ID=CHKEEEPN_01507;inference=ab initio prediction:Prodigal:002006;locus_tag=CHKEEEPN_01507;product=hypothetical protein
M-podarium_contig_144_1	Prodigal:002006	CDS	7799	7987	.	-	0	ID=CHKEEEPN_01508;inference=ab initio prediction:Prodigal:002006;locus_tag=CHKEEEPN_01508;product=hypothetical protein
M-podarium_contig_144_1	Prodigal:002006	CDS	10556	11029	.	-	0	ID=CHKEEEPN_01509;inference=ab initio prediction:Prodigal:002006;locus_tag=CHKEEEPN_01509;product=hypothetical protein
M-podarium_contig_144_1	Prodigal:002006	CDS	11069	11314	.	-	0	ID=CHKEEEPN_01510;inference=ab initio prediction:Prodigal:002006;locus_tag=CHKEEEPN_01510;product=hypothetical protein
M-podarium_contig_144_1	Prodigal:002006	CDS	12128	12505	.	-	0	ID=CHKEEEPN_01511;inference=ab initio prediction:Prodigal:002006;locus_tag=CHKEEEPN_01511;product=hypothetical protein
M-podarium_contig_145_1	Prodigal:002006	CDS	1406	1702	.	-	0	ID=CHKEEEPN_01512;inference=ab initio prediction:Prodigal:002006;locus_tag=CHKEEEPN_01512;product=hypothetical protein
M-podarium_contig_145_1	Prodigal:002006	CDS	1734	1910	.	-	0	ID=CHKEEEPN_01513;inference=ab initio prediction:Prodigal:002006;locus_tag=CHKEEEPN_01513;product=hypothetical protein
M-podarium_contig_145_1	Aragorn:001002	tRNA	2617	2706	.	-	.	ID=CHKEEEPN_01514;inference=COORDINATES:profile:Aragorn:001002;locus_tag=CHKEEEPN_01514;product=tRNA-Ser(cga)
M-podarium_contig_145_1	Prodigal:002006	CDS	2840	4153	.	+	0	ID=CHKEEEPN_01515;Name=rarA;db_xref=COG:COG2256;gene=rarA;inference=ab initio prediction:Prodigal:002006,similar to AA sequence:UniProtKB:P0AAZ4;locus_tag=CHKEEEPN_01515;product=Replication-associated recombination protein A
M-podarium_contig_145_1	Prodigal:002006	CDS	4242	5738	.	+	0	ID=CHKEEEPN_01516;eC_number=3.4.17.19;db_xref=COG:COG2317;inference=ab initio prediction:Prodigal:002006,similar to AA sequence:UniProtKB:Q5SLM3;locus_tag=CHKEEEPN_01516;product=Thermostable carboxypeptidase 1
M-podarium_contig_146_1	Prodigal:002006	CDS	101	496	.	+	0	ID=CHKEEEPN_01517;inference=ab initio prediction:Prodigal:002006;locus_tag=CHKEEEPN_01517;product=hypothetical protein
M-podarium_contig_146_1	Prodigal:002006	CDS	493	933	.	+	0	ID=CHKEEEPN_01518;inference=ab initio prediction:Prodigal:002006;locus_tag=CHKEEEPN_01518;product=hypothetical protein
M-podarium_contig_146_1	Prodigal:002006	CDS	1051	2268	.	+	0	ID=CHKEEEPN_01519;eC_number=1.1.99.28;Name=gfo_1;gene=gfo_1;inference=ab initio prediction:Prodigal:002006,similar to AA sequence:UniProtKB:Q07982;locus_tag=CHKEEEPN_01519;product=Glucose--fructose oxidoreductase
M-podarium_contig_146_1	Prodigal:002006	CDS	2287	2730	.	+	0	ID=CHKEEEPN_01520;inference=ab initio prediction:Prodigal:002006;locus_tag=CHKEEEPN_01520;product=hypothetical protein
M-podarium_contig_147_1	Prodigal:002006	CDS	98	328	.	-	0	ID=CHKEEEPN_01521;inference=ab initio prediction:Prodigal:002006;locus_tag=CHKEEEPN_01521;product=hypothetical protein
M-podarium_contig_147_1	Prodigal:002006	CDS	462	3494	.	-	0	ID=CHKEEEPN_01522;inference=ab initio prediction:Prodigal:002006;locus_tag=CHKEEEPN_01522;product=hypothetical protein
M-podarium_contig_147_1	Prodigal:002006	CDS	3712	5103	.	+	0	ID=CHKEEEPN_01523;inference=ab initio prediction:Prodigal:002006,similar to AA sequence:UniProtKB:P0AE45;locus_tag=CHKEEEPN_01523;note=UPF0053 inner membrane protein YtfL;product=hypothetical protein
M-podarium_contig_147_1	Prodigal:002006	CDS	5112	5825	.	+	0	ID=CHKEEEPN_01524;eC_number=2.3.1.286;Name=cobB_1;db_xref=COG:COG0846;gene=cobB_1;inference=ab initio prediction:Prodigal:002006,similar to AA sequence:UniProtKB:P0A2F2;locus_tag=CHKEEEPN_01524;product=NAD-dependent protein deacylase
M-podarium_contig_147_1	Prodigal:002006	CDS	5833	6579	.	-	0	ID=CHKEEEPN_01525;inference=ab initio prediction:Prodigal:002006;locus_tag=CHKEEEPN_01525;product=hypothetical protein
M-podarium_contig_147_1	Prodigal:002006	CDS	6705	7574	.	-	0	ID=CHKEEEPN_01526;db_xref=COG:COG1305;inference=ab initio prediction:Prodigal:002006,similar to AA sequence:UniProtKB:P9WL93;locus_tag=CHKEEEPN_01526;product=putative protein
M-podarium_contig_147_1	Prodigal:002006	CDS	8118	8528	.	+	0	ID=CHKEEEPN_01527;inference=ab initio prediction:Prodigal:002006;locus_tag=CHKEEEPN_01527;product=hypothetical protein
M-podarium_contig_147_1	Prodigal:002006	CDS	8684	8917	.	-	0	ID=CHKEEEPN_01528;inference=ab initio prediction:Prodigal:002006;locus_tag=CHKEEEPN_01528;product=hypothetical protein
M-podarium_contig_148_1	Prodigal:002006	CDS	402	572	.	-	0	ID=CHKEEEPN_01529;inference=ab initio prediction:Prodigal:002006;locus_tag=CHKEEEPN_01529;product=hypothetical protein
M-podarium_contig_148_1	Prodigal:002006	CDS	739	1317	.	+	0	ID=CHKEEEPN_01530;inference=ab initio prediction:Prodigal:002006;locus_tag=CHKEEEPN_01530;product=hypothetical protein
M-podarium_contig_148_1	Prodigal:002006	CDS	1314	1808	.	+	0	ID=CHKEEEPN_01531;eC_number=3.1.-.-;Name=yrrK;db_xref=COG:COG0816;gene=yrrK;inference=ab initio prediction:Prodigal:002006,similar to AA sequence:UniProtKB:O34634;locus_tag=CHKEEEPN_01531;product=Putative pre-16S rRNA nuclease
M-podarium_contig_148_1	Prodigal:002006	CDS	1812	2492	.	-	0	ID=CHKEEEPN_01532;eC_number=4.2.1.103;Name=inhA;gene=inhA;inference=ab initio prediction:Prodigal:002006,similar to AA sequence:UniProtKB:Q8G9F9;locus_tag=CHKEEEPN_01532;product=Isonitrile hydratase
M-podarium_contig_148_1	Prodigal:002006	CDS	2520	3671	.	-	0	ID=CHKEEEPN_01533;inference=ab initio prediction:Prodigal:002006;locus_tag=CHKEEEPN_01533;product=hypothetical protein
M-podarium_contig_148_1	Prodigal:002006	CDS	3668	4474	.	-	0	ID=CHKEEEPN_01534;inference=ab initio prediction:Prodigal:002006;locus_tag=CHKEEEPN_01534;product=hypothetical protein
M-podarium_contig_149_1	Prodigal:002006	CDS	444	1454	.	-	0	ID=CHKEEEPN_01535;eC_number=5.1.3.7;Name=wbgU;gene=wbgU;inference=ab initio prediction:Prodigal:002006,similar to AA sequence:UniProtKB:Q7BJX9;locus_tag=CHKEEEPN_01535;product=UDP-N-acetylglucosamine 4-epimerase
M-podarium_contig_149_1	Prodigal:002006	CDS	1495	2817	.	-	0	ID=CHKEEEPN_01536;inference=ab initio prediction:Prodigal:002006;locus_tag=CHKEEEPN_01536;product=hypothetical protein
M-podarium_contig_149_1	Prodigal:002006	CDS	2825	3799	.	-	0	ID=CHKEEEPN_01537;inference=ab initio prediction:Prodigal:002006;locus_tag=CHKEEEPN_01537;product=hypothetical protein
M-podarium_contig_149_1	Prodigal:002006	CDS	3789	4817	.	-	0	ID=CHKEEEPN_01538;inference=ab initio prediction:Prodigal:002006;locus_tag=CHKEEEPN_01538;product=hypothetical protein
M-podarium_contig_149_1	Prodigal:002006	CDS	4837	7032	.	-	0	ID=CHKEEEPN_01539;inference=ab initio prediction:Prodigal:002006;locus_tag=CHKEEEPN_01539;product=hypothetical protein
M-podarium_contig_149_1	Prodigal:002006	CDS	7153	8010	.	-	0	ID=CHKEEEPN_01540;eC_number=2.4.1.187;inference=ab initio prediction:Prodigal:002006,protein motif:HAMAP:MF_02070;locus_tag=CHKEEEPN_01540;product=N-acetylglucosaminyldiphosphoundecaprenol N-acetyl-beta-D-mannosaminyltransferase
M-podarium_contig_149_1	Prodigal:002006	CDS	8024	9487	.	-	0	ID=CHKEEEPN_01541;inference=ab initio prediction:Prodigal:002006;locus_tag=CHKEEEPN_01541;product=hypothetical protein
M-podarium_contig_149_1	Prodigal:002006	CDS	10334	11146	.	+	0	ID=CHKEEEPN_01542;inference=ab initio prediction:Prodigal:002006;locus_tag=CHKEEEPN_01542;product=hypothetical protein
M-podarium_contig_149_1	Prodigal:002006	CDS	11146	11472	.	+	0	ID=CHKEEEPN_01543;Name=petJ_1;gene=petJ_1;inference=ab initio prediction:Prodigal:002006,protein motif:HAMAP:MF_00594;locus_tag=CHKEEEPN_01543;product=Cytochrome c6
M-podarium_contig_149_1	Prodigal:002006	CDS	11479	12231	.	-	0	ID=CHKEEEPN_01544;Name=aadR;db_xref=COG:COG0664;gene=aadR;inference=ab initio prediction:Prodigal:002006,similar to AA sequence:UniProtKB:Q01980;locus_tag=CHKEEEPN_01544;product=Transcriptional activatory protein AadR
M-podarium_contig_149_1	Prodigal:002006	CDS	12708	12986	.	+	0	ID=CHKEEEPN_01545;inference=ab initio prediction:Prodigal:002006;locus_tag=CHKEEEPN_01545;product=hypothetical protein
M-podarium_contig_149_1	Prodigal:002006	CDS	13329	13679	.	+	0	ID=CHKEEEPN_01546;inference=ab initio prediction:Prodigal:002006;locus_tag=CHKEEEPN_01546;product=hypothetical protein
M-podarium_contig_150_1	Prodigal:002006	CDS	127	969	.	+	0	ID=CHKEEEPN_01547;inference=ab initio prediction:Prodigal:002006;locus_tag=CHKEEEPN_01547;product=hypothetical protein
M-podarium_contig_150_1	Prodigal:002006	CDS	1205	1783	.	-	0	ID=CHKEEEPN_01548;inference=ab initio prediction:Prodigal:002006;locus_tag=CHKEEEPN_01548;product=hypothetical protein
M-podarium_contig_150_1	Prodigal:002006	CDS	1819	2991	.	-	0	ID=CHKEEEPN_01549;eC_number=1.1.1.1;db_xref=COG:COG1063;inference=ab initio prediction:Prodigal:002006,similar to AA sequence:UniProtKB:O07737;locus_tag=CHKEEEPN_01549;product=putative zinc-binding alcohol dehydrogenase
M-podarium_contig_150_1	Prodigal:002006	CDS	3077	4297	.	-	0	ID=CHKEEEPN_01550;inference=ab initio prediction:Prodigal:002006;locus_tag=CHKEEEPN_01550;product=hypothetical protein
M-podarium_contig_151_1	Prodigal:002006	CDS	50	376	.	+	0	ID=CHKEEEPN_01551;eC_number=2.1.1.228;Name=trmD;db_xref=COG:COG0336;gene=trmD;inference=ab initio prediction:Prodigal:002006,similar to AA sequence:UniProtKB:Q6G1R9;locus_tag=CHKEEEPN_01551;product=tRNA (guanine-N(1)-)-methyltransferase
M-podarium_contig_151_1	Prodigal:002006	CDS	550	1725	.	+	0	ID=CHKEEEPN_01552;eC_number=2.6.1.52;Name=serC;db_xref=COG:COG1932;gene=serC;inference=ab initio prediction:Prodigal:002006,similar to AA sequence:UniProtKB:P9WQ73;locus_tag=CHKEEEPN_01552;product=Phosphoserine aminotransferase
M-podarium_contig_151_1	Prodigal:002006	CDS	1886	3484	.	+	0	ID=CHKEEEPN_01553;eC_number=1.1.1.95;Name=serA;db_xref=COG:COG0111;gene=serA;inference=ab initio prediction:Prodigal:002006,similar to AA sequence:UniProtKB:P9WNX3;locus_tag=CHKEEEPN_01553;product=D-3-phosphoglycerate dehydrogenase
M-podarium_contig_151_1	Prodigal:002006	CDS	3570	3773	.	+	0	ID=CHKEEEPN_01554;inference=ab initio prediction:Prodigal:002006;locus_tag=CHKEEEPN_01554;product=hypothetical protein
M-podarium_contig_151_1	Prodigal:002006	CDS	3807	4121	.	-	0	ID=CHKEEEPN_01555;inference=ab initio prediction:Prodigal:002006;locus_tag=CHKEEEPN_01555;product=hypothetical protein
M-podarium_contig_151_1	Prodigal:002006	CDS	4383	5480	.	+	0	ID=CHKEEEPN_01556;eC_number=5.3.1.23;Name=mtnA;db_xref=COG:COG0182;gene=mtnA;inference=ab initio prediction:Prodigal:002006,similar to AA sequence:UniProtKB:Q2RXI0;locus_tag=CHKEEEPN_01556;product=Methylthioribose-1-phosphate isomerase
M-podarium_contig_151_1	Prodigal:002006	CDS	5501	5848	.	-	0	ID=CHKEEEPN_01557;inference=ab initio prediction:Prodigal:002006;locus_tag=CHKEEEPN_01557;product=hypothetical protein
M-podarium_contig_151_1	Aragorn:001002	tRNA	5918	5996	.	+	.	ID=CHKEEEPN_01558;inference=COORDINATES:profile:Aragorn:001002;locus_tag=CHKEEEPN_01558;product=tRNA-Pro(tgg)
M-podarium_contig_151_1	Prodigal:002006	CDS	7380	8957	.	-	0	ID=CHKEEEPN_01559;Name=atm1_2;db_xref=COG:COG5265;gene=atm1_2;inference=ab initio prediction:Prodigal:002006,similar to AA sequence:UniProtKB:Q2G506;locus_tag=CHKEEEPN_01559;product=ATM1-type heavy metal exporter
M-podarium_contig_152_1	Prodigal:002006	CDS	952	2322	.	+	0	ID=CHKEEEPN_01560;inference=ab initio prediction:Prodigal:002006;locus_tag=CHKEEEPN_01560;product=hypothetical protein
M-podarium_contig_153_1	Prodigal:002006	CDS	135	1058	.	+	0	ID=CHKEEEPN_01561;inference=ab initio prediction:Prodigal:002006;locus_tag=CHKEEEPN_01561;product=hypothetical protein
M-podarium_contig_153_1	Prodigal:002006	CDS	1174	1740	.	-	0	ID=CHKEEEPN_01562;inference=ab initio prediction:Prodigal:002006;locus_tag=CHKEEEPN_01562;product=hypothetical protein
M-podarium_contig_153_1	Prodigal:002006	CDS	2016	2783	.	+	0	ID=CHKEEEPN_01563;inference=ab initio prediction:Prodigal:002006;locus_tag=CHKEEEPN_01563;product=hypothetical protein
M-podarium_contig_153_1	Prodigal:002006	CDS	2767	3123	.	+	0	ID=CHKEEEPN_01564;inference=ab initio prediction:Prodigal:002006;locus_tag=CHKEEEPN_01564;product=hypothetical protein
M-podarium_contig_153_1	Prodigal:002006	CDS	3391	4836	.	+	0	ID=CHKEEEPN_01565;eC_number=4.2.2.-;Name=rlpA_2;gene=rlpA_2;inference=ab initio prediction:Prodigal:002006,protein motif:HAMAP:MF_02071;locus_tag=CHKEEEPN_01565;product=Endolytic peptidoglycan transglycosylase RlpA
M-podarium_contig_153_1	Prodigal:002006	CDS	4883	5308	.	-	0	ID=CHKEEEPN_01566;inference=ab initio prediction:Prodigal:002006;locus_tag=CHKEEEPN_01566;product=hypothetical protein
M-podarium_contig_154_1	Prodigal:002006	CDS	1574	2995	.	-	0	ID=CHKEEEPN_01567;inference=ab initio prediction:Prodigal:002006;locus_tag=CHKEEEPN_01567;product=hypothetical protein
M-podarium_contig_154_1	Prodigal:002006	CDS	3189	3818	.	-	0	ID=CHKEEEPN_01568;inference=ab initio prediction:Prodigal:002006;locus_tag=CHKEEEPN_01568;product=hypothetical protein
M-podarium_contig_154_1	Prodigal:002006	CDS	3815	4399	.	-	0	ID=CHKEEEPN_01569;inference=ab initio prediction:Prodigal:002006;locus_tag=CHKEEEPN_01569;product=hypothetical protein
M-podarium_contig_154_1	Prodigal:002006	CDS	4797	5858	.	-	0	ID=CHKEEEPN_01570;eC_number=3.1.4.-;Name=rpfG;db_xref=COG:COG3437;gene=rpfG;inference=ab initio prediction:Prodigal:002006,similar to AA sequence:UniProtKB:Q4UU85;locus_tag=CHKEEEPN_01570;product=Cyclic di-GMP phosphodiesterase response regulator RpfG
M-podarium_contig_154_1	Prodigal:002006	CDS	6034	6894	.	-	0	ID=CHKEEEPN_01571;inference=ab initio prediction:Prodigal:002006;locus_tag=CHKEEEPN_01571;product=hypothetical protein
M-podarium_contig_154_1	Prodigal:002006	CDS	7269	8807	.	+	0	ID=CHKEEEPN_01572;eC_number=2.7.13.3;Name=fixL_1;gene=fixL_1;inference=ab initio prediction:Prodigal:002006,similar to AA sequence:UniProtKB:P23222;locus_tag=CHKEEEPN_01572;product=Sensor protein FixL
M-podarium_contig_154_1	Prodigal:002006	CDS	8811	9428	.	+	0	ID=CHKEEEPN_01573;Name=fixJ;gene=fixJ;inference=ab initio prediction:Prodigal:002006,similar to AA sequence:UniProtKB:P10958;locus_tag=CHKEEEPN_01573;product=Transcriptional regulatory protein FixJ
M-podarium_contig_155_1	Prodigal:002006	CDS	865	2037	.	-	0	ID=CHKEEEPN_01574;inference=ab initio prediction:Prodigal:002006;locus_tag=CHKEEEPN_01574;product=hypothetical protein
M-podarium_contig_155_1	Prodigal:002006	CDS	2464	3954	.	-	0	ID=CHKEEEPN_01575;Name=amtB;gene=amtB;inference=ab initio prediction:Prodigal:002006,similar to AA sequence:UniProtKB:P69681;locus_tag=CHKEEEPN_01575;product=Ammonia channel
M-podarium_contig_155_1	Prodigal:002006	CDS	4100	4438	.	-	0	ID=CHKEEEPN_01576;Name=glnK;db_xref=COG:COG0347;gene=glnK;inference=ab initio prediction:Prodigal:002006,similar to AA sequence:UniProtKB:P0AC55;locus_tag=CHKEEEPN_01576;product=Nitrogen regulatory protein P-II 2
M-podarium_contig_155_1	Prodigal:002006	CDS	4698	5579	.	-	0	ID=CHKEEEPN_01577;eC_number=3.1.2.-;Name=tesB;db_xref=COG:COG1946;gene=tesB;inference=ab initio prediction:Prodigal:002006,similar to AA sequence:UniProtKB:P0AGG2;locus_tag=CHKEEEPN_01577;product=Acyl-CoA thioesterase 2
M-podarium_contig_155_1	Prodigal:002006	CDS	5809	7098	.	+	0	ID=CHKEEEPN_01578;eC_number=1.14.13.-;Name=ubiL;db_xref=COG:COG0654;gene=ubiL;inference=ab initio prediction:Prodigal:002006,similar to AA sequence:UniProtKB:Q2RMZ4;locus_tag=CHKEEEPN_01578;product=Ubiquinone hydroxylase UbiL
M-podarium_contig_155_1	Prodigal:002006	CDS	7118	8806	.	-	0	ID=CHKEEEPN_01579;inference=ab initio prediction:Prodigal:002006;locus_tag=CHKEEEPN_01579;product=hypothetical protein
M-podarium_contig_155_1	Prodigal:002006	CDS	9249	9812	.	+	0	ID=CHKEEEPN_01580;Name=frr;db_xref=COG:COG0233;gene=frr;inference=ab initio prediction:Prodigal:002006,similar to AA sequence:UniProtKB:P81101;locus_tag=CHKEEEPN_01580;product=Ribosome-recycling factor
M-podarium_contig_155_1	Prodigal:002006	CDS	9896	10699	.	+	0	ID=CHKEEEPN_01581;eC_number=2.5.1.31;Name=uppS;gene=uppS;inference=ab initio prediction:Prodigal:002006,similar to AA sequence:UniProtKB:O82827;locus_tag=CHKEEEPN_01581;product=Ditrans%2Cpolycis-undecaprenyl-diphosphate synthase ((2E%2C6E)-farnesyl-diphosphate specific)
M-podarium_contig_155_1	Prodigal:002006	CDS	10699	11565	.	+	0	ID=CHKEEEPN_01582;inference=ab initio prediction:Prodigal:002006;locus_tag=CHKEEEPN_01582;product=hypothetical protein
M-podarium_contig_155_1	Prodigal:002006	CDS	11580	12758	.	+	0	ID=CHKEEEPN_01583;eC_number=1.1.1.267;Name=dxr;gene=dxr;inference=ab initio prediction:Prodigal:002006,similar to AA sequence:UniProtKB:Q9X5F2;locus_tag=CHKEEEPN_01583;product=1-deoxy-D-xylulose 5-phosphate reductoisomerase
M-podarium_contig_155_1	Prodigal:002006	CDS	12974	14134	.	+	0	ID=CHKEEEPN_01584;eC_number=3.4.24.-;Name=mmpA;db_xref=COG:COG0750;gene=mmpA;inference=ab initio prediction:Prodigal:002006,similar to AA sequence:UniProtKB:Q9A710;locus_tag=CHKEEEPN_01584;product=Metalloprotease MmpA
M-podarium_contig_155_1	Prodigal:002006	CDS	14484	17048	.	+	0	ID=CHKEEEPN_01585;Name=bamA_2;db_xref=COG:COG4775;gene=bamA_2;inference=ab initio prediction:Prodigal:002006,similar to AA sequence:UniProtKB:Q9K1H0;locus_tag=CHKEEEPN_01585;product=Outer membrane protein assembly factor BamA
M-podarium_contig_155_1	Prodigal:002006	CDS	17214	18269	.	+	0	ID=CHKEEEPN_01586;eC_number=2.3.1.-;Name=lpxD;db_xref=COG:COG1044;gene=lpxD;inference=ab initio prediction:Prodigal:002006,similar to AA sequence:UniProtKB:P0CD76;locus_tag=CHKEEEPN_01586;product=UDP-3-O-acylglucosamine N-acyltransferase
M-podarium_contig_155_1	Prodigal:002006	CDS	18505	19401	.	-	0	ID=CHKEEEPN_01587;inference=ab initio prediction:Prodigal:002006;locus_tag=CHKEEEPN_01587;product=hypothetical protein
M-podarium_contig_155_1	Prodigal:002006	CDS	19511	20236	.	-	0	ID=CHKEEEPN_01588;inference=ab initio prediction:Prodigal:002006;locus_tag=CHKEEEPN_01588;product=hypothetical protein
M-podarium_contig_155_1	Prodigal:002006	CDS	20479	20985	.	+	0	ID=CHKEEEPN_01589;inference=ab initio prediction:Prodigal:002006;locus_tag=CHKEEEPN_01589;product=hypothetical protein
M-podarium_contig_155_1	Prodigal:002006	CDS	21211	21750	.	+	0	ID=CHKEEEPN_01590;eC_number=3.6.1.1;Name=ppa;db_xref=COG:COG0221;gene=ppa;inference=ab initio prediction:Prodigal:002006,similar to AA sequence:UniProtKB:P0A7A9;locus_tag=CHKEEEPN_01590;product=Inorganic pyrophosphatase
M-podarium_contig_156_1	Prodigal:002006	CDS	45	479	.	-	0	ID=CHKEEEPN_01591;inference=ab initio prediction:Prodigal:002006;locus_tag=CHKEEEPN_01591;product=hypothetical protein
M-podarium_contig_156_1	Prodigal:002006	CDS	868	1029	.	+	0	ID=CHKEEEPN_01592;inference=ab initio prediction:Prodigal:002006;locus_tag=CHKEEEPN_01592;product=hypothetical protein
M-podarium_contig_156_1	Prodigal:002006	CDS	1098	1421	.	-	0	ID=CHKEEEPN_01593;Name=cutA;db_xref=COG:COG1324;gene=cutA;inference=ab initio prediction:Prodigal:002006,similar to AA sequence:UniProtKB:P69488;locus_tag=CHKEEEPN_01593;product=Divalent-cation tolerance protein CutA
M-podarium_contig_156_1	Prodigal:002006	CDS	1527	2297	.	+	0	ID=CHKEEEPN_01594;eC_number=2.7.1.23;Name=nadK_1;db_xref=COG:COG0061;gene=nadK_1;inference=ab initio prediction:Prodigal:002006,similar to AA sequence:UniProtKB:P65779;locus_tag=CHKEEEPN_01594;product=NAD kinase
M-podarium_contig_156_1	Prodigal:002006	CDS	2416	5397	.	-	0	ID=CHKEEEPN_01595;inference=ab initio prediction:Prodigal:002006;locus_tag=CHKEEEPN_01595;product=hypothetical protein
M-podarium_contig_156_1	Prodigal:002006	CDS	5698	5949	.	-	0	ID=CHKEEEPN_01596;inference=ab initio prediction:Prodigal:002006;locus_tag=CHKEEEPN_01596;product=hypothetical protein
M-podarium_contig_156_1	Prodigal:002006	CDS	6032	6523	.	-	0	ID=CHKEEEPN_01597;inference=ab initio prediction:Prodigal:002006;locus_tag=CHKEEEPN_01597;product=hypothetical protein
M-podarium_contig_157_1	Prodigal:002006	CDS	496	1650	.	-	0	ID=CHKEEEPN_01598;inference=ab initio prediction:Prodigal:002006;locus_tag=CHKEEEPN_01598;product=hypothetical protein
M-podarium_contig_157_1	Prodigal:002006	CDS	1776	3242	.	-	0	ID=CHKEEEPN_01599;eC_number=2.7.13.3;inference=ab initio prediction:Prodigal:002006,similar to AA sequence:UniProtKB:Q8YC53;locus_tag=CHKEEEPN_01599;product=Blue-light-activated histidine kinase
M-podarium_contig_157_1	Prodigal:002006	CDS	3489	5021	.	-	0	ID=CHKEEEPN_01600;eC_number=6.2.1.3;Name=lcfB_2;db_xref=COG:COG0318;gene=lcfB_2;inference=ab initio prediction:Prodigal:002006,similar to AA sequence:UniProtKB:O07610;locus_tag=CHKEEEPN_01600;product=Long-chain-fatty-acid--CoA ligase
M-podarium_contig_157_1	Prodigal:002006	CDS	5165	5611	.	-	0	ID=CHKEEEPN_01601;inference=ab initio prediction:Prodigal:002006;locus_tag=CHKEEEPN_01601;product=hypothetical protein
M-podarium_contig_157_1	Prodigal:002006	CDS	5945	6817	.	+	0	ID=CHKEEEPN_01602;inference=ab initio prediction:Prodigal:002006;locus_tag=CHKEEEPN_01602;product=hypothetical protein
M-podarium_contig_157_1	Prodigal:002006	CDS	6854	8077	.	-	0	ID=CHKEEEPN_01603;eC_number=1.3.1.114;Name=baiN;db_xref=COG:COG2081;gene=baiN;inference=ab initio prediction:Prodigal:002006,similar to AA sequence:UniProtKB:B0NAQ4;locus_tag=CHKEEEPN_01603;product=3-dehydro-bile acid delta(4%2C6)-reductase
M-podarium_contig_157_1	Prodigal:002006	CDS	8374	9399	.	+	0	ID=CHKEEEPN_01604;Name=alx;db_xref=COG:COG0861;gene=alx;inference=ab initio prediction:Prodigal:002006,similar to AA sequence:UniProtKB:P42601;locus_tag=CHKEEEPN_01604;product=Putative membrane-bound redox modulator Alx
M-podarium_contig_157_1	Prodigal:002006	CDS	9542	9841	.	+	0	ID=CHKEEEPN_01605;inference=ab initio prediction:Prodigal:002006;locus_tag=CHKEEEPN_01605;product=hypothetical protein
M-podarium_contig_157_1	Prodigal:002006	CDS	10000	10962	.	-	0	ID=CHKEEEPN_01606;inference=ab initio prediction:Prodigal:002006,similar to AA sequence:ISfinder:ISHne4;locus_tag=CHKEEEPN_01606;product=IS110 family transposase ISHne4
M-podarium_contig_158_1	Prodigal:002006	CDS	18	344	.	+	0	ID=CHKEEEPN_01607;eC_number=5.6.2.2;Name=gyrB;gene=gyrB;inference=ab initio prediction:Prodigal:002006,similar to AA sequence:UniProtKB:B8GXQ0;locus_tag=CHKEEEPN_01607;product=DNA gyrase subunit B
M-podarium_contig_158_1	Prodigal:002006	CDS	1080	1421	.	-	0	ID=CHKEEEPN_01608;inference=ab initio prediction:Prodigal:002006;locus_tag=CHKEEEPN_01608;product=hypothetical protein
M-podarium_contig_158_1	Prodigal:002006	CDS	1431	2219	.	-	0	ID=CHKEEEPN_01609;inference=ab initio prediction:Prodigal:002006;locus_tag=CHKEEEPN_01609;product=hypothetical protein
M-podarium_contig_158_1	Prodigal:002006	CDS	2238	3419	.	-	0	ID=CHKEEEPN_01610;inference=ab initio prediction:Prodigal:002006;locus_tag=CHKEEEPN_01610;product=hypothetical protein
M-podarium_contig_158_1	Prodigal:002006	CDS	3416	3760	.	-	0	ID=CHKEEEPN_01611;inference=ab initio prediction:Prodigal:002006;locus_tag=CHKEEEPN_01611;product=hypothetical protein
M-podarium_contig_158_1	Prodigal:002006	CDS	3764	4396	.	-	0	ID=CHKEEEPN_01612;eC_number=6.3.4.20;Name=queC_2;gene=queC_2;inference=ab initio prediction:Prodigal:002006,protein motif:HAMAP:MF_01633;locus_tag=CHKEEEPN_01612;product=7-cyano-7-deazaguanine synthase
M-podarium_contig_158_1	Prodigal:002006	CDS	4393	5415	.	-	0	ID=CHKEEEPN_01613;eC_number=2.7.1.92;Name=iolC;gene=iolC;inference=ab initio prediction:Prodigal:002006,protein motif:HAMAP:MF_01668;locus_tag=CHKEEEPN_01613;product=5-dehydro-2-deoxygluconokinase
M-podarium_contig_158_1	Prodigal:002006	CDS	5577	5987	.	-	0	ID=CHKEEEPN_01614;inference=ab initio prediction:Prodigal:002006;locus_tag=CHKEEEPN_01614;product=hypothetical protein
M-podarium_contig_158_1	Prodigal:002006	CDS	6041	6775	.	-	0	ID=CHKEEEPN_01615;eC_number=4.2.99.18;Name=ogg_1;gene=ogg_1;inference=ab initio prediction:Prodigal:002006,protein motif:HAMAP:MF_00241;locus_tag=CHKEEEPN_01615;product=N-glycosylase/DNA lyase
M-podarium_contig_158_1	Prodigal:002006	CDS	6827	7171	.	+	0	ID=CHKEEEPN_01616;inference=ab initio prediction:Prodigal:002006;locus_tag=CHKEEEPN_01616;product=hypothetical protein
M-podarium_contig_158_1	Prodigal:002006	CDS	7604	7954	.	-	0	ID=CHKEEEPN_01617;inference=ab initio prediction:Prodigal:002006;locus_tag=CHKEEEPN_01617;product=hypothetical protein
M-podarium_contig_158_1	Prodigal:002006	CDS	8398	9243	.	-	0	ID=CHKEEEPN_01618;inference=ab initio prediction:Prodigal:002006;locus_tag=CHKEEEPN_01618;product=hypothetical protein
M-podarium_contig_158_1	Prodigal:002006	CDS	9236	10681	.	-	0	ID=CHKEEEPN_01619;eC_number=3.1.5.1;Name=dgt_1;db_xref=COG:COG0232;gene=dgt_1;inference=ab initio prediction:Prodigal:002006,similar to AA sequence:UniProtKB:P15723;locus_tag=CHKEEEPN_01619;product=Deoxyguanosinetriphosphate triphosphohydrolase
M-podarium_contig_158_1	Prodigal:002006	CDS	11161	11682	.	-	0	ID=CHKEEEPN_01620;inference=ab initio prediction:Prodigal:002006;locus_tag=CHKEEEPN_01620;product=hypothetical protein
M-podarium_contig_158_1	Prodigal:002006	CDS	12235	13527	.	-	0	ID=CHKEEEPN_01621;inference=ab initio prediction:Prodigal:002006;locus_tag=CHKEEEPN_01621;product=hypothetical protein
M-podarium_contig_158_1	Prodigal:002006	CDS	14726	15460	.	-	0	ID=CHKEEEPN_01622;inference=ab initio prediction:Prodigal:002006;locus_tag=CHKEEEPN_01622;product=hypothetical protein
M-podarium_contig_158_1	Prodigal:002006	CDS	15562	15735	.	-	0	ID=CHKEEEPN_01623;inference=ab initio prediction:Prodigal:002006;locus_tag=CHKEEEPN_01623;product=hypothetical protein
M-podarium_contig_158_1	Prodigal:002006	CDS	16309	16773	.	-	0	ID=CHKEEEPN_01624;inference=ab initio prediction:Prodigal:002006;locus_tag=CHKEEEPN_01624;product=hypothetical protein
M-podarium_contig_159_1	Prodigal:002006	CDS	95	1345	.	+	0	ID=CHKEEEPN_01625;inference=ab initio prediction:Prodigal:002006;locus_tag=CHKEEEPN_01625;product=hypothetical protein
M-podarium_contig_159_1	Prodigal:002006	CDS	1349	1594	.	+	0	ID=CHKEEEPN_01626;inference=ab initio prediction:Prodigal:002006;locus_tag=CHKEEEPN_01626;product=hypothetical protein
M-podarium_contig_159_1	Prodigal:002006	CDS	1646	2194	.	+	0	ID=CHKEEEPN_01627;inference=ab initio prediction:Prodigal:002006;locus_tag=CHKEEEPN_01627;product=hypothetical protein
M-podarium_contig_159_1	Prodigal:002006	CDS	2225	3214	.	+	0	ID=CHKEEEPN_01628;inference=ab initio prediction:Prodigal:002006;locus_tag=CHKEEEPN_01628;product=hypothetical protein
M-podarium_contig_159_1	Prodigal:002006	CDS	3335	3583	.	+	0	ID=CHKEEEPN_01629;inference=ab initio prediction:Prodigal:002006;locus_tag=CHKEEEPN_01629;product=hypothetical protein
M-podarium_contig_159_1	Prodigal:002006	CDS	3596	3820	.	+	0	ID=CHKEEEPN_01630;inference=ab initio prediction:Prodigal:002006;locus_tag=CHKEEEPN_01630;product=hypothetical protein
M-podarium_contig_159_1	Prodigal:002006	CDS	3854	4045	.	+	0	ID=CHKEEEPN_01631;inference=ab initio prediction:Prodigal:002006;locus_tag=CHKEEEPN_01631;product=hypothetical protein
M-podarium_contig_159_1	Prodigal:002006	CDS	4064	4381	.	+	0	ID=CHKEEEPN_01632;inference=ab initio prediction:Prodigal:002006;locus_tag=CHKEEEPN_01632;product=hypothetical protein
M-podarium_contig_159_1	Prodigal:002006	CDS	4403	5167	.	+	0	ID=CHKEEEPN_01633;inference=ab initio prediction:Prodigal:002006;locus_tag=CHKEEEPN_01633;product=hypothetical protein
M-podarium_contig_159_1	Prodigal:002006	CDS	5720	6214	.	+	0	ID=CHKEEEPN_01634;inference=ab initio prediction:Prodigal:002006;locus_tag=CHKEEEPN_01634;product=hypothetical protein
M-podarium_contig_159_1	Prodigal:002006	CDS	6257	6577	.	+	0	ID=CHKEEEPN_01635;inference=ab initio prediction:Prodigal:002006;locus_tag=CHKEEEPN_01635;product=hypothetical protein
M-podarium_contig_159_1	Prodigal:002006	CDS	7622	8056	.	+	0	ID=CHKEEEPN_01636;inference=ab initio prediction:Prodigal:002006;locus_tag=CHKEEEPN_01636;product=hypothetical protein
M-podarium_contig_159_1	Prodigal:002006	CDS	8078	8644	.	+	0	ID=CHKEEEPN_01637;inference=ab initio prediction:Prodigal:002006;locus_tag=CHKEEEPN_01637;product=hypothetical protein
M-podarium_contig_159_1	Prodigal:002006	CDS	8813	9004	.	+	0	ID=CHKEEEPN_01638;inference=ab initio prediction:Prodigal:002006;locus_tag=CHKEEEPN_01638;product=hypothetical protein
M-podarium_contig_159_1	Prodigal:002006	CDS	9134	9328	.	+	0	ID=CHKEEEPN_01639;inference=ab initio prediction:Prodigal:002006;locus_tag=CHKEEEPN_01639;product=hypothetical protein
M-podarium_contig_159_1	Prodigal:002006	CDS	9422	11407	.	+	0	ID=CHKEEEPN_01640;inference=ab initio prediction:Prodigal:002006;locus_tag=CHKEEEPN_01640;product=hypothetical protein
M-podarium_contig_159_1	Prodigal:002006	CDS	11642	12232	.	+	0	ID=CHKEEEPN_01641;inference=ab initio prediction:Prodigal:002006;locus_tag=CHKEEEPN_01641;product=hypothetical protein
M-podarium_contig_159_1	Prodigal:002006	CDS	12395	13114	.	+	0	ID=CHKEEEPN_01642;inference=ab initio prediction:Prodigal:002006;locus_tag=CHKEEEPN_01642;product=hypothetical protein
M-podarium_contig_159_1	Prodigal:002006	CDS	13235	14257	.	+	0	ID=CHKEEEPN_01643;inference=ab initio prediction:Prodigal:002006;locus_tag=CHKEEEPN_01643;product=hypothetical protein
M-podarium_contig_159_1	Prodigal:002006	CDS	14393	14614	.	+	0	ID=CHKEEEPN_01644;inference=ab initio prediction:Prodigal:002006;locus_tag=CHKEEEPN_01644;product=hypothetical protein
M-podarium_contig_159_1	Prodigal:002006	CDS	14786	15112	.	+	0	ID=CHKEEEPN_01645;inference=ab initio prediction:Prodigal:002006;locus_tag=CHKEEEPN_01645;product=hypothetical protein
M-podarium_contig_159_1	Prodigal:002006	CDS	15589	16389	.	-	0	ID=CHKEEEPN_01646;inference=ab initio prediction:Prodigal:002006;locus_tag=CHKEEEPN_01646;product=hypothetical protein
M-podarium_contig_159_1	Prodigal:002006	CDS	17249	18253	.	+	0	ID=CHKEEEPN_01647;inference=ab initio prediction:Prodigal:002006;locus_tag=CHKEEEPN_01647;product=hypothetical protein
M-podarium_contig_159_1	Prodigal:002006	CDS	18311	19243	.	-	0	ID=CHKEEEPN_01648;Name=moaA_2;gene=moaA_2;inference=ab initio prediction:Prodigal:002006,protein motif:HAMAP:MF_01225_A;locus_tag=CHKEEEPN_01648;product=GTP 3'%2C8-cyclase
M-podarium_contig_159_1	Prodigal:002006	CDS	19258	20133	.	-	0	ID=CHKEEEPN_01649;inference=ab initio prediction:Prodigal:002006;locus_tag=CHKEEEPN_01649;product=hypothetical protein
M-podarium_contig_159_1	Prodigal:002006	CDS	20130	20540	.	-	0	ID=CHKEEEPN_01650;inference=ab initio prediction:Prodigal:002006;locus_tag=CHKEEEPN_01650;product=hypothetical protein
M-podarium_contig_160_1	Prodigal:002006	CDS	577	1191	.	+	0	ID=CHKEEEPN_01651;inference=ab initio prediction:Prodigal:002006;locus_tag=CHKEEEPN_01651;product=hypothetical protein
[truncated: 6,152,111 more chars]
