# Supplementary material for: Comprehensive Comparative Genomics and Phenotyping of Methylobacterium Species
Source: Front Microbiol. 2021 Oct 6;12:740610. doi: 10.3389/fmicb.2021.740610 (PMC8561711; doi:10.3389/fmicb.2021.740610)
Supplement: Supplementary file 12 [file Data_Sheet_6.ZIP › Mic_thermotolerans.gff]

##gff-version 3
##sequence-region CP045423.1 1 3823049
CP045423.1	Prodigal:002006	CDS	101	1612	.	+	0	ID=GCKFODOM_00001;Name=dnaA_1;gene=dnaA_1;inference=ab initio prediction:Prodigal:002006,similar to AA sequence:UniProtKB:P68866;locus_tag=GCKFODOM_00001;product=Chromosomal replication initiator protein DnaA
CP045423.1	Prodigal:002006	CDS	1793	2911	.	+	0	ID=GCKFODOM_00002;Name=dnaN;gene=dnaN;inference=ab initio prediction:Prodigal:002006,similar to AA sequence:UniProtKB:B8GXP6;locus_tag=GCKFODOM_00002;product=Beta sliding clamp
CP045423.1	Prodigal:002006	CDS	2925	3278	.	-	0	ID=GCKFODOM_00003;inference=ab initio prediction:Prodigal:002006;locus_tag=GCKFODOM_00003;product=hypothetical protein
CP045423.1	Prodigal:002006	CDS	3433	4593	.	+	0	ID=GCKFODOM_00004;Name=recF_1;db_xref=COG:COG1195;gene=recF_1;inference=ab initio prediction:Prodigal:002006,similar to AA sequence:UniProtKB:Q9RVE0;locus_tag=GCKFODOM_00004;product=DNA replication and repair protein RecF
CP045423.1	Prodigal:002006	CDS	4590	5387	.	+	0	ID=GCKFODOM_00005;inference=ab initio prediction:Prodigal:002006;locus_tag=GCKFODOM_00005;product=hypothetical protein
CP045423.1	Prodigal:002006	CDS	5503	6117	.	+	0	ID=GCKFODOM_00006;Name=rhtB_1;db_xref=COG:COG1280;gene=rhtB_1;inference=ab initio prediction:Prodigal:002006,similar to AA sequence:UniProtKB:P0AG34;locus_tag=GCKFODOM_00006;product=Homoserine/homoserine lactone efflux protein
CP045423.1	Prodigal:002006	CDS	6443	8869	.	+	0	ID=GCKFODOM_00007;eC_number=5.6.2.2;Name=gyrB;gene=gyrB;inference=ab initio prediction:Prodigal:002006,similar to AA sequence:UniProtKB:B8GXQ0;locus_tag=GCKFODOM_00007;product=DNA gyrase subunit B
CP045423.1	Prodigal:002006	CDS	9217	11208	.	-	0	ID=GCKFODOM_00008;inference=ab initio prediction:Prodigal:002006;locus_tag=GCKFODOM_00008;product=hypothetical protein
CP045423.1	Prodigal:002006	CDS	11234	13186	.	-	0	ID=GCKFODOM_00009;inference=ab initio prediction:Prodigal:002006;locus_tag=GCKFODOM_00009;product=hypothetical protein
CP045423.1	Prodigal:002006	CDS	13186	13821	.	-	0	ID=GCKFODOM_00010;inference=ab initio prediction:Prodigal:002006;locus_tag=GCKFODOM_00010;product=hypothetical protein
CP045423.1	Prodigal:002006	CDS	14139	14816	.	-	0	ID=GCKFODOM_00011;inference=ab initio prediction:Prodigal:002006;locus_tag=GCKFODOM_00011;product=hypothetical protein
CP045423.1	Prodigal:002006	CDS	14939	15355	.	-	0	ID=GCKFODOM_00012;Name=hmrR_1;gene=hmrR_1;inference=ab initio prediction:Prodigal:002006,similar to AA sequence:UniProtKB:Q9X5X4;locus_tag=GCKFODOM_00012;product=HTH-type transcriptional regulator HmrR
CP045423.1	Prodigal:002006	CDS	15433	17550	.	+	0	ID=GCKFODOM_00013;eC_number=3.6.3.3;Name=zntA;gene=zntA;inference=ab initio prediction:Prodigal:002006,similar to AA sequence:UniProtKB:Q3YW59;locus_tag=GCKFODOM_00013;product=Zinc/cadmium/lead-transporting P-type ATPase
CP045423.1	Prodigal:002006	CDS	17558	18232	.	+	0	ID=GCKFODOM_00014;eC_number=2.1.1.163;Name=COQ5_1;gene=COQ5_1;inference=ab initio prediction:Prodigal:002006,protein motif:HAMAP:MF_01813;locus_tag=GCKFODOM_00014;product=2-methoxy-6-polyprenyl-1%2C4-benzoquinol methylase%2C mitochondrial
CP045423.1	Prodigal:002006	CDS	18229	18741	.	+	0	ID=GCKFODOM_00015;eC_number=3.4.23.36;Name=lspA_1;db_xref=COG:COG0597;gene=lspA_1;inference=ab initio prediction:Prodigal:002006,similar to AA sequence:UniProtKB:P00804;locus_tag=GCKFODOM_00015;product=Lipoprotein signal peptidase
CP045423.1	Prodigal:002006	CDS	18738	19367	.	+	0	ID=GCKFODOM_00016;Name=czcD_1;db_xref=COG:COG1230;gene=czcD_1;inference=ab initio prediction:Prodigal:002006,similar to AA sequence:UniProtKB:O07084;locus_tag=GCKFODOM_00016;product=Cadmium%2C cobalt and zinc/H(+)-K(+) antiporter
CP045423.1	Prodigal:002006	CDS	19534	20712	.	+	0	ID=GCKFODOM_00017;inference=ab initio prediction:Prodigal:002006;locus_tag=GCKFODOM_00017;product=hypothetical protein
CP045423.1	Prodigal:002006	CDS	20779	22848	.	-	0	ID=GCKFODOM_00018;eC_number=6.3.5.1;Name=nadE_1;db_xref=COG:COG0171;gene=nadE_1;inference=ab initio prediction:Prodigal:002006,similar to AA sequence:UniProtKB:P9WJJ3;locus_tag=GCKFODOM_00018;product=Glutamine-dependent NAD(+) synthetase
CP045423.1	Prodigal:002006	CDS	23042	24406	.	-	0	ID=GCKFODOM_00019;eC_number=6.2.1.30;db_xref=COG:COG1541;inference=ab initio prediction:Prodigal:002006,similar to AA sequence:UniProtKB:Q72K16;locus_tag=GCKFODOM_00019;product=Phenylacetate-coenzyme A ligase
CP045423.1	Prodigal:002006	CDS	24735	25307	.	-	0	ID=GCKFODOM_00020;inference=ab initio prediction:Prodigal:002006;locus_tag=GCKFODOM_00020;product=hypothetical protein
CP045423.1	Prodigal:002006	CDS	25516	26022	.	-	0	ID=GCKFODOM_00021;inference=ab initio prediction:Prodigal:002006;locus_tag=GCKFODOM_00021;product=hypothetical protein
CP045423.1	Prodigal:002006	CDS	26338	27081	.	+	0	ID=GCKFODOM_00022;inference=ab initio prediction:Prodigal:002006;locus_tag=GCKFODOM_00022;product=hypothetical protein
CP045423.1	Prodigal:002006	CDS	27173	27556	.	+	0	ID=GCKFODOM_00023;inference=ab initio prediction:Prodigal:002006;locus_tag=GCKFODOM_00023;product=hypothetical protein
CP045423.1	Prodigal:002006	CDS	27776	28279	.	+	0	ID=GCKFODOM_00024;inference=ab initio prediction:Prodigal:002006;locus_tag=GCKFODOM_00024;product=hypothetical protein
CP045423.1	Prodigal:002006	CDS	28289	28927	.	+	0	ID=GCKFODOM_00025;inference=ab initio prediction:Prodigal:002006;locus_tag=GCKFODOM_00025;product=hypothetical protein
CP045423.1	Prodigal:002006	CDS	28924	29418	.	+	0	ID=GCKFODOM_00026;Name=bdbC;gene=bdbC;inference=ab initio prediction:Prodigal:002006,protein motif:HAMAP:MF_00287;locus_tag=GCKFODOM_00026;product=disulfide formation protein
CP045423.1	Prodigal:002006	CDS	29411	30067	.	+	0	ID=GCKFODOM_00027;inference=ab initio prediction:Prodigal:002006;locus_tag=GCKFODOM_00027;product=hypothetical protein
CP045423.1	Prodigal:002006	CDS	30151	30876	.	+	0	ID=GCKFODOM_00028;Name=dipZ_1;db_xref=COG:COG0785;gene=dipZ_1;inference=ab initio prediction:Prodigal:002006,similar to AA sequence:UniProtKB:P9WG63;locus_tag=GCKFODOM_00028;product=Protein DipZ
CP045423.1	Prodigal:002006	CDS	30903	31640	.	-	0	ID=GCKFODOM_00029;inference=ab initio prediction:Prodigal:002006;locus_tag=GCKFODOM_00029;product=hypothetical protein
CP045423.1	Prodigal:002006	CDS	31967	32638	.	+	0	ID=GCKFODOM_00030;inference=ab initio prediction:Prodigal:002006;locus_tag=GCKFODOM_00030;product=hypothetical protein
CP045423.1	Prodigal:002006	CDS	32714	33142	.	+	0	ID=GCKFODOM_00031;eC_number=3.5.4.19;Name=hisI_1;gene=hisI_1;inference=ab initio prediction:Prodigal:002006,protein motif:HAMAP:MF_01021;locus_tag=GCKFODOM_00031;product=Phosphoribosyl-AMP cyclohydrolase
CP045423.1	Prodigal:002006	CDS	33297	33665	.	+	0	ID=GCKFODOM_00032;inference=ab initio prediction:Prodigal:002006;locus_tag=GCKFODOM_00032;product=hypothetical protein
CP045423.1	Prodigal:002006	CDS	33767	34162	.	+	0	ID=GCKFODOM_00033;inference=ab initio prediction:Prodigal:002006;locus_tag=GCKFODOM_00033;product=hypothetical protein
CP045423.1	Prodigal:002006	CDS	34159	35598	.	+	0	ID=GCKFODOM_00034;inference=ab initio prediction:Prodigal:002006;locus_tag=GCKFODOM_00034;product=hypothetical protein
CP045423.1	Prodigal:002006	CDS	35595	38771	.	+	0	ID=GCKFODOM_00035;Name=cusA;db_xref=COG:COG3696;gene=cusA;inference=ab initio prediction:Prodigal:002006,similar to AA sequence:UniProtKB:P38054;locus_tag=GCKFODOM_00035;product=Cation efflux system protein CusA
CP045423.1	Prodigal:002006	CDS	38790	38909	.	+	0	ID=GCKFODOM_00036;inference=ab initio prediction:Prodigal:002006;locus_tag=GCKFODOM_00036;product=hypothetical protein
CP045423.1	Prodigal:002006	CDS	38958	39437	.	+	0	ID=GCKFODOM_00037;inference=ab initio prediction:Prodigal:002006;locus_tag=GCKFODOM_00037;product=hypothetical protein
CP045423.1	Prodigal:002006	CDS	39723	41429	.	+	0	ID=GCKFODOM_00038;Name=recF_2;gene=recF_2;inference=ab initio prediction:Prodigal:002006,protein motif:HAMAP:MF_00365;locus_tag=GCKFODOM_00038;product=DNA replication and repair protein RecF
CP045423.1	Prodigal:002006	CDS	41422	42855	.	+	0	ID=GCKFODOM_00039;inference=ab initio prediction:Prodigal:002006;locus_tag=GCKFODOM_00039;product=hypothetical protein
CP045423.1	Prodigal:002006	CDS	42993	43346	.	-	0	ID=GCKFODOM_00040;inference=ab initio prediction:Prodigal:002006;locus_tag=GCKFODOM_00040;product=hypothetical protein
CP045423.1	Prodigal:002006	CDS	43387	44346	.	-	0	ID=GCKFODOM_00041;inference=ab initio prediction:Prodigal:002006;locus_tag=GCKFODOM_00041;product=hypothetical protein
CP045423.1	Prodigal:002006	CDS	44481	45389	.	-	0	ID=GCKFODOM_00042;inference=ab initio prediction:Prodigal:002006;locus_tag=GCKFODOM_00042;product=hypothetical protein
CP045423.1	Prodigal:002006	CDS	45483	46349	.	-	0	ID=GCKFODOM_00043;inference=ab initio prediction:Prodigal:002006;locus_tag=GCKFODOM_00043;product=hypothetical protein
CP045423.1	Prodigal:002006	CDS	46594	48312	.	-	0	ID=GCKFODOM_00044;eC_number=3.4.21.53;Name=lon_1;gene=lon_1;inference=ab initio prediction:Prodigal:002006,protein motif:HAMAP:MF_01973;locus_tag=GCKFODOM_00044;product=Lon protease
CP045423.1	Prodigal:002006	CDS	48403	49191	.	-	0	ID=GCKFODOM_00045;inference=ab initio prediction:Prodigal:002006;locus_tag=GCKFODOM_00045;product=hypothetical protein
CP045423.1	Prodigal:002006	CDS	49234	49776	.	-	0	ID=GCKFODOM_00046;inference=ab initio prediction:Prodigal:002006;locus_tag=GCKFODOM_00046;product=hypothetical protein
CP045423.1	Prodigal:002006	CDS	49853	50935	.	-	0	ID=GCKFODOM_00047;inference=ab initio prediction:Prodigal:002006;locus_tag=GCKFODOM_00047;product=hypothetical protein
CP045423.1	Prodigal:002006	CDS	51099	51506	.	+	0	ID=GCKFODOM_00048;inference=ab initio prediction:Prodigal:002006;locus_tag=GCKFODOM_00048;product=hypothetical protein
CP045423.1	Prodigal:002006	CDS	52961	53911	.	+	0	ID=GCKFODOM_00049;inference=ab initio prediction:Prodigal:002006;locus_tag=GCKFODOM_00049;product=hypothetical protein
CP045423.1	Prodigal:002006	CDS	54011	54391	.	+	0	ID=GCKFODOM_00050;inference=ab initio prediction:Prodigal:002006;locus_tag=GCKFODOM_00050;product=hypothetical protein
CP045423.1	Prodigal:002006	CDS	54461	54904	.	+	0	ID=GCKFODOM_00051;inference=ab initio prediction:Prodigal:002006;locus_tag=GCKFODOM_00051;product=hypothetical protein
CP045423.1	Prodigal:002006	CDS	55005	55970	.	+	0	ID=GCKFODOM_00052;inference=ab initio prediction:Prodigal:002006;locus_tag=GCKFODOM_00052;product=hypothetical protein
CP045423.1	Prodigal:002006	CDS	55972	58155	.	+	0	ID=GCKFODOM_00053;inference=ab initio prediction:Prodigal:002006;locus_tag=GCKFODOM_00053;product=hypothetical protein
CP045423.1	Prodigal:002006	CDS	58192	59337	.	+	0	ID=GCKFODOM_00054;inference=ab initio prediction:Prodigal:002006;locus_tag=GCKFODOM_00054;product=hypothetical protein
CP045423.1	Prodigal:002006	CDS	59344	61287	.	+	0	ID=GCKFODOM_00055;inference=ab initio prediction:Prodigal:002006;locus_tag=GCKFODOM_00055;product=hypothetical protein
CP045423.1	Prodigal:002006	CDS	61284	63395	.	+	0	ID=GCKFODOM_00056;inference=ab initio prediction:Prodigal:002006;locus_tag=GCKFODOM_00056;product=hypothetical protein
CP045423.1	Prodigal:002006	CDS	63566	65053	.	-	0	ID=GCKFODOM_00057;eC_number=1.2.1.-;Name=davD_1;db_xref=COG:COG1012;gene=davD_1;inference=ab initio prediction:Prodigal:002006,similar to AA sequence:UniProtKB:Q9I6M5;locus_tag=GCKFODOM_00057;product=Glutarate-semialdehyde dehydrogenase
CP045423.1	Prodigal:002006	CDS	65050	65820	.	-	0	ID=GCKFODOM_00058;Name=tauE;gene=tauE;inference=ab initio prediction:Prodigal:002006,similar to AA sequence:UniProtKB:Q0K020;locus_tag=GCKFODOM_00058;product=putative sulfite/organosulfonate exporter TauE
CP045423.1	Prodigal:002006	CDS	65824	67827	.	-	0	ID=GCKFODOM_00059;eC_number=3.2.1.199;Name=yihQ;db_xref=COG:COG1501;gene=yihQ;inference=ab initio prediction:Prodigal:002006,similar to AA sequence:UniProtKB:P32138;locus_tag=GCKFODOM_00059;product=Sulfoquinovosidase
CP045423.1	Prodigal:002006	CDS	67837	68601	.	-	0	ID=GCKFODOM_00060;eC_number=1.1.1.390;inference=ab initio prediction:Prodigal:002006,similar to AA sequence:UniProtKB:P0DOV5;locus_tag=GCKFODOM_00060;product=Sulfoquinovose 1-dehydrogenase
CP045423.1	Prodigal:002006	CDS	68615	69496	.	-	0	ID=GCKFODOM_00061;eC_number=3.1.1.99;inference=ab initio prediction:Prodigal:002006,similar to AA sequence:UniProtKB:P0DOV6;locus_tag=GCKFODOM_00061;product=6-deoxy-6-sulfogluconolactonase
CP045423.1	Prodigal:002006	CDS	69507	70313	.	-	0	ID=GCKFODOM_00062;eC_number=4.1.2.58;inference=ab initio prediction:Prodigal:002006,similar to AA sequence:UniProtKB:P0DOV8;locus_tag=GCKFODOM_00062;product=2-dehydro-3%2C6-dideoxy-6-sulfogluconate aldolase
CP045423.1	Prodigal:002006	CDS	70323	72056	.	-	0	ID=GCKFODOM_00063;eC_number=4.2.1.162;inference=ab initio prediction:Prodigal:002006,similar to AA sequence:UniProtKB:P0DOV7;locus_tag=GCKFODOM_00063;product=6-deoxy-6-sulfo-D-gluconate dehydratase
CP045423.1	Prodigal:002006	CDS	72070	72921	.	-	0	ID=GCKFODOM_00064;Name=sugB_1;db_xref=COG:COG0395;gene=sugB_1;inference=ab initio prediction:Prodigal:002006,similar to AA sequence:UniProtKB:P9WG01;locus_tag=GCKFODOM_00064;product=Trehalose transport system permease protein SugB
CP045423.1	Prodigal:002006	CDS	72927	73865	.	-	0	ID=GCKFODOM_00065;Name=ycjO;db_xref=COG:COG1175;gene=ycjO;inference=ab initio prediction:Prodigal:002006,similar to AA sequence:UniProtKB:P0AFR7;locus_tag=GCKFODOM_00065;product=Inner membrane ABC transporter permease protein YcjO
CP045423.1	Prodigal:002006	CDS	73939	75195	.	-	0	ID=GCKFODOM_00066;db_xref=COG:COG1653;inference=ab initio prediction:Prodigal:002006,similar to AA sequence:UniProtKB:Q9RUE8;locus_tag=GCKFODOM_00066;product=putative ABC transporter-binding protein
CP045423.1	Prodigal:002006	CDS	75260	76333	.	-	0	ID=GCKFODOM_00067;eC_number=7.6.2.10;Name=ugpC_1;db_xref=COG:COG3839;gene=ugpC_1;inference=ab initio prediction:Prodigal:002006,similar to AA sequence:UniProtKB:P10907;locus_tag=GCKFODOM_00067;product=sn-glycerol-3-phosphate import ATP-binding protein UgpC
CP045423.1	Prodigal:002006	CDS	76654	77658	.	+	0	ID=GCKFODOM_00068;Name=gntR_1;gene=gntR_1;inference=ab initio prediction:Prodigal:002006,similar to AA sequence:UniProtKB:P0ACP5;locus_tag=GCKFODOM_00068;product=HTH-type transcriptional regulator GntR
CP045423.1	Prodigal:002006	CDS	77821	78606	.	+	0	ID=GCKFODOM_00069;inference=ab initio prediction:Prodigal:002006;locus_tag=GCKFODOM_00069;product=hypothetical protein
CP045423.1	Prodigal:002006	CDS	78775	81582	.	+	0	ID=GCKFODOM_00070;eC_number=2.7.13.3;Name=rcsC_1;gene=rcsC_1;inference=ab initio prediction:Prodigal:002006,protein motif:HAMAP:MF_00979;locus_tag=GCKFODOM_00070;product=Sensor histidine kinase RcsC
CP045423.1	Prodigal:002006	CDS	81713	82039	.	+	0	ID=GCKFODOM_00071;inference=ab initio prediction:Prodigal:002006;locus_tag=GCKFODOM_00071;product=hypothetical protein
CP045423.1	Prodigal:002006	CDS	82127	82486	.	-	0	ID=GCKFODOM_00072;inference=ab initio prediction:Prodigal:002006;locus_tag=GCKFODOM_00072;product=hypothetical protein
CP045423.1	Prodigal:002006	CDS	82509	82910	.	-	0	ID=GCKFODOM_00073;Name=atpC_1;db_xref=COG:COG0355;gene=atpC_1;inference=ab initio prediction:Prodigal:002006,similar to AA sequence:UniProtKB:A1B8P1;locus_tag=GCKFODOM_00073;product=ATP synthase epsilon chain
CP045423.1	Prodigal:002006	CDS	82938	83780	.	-	0	ID=GCKFODOM_00074;eC_number=2.7.4.1;inference=ab initio prediction:Prodigal:002006,similar to AA sequence:UniProtKB:Q92ZU4;locus_tag=GCKFODOM_00074;product=Polyphosphate:ADP phosphotransferase 3
CP045423.1	Prodigal:002006	CDS	83866	84549	.	-	0	ID=GCKFODOM_00075;eC_number=2.8.3.8;Name=atoA;db_xref=COG:COG2057;gene=atoA;inference=ab initio prediction:Prodigal:002006,similar to AA sequence:UniProtKB:P76459;locus_tag=GCKFODOM_00075;product=Acetate CoA-transferase subunit beta
CP045423.1	Prodigal:002006	CDS	84554	85201	.	-	0	ID=GCKFODOM_00076;eC_number=2.8.3.8;Name=atoD;db_xref=COG:COG1788;gene=atoD;inference=ab initio prediction:Prodigal:002006,similar to AA sequence:UniProtKB:P76458;locus_tag=GCKFODOM_00076;product=Acetate CoA-transferase subunit alpha
CP045423.1	Prodigal:002006	CDS	85203	86303	.	-	0	ID=GCKFODOM_00077;Name=ydiK;db_xref=COG:COG0628;gene=ydiK;inference=ab initio prediction:Prodigal:002006,similar to AA sequence:UniProtKB:P0AFS7;locus_tag=GCKFODOM_00077;product=Putative transport protein YdiK
CP045423.1	Prodigal:002006	CDS	86307	87113	.	-	0	ID=GCKFODOM_00078;eC_number=1.3.1.9;Name=fabI_1;db_xref=COG:COG0623;gene=fabI_1;inference=ab initio prediction:Prodigal:002006,similar to AA sequence:UniProtKB:O67505;locus_tag=GCKFODOM_00078;product=Enoyl-[acyl-carrier-protein] reductase [NADH] FabI
CP045423.1	Prodigal:002006	CDS	87110	89461	.	-	0	ID=GCKFODOM_00079;inference=ab initio prediction:Prodigal:002006;locus_tag=GCKFODOM_00079;product=hypothetical protein
CP045423.1	Prodigal:002006	CDS	89497	90009	.	-	0	ID=GCKFODOM_00080;inference=ab initio prediction:Prodigal:002006;locus_tag=GCKFODOM_00080;product=hypothetical protein
CP045423.1	Prodigal:002006	CDS	90026	91234	.	-	0	ID=GCKFODOM_00081;eC_number=2.7.2.1;Name=ackA;db_xref=COG:COG0282;gene=ackA;inference=ab initio prediction:Prodigal:002006,similar to AA sequence:UniProtKB:Q9WYB1;locus_tag=GCKFODOM_00081;product=Acetate kinase
CP045423.1	Prodigal:002006	CDS	91238	92215	.	-	0	ID=GCKFODOM_00082;eC_number=2.3.1.8;Name=pta;db_xref=COG:COG0280;gene=pta;inference=ab initio prediction:Prodigal:002006,similar to AA sequence:UniProtKB:Q9X0L4;locus_tag=GCKFODOM_00082;product=Phosphate acetyltransferase
CP045423.1	Prodigal:002006	CDS	92547	95738	.	-	0	ID=GCKFODOM_00083;Name=bepG;gene=bepG;inference=ab initio prediction:Prodigal:002006,similar to AA sequence:UniProtKB:Q8FWV9;locus_tag=GCKFODOM_00083;product=Efflux pump membrane transporter BepG
CP045423.1	Prodigal:002006	CDS	95742	96851	.	-	0	ID=GCKFODOM_00084;Name=bepF;gene=bepF;inference=ab initio prediction:Prodigal:002006,similar to AA sequence:UniProtKB:Q8FWV8;locus_tag=GCKFODOM_00084;product=Efflux pump periplasmic linker BepF
CP045423.1	Prodigal:002006	CDS	96967	98115	.	-	0	ID=GCKFODOM_00085;Name=virS;gene=virS;inference=ab initio prediction:Prodigal:002006,similar to AA sequence:UniProtKB:P9WMJ3;locus_tag=GCKFODOM_00085;product=HTH-type transcriptional regulator VirS
CP045423.1	Prodigal:002006	CDS	98579	99019	.	+	0	ID=GCKFODOM_00086;inference=ab initio prediction:Prodigal:002006;locus_tag=GCKFODOM_00086;product=hypothetical protein
CP045423.1	Prodigal:002006	CDS	99157	99549	.	+	0	ID=GCKFODOM_00087;inference=ab initio prediction:Prodigal:002006;locus_tag=GCKFODOM_00087;product=hypothetical protein
CP045423.1	Prodigal:002006	CDS	99713	100162	.	-	0	ID=GCKFODOM_00088;inference=ab initio prediction:Prodigal:002006;locus_tag=GCKFODOM_00088;product=hypothetical protein
CP045423.1	Prodigal:002006	CDS	100683	101231	.	-	0	ID=GCKFODOM_00089;inference=ab initio prediction:Prodigal:002006;locus_tag=GCKFODOM_00089;product=hypothetical protein
CP045423.1	Prodigal:002006	CDS	101434	102621	.	+	0	ID=GCKFODOM_00090;inference=ab initio prediction:Prodigal:002006;locus_tag=GCKFODOM_00090;product=hypothetical protein
CP045423.1	Prodigal:002006	CDS	102634	103506	.	-	0	ID=GCKFODOM_00091;inference=ab initio prediction:Prodigal:002006;locus_tag=GCKFODOM_00091;product=hypothetical protein
CP045423.1	Prodigal:002006	CDS	103745	106117	.	+	0	ID=GCKFODOM_00092;inference=ab initio prediction:Prodigal:002006;locus_tag=GCKFODOM_00092;product=hypothetical protein
CP045423.1	Prodigal:002006	CDS	106135	108081	.	+	0	ID=GCKFODOM_00093;eC_number=1.7.2.4;Name=nosZ_1;gene=nosZ_1;inference=ab initio prediction:Prodigal:002006,similar to AA sequence:UniProtKB:P94127;locus_tag=GCKFODOM_00093;product=Nitrous-oxide reductase
CP045423.1	Prodigal:002006	CDS	108086	109489	.	+	0	ID=GCKFODOM_00094;Name=nosD;gene=nosD;inference=ab initio prediction:Prodigal:002006,similar to AA sequence:UniProtKB:P19843;locus_tag=GCKFODOM_00094;product=putative ABC transporter binding protein NosD
CP045423.1	Prodigal:002006	CDS	109486	110406	.	+	0	ID=GCKFODOM_00095;Name=nosF;db_xref=COG:COG1131;gene=nosF;inference=ab initio prediction:Prodigal:002006,similar to AA sequence:UniProtKB:P19844;locus_tag=GCKFODOM_00095;product=putative ABC transporter ATP-binding protein NosF
CP045423.1	Prodigal:002006	CDS	110403	111233	.	+	0	ID=GCKFODOM_00096;Name=nosY;db_xref=COG:COG1277;gene=nosY;inference=ab initio prediction:Prodigal:002006,similar to AA sequence:UniProtKB:P19845;locus_tag=GCKFODOM_00096;product=putative ABC transporter permease protein NosY
CP045423.1	Prodigal:002006	CDS	111230	111823	.	+	0	ID=GCKFODOM_00097;inference=ab initio prediction:Prodigal:002006;locus_tag=GCKFODOM_00097;product=hypothetical protein
CP045423.1	Prodigal:002006	CDS	111833	112831	.	+	0	ID=GCKFODOM_00098;inference=ab initio prediction:Prodigal:002006;locus_tag=GCKFODOM_00098;product=hypothetical protein
CP045423.1	Prodigal:002006	CDS	112873	113238	.	-	0	ID=GCKFODOM_00099;inference=ab initio prediction:Prodigal:002006;locus_tag=GCKFODOM_00099;product=hypothetical protein
CP045423.1	Prodigal:002006	CDS	113343	114524	.	-	0	ID=GCKFODOM_00100;inference=ab initio prediction:Prodigal:002006;locus_tag=GCKFODOM_00100;product=hypothetical protein
CP045423.1	Prodigal:002006	CDS	114524	115969	.	-	0	ID=GCKFODOM_00101;inference=ab initio prediction:Prodigal:002006;locus_tag=GCKFODOM_00101;product=hypothetical protein
CP045423.1	Prodigal:002006	CDS	116050	116505	.	-	0	ID=GCKFODOM_00102;Name=petE_1;gene=petE_1;inference=ab initio prediction:Prodigal:002006,protein motif:HAMAP:MF_00566;locus_tag=GCKFODOM_00102;product=Plastocyanin
CP045423.1	Prodigal:002006	CDS	116788	117486	.	+	0	ID=GCKFODOM_00103;db_xref=COG:COG0664;inference=ab initio prediction:Prodigal:002006,similar to AA sequence:UniProtKB:Q5SID7;locus_tag=GCKFODOM_00103;product=Cyclic AMP receptor protein
CP045423.1	Prodigal:002006	CDS	117585	118487	.	-	0	ID=GCKFODOM_00104;eC_number=2.7.1.15;Name=RBKS;gene=RBKS;inference=ab initio prediction:Prodigal:002006,protein motif:HAMAP:MF_01987;locus_tag=GCKFODOM_00104;product=Ribokinase
CP045423.1	Prodigal:002006	CDS	118484	119554	.	-	0	ID=GCKFODOM_00105;eC_number=7.5.2.-;Name=msmX;db_xref=COG:COG3839;gene=msmX;inference=ab initio prediction:Prodigal:002006,similar to AA sequence:UniProtKB:P94360;locus_tag=GCKFODOM_00105;product=Oligosaccharides import ATP-binding protein MsmX
CP045423.1	Prodigal:002006	CDS	119554	121062	.	-	0	ID=GCKFODOM_00106;eC_number=4.3.2.1;Name=argH_1;db_xref=COG:COG0165;gene=argH_1;inference=ab initio prediction:Prodigal:002006,similar to AA sequence:UniProtKB:Q5SLL0;locus_tag=GCKFODOM_00106;product=Argininosuccinate lyase
CP045423.1	Prodigal:002006	CDS	121068	121910	.	-	0	ID=GCKFODOM_00107;Name=araQ;db_xref=COG:COG0395;gene=araQ;inference=ab initio prediction:Prodigal:002006,similar to AA sequence:UniProtKB:P94530;locus_tag=GCKFODOM_00107;product=L-arabinose transport system permease protein AraQ
CP045423.1	Prodigal:002006	CDS	121910	122836	.	-	0	ID=GCKFODOM_00108;Name=lacF_1;gene=lacF_1;inference=ab initio prediction:Prodigal:002006,similar to AA sequence:UniProtKB:P29823;locus_tag=GCKFODOM_00108;product=Lactose transport system permease protein LacF
CP045423.1	Prodigal:002006	CDS	122868	124121	.	-	0	ID=GCKFODOM_00109;inference=ab initio prediction:Prodigal:002006;locus_tag=GCKFODOM_00109;product=hypothetical protein
CP045423.1	Prodigal:002006	CDS	124301	125554	.	+	0	ID=GCKFODOM_00110;eC_number=2.7.1.60;Name=nanK;gene=nanK;inference=ab initio prediction:Prodigal:002006,protein motif:HAMAP:MF_01234;locus_tag=GCKFODOM_00110;product=N-acetylmannosamine kinase
CP045423.1	Prodigal:002006	CDS	125544	127958	.	+	0	ID=GCKFODOM_00111;eC_number=3.5.1.115;Name=mca;gene=mca;inference=ab initio prediction:Prodigal:002006,protein motif:HAMAP:MF_01482;locus_tag=GCKFODOM_00111;product=Mycothiol S-conjugate amidase
CP045423.1	Prodigal:002006	CDS	128160	128399	.	-	0	ID=GCKFODOM_00112;inference=ab initio prediction:Prodigal:002006;locus_tag=GCKFODOM_00112;product=hypothetical protein
CP045423.1	Prodigal:002006	CDS	128610	128960	.	+	0	ID=GCKFODOM_00113;inference=ab initio prediction:Prodigal:002006;locus_tag=GCKFODOM_00113;product=hypothetical protein
CP045423.1	Prodigal:002006	CDS	128960	129205	.	+	0	ID=GCKFODOM_00114;inference=ab initio prediction:Prodigal:002006;locus_tag=GCKFODOM_00114;product=hypothetical protein
CP045423.1	Prodigal:002006	CDS	129293	130069	.	+	0	ID=GCKFODOM_00115;inference=ab initio prediction:Prodigal:002006;locus_tag=GCKFODOM_00115;product=hypothetical protein
CP045423.1	Prodigal:002006	CDS	130080	130235	.	-	0	ID=GCKFODOM_00116;inference=ab initio prediction:Prodigal:002006;locus_tag=GCKFODOM_00116;product=hypothetical protein
CP045423.1	Prodigal:002006	CDS	130366	130935	.	+	0	ID=GCKFODOM_00117;eC_number=1.10.3.-;Name=qoxC;gene=qoxC;inference=ab initio prediction:Prodigal:002006,similar to AA sequence:UniProtKB:E0TW65;locus_tag=GCKFODOM_00117;product=Quinol oxidase subunit 3
CP045423.1	Prodigal:002006	CDS	130940	131230	.	+	0	ID=GCKFODOM_00118;inference=ab initio prediction:Prodigal:002006;locus_tag=GCKFODOM_00118;product=hypothetical protein
CP045423.1	Prodigal:002006	CDS	131456	131908	.	+	0	ID=GCKFODOM_00119;Name=norC;db_xref=COG:COG2010;gene=norC;inference=ab initio prediction:Prodigal:002006,similar to AA sequence:UniProtKB:Q52527;locus_tag=GCKFODOM_00119;product=Nitric oxide reductase subunit C
CP045423.1	Prodigal:002006	CDS	131925	133268	.	+	0	ID=GCKFODOM_00120;eC_number=1.7.2.5;Name=norB;gene=norB;inference=ab initio prediction:Prodigal:002006,similar to AA sequence:UniProtKB:P98008;locus_tag=GCKFODOM_00120;product=Nitric oxide reductase subunit B
CP045423.1	Prodigal:002006	CDS	133334	134221	.	+	0	ID=GCKFODOM_00121;Name=nirQ;db_xref=COG:COG0714;gene=nirQ;inference=ab initio prediction:Prodigal:002006,similar to AA sequence:UniProtKB:Q02441;locus_tag=GCKFODOM_00121;product=Denitrification regulatory protein NirQ
CP045423.1	Prodigal:002006	CDS	134235	136148	.	+	0	ID=GCKFODOM_00122;inference=ab initio prediction:Prodigal:002006;locus_tag=GCKFODOM_00122;product=hypothetical protein
CP045423.1	Prodigal:002006	CDS	136337	137689	.	-	0	ID=GCKFODOM_00123;eC_number=1.3.98.3;Name=hemN_1;db_xref=COG:COG0635;gene=hemN_1;inference=ab initio prediction:Prodigal:002006,similar to AA sequence:UniProtKB:O34162;locus_tag=GCKFODOM_00123;product=Oxygen-independent coproporphyrinogen III oxidase
CP045423.1	Prodigal:002006	CDS	138009	139130	.	+	0	ID=GCKFODOM_00124;Name=ftsP_1;gene=ftsP_1;inference=ab initio prediction:Prodigal:002006,protein motif:HAMAP:MF_00915;locus_tag=GCKFODOM_00124;product=Cell division protein FtsP
CP045423.1	Prodigal:002006	CDS	139246	139953	.	+	0	ID=GCKFODOM_00125;Name=glxR;db_xref=COG:COG0664;gene=glxR;inference=ab initio prediction:Prodigal:002006,similar to AA sequence:UniProtKB:Q79VI7;locus_tag=GCKFODOM_00125;product=CRP-like cAMP-activated global transcriptional regulator
CP045423.1	Prodigal:002006	CDS	139998	140390	.	+	0	ID=GCKFODOM_00126;inference=ab initio prediction:Prodigal:002006;locus_tag=GCKFODOM_00126;product=hypothetical protein
CP045423.1	Prodigal:002006	CDS	140628	140996	.	+	0	ID=GCKFODOM_00127;inference=ab initio prediction:Prodigal:002006;locus_tag=GCKFODOM_00127;product=hypothetical protein
CP045423.1	Prodigal:002006	CDS	141282	141665	.	+	0	ID=GCKFODOM_00128;Name=cycA_1;gene=cycA_1;inference=ab initio prediction:Prodigal:002006,similar to AA sequence:UniProtKB:P00083;locus_tag=GCKFODOM_00128;product=Cytochrome c2
CP045423.1	Prodigal:002006	CDS	141815	142246	.	-	0	ID=GCKFODOM_00129;inference=ab initio prediction:Prodigal:002006;locus_tag=GCKFODOM_00129;product=hypothetical protein
CP045423.1	Prodigal:002006	CDS	142306	143034	.	+	0	ID=GCKFODOM_00130;inference=ab initio prediction:Prodigal:002006;locus_tag=GCKFODOM_00130;product=hypothetical protein
CP045423.1	Prodigal:002006	CDS	143024	144097	.	-	0	ID=GCKFODOM_00131;eC_number=1.1.1.1;Name=adh;db_xref=COG:COG1063;gene=adh;inference=ab initio prediction:Prodigal:002006,similar to AA sequence:UniProtKB:Q0KDL6;locus_tag=GCKFODOM_00131;product=Alcohol dehydrogenase
CP045423.1	Prodigal:002006	CDS	144369	144659	.	+	0	ID=GCKFODOM_00132;inference=ab initio prediction:Prodigal:002006;locus_tag=GCKFODOM_00132;product=hypothetical protein
CP045423.1	Prodigal:002006	CDS	144669	145664	.	+	0	ID=GCKFODOM_00133;eC_number=1.1.1.1;Name=adhA;db_xref=COG:COG1064;gene=adhA;inference=ab initio prediction:Prodigal:002006,similar to AA sequence:UniProtKB:P9WQC1;locus_tag=GCKFODOM_00133;product=putative alcohol dehydrogenase AdhA
CP045423.1	Prodigal:002006	CDS	145876	146721	.	+	0	ID=GCKFODOM_00134;inference=ab initio prediction:Prodigal:002006;locus_tag=GCKFODOM_00134;product=hypothetical protein
CP045423.1	Prodigal:002006	CDS	146822	148237	.	+	0	ID=GCKFODOM_00135;eC_number=1.2.1.3;Name=aldh;gene=aldh;inference=ab initio prediction:Prodigal:002006,similar to AA sequence:UniProtKB:Q8GAK7;locus_tag=GCKFODOM_00135;product=Aldehyde dehydrogenase
CP045423.1	Prodigal:002006	CDS	148350	148673	.	+	0	ID=GCKFODOM_00136;inference=ab initio prediction:Prodigal:002006;locus_tag=GCKFODOM_00136;product=hypothetical protein
CP045423.1	Prodigal:002006	CDS	148827	152006	.	+	0	ID=GCKFODOM_00137;eC_number=3.4.21.-;inference=ab initio prediction:Prodigal:002006,similar to AA sequence:UniProtKB:P09489;locus_tag=GCKFODOM_00137;product=Extracellular serine protease
CP045423.1	Prodigal:002006	CDS	152084	154528	.	-	0	ID=GCKFODOM_00138;inference=ab initio prediction:Prodigal:002006;locus_tag=GCKFODOM_00138;product=hypothetical protein
CP045423.1	Prodigal:002006	CDS	154550	155071	.	-	0	ID=GCKFODOM_00139;inference=ab initio prediction:Prodigal:002006;locus_tag=GCKFODOM_00139;product=hypothetical protein
CP045423.1	Prodigal:002006	CDS	155273	155947	.	+	0	ID=GCKFODOM_00140;eC_number=3.5.4.16;Name=folE_1;gene=folE_1;inference=ab initio prediction:Prodigal:002006,protein motif:HAMAP:MF_00223;locus_tag=GCKFODOM_00140;product=GTP cyclohydrolase 1
CP045423.1	Prodigal:002006	CDS	155983	156486	.	+	0	ID=GCKFODOM_00141;inference=ab initio prediction:Prodigal:002006;locus_tag=GCKFODOM_00141;product=hypothetical protein
CP045423.1	Prodigal:002006	CDS	156619	157434	.	-	0	ID=GCKFODOM_00142;inference=ab initio prediction:Prodigal:002006;locus_tag=GCKFODOM_00142;product=hypothetical protein
CP045423.1	Prodigal:002006	CDS	157658	159595	.	+	0	ID=GCKFODOM_00143;eC_number=7.2.2.15;Name=silP_1;gene=silP_1;inference=ab initio prediction:Prodigal:002006,similar to AA sequence:UniProtKB:Q9ZHC7;locus_tag=GCKFODOM_00143;product=Silver exporting P-type ATPase
CP045423.1	Prodigal:002006	CDS	159665	160582	.	+	0	ID=GCKFODOM_00144;eC_number=1.1.1.369;Name=iolG_1;gene=iolG_1;inference=ab initio prediction:Prodigal:002006,protein motif:HAMAP:MF_01671;locus_tag=GCKFODOM_00144;product=Inositol 2-dehydrogenase/D-chiro-inositol 3-dehydrogenase
CP045423.1	Prodigal:002006	CDS	160587	161507	.	-	0	ID=GCKFODOM_00145;Name=gcvA_1;gene=gcvA_1;inference=ab initio prediction:Prodigal:002006,similar to AA sequence:UniProtKB:P0A9F6;locus_tag=GCKFODOM_00145;product=Glycine cleavage system transcriptional activator
CP045423.1	Prodigal:002006	CDS	161595	162488	.	+	0	ID=GCKFODOM_00146;Name=eamA_1;db_xref=COG:COG0697;gene=eamA_1;inference=ab initio prediction:Prodigal:002006,similar to AA sequence:UniProtKB:P31125;locus_tag=GCKFODOM_00146;product=putative amino-acid metabolite efflux pump
CP045423.1	Prodigal:002006	CDS	162511	163452	.	-	0	ID=GCKFODOM_00147;eC_number=1.13.11.-;Name=mhqA;db_xref=COG:COG0346;gene=mhqA;inference=ab initio prediction:Prodigal:002006,similar to AA sequence:UniProtKB:O34689;locus_tag=GCKFODOM_00147;product=Putative ring-cleaving dioxygenase MhqA
CP045423.1	Prodigal:002006	CDS	163593	165029	.	-	0	ID=GCKFODOM_00148;eC_number=3.5.1.-;Name=abgB_1;db_xref=COG:COG1473;gene=abgB_1;inference=ab initio prediction:Prodigal:002006,similar to AA sequence:UniProtKB:P76052;locus_tag=GCKFODOM_00148;product=p-aminobenzoyl-glutamate hydrolase subunit B
CP045423.1	Prodigal:002006	CDS	165161	165286	.	+	0	ID=GCKFODOM_00149;inference=ab initio prediction:Prodigal:002006;locus_tag=GCKFODOM_00149;product=hypothetical protein
CP045423.1	Prodigal:002006	CDS	165344	165766	.	-	0	ID=GCKFODOM_00150;inference=ab initio prediction:Prodigal:002006;locus_tag=GCKFODOM_00150;product=hypothetical protein
CP045423.1	Prodigal:002006	CDS	165936	167498	.	-	0	ID=GCKFODOM_00151;inference=ab initio prediction:Prodigal:002006;locus_tag=GCKFODOM_00151;product=hypothetical protein
CP045423.1	Prodigal:002006	CDS	167691	167930	.	+	0	ID=GCKFODOM_00152;inference=ab initio prediction:Prodigal:002006;locus_tag=GCKFODOM_00152;product=hypothetical protein
CP045423.1	Prodigal:002006	CDS	168134	168781	.	+	0	ID=GCKFODOM_00153;Name=betI_1;gene=betI_1;inference=ab initio prediction:Prodigal:002006,protein motif:HAMAP:MF_00768;locus_tag=GCKFODOM_00153;product=HTH-type transcriptional regulator BetI
CP045423.1	Prodigal:002006	CDS	168778	169770	.	+	0	ID=GCKFODOM_00154;inference=ab initio prediction:Prodigal:002006,similar to AA sequence:UniProtKB:P75777;locus_tag=GCKFODOM_00154;note=UPF0194 membrane protein YbhG;product=hypothetical protein
CP045423.1	Prodigal:002006	CDS	169767	170702	.	+	0	ID=GCKFODOM_00155;Name=ybhF;db_xref=COG:COG1131;gene=ybhF;inference=ab initio prediction:Prodigal:002006,similar to AA sequence:UniProtKB:P0A9U1;locus_tag=GCKFODOM_00155;product=putative multidrug ABC transporter ATP-binding protein YbhF
CP045423.1	Prodigal:002006	CDS	170699	171868	.	+	0	ID=GCKFODOM_00156;Name=ybhS;db_xref=COG:COG0842;gene=ybhS;inference=ab initio prediction:Prodigal:002006,similar to AA sequence:UniProtKB:P0AFQ2;locus_tag=GCKFODOM_00156;product=putative multidrug ABC transporter permease YbhS
CP045423.1	Prodigal:002006	CDS	171889	173388	.	-	0	ID=GCKFODOM_00157;Name=bmr3;gene=bmr3;inference=ab initio prediction:Prodigal:002006,similar to AA sequence:UniProtKB:P96712;locus_tag=GCKFODOM_00157;product=Multidrug resistance protein 3
CP045423.1	Prodigal:002006	CDS	173630	174649	.	-	0	ID=GCKFODOM_00158;inference=ab initio prediction:Prodigal:002006;locus_tag=GCKFODOM_00158;product=hypothetical protein
CP045423.1	Prodigal:002006	CDS	174859	176058	.	+	0	ID=GCKFODOM_00159;inference=ab initio prediction:Prodigal:002006;locus_tag=GCKFODOM_00159;product=hypothetical protein
CP045423.1	Prodigal:002006	CDS	176100	176558	.	-	0	ID=GCKFODOM_00160;Name=ptsN;db_xref=COG:COG1762;gene=ptsN;inference=ab initio prediction:Prodigal:002006,similar to AA sequence:UniProtKB:P69829;locus_tag=GCKFODOM_00160;product=Nitrogen regulatory protein
CP045423.1	Prodigal:002006	CDS	176638	177210	.	-	0	ID=GCKFODOM_00161;Name=hpf_1;db_xref=COG:COG1544;gene=hpf_1;inference=ab initio prediction:Prodigal:002006,similar to AA sequence:UniProtKB:Q9RVE7;locus_tag=GCKFODOM_00161;product=Ribosome hibernation promotion factor
CP045423.1	Prodigal:002006	CDS	177318	178733	.	-	0	ID=GCKFODOM_00162;Name=rpoN1;db_xref=COG:COG1508;gene=rpoN1;inference=ab initio prediction:Prodigal:002006,similar to AA sequence:UniProtKB:P30332;locus_tag=GCKFODOM_00162;product=RNA polymerase sigma-54 factor 1
CP045423.1	Prodigal:002006	CDS	178829	179668	.	-	0	ID=GCKFODOM_00163;eC_number=3.6.3.-;Name=lptB_1;db_xref=COG:COG1137;gene=lptB_1;inference=ab initio prediction:Prodigal:002006,similar to AA sequence:UniProtKB:P45073;locus_tag=GCKFODOM_00163;product=Lipopolysaccharide export system ATP-binding protein LptB
CP045423.1	Prodigal:002006	CDS	179712	180353	.	-	0	ID=GCKFODOM_00164;Name=lptA;gene=lptA;inference=ab initio prediction:Prodigal:002006,protein motif:HAMAP:MF_01914;locus_tag=GCKFODOM_00164;product=Lipopolysaccharide export system protein LptA
CP045423.1	Prodigal:002006	CDS	180350	181057	.	-	0	ID=GCKFODOM_00165;Name=lptC;gene=lptC;inference=ab initio prediction:Prodigal:002006,protein motif:HAMAP:MF_01915;locus_tag=GCKFODOM_00165;product=Lipopolysaccharide export system protein LptC
CP045423.1	Prodigal:002006	CDS	181199	181813	.	-	0	ID=GCKFODOM_00166;eC_number=3.1.13.5;Name=rnd_1;gene=rnd_1;inference=ab initio prediction:Prodigal:002006,protein motif:HAMAP:MF_01899;locus_tag=GCKFODOM_00166;product=Ribonuclease D
CP045423.1	Prodigal:002006	CDS	181998	182600	.	+	0	ID=GCKFODOM_00167;inference=ab initio prediction:Prodigal:002006;locus_tag=GCKFODOM_00167;product=hypothetical protein
CP045423.1	Prodigal:002006	CDS	182785	183114	.	+	0	ID=GCKFODOM_00168;inference=ab initio prediction:Prodigal:002006;locus_tag=GCKFODOM_00168;product=hypothetical protein
CP045423.1	Prodigal:002006	CDS	183096	183680	.	-	0	ID=GCKFODOM_00169;Name=hutX;db_xref=COG:COG3721;gene=hutX;inference=ab initio prediction:Prodigal:002006,similar to AA sequence:UniProtKB:Q9KL40;locus_tag=GCKFODOM_00169;product=Intracellular heme transport protein HutX
CP045423.1	Prodigal:002006	CDS	183686	184015	.	-	0	ID=GCKFODOM_00170;eC_number=1.14.14.18;Name=isdG;gene=isdG;inference=ab initio prediction:Prodigal:002006,protein motif:HAMAP:MF_01272;locus_tag=GCKFODOM_00170;product=Heme oxygenase (staphylobilin-producing)
CP045423.1	Prodigal:002006	CDS	184032	185102	.	-	0	ID=GCKFODOM_00171;inference=ab initio prediction:Prodigal:002006;locus_tag=GCKFODOM_00171;product=hypothetical protein
CP045423.1	Prodigal:002006	CDS	185228	187366	.	-	0	ID=GCKFODOM_00172;Name=hemR;db_xref=COG:COG1629;gene=hemR;inference=ab initio prediction:Prodigal:002006,similar to AA sequence:UniProtKB:P31499;locus_tag=GCKFODOM_00172;product=Hemin receptor
CP045423.1	Prodigal:002006	CDS	187610	187777	.	+	0	ID=GCKFODOM_00173;inference=ab initio prediction:Prodigal:002006;locus_tag=GCKFODOM_00173;product=hypothetical protein
CP045423.1	Prodigal:002006	CDS	187789	188682	.	+	0	ID=GCKFODOM_00174;Name=hmuT;db_xref=COG:COG4558;gene=hmuT;inference=ab initio prediction:Prodigal:002006,similar to AA sequence:UniProtKB:Q56991;locus_tag=GCKFODOM_00174;product=Hemin-binding periplasmic protein HmuT
CP045423.1	Prodigal:002006	CDS	188679	189773	.	+	0	ID=GCKFODOM_00175;Name=hmuU_1;db_xref=COG:COG0609;gene=hmuU_1;inference=ab initio prediction:Prodigal:002006,similar to AA sequence:UniProtKB:Q56992;locus_tag=GCKFODOM_00175;product=Hemin transport system permease protein HmuU
CP045423.1	Prodigal:002006	CDS	189770	190567	.	+	0	ID=GCKFODOM_00176;eC_number=3.6.3.-;Name=hmuV;db_xref=COG:COG4559;gene=hmuV;inference=ab initio prediction:Prodigal:002006,similar to AA sequence:UniProtKB:Q56993;locus_tag=GCKFODOM_00176;product=Hemin import ATP-binding protein HmuV
CP045423.1	Prodigal:002006	CDS	190571	192847	.	-	0	ID=GCKFODOM_00177;inference=ab initio prediction:Prodigal:002006;locus_tag=GCKFODOM_00177;product=hypothetical protein
CP045423.1	Aragorn:001002	tRNA	193261	193345	.	-	.	ID=GCKFODOM_00178;inference=COORDINATES:profile:Aragorn:001002;locus_tag=GCKFODOM_00178;product=tRNA-Leu(cag)
CP045423.1	Prodigal:002006	CDS	193555	194655	.	+	0	ID=GCKFODOM_00179;inference=ab initio prediction:Prodigal:002006;locus_tag=GCKFODOM_00179;product=hypothetical protein
CP045423.1	Prodigal:002006	CDS	194587	195318	.	-	0	ID=GCKFODOM_00180;inference=ab initio prediction:Prodigal:002006;locus_tag=GCKFODOM_00180;product=hypothetical protein
CP045423.1	Prodigal:002006	CDS	195438	196715	.	+	0	ID=GCKFODOM_00181;eC_number=2.4.2.59;Name=thi4;gene=thi4;inference=ab initio prediction:Prodigal:002006,protein motif:HAMAP:MF_00304;locus_tag=GCKFODOM_00181;product=Thiamine thiazole synthase
CP045423.1	Prodigal:002006	CDS	196737	197462	.	-	0	ID=GCKFODOM_00182;db_xref=COG:COG2968;inference=ab initio prediction:Prodigal:002006,similar to AA sequence:UniProtKB:Q44642;locus_tag=GCKFODOM_00182;product=26 kDa periplasmic immunogenic protein
CP045423.1	Prodigal:002006	CDS	197558	198646	.	-	0	ID=GCKFODOM_00183;Name=spuD;db_xref=COG:COG0687;gene=spuD;inference=ab initio prediction:Prodigal:002006,similar to AA sequence:UniProtKB:Q9I6J1;locus_tag=GCKFODOM_00183;product=Putrescine-binding periplasmic protein SpuD
CP045423.1	Prodigal:002006	CDS	198743	199897	.	-	0	ID=GCKFODOM_00184;eC_number=2.6.1.88;Name=ybdL;db_xref=COG:COG0436;gene=ybdL;inference=ab initio prediction:Prodigal:002006,similar to AA sequence:UniProtKB:P77806;locus_tag=GCKFODOM_00184;product=Methionine aminotransferase
CP045423.1	Prodigal:002006	CDS	200082	201107	.	+	0	ID=GCKFODOM_00185;Name=hmuU_2;db_xref=COG:COG0609;gene=hmuU_2;inference=ab initio prediction:Prodigal:002006,similar to AA sequence:UniProtKB:Q56992;locus_tag=GCKFODOM_00185;product=Hemin transport system permease protein HmuU
CP045423.1	Prodigal:002006	CDS	201104	201886	.	+	0	ID=GCKFODOM_00186;eC_number=7.2.2.-;Name=fpuC;db_xref=COG:COG1120;gene=fpuC;inference=ab initio prediction:Prodigal:002006,similar to AA sequence:UniProtKB:Q81LM1;locus_tag=GCKFODOM_00186;product=Petrobactin import ATP-binding protein FpuC
CP045423.1	Prodigal:002006	CDS	201924	203954	.	+	0	ID=GCKFODOM_00187;eC_number=4.2.1.135;Name=pglF;db_xref=COG:COG1086;gene=pglF;inference=ab initio prediction:Prodigal:002006,similar to AA sequence:UniProtKB:Q0P9D4;locus_tag=GCKFODOM_00187;product=UDP-N-acetyl-alpha-D-glucosamine C6 dehydratase
CP045423.1	Prodigal:002006	CDS	203896	204828	.	-	0	ID=GCKFODOM_00188;eC_number=5.1.3.20;Name=hldD;gene=hldD;inference=ab initio prediction:Prodigal:002006,protein motif:HAMAP:MF_01601;locus_tag=GCKFODOM_00188;product=ADP-L-glycero-D-manno-heptose-6-epimerase
CP045423.1	Prodigal:002006	CDS	204825	205943	.	-	0	ID=GCKFODOM_00189;eC_number=2.7.8.33;Name=wecA;gene=wecA;inference=ab initio prediction:Prodigal:002006,protein motif:HAMAP:MF_02030;locus_tag=GCKFODOM_00189;product=Undecaprenyl-phosphate alpha-N-acetylglucosaminyl 1-phosphate transferase
CP045423.1	Prodigal:002006	CDS	205945	206952	.	-	0	ID=GCKFODOM_00190;eC_number=5.1.3.7;Name=wbgU;gene=wbgU;inference=ab initio prediction:Prodigal:002006,similar to AA sequence:UniProtKB:Q7BJX9;locus_tag=GCKFODOM_00190;product=UDP-N-acetylglucosamine 4-epimerase
CP045423.1	Prodigal:002006	CDS	207075	207980	.	-	0	ID=GCKFODOM_00191;eC_number=3.1.26.11;Name=rbn_1;gene=rbn_1;inference=ab initio prediction:Prodigal:002006,protein motif:HAMAP:MF_01818;locus_tag=GCKFODOM_00191;product=Ribonuclease BN
CP045423.1	Prodigal:002006	CDS	208062	210584	.	-	0	ID=GCKFODOM_00192;inference=ab initio prediction:Prodigal:002006;locus_tag=GCKFODOM_00192;product=hypothetical protein
CP045423.1	Prodigal:002006	CDS	210811	211374	.	+	0	ID=GCKFODOM_00193;inference=ab initio prediction:Prodigal:002006;locus_tag=GCKFODOM_00193;product=hypothetical protein
CP045423.1	Prodigal:002006	CDS	211450	211944	.	+	0	ID=GCKFODOM_00194;inference=ab initio prediction:Prodigal:002006;locus_tag=GCKFODOM_00194;product=hypothetical protein
CP045423.1	Prodigal:002006	CDS	211983	213434	.	+	0	ID=GCKFODOM_00195;inference=ab initio prediction:Prodigal:002006;locus_tag=GCKFODOM_00195;product=hypothetical protein
CP045423.1	Prodigal:002006	CDS	213684	214241	.	-	0	ID=GCKFODOM_00196;Name=regA;db_xref=COG:COG4567;gene=regA;inference=ab initio prediction:Prodigal:002006,similar to AA sequence:UniProtKB:Q53228;locus_tag=GCKFODOM_00196;product=Photosynthetic apparatus regulatory protein RegA
CP045423.1	Prodigal:002006	CDS	214302	215678	.	-	0	ID=GCKFODOM_00197;eC_number=2.7.13.3;Name=regB;gene=regB;inference=ab initio prediction:Prodigal:002006,similar to AA sequence:UniProtKB:Q3J6C1;locus_tag=GCKFODOM_00197;product=Sensor histidine kinase RegB
CP045423.1	Prodigal:002006	CDS	215928	217190	.	+	0	ID=GCKFODOM_00198;inference=ab initio prediction:Prodigal:002006;locus_tag=GCKFODOM_00198;product=hypothetical protein
CP045423.1	Prodigal:002006	CDS	217420	218163	.	+	0	ID=GCKFODOM_00199;inference=ab initio prediction:Prodigal:002006;locus_tag=GCKFODOM_00199;product=hypothetical protein
CP045423.1	Prodigal:002006	CDS	218509	220425	.	+	0	ID=GCKFODOM_00200;Name=kup_1;gene=kup_1;inference=ab initio prediction:Prodigal:002006,protein motif:HAMAP:MF_01522;locus_tag=GCKFODOM_00200;product=Low affinity potassium transport system protein kup
CP045423.1	Prodigal:002006	CDS	220620	221819	.	+	0	ID=GCKFODOM_00201;Name=bcr_1;gene=bcr_1;inference=ab initio prediction:Prodigal:002006,similar to AA sequence:UniProtKB:P28246;locus_tag=GCKFODOM_00201;product=Bicyclomycin resistance protein
CP045423.1	Prodigal:002006	CDS	221844	223859	.	-	0	ID=GCKFODOM_00202;Name=pbpG;db_xref=COG:COG0744;gene=pbpG;inference=ab initio prediction:Prodigal:002006,similar to AA sequence:UniProtKB:P70997;locus_tag=GCKFODOM_00202;product=Penicillin-binding protein 2D
CP045423.1	Prodigal:002006	CDS	224102	225421	.	+	0	ID=GCKFODOM_00203;Name=nhaP2_1;gene=nhaP2_1;inference=ab initio prediction:Prodigal:002006,protein motif:HAMAP:MF_01075;locus_tag=GCKFODOM_00203;product=K(+)/H(+) antiporter NhaP2
CP045423.1	Prodigal:002006	CDS	225345	226700	.	-	0	ID=GCKFODOM_00204;inference=ab initio prediction:Prodigal:002006;locus_tag=GCKFODOM_00204;product=hypothetical protein
CP045423.1	Prodigal:002006	CDS	226861	227598	.	+	0	ID=GCKFODOM_00205;inference=ab initio prediction:Prodigal:002006;locus_tag=GCKFODOM_00205;product=hypothetical protein
CP045423.1	Prodigal:002006	CDS	227595	228155	.	+	0	ID=GCKFODOM_00206;Name=recX;gene=recX;inference=ab initio prediction:Prodigal:002006,protein motif:HAMAP:MF_01114;locus_tag=GCKFODOM_00206;product=Regulatory protein RecX
CP045423.1	Prodigal:002006	CDS	228187	228828	.	-	0	ID=GCKFODOM_00207;inference=ab initio prediction:Prodigal:002006;locus_tag=GCKFODOM_00207;product=hypothetical protein
CP045423.1	Prodigal:002006	CDS	228998	229420	.	+	0	ID=GCKFODOM_00208;eC_number=1.11.1.15;Name=osmC;db_xref=COG:COG1764;gene=osmC;inference=ab initio prediction:Prodigal:002006,similar to AA sequence:UniProtKB:P0C0L2;locus_tag=GCKFODOM_00208;product=Peroxiredoxin OsmC
CP045423.1	Prodigal:002006	CDS	229488	230480	.	-	0	ID=GCKFODOM_00209;eC_number=1.1.1.29;inference=ab initio prediction:Prodigal:002006,similar to AA sequence:UniProtKB:P36234;locus_tag=GCKFODOM_00209;product=Glycerate dehydrogenase
CP045423.1	Prodigal:002006	CDS	230651	231193	.	+	0	ID=GCKFODOM_00210;inference=ab initio prediction:Prodigal:002006;locus_tag=GCKFODOM_00210;product=hypothetical protein
CP045423.1	Prodigal:002006	CDS	231236	231385	.	+	0	ID=GCKFODOM_00211;inference=ab initio prediction:Prodigal:002006;locus_tag=GCKFODOM_00211;product=hypothetical protein
CP045423.1	Prodigal:002006	CDS	231423	232313	.	-	0	ID=GCKFODOM_00212;inference=ab initio prediction:Prodigal:002006;locus_tag=GCKFODOM_00212;product=hypothetical protein
CP045423.1	Prodigal:002006	CDS	232485	233210	.	+	0	ID=GCKFODOM_00213;inference=ab initio prediction:Prodigal:002006;locus_tag=GCKFODOM_00213;product=hypothetical protein
CP045423.1	Prodigal:002006	CDS	233337	234212	.	-	0	ID=GCKFODOM_00214;Name=eamA_2;db_xref=COG:COG0697;gene=eamA_2;inference=ab initio prediction:Prodigal:002006,similar to AA sequence:UniProtKB:P31125;locus_tag=GCKFODOM_00214;product=putative amino-acid metabolite efflux pump
CP045423.1	Prodigal:002006	CDS	234266	234736	.	-	0	ID=GCKFODOM_00215;inference=ab initio prediction:Prodigal:002006;locus_tag=GCKFODOM_00215;product=hypothetical protein
CP045423.1	Prodigal:002006	CDS	234970	235488	.	+	0	ID=GCKFODOM_00216;eC_number=4.2.1.59;Name=fabA;db_xref=COG:COG0764;gene=fabA;inference=ab initio prediction:Prodigal:002006,similar to AA sequence:UniProtKB:O33877;locus_tag=GCKFODOM_00216;product=3-hydroxydecanoyl-[acyl-carrier-protein] dehydratase
CP045423.1	Prodigal:002006	CDS	235577	236800	.	+	0	ID=GCKFODOM_00217;eC_number=2.3.1.41;Name=fabB;gene=fabB;inference=ab initio prediction:Prodigal:002006,similar to AA sequence:UniProtKB:Q02K94;locus_tag=GCKFODOM_00217;product=3-oxoacyl-[acyl-carrier-protein] synthase 1
CP045423.1	Prodigal:002006	CDS	236865	237791	.	+	0	ID=GCKFODOM_00218;eC_number=1.3.1.9;Name=fabI_2;db_xref=COG:COG0623;gene=fabI_2;inference=ab initio prediction:Prodigal:002006,similar to AA sequence:UniProtKB:P0AEK4;locus_tag=GCKFODOM_00218;product=Enoyl-[acyl-carrier-protein] reductase [NADH] FabI
CP045423.1	Prodigal:002006	CDS	237797	238303	.	+	0	ID=GCKFODOM_00219;inference=ab initio prediction:Prodigal:002006;locus_tag=GCKFODOM_00219;product=hypothetical protein
CP045423.1	Prodigal:002006	CDS	238287	238697	.	-	0	ID=GCKFODOM_00220;inference=ab initio prediction:Prodigal:002006;locus_tag=GCKFODOM_00220;product=hypothetical protein
CP045423.1	Prodigal:002006	CDS	238963	239592	.	+	0	ID=GCKFODOM_00221;inference=ab initio prediction:Prodigal:002006;locus_tag=GCKFODOM_00221;product=hypothetical protein
CP045423.1	Prodigal:002006	CDS	239737	241254	.	+	0	ID=GCKFODOM_00222;Name=murJ_1;db_xref=COG:COG0728;gene=murJ_1;inference=ab initio prediction:Prodigal:002006,similar to AA sequence:UniProtKB:P37169;locus_tag=GCKFODOM_00222;product=putative lipid II flippase MurJ
CP045423.1	Prodigal:002006	CDS	241322	242362	.	+	0	ID=GCKFODOM_00223;eC_number=6.1.1.2;Name=trpS;db_xref=COG:COG0180;gene=trpS;inference=ab initio prediction:Prodigal:002006,similar to AA sequence:UniProtKB:P43835;locus_tag=GCKFODOM_00223;product=Tryptophan--tRNA ligase
CP045423.1	Prodigal:002006	CDS	242399	242896	.	+	0	ID=GCKFODOM_00224;inference=ab initio prediction:Prodigal:002006;locus_tag=GCKFODOM_00224;product=hypothetical protein
CP045423.1	Prodigal:002006	CDS	243032	243592	.	+	0	ID=GCKFODOM_00225;Name=nfuA;gene=nfuA;inference=ab initio prediction:Prodigal:002006,protein motif:HAMAP:MF_01637;locus_tag=GCKFODOM_00225;product=Fe/S biogenesis protein NfuA
CP045423.1	Prodigal:002006	CDS	243738	244421	.	+	0	ID=GCKFODOM_00226;eC_number=2.3.1.234;Name=OSGEPL1;gene=OSGEPL1;inference=ab initio prediction:Prodigal:002006,protein motif:HAMAP:MF_01445;locus_tag=GCKFODOM_00226;product=tRNA N6-adenosine threonylcarbamoyltransferase%2C mitochondrial
CP045423.1	Prodigal:002006	CDS	244418	244903	.	+	0	ID=GCKFODOM_00227;eC_number=2.3.1.266;Name=rimI;db_xref=COG:COG0456;gene=rimI;inference=ab initio prediction:Prodigal:002006,similar to AA sequence:UniProtKB:P0A944;locus_tag=GCKFODOM_00227;product=[Ribosomal protein S18]-alanine N-acetyltransferase
CP045423.1	Prodigal:002006	CDS	244949	245404	.	+	0	ID=GCKFODOM_00228;Name=fur;db_xref=COG:COG0735;gene=fur;inference=ab initio prediction:Prodigal:002006,similar to AA sequence:UniProtKB:O07315;locus_tag=GCKFODOM_00228;product=Ferric uptake regulation protein
CP045423.1	Prodigal:002006	CDS	245401	246168	.	+	0	ID=GCKFODOM_00229;inference=ab initio prediction:Prodigal:002006;locus_tag=GCKFODOM_00229;product=hypothetical protein
CP045423.1	Prodigal:002006	CDS	246451	247809	.	+	0	ID=GCKFODOM_00230;eC_number=2.8.4.3;Name=miaB;db_xref=COG:COG0621;gene=miaB;inference=ab initio prediction:Prodigal:002006,similar to AA sequence:UniProtKB:P0AEI1;locus_tag=GCKFODOM_00230;product=tRNA-2-methylthio-N(6)-dimethylallyladenosine synthase
CP045423.1	Prodigal:002006	CDS	247894	248997	.	+	0	ID=GCKFODOM_00231;db_xref=COG:COG1702;inference=ab initio prediction:Prodigal:002006,similar to AA sequence:UniProtKB:P9WIA3;locus_tag=GCKFODOM_00231;product=PhoH-like protein
CP045423.1	Prodigal:002006	CDS	248994	249485	.	+	0	ID=GCKFODOM_00232;eC_number=3.1.-.-;Name=ybeY;db_xref=COG:COG0319;gene=ybeY;inference=ab initio prediction:Prodigal:002006,similar to AA sequence:UniProtKB:P71335;locus_tag=GCKFODOM_00232;product=Endoribonuclease YbeY
CP045423.1	Prodigal:002006	CDS	249518	250543	.	+	0	ID=GCKFODOM_00233;inference=ab initio prediction:Prodigal:002006;locus_tag=GCKFODOM_00233;product=hypothetical protein
CP045423.1	Prodigal:002006	CDS	250540	252144	.	+	0	ID=GCKFODOM_00234;eC_number=2.3.1.269;Name=lnt;db_xref=COG:COG0815;gene=lnt;inference=ab initio prediction:Prodigal:002006,similar to AA sequence:UniProtKB:P23930;locus_tag=GCKFODOM_00234;product=Apolipoprotein N-acyltransferase
CP045423.1	Prodigal:002006	CDS	252185	252601	.	+	0	ID=GCKFODOM_00235;inference=ab initio prediction:Prodigal:002006;locus_tag=GCKFODOM_00235;product=hypothetical protein
CP045423.1	Prodigal:002006	CDS	252705	253883	.	+	0	ID=GCKFODOM_00236;eC_number=2.5.1.6;Name=metK;db_xref=COG:COG0192;gene=metK;inference=ab initio prediction:Prodigal:002006,similar to AA sequence:UniProtKB:P0A817;locus_tag=GCKFODOM_00236;product=S-adenosylmethionine synthase
CP045423.1	Prodigal:002006	CDS	253889	254569	.	+	0	ID=GCKFODOM_00237;eC_number=2.1.1.33;Name=trmB;db_xref=COG:COG0220;gene=trmB;inference=ab initio prediction:Prodigal:002006,similar to AA sequence:UniProtKB:P0A8I5;locus_tag=GCKFODOM_00237;product=tRNA (guanine-N(7)-)-methyltransferase
CP045423.1	Prodigal:002006	CDS	254763	255398	.	+	0	ID=GCKFODOM_00238;Name=rimP;gene=rimP;inference=ab initio prediction:Prodigal:002006,protein motif:HAMAP:MF_01077;locus_tag=GCKFODOM_00238;product=Ribosome maturation factor RimP
CP045423.1	Prodigal:002006	CDS	255404	257023	.	+	0	ID=GCKFODOM_00239;Name=nusA;db_xref=COG:COG0195;gene=nusA;inference=ab initio prediction:Prodigal:002006,similar to AA sequence:UniProtKB:Q83BS0;locus_tag=GCKFODOM_00239;product=Transcription termination/antitermination protein NusA
CP045423.1	Prodigal:002006	CDS	257186	257848	.	+	0	ID=GCKFODOM_00240;inference=ab initio prediction:Prodigal:002006;locus_tag=GCKFODOM_00240;product=hypothetical protein
CP045423.1	Prodigal:002006	CDS	257854	260682	.	+	0	ID=GCKFODOM_00241;Name=infB;gene=infB;inference=ab initio prediction:Prodigal:002006,protein motif:HAMAP:MF_00100_B;locus_tag=GCKFODOM_00241;product=Translation initiation factor IF-2
CP045423.1	Prodigal:002006	CDS	260783	261208	.	+	0	ID=GCKFODOM_00242;Name=rbfA;db_xref=COG:COG0858;gene=rbfA;inference=ab initio prediction:Prodigal:002006,similar to AA sequence:UniProtKB:P0A7G2;locus_tag=GCKFODOM_00242;product=30S ribosome-binding factor
CP045423.1	Prodigal:002006	CDS	261214	262134	.	+	0	ID=GCKFODOM_00243;eC_number=5.4.99.25;Name=truB;db_xref=COG:COG0130;gene=truB;inference=ab initio prediction:Prodigal:002006,similar to AA sequence:UniProtKB:P60340;locus_tag=GCKFODOM_00243;product=tRNA pseudouridine synthase B
CP045423.1	Prodigal:002006	CDS	262195	262731	.	-	0	ID=GCKFODOM_00244;Name=yciE;db_xref=COG:COG3685;gene=yciE;inference=ab initio prediction:Prodigal:002006,similar to AA sequence:UniProtKB:P21363;locus_tag=GCKFODOM_00244;product=Protein YciE
CP045423.1	Prodigal:002006	CDS	263095	263364	.	+	0	ID=GCKFODOM_00245;Name=rpsO;db_xref=COG:COG0184;gene=rpsO;inference=ab initio prediction:Prodigal:002006,similar to AA sequence:UniProtKB:Q6NCN7;locus_tag=GCKFODOM_00245;product=30S ribosomal protein S15
CP045423.1	Prodigal:002006	CDS	263577	265757	.	+	0	ID=GCKFODOM_00246;eC_number=2.7.7.8;Name=pnp;db_xref=COG:COG1185;gene=pnp;inference=ab initio prediction:Prodigal:002006,similar to AA sequence:UniProtKB:Q9AC32;locus_tag=GCKFODOM_00246;product=Polyribonucleotide nucleotidyltransferase
CP045423.1	Prodigal:002006	CDS	265900	266883	.	+	0	ID=GCKFODOM_00247;inference=ab initio prediction:Prodigal:002006;locus_tag=GCKFODOM_00247;product=hypothetical protein
CP045423.1	Prodigal:002006	CDS	266968	267588	.	+	0	ID=GCKFODOM_00248;inference=ab initio prediction:Prodigal:002006;locus_tag=GCKFODOM_00248;product=hypothetical protein
CP045423.1	Prodigal:002006	CDS	267667	268017	.	+	0	ID=GCKFODOM_00249;eC_number=3.5.99.10;Name=yabJ_1;db_xref=COG:COG0251;gene=yabJ_1;inference=ab initio prediction:Prodigal:002006,similar to AA sequence:UniProtKB:P37552;locus_tag=GCKFODOM_00249;product=2-iminobutanoate/2-iminopropanoate deaminase
CP045423.1	Prodigal:002006	CDS	268089	268574	.	-	0	ID=GCKFODOM_00250;inference=ab initio prediction:Prodigal:002006;locus_tag=GCKFODOM_00250;product=hypothetical protein
CP045423.1	Prodigal:002006	CDS	268764	270071	.	-	0	ID=GCKFODOM_00251;Name=hslU;db_xref=COG:COG1220;gene=hslU;inference=ab initio prediction:Prodigal:002006,similar to AA sequence:UniProtKB:P0A6H5;locus_tag=GCKFODOM_00251;product=ATP-dependent protease ATPase subunit HslU
CP045423.1	Prodigal:002006	CDS	270147	270677	.	-	0	ID=GCKFODOM_00252;eC_number=3.4.25.2;Name=hslV;db_xref=COG:COG5405;gene=hslV;inference=ab initio prediction:Prodigal:002006,similar to AA sequence:UniProtKB:P43772;locus_tag=GCKFODOM_00252;product=ATP-dependent protease subunit HslV
CP045423.1	Prodigal:002006	CDS	270838	271425	.	+	0	ID=GCKFODOM_00253;eC_number=4.2.1.19;Name=hisB;db_xref=COG:COG0131;gene=hisB;inference=ab initio prediction:Prodigal:002006,similar to AA sequence:UniProtKB:A0QX83;locus_tag=GCKFODOM_00253;product=Imidazoleglycerol-phosphate dehydratase
CP045423.1	Prodigal:002006	CDS	271511	272002	.	+	0	ID=GCKFODOM_00254;inference=ab initio prediction:Prodigal:002006;locus_tag=GCKFODOM_00254;product=hypothetical protein
CP045423.1	Prodigal:002006	CDS	271999	272649	.	+	0	ID=GCKFODOM_00255;eC_number=4.3.2.10;Name=hisH;db_xref=COG:COG0118;gene=hisH;inference=ab initio prediction:Prodigal:002006,similar to AA sequence:UniProtKB:Q9KSX0;locus_tag=GCKFODOM_00255;product=Imidazole glycerol phosphate synthase subunit HisH
CP045423.1	Prodigal:002006	CDS	272646	273413	.	+	0	ID=GCKFODOM_00256;eC_number=5.3.1.16;Name=hisA;db_xref=COG:COG0106;gene=hisA;inference=ab initio prediction:Prodigal:002006,similar to AA sequence:UniProtKB:A1R562;locus_tag=GCKFODOM_00256;product=1-(5-phosphoribosyl)-5-[(5-phosphoribosylamino)methylideneamino] imidazole-4-carboxamide isomerase
CP045423.1	Prodigal:002006	CDS	273510	274253	.	-	0	ID=GCKFODOM_00257;inference=ab initio prediction:Prodigal:002006;locus_tag=GCKFODOM_00257;product=hypothetical protein
CP045423.1	Prodigal:002006	CDS	274280	275077	.	+	0	ID=GCKFODOM_00258;eC_number=4.3.2.10;Name=hisF;db_xref=COG:COG0107;gene=hisF;inference=ab initio prediction:Prodigal:002006,similar to AA sequence:UniProtKB:Q7SIB9;locus_tag=GCKFODOM_00258;product=Imidazole glycerol phosphate synthase subunit HisF
CP045423.1	Prodigal:002006	CDS	275425	275745	.	+	0	ID=GCKFODOM_00259;eC_number=3.6.1.31;Name=hisE;db_xref=COG:COG0140;gene=hisE;inference=ab initio prediction:Prodigal:002006,similar to AA sequence:UniProtKB:Q81G00;locus_tag=GCKFODOM_00259;product=Phosphoribosyl-ATP pyrophosphatase
CP045423.1	Prodigal:002006	CDS	275779	276750	.	+	0	ID=GCKFODOM_00260;eC_number=2.7.1.33;Name=coaA;gene=coaA;inference=ab initio prediction:Prodigal:002006,similar to AA sequence:UniProtKB:B5XYG3;locus_tag=GCKFODOM_00260;product=Pantothenate kinase
CP045423.1	Prodigal:002006	CDS	276807	277325	.	+	0	ID=GCKFODOM_00261;inference=ab initio prediction:Prodigal:002006;locus_tag=GCKFODOM_00261;product=hypothetical protein
CP045423.1	Prodigal:002006	CDS	277333	278334	.	-	0	ID=GCKFODOM_00262;eC_number=2.7.1.-;Name=ydjH;db_xref=COG:COG0524;gene=ydjH;inference=ab initio prediction:Prodigal:002006,similar to AA sequence:UniProtKB:P77493;locus_tag=GCKFODOM_00262;product=putative sugar kinase YdjH
CP045423.1	Prodigal:002006	CDS	278390	278845	.	-	0	ID=GCKFODOM_00263;inference=ab initio prediction:Prodigal:002006;locus_tag=GCKFODOM_00263;product=hypothetical protein
CP045423.1	Prodigal:002006	CDS	278850	279428	.	-	0	ID=GCKFODOM_00264;eC_number=3.1.-.-;Name=mutS2;gene=mutS2;inference=ab initio prediction:Prodigal:002006,protein motif:HAMAP:MF_00092;locus_tag=GCKFODOM_00264;product=Endonuclease MutS2
CP045423.1	Prodigal:002006	CDS	279425	280594	.	-	0	ID=GCKFODOM_00265;inference=ab initio prediction:Prodigal:002006;locus_tag=GCKFODOM_00265;product=hypothetical protein
CP045423.1	Prodigal:002006	CDS	280591	281313	.	-	0	ID=GCKFODOM_00266;inference=ab initio prediction:Prodigal:002006;locus_tag=GCKFODOM_00266;product=hypothetical protein
CP045423.1	Prodigal:002006	CDS	281587	282078	.	+	0	ID=GCKFODOM_00267;Name=secB;gene=secB;inference=ab initio prediction:Prodigal:002006,protein motif:HAMAP:MF_00821;locus_tag=GCKFODOM_00267;product=Protein-export protein SecB
CP045423.1	Prodigal:002006	CDS	282122	282838	.	-	0	ID=GCKFODOM_00268;eC_number=2.7.7.7;Name=dnaQ;db_xref=COG:COG0847;gene=dnaQ;inference=ab initio prediction:Prodigal:002006,similar to AA sequence:UniProtKB:P03007;locus_tag=GCKFODOM_00268;product=DNA polymerase III subunit epsilon
CP045423.1	Prodigal:002006	CDS	282831	283457	.	-	0	ID=GCKFODOM_00269;eC_number=2.7.1.24;Name=coaE;db_xref=COG:COG0237;gene=coaE;inference=ab initio prediction:Prodigal:002006,similar to AA sequence:UniProtKB:O67792;locus_tag=GCKFODOM_00269;product=Dephospho-CoA kinase
CP045423.1	Prodigal:002006	CDS	283454	284299	.	-	0	ID=GCKFODOM_00270;eC_number=1.1.1.25;Name=aroE;db_xref=COG:COG0169;gene=aroE;inference=ab initio prediction:Prodigal:002006,similar to AA sequence:UniProtKB:P15770;locus_tag=GCKFODOM_00270;product=Shikimate dehydrogenase (NADP(+))
CP045423.1	Prodigal:002006	CDS	284312	284929	.	-	0	ID=GCKFODOM_00271;eC_number=3.6.1.-;Name=yceF;db_xref=COG:COG0424;gene=yceF;inference=ab initio prediction:Prodigal:002006,similar to AA sequence:UniProtKB:P58627;locus_tag=GCKFODOM_00271;product=7-methyl-GTP pyrophosphatase
CP045423.1	Prodigal:002006	CDS	284933	285763	.	-	0	ID=GCKFODOM_00272;eC_number=2.7.11.32;Name=yqfL;db_xref=COG:COG1806;gene=yqfL;inference=ab initio prediction:Prodigal:002006,similar to AA sequence:UniProtKB:P54470;locus_tag=GCKFODOM_00272;product=Putative pyruvate%2C phosphate dikinase regulatory protein
CP045423.1	Prodigal:002006	CDS	286141	287184	.	+	0	ID=GCKFODOM_00273;eC_number=4.1.1.37;Name=hemE;db_xref=COG:COG0407;gene=hemE;inference=ab initio prediction:Prodigal:002006,similar to AA sequence:UniProtKB:P32920;locus_tag=GCKFODOM_00273;product=Uroporphyrinogen decarboxylase
CP045423.1	Prodigal:002006	CDS	287202	287627	.	+	0	ID=GCKFODOM_00274;inference=ab initio prediction:Prodigal:002006;locus_tag=GCKFODOM_00274;product=hypothetical protein
CP045423.1	Prodigal:002006	CDS	288099	289364	.	+	0	ID=GCKFODOM_00275;eC_number=3.6.4.-;Name=rho;db_xref=COG:COG1158;gene=rho;inference=ab initio prediction:Prodigal:002006,similar to AA sequence:UniProtKB:P0AG30;locus_tag=GCKFODOM_00275;product=Transcription termination factor Rho
CP045423.1	Prodigal:002006	CDS	289501	290115	.	+	0	ID=GCKFODOM_00276;Name=acuR;gene=acuR;inference=ab initio prediction:Prodigal:002006,similar to AA sequence:UniProtKB:Q3J6K8;locus_tag=GCKFODOM_00276;product=Transcriptional regulator AcuR
CP045423.1	Prodigal:002006	CDS	290112	291020	.	+	0	ID=GCKFODOM_00277;eC_number=3.8.1.5;Name=dhaA;gene=dhaA;inference=ab initio prediction:Prodigal:002006,similar to AA sequence:UniProtKB:P59337;locus_tag=GCKFODOM_00277;product=Haloalkane dehalogenase
CP045423.1	Prodigal:002006	CDS	291034	291282	.	+	0	ID=GCKFODOM_00278;inference=ab initio prediction:Prodigal:002006;locus_tag=GCKFODOM_00278;product=hypothetical protein
CP045423.1	Prodigal:002006	CDS	291297	293300	.	-	0	ID=GCKFODOM_00279;inference=ab initio prediction:Prodigal:002006;locus_tag=GCKFODOM_00279;product=hypothetical protein
CP045423.1	Prodigal:002006	CDS	293517	294824	.	+	0	ID=GCKFODOM_00280;eC_number=3.6.-.-;Name=mnmE;db_xref=COG:COG0486;gene=mnmE;inference=ab initio prediction:Prodigal:002006,similar to AA sequence:UniProtKB:P25522;locus_tag=GCKFODOM_00280;product=tRNA modification GTPase MnmE
CP045423.1	Prodigal:002006	CDS	295025	296914	.	+	0	ID=GCKFODOM_00281;Name=mnmG;db_xref=COG:COG0445;gene=mnmG;inference=ab initio prediction:Prodigal:002006,similar to AA sequence:UniProtKB:P0A6U3;locus_tag=GCKFODOM_00281;product=tRNA uridine 5-carboxymethylaminomethyl modification enzyme MnmG
CP045423.1	Prodigal:002006	CDS	296911	297543	.	+	0	ID=GCKFODOM_00282;eC_number=2.1.1.170;Name=rsmG;gene=rsmG;inference=ab initio prediction:Prodigal:002006,protein motif:HAMAP:MF_00074;locus_tag=GCKFODOM_00282;product=Ribosomal RNA small subunit methyltransferase G
CP045423.1	Prodigal:002006	CDS	297540	298379	.	+	0	ID=GCKFODOM_00283;Name=parA;gene=parA;inference=ab initio prediction:Prodigal:002006,similar to AA sequence:UniProtKB:B8GW31;locus_tag=GCKFODOM_00283;product=Chromosome partitioning protein ParA
CP045423.1	Prodigal:002006	CDS	298402	299289	.	+	0	ID=GCKFODOM_00284;Name=parB;gene=parB;inference=ab initio prediction:Prodigal:002006,similar to AA sequence:UniProtKB:B8GW30;locus_tag=GCKFODOM_00284;product=Chromosome-partitioning protein ParB
CP045423.1	Prodigal:002006	CDS	299459	300478	.	-	0	ID=GCKFODOM_00285;inference=ab initio prediction:Prodigal:002006;locus_tag=GCKFODOM_00285;product=hypothetical protein
CP045423.1	Prodigal:002006	CDS	300484	301020	.	-	0	ID=GCKFODOM_00286;inference=ab initio prediction:Prodigal:002006;locus_tag=GCKFODOM_00286;product=hypothetical protein
CP045423.1	Prodigal:002006	CDS	301007	303628	.	-	0	ID=GCKFODOM_00287;eC_number=6.1.1.4;Name=leuS;gene=leuS;inference=ab initio prediction:Prodigal:002006,similar to AA sequence:UniProtKB:B4RNT1;locus_tag=GCKFODOM_00287;product=Leucine--tRNA ligase
CP045423.1	Prodigal:002006	CDS	303650	304432	.	+	0	ID=GCKFODOM_00288;Name=yggS;db_xref=COG:COG0325;gene=yggS;inference=ab initio prediction:Prodigal:002006,similar to AA sequence:UniProtKB:P67080;locus_tag=GCKFODOM_00288;product=Pyridoxal phosphate homeostasis protein
CP045423.1	Prodigal:002006	CDS	304818	306335	.	+	0	ID=GCKFODOM_00289;Name=expZ;db_xref=COG:COG0488;gene=expZ;inference=ab initio prediction:Prodigal:002006,similar to AA sequence:UniProtKB:P39115;locus_tag=GCKFODOM_00289;product=Nucleotide-binding protein ExpZ
CP045423.1	Prodigal:002006	CDS	306361	306810	.	-	0	ID=GCKFODOM_00290;inference=ab initio prediction:Prodigal:002006;locus_tag=GCKFODOM_00290;product=hypothetical protein
CP045423.1	Prodigal:002006	CDS	306912	307109	.	-	0	ID=GCKFODOM_00291;inference=ab initio prediction:Prodigal:002006;locus_tag=GCKFODOM_00291;product=hypothetical protein
CP045423.1	Prodigal:002006	CDS	307204	307737	.	-	0	ID=GCKFODOM_00292;inference=ab initio prediction:Prodigal:002006;locus_tag=GCKFODOM_00292;product=hypothetical protein
CP045423.1	Prodigal:002006	CDS	307873	308559	.	+	0	ID=GCKFODOM_00293;Name=walR_1;db_xref=COG:COG0745;gene=walR_1;inference=ab initio prediction:Prodigal:002006,similar to AA sequence:UniProtKB:P37478;locus_tag=GCKFODOM_00293;product=Transcriptional regulatory protein WalR
CP045423.1	Prodigal:002006	CDS	308562	309053	.	+	0	ID=GCKFODOM_00294;inference=ab initio prediction:Prodigal:002006;locus_tag=GCKFODOM_00294;product=hypothetical protein
CP045423.1	Prodigal:002006	CDS	309073	310785	.	-	0	ID=GCKFODOM_00295;inference=ab initio prediction:Prodigal:002006;locus_tag=GCKFODOM_00295;product=hypothetical protein
CP045423.1	Prodigal:002006	CDS	311042	311467	.	+	0	ID=GCKFODOM_00296;inference=ab initio prediction:Prodigal:002006;locus_tag=GCKFODOM_00296;product=hypothetical protein
CP045423.1	Prodigal:002006	CDS	311525	312337	.	-	0	ID=GCKFODOM_00297;eC_number=3.1.11.2;Name=xthA_1;db_xref=COG:COG0708;gene=xthA_1;inference=ab initio prediction:Prodigal:002006,similar to AA sequence:UniProtKB:P09030;locus_tag=GCKFODOM_00297;product=Exodeoxyribonuclease III
CP045423.1	Prodigal:002006	CDS	312425	313417	.	-	0	ID=GCKFODOM_00298;Name=lolA;gene=lolA;inference=ab initio prediction:Prodigal:002006,protein motif:HAMAP:MF_00240;locus_tag=GCKFODOM_00298;product=Outer-membrane lipoprotein carrier protein
CP045423.1	Prodigal:002006	CDS	313528	316125	.	-	0	ID=GCKFODOM_00299;inference=ab initio prediction:Prodigal:002006;locus_tag=GCKFODOM_00299;product=hypothetical protein
CP045423.1	Prodigal:002006	CDS	316252	316641	.	+	0	ID=GCKFODOM_00300;inference=ab initio prediction:Prodigal:002006;locus_tag=GCKFODOM_00300;product=hypothetical protein
CP045423.1	Prodigal:002006	CDS	316689	317645	.	+	0	ID=GCKFODOM_00301;inference=ab initio prediction:Prodigal:002006;locus_tag=GCKFODOM_00301;product=hypothetical protein
CP045423.1	Prodigal:002006	CDS	317661	318263	.	+	0	ID=GCKFODOM_00302;inference=ab initio prediction:Prodigal:002006;locus_tag=GCKFODOM_00302;product=hypothetical protein
CP045423.1	Prodigal:002006	CDS	318555	319889	.	-	0	ID=GCKFODOM_00303;Name=amtB;gene=amtB;inference=ab initio prediction:Prodigal:002006,similar to AA sequence:UniProtKB:P69681;locus_tag=GCKFODOM_00303;product=Ammonia channel
CP045423.1	Prodigal:002006	CDS	319927	320265	.	-	0	ID=GCKFODOM_00304;Name=glnK;db_xref=COG:COG0347;gene=glnK;inference=ab initio prediction:Prodigal:002006,similar to AA sequence:UniProtKB:P0AC55;locus_tag=GCKFODOM_00304;product=Nitrogen regulatory protein P-II 2
CP045423.1	Prodigal:002006	CDS	320572	321402	.	+	0	ID=GCKFODOM_00305;eC_number=3.6.3.-;Name=cmpD;gene=cmpD;inference=ab initio prediction:Prodigal:002006,similar to AA sequence:UniProtKB:Q55463;locus_tag=GCKFODOM_00305;product=Bicarbonate transport ATP-binding protein CmpD
CP045423.1	Prodigal:002006	CDS	321464	322255	.	+	0	ID=GCKFODOM_00306;Name=ribX_1;gene=ribX_1;inference=ab initio prediction:Prodigal:002006,similar to AA sequence:UniProtKB:A9WGD1;locus_tag=GCKFODOM_00306;product=Riboflavin transport system permease protein RibX
CP045423.1	Prodigal:002006	CDS	322301	323323	.	+	0	ID=GCKFODOM_00307;Name=ssuA_1;db_xref=COG:COG0715;gene=ssuA_1;inference=ab initio prediction:Prodigal:002006,similar to AA sequence:UniProtKB:P40400;locus_tag=GCKFODOM_00307;product=Putative aliphatic sulfonates-binding protein
CP045423.1	Prodigal:002006	CDS	323356	324213	.	-	0	ID=GCKFODOM_00308;eC_number=3.1.2.-;Name=tesB;db_xref=COG:COG1946;gene=tesB;inference=ab initio prediction:Prodigal:002006,similar to AA sequence:UniProtKB:P0AGG2;locus_tag=GCKFODOM_00308;product=Acyl-CoA thioesterase 2
CP045423.1	Prodigal:002006	CDS	324343	325593	.	+	0	ID=GCKFODOM_00309;eC_number=1.14.13.-;Name=ubiL_1;db_xref=COG:COG0654;gene=ubiL_1;inference=ab initio prediction:Prodigal:002006,similar to AA sequence:UniProtKB:Q2RMZ4;locus_tag=GCKFODOM_00309;product=Ubiquinone hydroxylase UbiL
CP045423.1	Prodigal:002006	CDS	325695	327818	.	+	0	ID=GCKFODOM_00310;inference=ab initio prediction:Prodigal:002006;locus_tag=GCKFODOM_00310;product=hypothetical protein
CP045423.1	Prodigal:002006	CDS	328090	330366	.	+	0	ID=GCKFODOM_00311;eC_number=3.4.24.-;Name=ftsH_1;gene=ftsH_1;inference=ab initio prediction:Prodigal:002006,protein motif:HAMAP:MF_01458;locus_tag=GCKFODOM_00311;product=ATP-dependent zinc metalloprotease FtsH
CP045423.1	Prodigal:002006	CDS	330443	331678	.	-	0	ID=GCKFODOM_00312;eC_number=1.4.99.-;Name=dadA1_1;db_xref=COG:COG0665;gene=dadA1_1;inference=ab initio prediction:Prodigal:002006,similar to AA sequence:UniProtKB:Q9HTQ0;locus_tag=GCKFODOM_00312;product=D-amino acid dehydrogenase 1
CP045423.1	Prodigal:002006	CDS	331734	332756	.	-	0	ID=GCKFODOM_00313;eC_number=5.1.1.8;inference=ab initio prediction:Prodigal:002006,similar to AA sequence:UniProtKB:Q8FYS0;locus_tag=GCKFODOM_00313;product=4-hydroxyproline 2-epimerase
CP045423.1	Prodigal:002006	CDS	332832	333761	.	-	0	ID=GCKFODOM_00314;eC_number=4.-.-.-;Name=dapAL;gene=dapAL;inference=ab initio prediction:Prodigal:002006,similar to AA sequence:UniProtKB:O69782;locus_tag=GCKFODOM_00314;product=putative DapA-like lyase
CP045423.1	Prodigal:002006	CDS	333888	334586	.	+	0	ID=GCKFODOM_00315;Name=rspR_1;db_xref=COG:COG1802;gene=rspR_1;inference=ab initio prediction:Prodigal:002006,similar to AA sequence:UniProtKB:P0ACM2;locus_tag=GCKFODOM_00315;product=HTH-type transcriptional repressor RspR
CP045423.1	Prodigal:002006	CDS	334628	336103	.	+	0	ID=GCKFODOM_00316;eC_number=1.2.1.26;Name=gucD;db_xref=COG:COG1012;gene=gucD;inference=ab initio prediction:Prodigal:002006,similar to AA sequence:UniProtKB:P42236;locus_tag=GCKFODOM_00316;product=Alpha-ketoglutaric semialdehyde dehydrogenase
CP045423.1	Prodigal:002006	CDS	336173	336691	.	-	0	ID=GCKFODOM_00317;inference=ab initio prediction:Prodigal:002006;locus_tag=GCKFODOM_00317;product=hypothetical protein
CP045423.1	Prodigal:002006	CDS	336781	337314	.	-	0	ID=GCKFODOM_00318;eC_number=3.6.1.1;Name=ppa;db_xref=COG:COG0221;gene=ppa;inference=ab initio prediction:Prodigal:002006,similar to AA sequence:UniProtKB:P0A7A9;locus_tag=GCKFODOM_00318;product=Inorganic pyrophosphatase
CP045423.1	Prodigal:002006	CDS	337458	337979	.	-	0	ID=GCKFODOM_00319;eC_number=2.3.1.189;Name=mshD_1;gene=mshD_1;inference=ab initio prediction:Prodigal:002006,protein motif:HAMAP:MF_01698;locus_tag=GCKFODOM_00319;product=Mycothiol acetyltransferase
CP045423.1	Prodigal:002006	CDS	338295	341003	.	-	0	ID=GCKFODOM_00320;eC_number=4.2.1.3;Name=acnA;db_xref=COG:COG1048;gene=acnA;inference=ab initio prediction:Prodigal:002006,similar to AA sequence:UniProtKB:P70920;locus_tag=GCKFODOM_00320;product=Aconitate hydratase A
CP045423.1	Prodigal:002006	CDS	341290	341931	.	+	0	ID=GCKFODOM_00321;eC_number=7.6.2.5;Name=ccmA;db_xref=COG:COG4133;gene=ccmA;inference=ab initio prediction:Prodigal:002006,similar to AA sequence:UniProtKB:P52218;locus_tag=GCKFODOM_00321;product=Cytochrome c biogenesis ATP-binding export protein CcmA
CP045423.1	Prodigal:002006	CDS	341928	342593	.	+	0	ID=GCKFODOM_00322;inference=ab initio prediction:Prodigal:002006;locus_tag=GCKFODOM_00322;product=hypothetical protein
CP045423.1	Prodigal:002006	CDS	342724	343740	.	+	0	ID=GCKFODOM_00323;inference=ab initio prediction:Prodigal:002006;locus_tag=GCKFODOM_00323;product=hypothetical protein
CP045423.1	Prodigal:002006	CDS	343725	344483	.	-	0	ID=GCKFODOM_00324;inference=ab initio prediction:Prodigal:002006;locus_tag=GCKFODOM_00324;product=hypothetical protein
CP045423.1	Prodigal:002006	CDS	344656	345540	.	+	0	ID=GCKFODOM_00325;eC_number=5.1.1.7;Name=dapF_1;db_xref=COG:COG0253;gene=dapF_1;inference=ab initio prediction:Prodigal:002006,similar to AA sequence:UniProtKB:P44859;locus_tag=GCKFODOM_00325;product=Diaminopimelate epimerase
CP045423.1	Prodigal:002006	CDS	345540	346793	.	+	0	ID=GCKFODOM_00326;eC_number=2.8.4.5;Name=mtaB;db_xref=COG:COG0621;gene=mtaB;inference=ab initio prediction:Prodigal:002006,similar to AA sequence:UniProtKB:P54462;locus_tag=GCKFODOM_00326;product=Threonylcarbamoyladenosine tRNA methylthiotransferase MtaB
CP045423.1	Prodigal:002006	CDS	346943	347725	.	-	0	ID=GCKFODOM_00327;eC_number=5.4.99.28;Name=rluA;db_xref=COG:COG0564;gene=rluA;inference=ab initio prediction:Prodigal:002006,similar to AA sequence:UniProtKB:P0AA37;locus_tag=GCKFODOM_00327;product=Dual-specificity RNA pseudouridine synthase RluA
CP045423.1	Prodigal:002006	CDS	347794	349089	.	+	0	ID=GCKFODOM_00328;Name=ftsY;gene=ftsY;inference=ab initio prediction:Prodigal:002006,protein motif:HAMAP:MF_00920;locus_tag=GCKFODOM_00328;product=Signal recognition particle receptor FtsY
CP045423.1	Prodigal:002006	CDS	349086	349721	.	+	0	ID=GCKFODOM_00329;Name=yciB;db_xref=COG:COG2917;gene=yciB;inference=ab initio prediction:Prodigal:002006,similar to AA sequence:UniProtKB:P95745;locus_tag=GCKFODOM_00329;product=Intracellular septation protein
CP045423.1	Prodigal:002006	CDS	349754	351091	.	-	0	ID=GCKFODOM_00330;inference=ab initio prediction:Prodigal:002006;locus_tag=GCKFODOM_00330;product=hypothetical protein
CP045423.1	Prodigal:002006	CDS	351215	351703	.	+	0	ID=GCKFODOM_00331;inference=ab initio prediction:Prodigal:002006,similar to AA sequence:UniProtKB:P0A8D3;locus_tag=GCKFODOM_00331;note=UPF0178 protein YaiI;product=hypothetical protein
CP045423.1	Prodigal:002006	CDS	351669	352247	.	-	0	ID=GCKFODOM_00332;Name=cycY;db_xref=COG:COG0526;gene=cycY;inference=ab initio prediction:Prodigal:002006,similar to AA sequence:UniProtKB:P30960;locus_tag=GCKFODOM_00332;product=Thiol:disulfide interchange protein CycY
CP045423.1	Prodigal:002006	CDS	352240	352428	.	-	0	ID=GCKFODOM_00333;inference=ab initio prediction:Prodigal:002006;locus_tag=GCKFODOM_00333;product=hypothetical protein
CP045423.1	Prodigal:002006	CDS	352412	353152	.	-	0	ID=GCKFODOM_00334;Name=ccmC;db_xref=COG:COG0755;gene=ccmC;inference=ab initio prediction:Prodigal:002006,similar to AA sequence:UniProtKB:P0ABM1;locus_tag=GCKFODOM_00334;product=Heme exporter protein C
CP045423.1	Prodigal:002006	CDS	353708	353923	.	+	0	ID=GCKFODOM_00335;inference=ab initio prediction:Prodigal:002006;locus_tag=GCKFODOM_00335;product=hypothetical protein
CP045423.1	Prodigal:002006	CDS	353926	355479	.	+	0	ID=GCKFODOM_00336;Name=ffh;db_xref=COG:COG0541;gene=ffh;inference=ab initio prediction:Prodigal:002006,similar to AA sequence:UniProtKB:P0AGD7;locus_tag=GCKFODOM_00336;product=Signal recognition particle protein
CP045423.1	Prodigal:002006	CDS	355563	355922	.	+	0	ID=GCKFODOM_00337;Name=rpsP;db_xref=COG:COG0228;gene=rpsP;inference=ab initio prediction:Prodigal:002006,similar to AA sequence:UniProtKB:P62236;locus_tag=GCKFODOM_00337;product=30S ribosomal protein S16
CP045423.1	Prodigal:002006	CDS	356150	356680	.	+	0	ID=GCKFODOM_00338;Name=rimM;db_xref=COG:COG0806;gene=rimM;inference=ab initio prediction:Prodigal:002006,similar to AA sequence:UniProtKB:P0A7X6;locus_tag=GCKFODOM_00338;product=Ribosome maturation factor RimM
CP045423.1	Prodigal:002006	CDS	356677	357360	.	+	0	ID=GCKFODOM_00339;eC_number=2.1.1.228;Name=trmD;db_xref=COG:COG0336;gene=trmD;inference=ab initio prediction:Prodigal:002006,similar to AA sequence:UniProtKB:Q6G1R9;locus_tag=GCKFODOM_00339;product=tRNA (guanine-N(1)-)-methyltransferase
CP045423.1	Prodigal:002006	CDS	357323	358372	.	-	0	ID=GCKFODOM_00340;eC_number=2.5.1.47;Name=cysK_1;gene=cysK_1;inference=ab initio prediction:Prodigal:002006,similar to AA sequence:UniProtKB:P63871;locus_tag=GCKFODOM_00340;product=Cysteine synthase
CP045423.1	Prodigal:002006	CDS	358509	359189	.	+	0	ID=GCKFODOM_00341;inference=ab initio prediction:Prodigal:002006;locus_tag=GCKFODOM_00341;product=hypothetical protein
CP045423.1	Prodigal:002006	CDS	359236	360147	.	-	0	ID=GCKFODOM_00342;inference=ab initio prediction:Prodigal:002006;locus_tag=GCKFODOM_00342;product=hypothetical protein
CP045423.1	Prodigal:002006	CDS	360241	360723	.	+	0	ID=GCKFODOM_00343;Name=lrpC;db_xref=COG:COG1522;gene=lrpC;inference=ab initio prediction:Prodigal:002006,similar to AA sequence:UniProtKB:P96582;locus_tag=GCKFODOM_00343;product=HTH-type transcriptional regulator LrpC
CP045423.1	Prodigal:002006	CDS	360867	362597	.	+	0	ID=GCKFODOM_00344;inference=ab initio prediction:Prodigal:002006;locus_tag=GCKFODOM_00344;product=hypothetical protein
CP045423.1	Prodigal:002006	CDS	362822	363214	.	+	0	ID=GCKFODOM_00345;Name=rplS;db_xref=COG:COG0335;gene=rplS;inference=ab initio prediction:Prodigal:002006,similar to AA sequence:UniProtKB:Q6ND68;locus_tag=GCKFODOM_00345;product=50S ribosomal protein L19
CP045423.1	Prodigal:002006	CDS	363436	364842	.	+	0	ID=GCKFODOM_00346;eC_number=4.2.1.33;Name=leuC;db_xref=COG:COG0065;gene=leuC;inference=ab initio prediction:Prodigal:002006,similar to AA sequence:UniProtKB:P0A6A6;locus_tag=GCKFODOM_00346;product=3-isopropylmalate dehydratase large subunit
CP045423.1	Prodigal:002006	CDS	364917	365219	.	-	0	ID=GCKFODOM_00347;inference=ab initio prediction:Prodigal:002006;locus_tag=GCKFODOM_00347;product=hypothetical protein
CP045423.1	Prodigal:002006	CDS	365332	365589	.	+	0	ID=GCKFODOM_00348;inference=ab initio prediction:Prodigal:002006;locus_tag=GCKFODOM_00348;product=hypothetical protein
CP045423.1	Prodigal:002006	CDS	365598	366008	.	+	0	ID=GCKFODOM_00349;inference=ab initio prediction:Prodigal:002006;locus_tag=GCKFODOM_00349;product=hypothetical protein
CP045423.1	Prodigal:002006	CDS	366005	366877	.	+	0	ID=GCKFODOM_00350;Name=ydcF;db_xref=COG:COG1434;gene=ydcF;inference=ab initio prediction:Prodigal:002006,similar to AA sequence:UniProtKB:P34209;locus_tag=GCKFODOM_00350;product=Protein YdcF
CP045423.1	Prodigal:002006	CDS	366867	369089	.	-	0	ID=GCKFODOM_00351;inference=ab initio prediction:Prodigal:002006;locus_tag=GCKFODOM_00351;product=hypothetical protein
CP045423.1	Prodigal:002006	CDS	369131	370225	.	-	0	ID=GCKFODOM_00352;eC_number=2.4.1.250;Name=mshA_1;gene=mshA_1;inference=ab initio prediction:Prodigal:002006,protein motif:HAMAP:MF_01695;locus_tag=GCKFODOM_00352;product=D-inositol-3-phosphate glycosyltransferase
CP045423.1	Prodigal:002006	CDS	370509	371009	.	+	0	ID=GCKFODOM_00353;Name=ibpA_1;db_xref=COG:COG0071;gene=ibpA_1;inference=ab initio prediction:Prodigal:002006,similar to AA sequence:UniProtKB:P0C054;locus_tag=GCKFODOM_00353;product=Small heat shock protein IbpA
CP045423.1	Prodigal:002006	CDS	371117	371533	.	+	0	ID=GCKFODOM_00354;inference=ab initio prediction:Prodigal:002006;locus_tag=GCKFODOM_00354;product=hypothetical protein
CP045423.1	Prodigal:002006	CDS	371696	372064	.	+	0	ID=GCKFODOM_00355;inference=ab initio prediction:Prodigal:002006;locus_tag=GCKFODOM_00355;product=hypothetical protein
CP045423.1	Prodigal:002006	CDS	372177	372725	.	-	0	ID=GCKFODOM_00356;Name=dsbB_1;gene=dsbB_1;inference=ab initio prediction:Prodigal:002006,protein motif:HAMAP:MF_00286;locus_tag=GCKFODOM_00356;product=Disulfide bond formation protein B
CP045423.1	Prodigal:002006	CDS	372742	372900	.	-	0	ID=GCKFODOM_00357;inference=ab initio prediction:Prodigal:002006;locus_tag=GCKFODOM_00357;product=hypothetical protein
CP045423.1	Prodigal:002006	CDS	373082	373684	.	+	0	ID=GCKFODOM_00358;eC_number=4.2.1.33;Name=leuD;db_xref=COG:COG0066;gene=leuD;inference=ab initio prediction:Prodigal:002006,similar to AA sequence:UniProtKB:P30126;locus_tag=GCKFODOM_00358;product=3-isopropylmalate dehydratase small subunit
CP045423.1	Prodigal:002006	CDS	373743	374942	.	+	0	ID=GCKFODOM_00359;inference=ab initio prediction:Prodigal:002006,similar to AA sequence:ISfinder:TnXax1;locus_tag=GCKFODOM_00359;product=Tn3 family transposase TnXax1
CP045423.1	Prodigal:002006	CDS	374951	375574	.	+	0	ID=GCKFODOM_00360;Name=rhtB_2;db_xref=COG:COG1280;gene=rhtB_2;inference=ab initio prediction:Prodigal:002006,similar to AA sequence:UniProtKB:P0AG34;locus_tag=GCKFODOM_00360;product=Homoserine/homoserine lactone efflux protein
CP045423.1	Prodigal:002006	CDS	375641	376381	.	+	0	ID=GCKFODOM_00361;inference=ab initio prediction:Prodigal:002006;locus_tag=GCKFODOM_00361;product=hypothetical protein
CP045423.1	Prodigal:002006	CDS	376385	377818	.	+	0	ID=GCKFODOM_00362;eC_number=2.7.11.1;Name=pknD_1;gene=pknD_1;inference=ab initio prediction:Prodigal:002006,protein motif:HAMAP:MF_01957;locus_tag=GCKFODOM_00362;product=Serine/threonine-protein kinase PknD
CP045423.1	Prodigal:002006	CDS	377949	379055	.	+	0	ID=GCKFODOM_00363;eC_number=1.1.1.85;Name=leuB;gene=leuB;inference=ab initio prediction:Prodigal:002006,similar to AA sequence:UniProtKB:Q2T7H6;locus_tag=GCKFODOM_00363;product=3-isopropylmalate dehydrogenase
CP045423.1	Prodigal:002006	CDS	379095	379442	.	-	0	ID=GCKFODOM_00364;inference=ab initio prediction:Prodigal:002006;locus_tag=GCKFODOM_00364;product=hypothetical protein
CP045423.1	Prodigal:002006	CDS	379593	380732	.	+	0	ID=GCKFODOM_00365;eC_number=1.8.5.-;Name=msrP_1;gene=msrP_1;inference=ab initio prediction:Prodigal:002006,protein motif:HAMAP:MF_01206;locus_tag=GCKFODOM_00365;product=Protein-methionine-sulfoxide reductase catalytic subunit MsrP
CP045423.1	Prodigal:002006	CDS	380710	381549	.	-	0	ID=GCKFODOM_00366;inference=ab initio prediction:Prodigal:002006;locus_tag=GCKFODOM_00366;product=hypothetical protein
CP045423.1	Prodigal:002006	CDS	381958	382989	.	+	0	ID=GCKFODOM_00367;eC_number=1.2.1.11;Name=asd2;db_xref=COG:COG0136;gene=asd2;inference=ab initio prediction:Prodigal:002006,similar to AA sequence:UniProtKB:P23247;locus_tag=GCKFODOM_00367;product=Aspartate-semialdehyde dehydrogenase 2
CP045423.1	Prodigal:002006	CDS	383078	383761	.	-	0	ID=GCKFODOM_00368;eC_number=4.2.1.1;Name=cynT;db_xref=COG:COG0288;gene=cynT;inference=ab initio prediction:Prodigal:002006,similar to AA sequence:UniProtKB:P0ABE9;locus_tag=GCKFODOM_00368;product=Carbonic anhydrase 1
CP045423.1	Prodigal:002006	CDS	383863	385605	.	-	0	ID=GCKFODOM_00369;eC_number=4.2.1.20;Name=trpB_1;gene=trpB_1;inference=ab initio prediction:Prodigal:002006,protein motif:HAMAP:MF_00133;locus_tag=GCKFODOM_00369;product=Tryptophan synthase beta chain
CP045423.1	Prodigal:002006	CDS	385674	386558	.	+	0	ID=GCKFODOM_00370;eC_number=3.1.2.30;Name=mcl2_1;db_xref=COG:COG2301;gene=mcl2_1;inference=ab initio prediction:Prodigal:002006,similar to AA sequence:UniProtKB:D3JV05;locus_tag=GCKFODOM_00370;product=(3S)-malyl-CoA thioesterase
CP045423.1	Prodigal:002006	CDS	386595	386795	.	-	0	ID=GCKFODOM_00371;inference=ab initio prediction:Prodigal:002006,similar to AA sequence:UniProtKB:A1IQS5;locus_tag=GCKFODOM_00371;note=UPF0434 protein NMA0874;product=hypothetical protein
CP045423.1	Prodigal:002006	CDS	386804	387475	.	-	0	ID=GCKFODOM_00372;eC_number=3.4.21.53;Name=lon2_1;db_xref=COG:COG0466;gene=lon2_1;inference=ab initio prediction:Prodigal:002006,similar to AA sequence:UniProtKB:P36774;locus_tag=GCKFODOM_00372;product=Lon protease 2
CP045423.1	Prodigal:002006	CDS	387506	388411	.	-	0	ID=GCKFODOM_00373;Name=cnoX;db_xref=COG:COG3118;gene=cnoX;inference=ab initio prediction:Prodigal:002006,similar to AA sequence:UniProtKB:P77395;locus_tag=GCKFODOM_00373;product=Chaperedoxin
CP045423.1	Prodigal:002006	CDS	388459	388998	.	-	0	ID=GCKFODOM_00374;Name=proX;db_xref=COG:COG3760;gene=proX;inference=ab initio prediction:Prodigal:002006,similar to AA sequence:UniProtKB:Q9L4Q7;locus_tag=GCKFODOM_00374;product=Prolyl-tRNA editing protein ProX
CP045423.1	Aragorn:001002	tRNA	389181	389255	.	+	.	ID=GCKFODOM_00375;inference=COORDINATES:profile:Aragorn:001002;locus_tag=GCKFODOM_00375;product=tRNA-Gly(gcc)
CP045423.1	Prodigal:002006	CDS	389370	390089	.	-	0	ID=GCKFODOM_00376;inference=ab initio prediction:Prodigal:002006;locus_tag=GCKFODOM_00376;product=hypothetical protein
CP045423.1	Prodigal:002006	CDS	390402	392099	.	+	0	ID=GCKFODOM_00377;inference=ab initio prediction:Prodigal:002006;locus_tag=GCKFODOM_00377;product=hypothetical protein
CP045423.1	Prodigal:002006	CDS	392361	393320	.	+	0	ID=GCKFODOM_00378;inference=ab initio prediction:Prodigal:002006;locus_tag=GCKFODOM_00378;product=hypothetical protein
CP045423.1	Prodigal:002006	CDS	393392	395176	.	+	0	ID=GCKFODOM_00379;eC_number=7.5.2.6;Name=msbA_1;db_xref=COG:COG1132;gene=msbA_1;inference=ab initio prediction:Prodigal:002006,similar to AA sequence:UniProtKB:P63359;locus_tag=GCKFODOM_00379;product=Lipid A export ATP-binding/permease protein MsbA
CP045423.1	Prodigal:002006	CDS	395293	395826	.	+	0	ID=GCKFODOM_00380;inference=ab initio prediction:Prodigal:002006;locus_tag=GCKFODOM_00380;product=hypothetical protein
CP045423.1	Prodigal:002006	CDS	395899	396621	.	-	0	ID=GCKFODOM_00381;inference=ab initio prediction:Prodigal:002006;locus_tag=GCKFODOM_00381;product=hypothetical protein
CP045423.1	Prodigal:002006	CDS	396910	397194	.	+	0	ID=GCKFODOM_00382;Name=acpXL;db_xref=COG:COG0236;gene=acpXL;inference=ab initio prediction:Prodigal:002006,similar to AA sequence:UniProtKB:P0A2W5;locus_tag=GCKFODOM_00382;product=Acyl carrier protein AcpXL
CP045423.1	Prodigal:002006	CDS	397376	397837	.	+	0	ID=GCKFODOM_00383;inference=ab initio prediction:Prodigal:002006;locus_tag=GCKFODOM_00383;product=hypothetical protein
CP045423.1	Prodigal:002006	CDS	397837	398958	.	+	0	ID=GCKFODOM_00384;inference=ab initio prediction:Prodigal:002006;locus_tag=GCKFODOM_00384;product=hypothetical protein
CP045423.1	Prodigal:002006	CDS	398971	400251	.	+	0	ID=GCKFODOM_00385;eC_number=2.3.1.179;Name=fabF_1;db_xref=COG:COG0304;gene=fabF_1;inference=ab initio prediction:Prodigal:002006,similar to AA sequence:UniProtKB:Q83E37;locus_tag=GCKFODOM_00385;product=3-oxoacyl-[acyl-carrier-protein] synthase 2
CP045423.1	Prodigal:002006	CDS	400254	401000	.	+	0	ID=GCKFODOM_00386;eC_number=1.1.1.100;Name=fabG_1;gene=fabG_1;inference=ab initio prediction:Prodigal:002006,similar to AA sequence:UniProtKB:Q9KQH7;locus_tag=GCKFODOM_00386;product=3-oxoacyl-[acyl-carrier-protein] reductase FabG
CP045423.1	Prodigal:002006	CDS	401193	402215	.	+	0	ID=GCKFODOM_00387;eC_number=1.6.5.5;Name=qorA_1;db_xref=COG:COG0604;gene=qorA_1;inference=ab initio prediction:Prodigal:002006,similar to AA sequence:UniProtKB:P28304;locus_tag=GCKFODOM_00387;product=Quinone oxidoreductase 1
CP045423.1	Prodigal:002006	CDS	402233	403213	.	-	0	ID=GCKFODOM_00388;eC_number=2.4.1.250;Name=mshA_2;gene=mshA_2;inference=ab initio prediction:Prodigal:002006,protein motif:HAMAP:MF_01695;locus_tag=GCKFODOM_00388;product=D-inositol-3-phosphate glycosyltransferase
CP045423.1	Prodigal:002006	CDS	403466	404635	.	+	0	ID=GCKFODOM_00389;eC_number=2.4.1.250;Name=mshA_3;gene=mshA_3;inference=ab initio prediction:Prodigal:002006,protein motif:HAMAP:MF_01695;locus_tag=GCKFODOM_00389;product=D-inositol-3-phosphate glycosyltransferase
CP045423.1	Prodigal:002006	CDS	404697	405647	.	+	0	ID=GCKFODOM_00390;eC_number=2.3.1.243;Name=lpxM;db_xref=COG:COG1560;gene=lpxM;inference=ab initio prediction:Prodigal:002006,similar to AA sequence:UniProtKB:P24205;locus_tag=GCKFODOM_00390;product=Lipid A biosynthesis myristoyltransferase
CP045423.1	Prodigal:002006	CDS	405665	406483	.	+	0	ID=GCKFODOM_00391;inference=ab initio prediction:Prodigal:002006;locus_tag=GCKFODOM_00391;product=hypothetical protein
CP045423.1	Prodigal:002006	CDS	406527	407135	.	-	0	ID=GCKFODOM_00392;inference=ab initio prediction:Prodigal:002006;locus_tag=GCKFODOM_00392;product=hypothetical protein
CP045423.1	Prodigal:002006	CDS	407136	408065	.	-	0	ID=GCKFODOM_00393;inference=ab initio prediction:Prodigal:002006;locus_tag=GCKFODOM_00393;product=hypothetical protein
CP045423.1	Prodigal:002006	CDS	408070	408675	.	-	0	ID=GCKFODOM_00394;Name=lemA_1;db_xref=COG:COG1704;gene=lemA_1;inference=ab initio prediction:Prodigal:002006,similar to AA sequence:UniProtKB:A8AVK0;locus_tag=GCKFODOM_00394;product=Protein LemA
CP045423.1	Prodigal:002006	CDS	408816	409457	.	+	0	ID=GCKFODOM_00395;inference=ab initio prediction:Prodigal:002006;locus_tag=GCKFODOM_00395;product=hypothetical protein
CP045423.1	Prodigal:002006	CDS	409528	410034	.	-	0	ID=GCKFODOM_00396;inference=ab initio prediction:Prodigal:002006;locus_tag=GCKFODOM_00396;product=hypothetical protein
CP045423.1	Prodigal:002006	CDS	410202	411518	.	-	0	ID=GCKFODOM_00397;eC_number=2.1.1.192;Name=rlmN;db_xref=COG:COG0820;gene=rlmN;inference=ab initio prediction:Prodigal:002006,similar to AA sequence:UniProtKB:P36979;locus_tag=GCKFODOM_00397;product=Dual-specificity RNA methyltransferase RlmN
CP045423.1	Prodigal:002006	CDS	411626	412375	.	-	0	ID=GCKFODOM_00398;inference=ab initio prediction:Prodigal:002006;locus_tag=GCKFODOM_00398;product=hypothetical protein
CP045423.1	Prodigal:002006	CDS	412474	412848	.	-	0	ID=GCKFODOM_00399;inference=ab initio prediction:Prodigal:002006;locus_tag=GCKFODOM_00399;product=hypothetical protein
CP045423.1	Prodigal:002006	CDS	412948	413733	.	+	0	ID=GCKFODOM_00400;eC_number=1.-.-.-;inference=ab initio prediction:Prodigal:002006,similar to AA sequence:UniProtKB:P9WGQ7;locus_tag=GCKFODOM_00400;product=putative oxidoreductase
CP045423.1	Prodigal:002006	CDS	413744	414787	.	-	0	ID=GCKFODOM_00401;eC_number=1.1.1.-;Name=yjmC;db_xref=COG:COG2055;gene=yjmC;inference=ab initio prediction:Prodigal:002006,similar to AA sequence:UniProtKB:O34736;locus_tag=GCKFODOM_00401;product=putative oxidoreductase YjmC
CP045423.1	Prodigal:002006	CDS	414864	415166	.	-	0	ID=GCKFODOM_00402;eC_number=4.2.1.96;Name=phhB;db_xref=COG:COG2154;gene=phhB;inference=ab initio prediction:Prodigal:002006,similar to AA sequence:UniProtKB:P65722;locus_tag=GCKFODOM_00402;product=Putative pterin-4-alpha-carbinolamine dehydratase
CP045423.1	Prodigal:002006	CDS	415438	416448	.	-	0	ID=GCKFODOM_00403;inference=ab initio prediction:Prodigal:002006,similar to AA sequence:UniProtKB:P62723;locus_tag=GCKFODOM_00403;note=UPF0324 inner membrane protein YeiH;product=hypothetical protein
CP045423.1	Prodigal:002006	CDS	416566	417159	.	-	0	ID=GCKFODOM_00404;inference=ab initio prediction:Prodigal:002006;locus_tag=GCKFODOM_00404;product=hypothetical protein
CP045423.1	Prodigal:002006	CDS	417274	417810	.	-	0	ID=GCKFODOM_00405;eC_number=3.1.4.58;Name=ytlP;gene=ytlP;inference=ab initio prediction:Prodigal:002006,similar to AA sequence:UniProtKB:O34570;locus_tag=GCKFODOM_00405;product=RNA 2'%2C3'-cyclic phosphodiesterase
CP045423.1	Prodigal:002006	CDS	418098	419144	.	-	0	ID=GCKFODOM_00406;Name=tas;db_xref=COG:COG0667;gene=tas;inference=ab initio prediction:Prodigal:002006,similar to AA sequence:UniProtKB:P0A9T4;locus_tag=GCKFODOM_00406;product=Protein tas
CP045423.1	Prodigal:002006	CDS	419205	419879	.	-	0	ID=GCKFODOM_00407;inference=ab initio prediction:Prodigal:002006;locus_tag=GCKFODOM_00407;product=hypothetical protein
CP045423.1	Prodigal:002006	CDS	419981	420670	.	+	0	ID=GCKFODOM_00408;eC_number=3.6.3.-;Name=lolD_1;db_xref=COG:COG1136;gene=lolD_1;inference=ab initio prediction:Prodigal:002006,similar to AA sequence:UniProtKB:P75957;locus_tag=GCKFODOM_00408;product=Lipoprotein-releasing system ATP-binding protein LolD
CP045423.1	Prodigal:002006	CDS	420681	423263	.	+	0	ID=GCKFODOM_00409;inference=ab initio prediction:Prodigal:002006;locus_tag=GCKFODOM_00409;product=hypothetical protein
CP045423.1	Prodigal:002006	CDS	423489	424286	.	+	0	ID=GCKFODOM_00410;Name=ybhL_1;db_xref=COG:COG0670;gene=ybhL_1;inference=ab initio prediction:Prodigal:002006,similar to AA sequence:UniProtKB:P0AAC4;locus_tag=GCKFODOM_00410;product=Inner membrane protein YbhL
CP045423.1	Prodigal:002006	CDS	424396	425697	.	+	0	ID=GCKFODOM_00411;Name=entS_1;gene=entS_1;inference=ab initio prediction:Prodigal:002006,protein motif:HAMAP:MF_01436;locus_tag=GCKFODOM_00411;product=Enterobactin exporter EntS
CP045423.1	Prodigal:002006	CDS	425720	426103	.	-	0	ID=GCKFODOM_00412;inference=ab initio prediction:Prodigal:002006;locus_tag=GCKFODOM_00412;product=hypothetical protein
CP045423.1	Prodigal:002006	CDS	426410	427435	.	-	0	ID=GCKFODOM_00413;inference=ab initio prediction:Prodigal:002006,similar to AA sequence:UniProtKB:P99173;locus_tag=GCKFODOM_00413;product=Zinc-type alcohol dehydrogenase-like protein
CP045423.1	Prodigal:002006	CDS	427563	427928	.	+	0	ID=GCKFODOM_00414;Name=yybR;db_xref=COG:COG1733;gene=yybR;inference=ab initio prediction:Prodigal:002006,similar to AA sequence:UniProtKB:P37486;locus_tag=GCKFODOM_00414;product=putative HTH-type transcriptional regulator YybR
CP045423.1	Prodigal:002006	CDS	428044	432879	.	+	0	ID=GCKFODOM_00415;eC_number=1.4.1.2;Name=gdh;db_xref=COG:COG2902;gene=gdh;inference=ab initio prediction:Prodigal:002006,similar to AA sequence:UniProtKB:E1V4J5;locus_tag=GCKFODOM_00415;product=NAD-specific glutamate dehydrogenase
CP045423.1	Prodigal:002006	CDS	432937	434364	.	+	0	ID=GCKFODOM_00416;inference=ab initio prediction:Prodigal:002006;locus_tag=GCKFODOM_00416;product=hypothetical protein
CP045423.1	Prodigal:002006	CDS	434447	434710	.	+	0	ID=GCKFODOM_00417;inference=ab initio prediction:Prodigal:002006;locus_tag=GCKFODOM_00417;product=hypothetical protein
CP045423.1	Prodigal:002006	CDS	434786	435343	.	+	0	ID=GCKFODOM_00418;inference=ab initio prediction:Prodigal:002006;locus_tag=GCKFODOM_00418;product=hypothetical protein
CP045423.1	Prodigal:002006	CDS	435359	436660	.	-	0	ID=GCKFODOM_00419;eC_number=2.1.1.222;Name=COQ3_1;gene=COQ3_1;inference=ab initio prediction:Prodigal:002006,protein motif:HAMAP:MF_00472;locus_tag=GCKFODOM_00419;product=Ubiquinone biosynthesis O-methyltransferase%2C mitochondrial
CP045423.1	Prodigal:002006	CDS	436729	437613	.	-	0	ID=GCKFODOM_00420;Name=sigJ;gene=sigJ;inference=ab initio prediction:Prodigal:002006,similar to AA sequence:UniProtKB:L0TCG5;locus_tag=GCKFODOM_00420;product=ECF RNA polymerase sigma factor SigJ
CP045423.1	Prodigal:002006	CDS	437600	438061	.	-	0	ID=GCKFODOM_00421;inference=ab initio prediction:Prodigal:002006;locus_tag=GCKFODOM_00421;product=hypothetical protein
CP045423.1	Prodigal:002006	CDS	438141	438482	.	-	0	ID=GCKFODOM_00422;inference=ab initio prediction:Prodigal:002006;locus_tag=GCKFODOM_00422;product=hypothetical protein
CP045423.1	Prodigal:002006	CDS	438560	439486	.	+	0	ID=GCKFODOM_00423;eC_number=3.4.24.-;Name=htpX_1;db_xref=COG:COG0501;gene=htpX_1;inference=ab initio prediction:Prodigal:002006,similar to AA sequence:UniProtKB:P9WHS5;locus_tag=GCKFODOM_00423;product=Protease HtpX
CP045423.1	Prodigal:002006	CDS	439483	440820	.	+	0	ID=GCKFODOM_00424;eC_number=2.1.1.176;Name=rsmB_1;db_xref=COG:COG0144;gene=rsmB_1;inference=ab initio prediction:Prodigal:002006,similar to AA sequence:UniProtKB:P36929;locus_tag=GCKFODOM_00424;product=Ribosomal RNA small subunit methyltransferase B
CP045423.1	Prodigal:002006	CDS	440991	442754	.	+	0	ID=GCKFODOM_00425;Name=fzlC;gene=fzlC;inference=ab initio prediction:Prodigal:002006,similar to AA sequence:UniProtKB:A0A0H3C3S1;locus_tag=GCKFODOM_00425;product=FtsZ-localized protein C
CP045423.1	Prodigal:002006	CDS	442921	444513	.	+	0	ID=GCKFODOM_00426;Name=purH;db_xref=COG:COG0138;gene=purH;inference=ab initio prediction:Prodigal:002006,similar to AA sequence:UniProtKB:P15639;locus_tag=GCKFODOM_00426;product=Bifunctional purine biosynthesis protein PurH
CP045423.1	Prodigal:002006	CDS	444675	444971	.	-	0	ID=GCKFODOM_00427;inference=ab initio prediction:Prodigal:002006;locus_tag=GCKFODOM_00427;product=hypothetical protein
CP045423.1	Prodigal:002006	CDS	445334	447286	.	-	0	ID=GCKFODOM_00428;eC_number=6.2.1.1;Name=acsA_1;db_xref=COG:COG0365;gene=acsA_1;inference=ab initio prediction:Prodigal:002006,similar to AA sequence:UniProtKB:Q89WV5;locus_tag=GCKFODOM_00428;product=Acetyl-coenzyme A synthetase
CP045423.1	Prodigal:002006	CDS	447403	447819	.	-	0	ID=GCKFODOM_00429;inference=ab initio prediction:Prodigal:002006;locus_tag=GCKFODOM_00429;product=hypothetical protein
CP045423.1	Prodigal:002006	CDS	447862	448275	.	-	0	ID=GCKFODOM_00430;inference=ab initio prediction:Prodigal:002006;locus_tag=GCKFODOM_00430;product=hypothetical protein
CP045423.1	Prodigal:002006	CDS	448280	449263	.	-	0	ID=GCKFODOM_00431;eC_number=1.1.1.94;Name=gpsA;db_xref=COG:COG0240;gene=gpsA;inference=ab initio prediction:Prodigal:002006,similar to AA sequence:UniProtKB:P9WN77;locus_tag=GCKFODOM_00431;product=Glycerol-3-phosphate dehydrogenase [NAD(P)+]
CP045423.1	Prodigal:002006	CDS	449272	449856	.	-	0	ID=GCKFODOM_00432;eC_number=2.3.1.-;db_xref=COG:COG1670;inference=ab initio prediction:Prodigal:002006,similar to AA sequence:UniProtKB:Q9HX72;locus_tag=GCKFODOM_00432;product=Acetyltransferase
CP045423.1	Prodigal:002006	CDS	449856	450911	.	-	0	ID=GCKFODOM_00433;eC_number=2.3.1.234;Name=tsaD;db_xref=COG:COG0533;gene=tsaD;inference=ab initio prediction:Prodigal:002006,similar to AA sequence:UniProtKB:O05518;locus_tag=GCKFODOM_00433;product=tRNA N6-adenosine threonylcarbamoyltransferase
CP045423.1	Prodigal:002006	CDS	451089	452015	.	+	0	ID=GCKFODOM_00434;eC_number=2.5.1.61;Name=hemC;db_xref=COG:COG0181;gene=hemC;inference=ab initio prediction:Prodigal:002006,similar to AA sequence:UniProtKB:P06983;locus_tag=GCKFODOM_00434;product=Porphobilinogen deaminase
CP045423.1	Prodigal:002006	CDS	452015	452716	.	+	0	ID=GCKFODOM_00435;inference=ab initio prediction:Prodigal:002006;locus_tag=GCKFODOM_00435;product=hypothetical protein
CP045423.1	Prodigal:002006	CDS	452806	454167	.	+	0	ID=GCKFODOM_00436;inference=ab initio prediction:Prodigal:002006;locus_tag=GCKFODOM_00436;product=hypothetical protein
CP045423.1	Prodigal:002006	CDS	454180	455811	.	+	0	ID=GCKFODOM_00437;Name=lapB_1;gene=lapB_1;inference=ab initio prediction:Prodigal:002006,protein motif:HAMAP:MF_00994;locus_tag=GCKFODOM_00437;product=Lipopolysaccharide assembly protein B
CP045423.1	Aragorn:001002	tRNA	455914	455989	.	+	.	ID=GCKFODOM_00438;inference=COORDINATES:profile:Aragorn:001002;locus_tag=GCKFODOM_00438;product=tRNA-Thr(cgt)
CP045423.1	Prodigal:002006	CDS	456140	458620	.	+	0	ID=GCKFODOM_00439;inference=ab initio prediction:Prodigal:002006;locus_tag=GCKFODOM_00439;product=hypothetical protein
CP045423.1	Prodigal:002006	CDS	458615	459505	.	-	0	ID=GCKFODOM_00440;Name=fieF_1;db_xref=COG:COG0053;gene=fieF_1;inference=ab initio prediction:Prodigal:002006,similar to AA sequence:UniProtKB:P69380;locus_tag=GCKFODOM_00440;product=Ferrous-iron efflux pump FieF
CP045423.1	Prodigal:002006	CDS	459645	461627	.	-	0	ID=GCKFODOM_00441;inference=ab initio prediction:Prodigal:002006;locus_tag=GCKFODOM_00441;product=hypothetical protein
CP045423.1	Prodigal:002006	CDS	461640	465278	.	-	0	ID=GCKFODOM_00442;eC_number=3.4.-.-;Name=bepA_1;gene=bepA_1;inference=ab initio prediction:Prodigal:002006,protein motif:HAMAP:MF_00997;locus_tag=GCKFODOM_00442;product=Beta-barrel assembly-enhancing protease
CP045423.1	Prodigal:002006	CDS	465433	465879	.	-	0	ID=GCKFODOM_00443;inference=ab initio prediction:Prodigal:002006;locus_tag=GCKFODOM_00443;product=hypothetical protein
CP045423.1	Prodigal:002006	CDS	466127	466702	.	+	0	ID=GCKFODOM_00444;inference=ab initio prediction:Prodigal:002006;locus_tag=GCKFODOM_00444;product=hypothetical protein
CP045423.1	Prodigal:002006	CDS	466695	467447	.	+	0	ID=GCKFODOM_00445;inference=ab initio prediction:Prodigal:002006;locus_tag=GCKFODOM_00445;product=hypothetical protein
CP045423.1	Prodigal:002006	CDS	467463	468038	.	-	0	ID=GCKFODOM_00446;inference=ab initio prediction:Prodigal:002006;locus_tag=GCKFODOM_00446;product=hypothetical protein
CP045423.1	Prodigal:002006	CDS	468191	469624	.	-	0	ID=GCKFODOM_00447;Name=ramB;db_xref=COG:COG1396;gene=ramB;inference=ab initio prediction:Prodigal:002006,similar to AA sequence:UniProtKB:P9WMI1;locus_tag=GCKFODOM_00447;product=HTH-type transcriptional regulator RamB
CP045423.1	Prodigal:002006	CDS	469810	471129	.	+	0	ID=GCKFODOM_00448;eC_number=4.1.3.1;Name=icl;db_xref=COG:COG2224;gene=icl;inference=ab initio prediction:Prodigal:002006,similar to AA sequence:UniProtKB:P9WKK7;locus_tag=GCKFODOM_00448;product=Isocitrate lyase
CP045423.1	Prodigal:002006	CDS	471153	471362	.	+	0	ID=GCKFODOM_00449;inference=ab initio prediction:Prodigal:002006;locus_tag=GCKFODOM_00449;product=hypothetical protein
CP045423.1	Prodigal:002006	CDS	471537	472448	.	+	0	ID=GCKFODOM_00450;Name=yehZ;db_xref=COG:COG1732;gene=yehZ;inference=ab initio prediction:Prodigal:002006,similar to AA sequence:UniProtKB:P33362;locus_tag=GCKFODOM_00450;product=Glycine betaine-binding protein YehZ
CP045423.1	Prodigal:002006	CDS	472478	473698	.	+	0	ID=GCKFODOM_00451;Name=yehY;db_xref=COG:COG1174;gene=yehY;inference=ab initio prediction:Prodigal:002006,similar to AA sequence:UniProtKB:P33361;locus_tag=GCKFODOM_00451;product=Glycine betaine uptake system permease protein YehY
CP045423.1	Prodigal:002006	CDS	473695	474633	.	+	0	ID=GCKFODOM_00452;eC_number=3.6.3.-;Name=yehX;db_xref=COG:COG1125;gene=yehX;inference=ab initio prediction:Prodigal:002006,similar to AA sequence:UniProtKB:P33360;locus_tag=GCKFODOM_00452;product=Glycine betaine uptake system ATP-binding protein YehX
CP045423.1	Prodigal:002006	CDS	474630	475373	.	+	0	ID=GCKFODOM_00453;Name=yehW;db_xref=COG:COG1174;gene=yehW;inference=ab initio prediction:Prodigal:002006,similar to AA sequence:UniProtKB:P33359;locus_tag=GCKFODOM_00453;product=Glycine betaine uptake system permease protein YehW
CP045423.1	Prodigal:002006	CDS	475475	476041	.	+	0	ID=GCKFODOM_00454;inference=ab initio prediction:Prodigal:002006;locus_tag=GCKFODOM_00454;product=hypothetical protein
CP045423.1	Prodigal:002006	CDS	476038	478281	.	+	0	ID=GCKFODOM_00455;eC_number=2.7.13.3;Name=cph1;gene=cph1;inference=ab initio prediction:Prodigal:002006,similar to AA sequence:UniProtKB:Q55168;locus_tag=GCKFODOM_00455;product=Phytochrome-like protein cph1
CP045423.1	Prodigal:002006	CDS	478282	478740	.	+	0	ID=GCKFODOM_00456;Name=rcp1;gene=rcp1;inference=ab initio prediction:Prodigal:002006,similar to AA sequence:UniProtKB:Q55169;locus_tag=GCKFODOM_00456;product=Response regulator rcp1
CP045423.1	Prodigal:002006	CDS	478737	479789	.	+	0	ID=GCKFODOM_00457;eC_number=3.5.1.44;Name=cheB_1;gene=cheB_1;inference=ab initio prediction:Prodigal:002006,protein motif:HAMAP:MF_00099;locus_tag=GCKFODOM_00457;product=Protein-glutamate methylesterase/protein-glutamine glutaminase
CP045423.1	Prodigal:002006	CDS	479841	480809	.	-	0	ID=GCKFODOM_00458;eC_number=3.4.19.5;Name=iaaA;db_xref=COG:COG1446;gene=iaaA;inference=ab initio prediction:Prodigal:002006,similar to AA sequence:UniProtKB:Q7CQV5;locus_tag=GCKFODOM_00458;product=Isoaspartyl peptidase
CP045423.1	Prodigal:002006	CDS	480815	481870	.	-	0	ID=GCKFODOM_00459;eC_number=3.4.11.25;inference=ab initio prediction:Prodigal:002006,similar to AA sequence:UniProtKB:A0MTQ2;locus_tag=GCKFODOM_00459;product=Beta-peptidyl aminopeptidase BapA
CP045423.1	Prodigal:002006	CDS	481867	482766	.	-	0	ID=GCKFODOM_00460;eC_number=3.5.1.-;Name=pgdA;gene=pgdA;inference=ab initio prediction:Prodigal:002006,similar to AA sequence:UniProtKB:B5ZA76;locus_tag=GCKFODOM_00460;product=Peptidoglycan deacetylase
CP045423.1	Prodigal:002006	CDS	482843	483598	.	-	0	ID=GCKFODOM_00461;eC_number=1.-.-.-;inference=ab initio prediction:Prodigal:002006,similar to AA sequence:UniProtKB:P9WGQ9;locus_tag=GCKFODOM_00461;product=putative oxidoreductase
CP045423.1	Prodigal:002006	CDS	483595	484611	.	-	0	ID=GCKFODOM_00462;eC_number=1.1.1.169;Name=panE;db_xref=COG:COG1893;gene=panE;inference=ab initio prediction:Prodigal:002006,similar to AA sequence:UniProtKB:Q9HW09;locus_tag=GCKFODOM_00462;product=2-dehydropantoate 2-reductase
CP045423.1	Prodigal:002006	CDS	484611	485306	.	-	0	ID=GCKFODOM_00463;inference=ab initio prediction:Prodigal:002006;locus_tag=GCKFODOM_00463;product=hypothetical protein
CP045423.1	Prodigal:002006	CDS	485303	486367	.	-	0	ID=GCKFODOM_00464;inference=ab initio prediction:Prodigal:002006;locus_tag=GCKFODOM_00464;product=hypothetical protein
CP045423.1	Prodigal:002006	CDS	486474	488054	.	+	0	ID=GCKFODOM_00465;Name=gsiB_1;db_xref=COG:COG0747;gene=gsiB_1;inference=ab initio prediction:Prodigal:002006,similar to AA sequence:UniProtKB:P75797;locus_tag=GCKFODOM_00465;product=Glutathione-binding protein GsiB
CP045423.1	Prodigal:002006	CDS	488189	489163	.	+	0	ID=GCKFODOM_00466;Name=dppB_1;db_xref=COG:COG0601;gene=dppB_1;inference=ab initio prediction:Prodigal:002006,similar to AA sequence:UniProtKB:P0AEF8;locus_tag=GCKFODOM_00466;product=Dipeptide transport system permease protein DppB
CP045423.1	Prodigal:002006	CDS	489160	490053	.	+	0	ID=GCKFODOM_00467;Name=ddpC_1;db_xref=COG:COG1173;gene=ddpC_1;inference=ab initio prediction:Prodigal:002006,similar to AA sequence:UniProtKB:P77463;locus_tag=GCKFODOM_00467;product=putative D%2CD-dipeptide transport system permease protein DdpC
CP045423.1	Prodigal:002006	CDS	490050	491069	.	+	0	ID=GCKFODOM_00468;Name=oppD_1;db_xref=COG:COG0444;gene=oppD_1;inference=ab initio prediction:Prodigal:002006,similar to AA sequence:UniProtKB:P24136;locus_tag=GCKFODOM_00468;product=Oligopeptide transport ATP-binding protein OppD
CP045423.1	Prodigal:002006	CDS	491021	492025	.	+	0	ID=GCKFODOM_00469;Name=oppF_1;db_xref=COG:COG4608;gene=oppF_1;inference=ab initio prediction:Prodigal:002006,similar to AA sequence:UniProtKB:P24137;locus_tag=GCKFODOM_00469;product=Oligopeptide transport ATP-binding protein OppF
CP045423.1	Prodigal:002006	CDS	492048	493571	.	+	0	ID=GCKFODOM_00470;eC_number=3.4.17.19;Name=ypwA;db_xref=COG:COG2317;gene=ypwA;inference=ab initio prediction:Prodigal:002006,similar to AA sequence:UniProtKB:P50848;locus_tag=GCKFODOM_00470;product=Carboxypeptidase 1
CP045423.1	Prodigal:002006	CDS	493577	494338	.	-	0	ID=GCKFODOM_00471;inference=ab initio prediction:Prodigal:002006;locus_tag=GCKFODOM_00471;product=hypothetical protein
CP045423.1	Prodigal:002006	CDS	494470	495129	.	+	0	ID=GCKFODOM_00472;eC_number=3.1.3.18;Name=gph_1;db_xref=COG:COG0546;gene=gph_1;inference=ab initio prediction:Prodigal:002006,similar to AA sequence:UniProtKB:O67359;locus_tag=GCKFODOM_00472;product=Phosphoglycolate phosphatase
CP045423.1	Prodigal:002006	CDS	495192	495365	.	-	0	ID=GCKFODOM_00473;inference=ab initio prediction:Prodigal:002006;locus_tag=GCKFODOM_00473;product=hypothetical protein
CP045423.1	Prodigal:002006	CDS	495927	496166	.	-	0	ID=GCKFODOM_00474;inference=ab initio prediction:Prodigal:002006;locus_tag=GCKFODOM_00474;product=hypothetical protein
CP045423.1	Prodigal:002006	CDS	497154	497441	.	+	0	ID=GCKFODOM_00475;inference=ab initio prediction:Prodigal:002006;locus_tag=GCKFODOM_00475;product=hypothetical protein
CP045423.1	Prodigal:002006	CDS	497431	497721	.	+	0	ID=GCKFODOM_00476;inference=ab initio prediction:Prodigal:002006;locus_tag=GCKFODOM_00476;product=hypothetical protein
CP045423.1	Prodigal:002006	CDS	497830	498429	.	-	0	ID=GCKFODOM_00477;Name=hin_1;db_xref=COG:COG1961;gene=hin_1;inference=ab initio prediction:Prodigal:002006,similar to AA sequence:UniProtKB:P03013;locus_tag=GCKFODOM_00477;product=DNA-invertase hin
CP045423.1	Prodigal:002006	CDS	498778	498978	.	-	0	ID=GCKFODOM_00478;inference=ab initio prediction:Prodigal:002006;locus_tag=GCKFODOM_00478;product=hypothetical protein
CP045423.1	Prodigal:002006	CDS	499199	499498	.	+	0	ID=GCKFODOM_00479;inference=ab initio prediction:Prodigal:002006;locus_tag=GCKFODOM_00479;product=hypothetical protein
CP045423.1	Prodigal:002006	CDS	499701	500693	.	+	0	ID=GCKFODOM_00480;inference=ab initio prediction:Prodigal:002006;locus_tag=GCKFODOM_00480;product=hypothetical protein
CP045423.1	Prodigal:002006	CDS	500724	501122	.	+	0	ID=GCKFODOM_00481;inference=ab initio prediction:Prodigal:002006;locus_tag=GCKFODOM_00481;product=hypothetical protein
CP045423.1	Prodigal:002006	CDS	501162	501506	.	-	0	ID=GCKFODOM_00482;inference=ab initio prediction:Prodigal:002006;locus_tag=GCKFODOM_00482;product=hypothetical protein
CP045423.1	Prodigal:002006	CDS	502299	502739	.	-	0	ID=GCKFODOM_00483;inference=ab initio prediction:Prodigal:002006;locus_tag=GCKFODOM_00483;product=hypothetical protein
CP045423.1	Prodigal:002006	CDS	503389	503988	.	+	0	ID=GCKFODOM_00484;Name=hin_2;db_xref=COG:COG1961;gene=hin_2;inference=ab initio prediction:Prodigal:002006,similar to AA sequence:UniProtKB:P03013;locus_tag=GCKFODOM_00484;product=DNA-invertase hin
CP045423.1	Prodigal:002006	CDS	504097	504387	.	-	0	ID=GCKFODOM_00485;inference=ab initio prediction:Prodigal:002006;locus_tag=GCKFODOM_00485;product=hypothetical protein
CP045423.1	Prodigal:002006	CDS	504377	504664	.	-	0	ID=GCKFODOM_00486;inference=ab initio prediction:Prodigal:002006;locus_tag=GCKFODOM_00486;product=hypothetical protein
CP045423.1	Prodigal:002006	CDS	505652	505891	.	+	0	ID=GCKFODOM_00487;inference=ab initio prediction:Prodigal:002006;locus_tag=GCKFODOM_00487;product=hypothetical protein
CP045423.1	Prodigal:002006	CDS	506628	507173	.	-	0	ID=GCKFODOM_00488;inference=ab initio prediction:Prodigal:002006;locus_tag=GCKFODOM_00488;product=hypothetical protein
CP045423.1	Prodigal:002006	CDS	507550	508659	.	-	0	ID=GCKFODOM_00489;Name=chaA;db_xref=COG:COG0387;gene=chaA;inference=ab initio prediction:Prodigal:002006,similar to AA sequence:UniProtKB:P31801;locus_tag=GCKFODOM_00489;product=Sodium-potassium/proton antiporter ChaA
CP045423.1	Prodigal:002006	CDS	509542	511320	.	+	0	ID=GCKFODOM_00490;inference=ab initio prediction:Prodigal:002006;locus_tag=GCKFODOM_00490;product=hypothetical protein
CP045423.1	Prodigal:002006	CDS	511317	512525	.	-	0	ID=GCKFODOM_00491;inference=ab initio prediction:Prodigal:002006;locus_tag=GCKFODOM_00491;product=hypothetical protein
CP045423.1	Prodigal:002006	CDS	512610	512927	.	-	0	ID=GCKFODOM_00492;inference=ab initio prediction:Prodigal:002006;locus_tag=GCKFODOM_00492;product=hypothetical protein
CP045423.1	Prodigal:002006	CDS	513030	514010	.	-	0	ID=GCKFODOM_00493;inference=ab initio prediction:Prodigal:002006;locus_tag=GCKFODOM_00493;product=hypothetical protein
CP045423.1	Prodigal:002006	CDS	514268	514372	.	-	0	ID=GCKFODOM_00494;inference=ab initio prediction:Prodigal:002006;locus_tag=GCKFODOM_00494;product=hypothetical protein
CP045423.1	Prodigal:002006	CDS	514758	515327	.	+	0	ID=GCKFODOM_00495;inference=ab initio prediction:Prodigal:002006;locus_tag=GCKFODOM_00495;product=hypothetical protein
CP045423.1	Prodigal:002006	CDS	515478	517106	.	-	0	ID=GCKFODOM_00496;Name=xerC_1;gene=xerC_1;inference=ab initio prediction:Prodigal:002006,protein motif:HAMAP:MF_01808;locus_tag=GCKFODOM_00496;product=Tyrosine recombinase XerC
CP045423.1	Aragorn:001002	tRNA	517162	517237	.	-	.	ID=GCKFODOM_00497;inference=COORDINATES:profile:Aragorn:001002;locus_tag=GCKFODOM_00497;product=tRNA-Ala(cgc)
CP045423.1	Prodigal:002006	CDS	517414	517716	.	+	0	ID=GCKFODOM_00498;inference=ab initio prediction:Prodigal:002006;locus_tag=GCKFODOM_00498;product=hypothetical protein
CP045423.1	Prodigal:002006	CDS	517723	518037	.	+	0	ID=GCKFODOM_00499;inference=ab initio prediction:Prodigal:002006;locus_tag=GCKFODOM_00499;product=hypothetical protein
CP045423.1	Prodigal:002006	CDS	518034	518927	.	+	0	ID=GCKFODOM_00500;Name=folD;db_xref=COG:COG0190;gene=folD;inference=ab initio prediction:Prodigal:002006,similar to AA sequence:UniProtKB:Q9I2U6;locus_tag=GCKFODOM_00500;product=Bifunctional protein FolD protein
CP045423.1	Prodigal:002006	CDS	518942	519622	.	-	0	ID=GCKFODOM_00501;inference=ab initio prediction:Prodigal:002006;locus_tag=GCKFODOM_00501;product=hypothetical protein
CP045423.1	Prodigal:002006	CDS	519883	520770	.	-	0	ID=GCKFODOM_00502;Name=cysL;db_xref=COG:COG0583;gene=cysL;inference=ab initio prediction:Prodigal:002006,similar to AA sequence:UniProtKB:P39647;locus_tag=GCKFODOM_00502;product=HTH-type transcriptional regulator CysL
CP045423.1	Prodigal:002006	CDS	520971	521366	.	+	0	ID=GCKFODOM_00503;Name=sdhC;db_xref=COG:COG2009;gene=sdhC;inference=ab initio prediction:Prodigal:002006,similar to AA sequence:UniProtKB:P69054;locus_tag=GCKFODOM_00503;product=Succinate dehydrogenase cytochrome b556 subunit
CP045423.1	Prodigal:002006	CDS	521380	521796	.	+	0	ID=GCKFODOM_00504;inference=ab initio prediction:Prodigal:002006;locus_tag=GCKFODOM_00504;product=hypothetical protein
CP045423.1	Prodigal:002006	CDS	521809	523623	.	+	0	ID=GCKFODOM_00505;eC_number=1.3.5.1;Name=sdhA;gene=sdhA;inference=ab initio prediction:Prodigal:002006,similar to AA sequence:UniProtKB:G4V4G6;locus_tag=GCKFODOM_00505;product=Succinate dehydrogenase flavoprotein subunit
CP045423.1	Prodigal:002006	CDS	524112	524891	.	+	0	ID=GCKFODOM_00506;eC_number=1.3.5.1;Name=sdhB;db_xref=COG:COG0479;gene=sdhB;inference=ab initio prediction:Prodigal:002006,similar to AA sequence:UniProtKB:P07014;locus_tag=GCKFODOM_00506;product=Succinate dehydrogenase iron-sulfur subunit
CP045423.1	Prodigal:002006	CDS	525065	525652	.	+	0	ID=GCKFODOM_00507;inference=ab initio prediction:Prodigal:002006;locus_tag=GCKFODOM_00507;product=hypothetical protein
CP045423.1	Prodigal:002006	CDS	525693	526910	.	+	0	ID=GCKFODOM_00508;Name=zapE;db_xref=COG:COG1485;gene=zapE;inference=ab initio prediction:Prodigal:002006,similar to AA sequence:UniProtKB:P64612;locus_tag=GCKFODOM_00508;product=Cell division protein ZapE
CP045423.1	Prodigal:002006	CDS	526907	527533	.	+	0	ID=GCKFODOM_00509;Name=kstR2;gene=kstR2;inference=ab initio prediction:Prodigal:002006,similar to AA sequence:UniProtKB:P9WMB9;locus_tag=GCKFODOM_00509;product=HTH-type transcriptional repressor KstR2
CP045423.1	Prodigal:002006	CDS	527763	528725	.	+	0	ID=GCKFODOM_00510;eC_number=1.1.1.37;Name=mdh_1;gene=mdh_1;inference=ab initio prediction:Prodigal:002006,similar to AA sequence:UniProtKB:Q2YLR9;locus_tag=GCKFODOM_00510;product=Malate dehydrogenase
CP045423.1	Prodigal:002006	CDS	528823	530022	.	+	0	ID=GCKFODOM_00511;eC_number=6.2.1.5;Name=sucC;db_xref=COG:COG0045;gene=sucC;inference=ab initio prediction:Prodigal:002006,similar to AA sequence:UniProtKB:P80886;locus_tag=GCKFODOM_00511;product=Succinate--CoA ligase [ADP-forming] subunit beta
CP045423.1	Prodigal:002006	CDS	530034	530921	.	+	0	ID=GCKFODOM_00512;eC_number=6.2.1.5;Name=sucD;db_xref=COG:COG0074;gene=sucD;inference=ab initio prediction:Prodigal:002006,similar to AA sequence:UniProtKB:P0AGE9;locus_tag=GCKFODOM_00512;product=Succinate--CoA ligase [ADP-forming] subunit alpha
CP045423.1	Prodigal:002006	CDS	530982	533942	.	+	0	ID=GCKFODOM_00513;eC_number=1.2.4.2;Name=sucA;db_xref=COG:COG0567;gene=sucA;inference=ab initio prediction:Prodigal:002006,similar to AA sequence:UniProtKB:P0AFG3;locus_tag=GCKFODOM_00513;product=2-oxoglutarate dehydrogenase E1 component
CP045423.1	Prodigal:002006	CDS	534006	535235	.	+	0	ID=GCKFODOM_00514;eC_number=2.3.1.61;Name=sucB;db_xref=COG:COG0508;gene=sucB;inference=ab initio prediction:Prodigal:002006,similar to AA sequence:UniProtKB:P20708;locus_tag=GCKFODOM_00514;product=Dihydrolipoyllysine-residue succinyltransferase component of 2-oxoglutarate dehydrogenase complex
CP045423.1	Prodigal:002006	CDS	535356	536756	.	+	0	ID=GCKFODOM_00515;eC_number=1.8.1.4;Name=lpd3;db_xref=COG:COG1249;gene=lpd3;inference=ab initio prediction:Prodigal:002006,similar to AA sequence:UniProtKB:P31046;locus_tag=GCKFODOM_00515;product=Dihydrolipoyl dehydrogenase 3
CP045423.1	Prodigal:002006	CDS	536766	537386	.	+	0	ID=GCKFODOM_00516;eC_number=2.7.1.21;Name=tdk;db_xref=COG:COG1435;gene=tdk;inference=ab initio prediction:Prodigal:002006,similar to AA sequence:UniProtKB:Q814U0;locus_tag=GCKFODOM_00516;product=Thymidine kinase
CP045423.1	Prodigal:002006	CDS	537898	538875	.	-	0	ID=GCKFODOM_00517;Name=xerC_2;db_xref=COG:COG4973;gene=xerC_2;inference=ab initio prediction:Prodigal:002006,similar to AA sequence:UniProtKB:O31207;locus_tag=GCKFODOM_00517;product=Tyrosine recombinase XerC
CP045423.1	Prodigal:002006	CDS	538931	541093	.	+	0	ID=GCKFODOM_00518;eC_number=3.6.4.-;Name=priA;db_xref=COG:COG1198;gene=priA;inference=ab initio prediction:Prodigal:002006,similar to AA sequence:UniProtKB:P17888;locus_tag=GCKFODOM_00518;product=Primosomal protein N'
CP045423.1	Prodigal:002006	CDS	541123	541683	.	+	0	ID=GCKFODOM_00519;eC_number=5.4.2.11;Name=gpmA_1;gene=gpmA_1;inference=ab initio prediction:Prodigal:002006,protein motif:HAMAP:MF_01039;locus_tag=GCKFODOM_00519;product=2%2C3-bisphosphoglycerate-dependent phosphoglycerate mutase
CP045423.1	Prodigal:002006	CDS	541948	542472	.	+	0	ID=GCKFODOM_00520;Name=atpH;db_xref=COG:COG0712;gene=atpH;inference=ab initio prediction:Prodigal:002006,similar to AA sequence:UniProtKB:P72244;locus_tag=GCKFODOM_00520;product=ATP synthase subunit delta
CP045423.1	Prodigal:002006	CDS	542472	544001	.	+	0	ID=GCKFODOM_00521;eC_number=7.1.2.2;Name=atpA;db_xref=COG:COG0056;gene=atpA;inference=ab initio prediction:Prodigal:002006,similar to AA sequence:UniProtKB:P05036;locus_tag=GCKFODOM_00521;product=ATP synthase subunit alpha
CP045423.1	Prodigal:002006	CDS	544053	544925	.	+	0	ID=GCKFODOM_00522;Name=atpG_1;db_xref=COG:COG0224;gene=atpG_1;inference=ab initio prediction:Prodigal:002006,similar to AA sequence:UniProtKB:P72246;locus_tag=GCKFODOM_00522;product=ATP synthase gamma chain
CP045423.1	Prodigal:002006	CDS	544948	546402	.	+	0	ID=GCKFODOM_00523;eC_number=7.1.2.2;Name=atpD;db_xref=COG:COG0055;gene=atpD;inference=ab initio prediction:Prodigal:002006,similar to AA sequence:UniProtKB:A1B8P0;locus_tag=GCKFODOM_00523;product=ATP synthase subunit beta
CP045423.1	Prodigal:002006	CDS	546515	546916	.	+	0	ID=GCKFODOM_00524;Name=atpC_2;db_xref=COG:COG0355;gene=atpC_2;inference=ab initio prediction:Prodigal:002006,similar to AA sequence:UniProtKB:A1B8P1;locus_tag=GCKFODOM_00524;product=ATP synthase epsilon chain
CP045423.1	Prodigal:002006	CDS	548058	548252	.	+	0	ID=GCKFODOM_00525;inference=ab initio prediction:Prodigal:002006;locus_tag=GCKFODOM_00525;product=hypothetical protein
CP045423.1	Prodigal:002006	CDS	548162	551257	.	-	0	ID=GCKFODOM_00526;Name=putA;db_xref=COG:COG0506;gene=putA;inference=ab initio prediction:Prodigal:002006,similar to AA sequence:UniProtKB:P09546;locus_tag=GCKFODOM_00526;product=Bifunctional protein PutA
CP045423.1	Prodigal:002006	CDS	551369	551830	.	+	0	ID=GCKFODOM_00527;Name=lrp_1;db_xref=COG:COG1522;gene=lrp_1;inference=ab initio prediction:Prodigal:002006,similar to AA sequence:UniProtKB:P0ACJ0;locus_tag=GCKFODOM_00527;product=Leucine-responsive regulatory protein
CP045423.1	Prodigal:002006	CDS	551886	552881	.	-	0	ID=GCKFODOM_00528;Name=alx;db_xref=COG:COG0861;gene=alx;inference=ab initio prediction:Prodigal:002006,similar to AA sequence:UniProtKB:P42601;locus_tag=GCKFODOM_00528;product=Putative membrane-bound redox modulator Alx
CP045423.1	Prodigal:002006	CDS	553165	554205	.	+	0	ID=GCKFODOM_00529;Name=ribY_1;db_xref=COG:COG0715;gene=ribY_1;inference=ab initio prediction:Prodigal:002006,similar to AA sequence:UniProtKB:A9WGD2;locus_tag=GCKFODOM_00529;product=Riboflavin-binding protein RibY
CP045423.1	Prodigal:002006	CDS	554215	555372	.	-	0	ID=GCKFODOM_00530;eC_number=3.6.-.-;Name=yjiA_1;db_xref=COG:COG0523;gene=yjiA_1;inference=ab initio prediction:Prodigal:002006,similar to AA sequence:UniProtKB:P24203;locus_tag=GCKFODOM_00530;product=P-loop guanosine triphosphatase YjiA
CP045423.1	Prodigal:002006	CDS	555378	556274	.	-	0	ID=GCKFODOM_00531;inference=ab initio prediction:Prodigal:002006;locus_tag=GCKFODOM_00531;product=hypothetical protein
CP045423.1	Prodigal:002006	CDS	556424	557860	.	-	0	ID=GCKFODOM_00532;inference=ab initio prediction:Prodigal:002006;locus_tag=GCKFODOM_00532;product=hypothetical protein
CP045423.1	Prodigal:002006	CDS	558048	558953	.	+	0	ID=GCKFODOM_00533;inference=ab initio prediction:Prodigal:002006;locus_tag=GCKFODOM_00533;product=hypothetical protein
CP045423.1	Prodigal:002006	CDS	559067	560233	.	+	0	ID=GCKFODOM_00534;eC_number=2.3.1.174;Name=pcaF;gene=pcaF;inference=ab initio prediction:Prodigal:002006,similar to AA sequence:UniProtKB:Q8VPF1;locus_tag=GCKFODOM_00534;product=Beta-ketoadipyl-CoA thiolase
CP045423.1	Prodigal:002006	CDS	560240	560530	.	-	0	ID=GCKFODOM_00535;Name=bolA;db_xref=COG:COG0271;gene=bolA;inference=ab initio prediction:Prodigal:002006,similar to AA sequence:UniProtKB:P0ABE2;locus_tag=GCKFODOM_00535;product=DNA-binding transcriptional regulator BolA
CP045423.1	Prodigal:002006	CDS	560619	561227	.	+	0	ID=GCKFODOM_00536;Name=dnaJ_1;gene=dnaJ_1;inference=ab initio prediction:Prodigal:002006,protein motif:HAMAP:MF_01152;locus_tag=GCKFODOM_00536;product=Chaperone protein DnaJ
CP045423.1	Prodigal:002006	CDS	561366	562352	.	+	0	ID=GCKFODOM_00537;eC_number=6.6.1.2;Name=cobS;gene=cobS;inference=ab initio prediction:Prodigal:002006,similar to AA sequence:UniProtKB:P29933;locus_tag=GCKFODOM_00537;product=Aerobic cobaltochelatase subunit CobS
CP045423.1	Prodigal:002006	CDS	562481	564373	.	+	0	ID=GCKFODOM_00538;eC_number=6.6.1.2;Name=cobT;gene=cobT;inference=ab initio prediction:Prodigal:002006,similar to AA sequence:UniProtKB:P29934;locus_tag=GCKFODOM_00538;product=Aerobic cobaltochelatase subunit CobT
CP045423.1	Prodigal:002006	CDS	564459	565487	.	+	0	ID=GCKFODOM_00539;inference=ab initio prediction:Prodigal:002006;locus_tag=GCKFODOM_00539;product=hypothetical protein
CP045423.1	Prodigal:002006	CDS	566050	566670	.	-	0	ID=GCKFODOM_00540;Name=yhhQ;db_xref=COG:COG1738;gene=yhhQ;inference=ab initio prediction:Prodigal:002006,similar to AA sequence:UniProtKB:P37619;locus_tag=GCKFODOM_00540;product=Queuosine precursor transporter
CP045423.1	Prodigal:002006	CDS	566781	567071	.	-	0	ID=GCKFODOM_00541;Name=rpmB;db_xref=COG:COG0227;gene=rpmB;inference=ab initio prediction:Prodigal:002006,similar to AA sequence:UniProtKB:Q6NCH9;locus_tag=GCKFODOM_00541;product=50S ribosomal protein L28
CP045423.1	Prodigal:002006	CDS	567328	568173	.	+	0	ID=GCKFODOM_00542;inference=ab initio prediction:Prodigal:002006;locus_tag=GCKFODOM_00542;product=hypothetical protein
CP045423.1	Prodigal:002006	CDS	568372	571464	.	+	0	ID=GCKFODOM_00543;inference=ab initio prediction:Prodigal:002006;locus_tag=GCKFODOM_00543;product=hypothetical protein
CP045423.1	Prodigal:002006	CDS	571564	571866	.	+	0	ID=GCKFODOM_00544;inference=ab initio prediction:Prodigal:002006;locus_tag=GCKFODOM_00544;product=hypothetical protein
CP045423.1	Prodigal:002006	CDS	572024	572362	.	+	0	ID=GCKFODOM_00545;Name=fdxA;db_xref=COG:COG1146;gene=fdxA;inference=ab initio prediction:Prodigal:002006,similar to AA sequence:UniProtKB:D5AP15;locus_tag=GCKFODOM_00545;product=Ferredoxin-2
CP045423.1	Prodigal:002006	CDS	572716	573303	.	+	0	ID=GCKFODOM_00546;Name=carD;db_xref=COG:COG1329;gene=carD;inference=ab initio prediction:Prodigal:002006,similar to AA sequence:UniProtKB:A0R561;locus_tag=GCKFODOM_00546;product=RNA polymerase-binding transcription factor CarD
CP045423.1	Prodigal:002006	CDS	573470	574342	.	+	0	ID=GCKFODOM_00547;Name=rpoH_1;db_xref=COG:COG0568;gene=rpoH_1;inference=ab initio prediction:Prodigal:002006,similar to AA sequence:UniProtKB:P0CAW9;locus_tag=GCKFODOM_00547;product=RNA polymerase sigma factor RpoH
CP045423.1	Prodigal:002006	CDS	574381	575814	.	-	0	ID=GCKFODOM_00548;eC_number=3.4.-.-;Name=bepA_2;gene=bepA_2;inference=ab initio prediction:Prodigal:002006,protein motif:HAMAP:MF_00997;locus_tag=GCKFODOM_00548;product=Beta-barrel assembly-enhancing protease
CP045423.1	Prodigal:002006	CDS	575821	576621	.	-	0	ID=GCKFODOM_00549;inference=ab initio prediction:Prodigal:002006;locus_tag=GCKFODOM_00549;product=hypothetical protein
CP045423.1	Aragorn:001002	tRNA	576745	576821	.	+	.	ID=GCKFODOM_00550;inference=COORDINATES:profile:Aragorn:001002;locus_tag=GCKFODOM_00550;product=tRNA-Arg(cct)
CP045423.1	Prodigal:002006	CDS	576892	577695	.	+	0	ID=GCKFODOM_00551;inference=ab initio prediction:Prodigal:002006;locus_tag=GCKFODOM_00551;product=hypothetical protein
CP045423.1	Prodigal:002006	CDS	577739	577921	.	-	0	ID=GCKFODOM_00552;inference=ab initio prediction:Prodigal:002006;locus_tag=GCKFODOM_00552;product=hypothetical protein
CP045423.1	Prodigal:002006	CDS	577918	578349	.	-	0	ID=GCKFODOM_00553;inference=ab initio prediction:Prodigal:002006;locus_tag=GCKFODOM_00553;product=hypothetical protein
CP045423.1	Prodigal:002006	CDS	578521	579660	.	-	0	ID=GCKFODOM_00554;eC_number=1.1.1.369;Name=iolG_2;gene=iolG_2;inference=ab initio prediction:Prodigal:002006,protein motif:HAMAP:MF_01671;locus_tag=GCKFODOM_00554;product=Inositol 2-dehydrogenase/D-chiro-inositol 3-dehydrogenase
CP045423.1	Prodigal:002006	CDS	579662	580447	.	-	0	ID=GCKFODOM_00555;eC_number=7.5.2.-;Name=frcA_1;db_xref=COG:COG1129;gene=frcA_1;inference=ab initio prediction:Prodigal:002006,similar to AA sequence:UniProtKB:Q9F9B0;locus_tag=GCKFODOM_00555;product=Fructose import ATP-binding protein FrcA
CP045423.1	Prodigal:002006	CDS	580449	581600	.	-	0	ID=GCKFODOM_00556;Name=rbsC;db_xref=COG:COG1172;gene=rbsC;inference=ab initio prediction:Prodigal:002006,similar to AA sequence:UniProtKB:P0AGI1;locus_tag=GCKFODOM_00556;product=Ribose import permease protein RbsC
CP045423.1	Prodigal:002006	CDS	581672	582613	.	-	0	ID=GCKFODOM_00557;Name=rbsB;db_xref=COG:COG1879;gene=rbsB;inference=ab initio prediction:Prodigal:002006,similar to AA sequence:UniProtKB:P44737;locus_tag=GCKFODOM_00557;product=Ribose import binding protein RbsB
CP045423.1	Prodigal:002006	CDS	582900	583745	.	+	0	ID=GCKFODOM_00558;Name=ybbH;db_xref=COG:COG1737;gene=ybbH;inference=ab initio prediction:Prodigal:002006,similar to AA sequence:UniProtKB:Q45581;locus_tag=GCKFODOM_00558;product=putative HTH-type transcriptional regulator YbbH
CP045423.1	Prodigal:002006	CDS	583805	584887	.	-	0	ID=GCKFODOM_00559;eC_number=1.1.1.18;Name=idhA;gene=idhA;inference=ab initio prediction:Prodigal:002006,similar to AA sequence:UniProtKB:O68965;locus_tag=GCKFODOM_00559;product=Inositol 2-dehydrogenase
CP045423.1	Prodigal:002006	CDS	584944	586857	.	+	0	ID=GCKFODOM_00560;eC_number=2.7.1.92;Name=iolC;gene=iolC;inference=ab initio prediction:Prodigal:002006,protein motif:HAMAP:MF_01668;locus_tag=GCKFODOM_00560;product=5-dehydro-2-deoxygluconokinase
CP045423.1	Prodigal:002006	CDS	586946	588793	.	+	0	ID=GCKFODOM_00561;eC_number=3.7.1.22;Name=iolD;db_xref=COG:COG3962;gene=iolD;inference=ab initio prediction:Prodigal:002006,similar to AA sequence:UniProtKB:P42415;locus_tag=GCKFODOM_00561;product=3D-(3%2C5/4)-trihydroxycyclohexane-1%2C2-dione hydrolase
CP045423.1	Prodigal:002006	CDS	588818	589702	.	+	0	ID=GCKFODOM_00562;eC_number=4.2.1.44;Name=iolE;db_xref=COG:COG1082;gene=iolE;inference=ab initio prediction:Prodigal:002006,similar to AA sequence:UniProtKB:P42416;locus_tag=GCKFODOM_00562;product=Inosose dehydratase
CP045423.1	Prodigal:002006	CDS	589715	590518	.	+	0	ID=GCKFODOM_00563;eC_number=5.3.1.30;Name=iolB;db_xref=COG:COG3718;gene=iolB;inference=ab initio prediction:Prodigal:002006,similar to AA sequence:UniProtKB:P42413;locus_tag=GCKFODOM_00563;product=5-deoxy-glucuronate isomerase
CP045423.1	Prodigal:002006	CDS	590636	590845	.	+	0	ID=GCKFODOM_00564;inference=ab initio prediction:Prodigal:002006;locus_tag=GCKFODOM_00564;product=hypothetical protein
CP045423.1	Prodigal:002006	CDS	590852	591151	.	-	0	ID=GCKFODOM_00565;inference=ab initio prediction:Prodigal:002006;locus_tag=GCKFODOM_00565;product=hypothetical protein
CP045423.1	Prodigal:002006	CDS	591224	592030	.	-	0	ID=GCKFODOM_00566;inference=ab initio prediction:Prodigal:002006;locus_tag=GCKFODOM_00566;product=hypothetical protein
CP045423.1	Prodigal:002006	CDS	592166	593026	.	+	0	ID=GCKFODOM_00567;eC_number=1.13.11.11;Name=kynA;db_xref=COG:COG3483;gene=kynA;inference=ab initio prediction:Prodigal:002006,similar to AA sequence:UniProtKB:Q1LK00;locus_tag=GCKFODOM_00567;product=Tryptophan 2%2C3-dioxygenase
CP045423.1	Prodigal:002006	CDS	593043	594224	.	+	0	ID=GCKFODOM_00568;inference=ab initio prediction:Prodigal:002006;locus_tag=GCKFODOM_00568;product=hypothetical protein
CP045423.1	Prodigal:002006	CDS	594261	594674	.	-	0	ID=GCKFODOM_00569;inference=ab initio prediction:Prodigal:002006;locus_tag=GCKFODOM_00569;product=hypothetical protein
CP045423.1	Prodigal:002006	CDS	594706	596877	.	-	0	ID=GCKFODOM_00570;inference=ab initio prediction:Prodigal:002006;locus_tag=GCKFODOM_00570;product=hypothetical protein
CP045423.1	Prodigal:002006	CDS	597604	597960	.	-	0	ID=GCKFODOM_00571;db_xref=COG:COG3039;inference=ab initio prediction:Prodigal:002006,similar to AA sequence:ISfinder:ISGdi2;locus_tag=GCKFODOM_00571;product=IS5 family transposase ISGdi2
CP045423.1	Prodigal:002006	CDS	597960	598376	.	-	0	ID=GCKFODOM_00572;inference=ab initio prediction:Prodigal:002006;locus_tag=GCKFODOM_00572;product=hypothetical protein
CP045423.1	Prodigal:002006	CDS	599252	601054	.	-	0	ID=GCKFODOM_00573;eC_number=3.6.4.12;Name=recQ;db_xref=COG:COG0514;gene=recQ;inference=ab initio prediction:Prodigal:002006,similar to AA sequence:UniProtKB:P15043;locus_tag=GCKFODOM_00573;product=ATP-dependent DNA helicase RecQ
CP045423.1	Prodigal:002006	CDS	601051	602349	.	-	0	ID=GCKFODOM_00574;eC_number=1.3.1.114;Name=baiN;db_xref=COG:COG2081;gene=baiN;inference=ab initio prediction:Prodigal:002006,similar to AA sequence:UniProtKB:B0NAQ4;locus_tag=GCKFODOM_00574;product=3-dehydro-bile acid delta(4%2C6)-reductase
CP045423.1	Prodigal:002006	CDS	602482	602940	.	+	0	ID=GCKFODOM_00575;inference=ab initio prediction:Prodigal:002006;locus_tag=GCKFODOM_00575;product=hypothetical protein
CP045423.1	Prodigal:002006	CDS	603080	604858	.	+	0	ID=GCKFODOM_00576;inference=ab initio prediction:Prodigal:002006;locus_tag=GCKFODOM_00576;product=hypothetical protein
CP045423.1	Prodigal:002006	CDS	604913	605113	.	+	0	ID=GCKFODOM_00577;inference=ab initio prediction:Prodigal:002006;locus_tag=GCKFODOM_00577;product=hypothetical protein
CP045423.1	Prodigal:002006	CDS	605162	605416	.	-	0	ID=GCKFODOM_00578;inference=ab initio prediction:Prodigal:002006;locus_tag=GCKFODOM_00578;product=hypothetical protein
CP045423.1	Prodigal:002006	CDS	605603	606568	.	+	0	ID=GCKFODOM_00579;Name=eamA_3;db_xref=COG:COG0697;gene=eamA_3;inference=ab initio prediction:Prodigal:002006,similar to AA sequence:UniProtKB:P31125;locus_tag=GCKFODOM_00579;product=putative amino-acid metabolite efflux pump
CP045423.1	Prodigal:002006	CDS	606711	607826	.	+	0	ID=GCKFODOM_00580;eC_number=3.5.4.25;Name=ribA_1;gene=ribA_1;inference=ab initio prediction:Prodigal:002006,protein motif:HAMAP:MF_00179;locus_tag=GCKFODOM_00580;product=GTP cyclohydrolase-2
CP045423.1	Prodigal:002006	CDS	607989	609680	.	+	0	ID=GCKFODOM_00581;Name=glcA;db_xref=COG:COG1620;gene=glcA;inference=ab initio prediction:Prodigal:002006,similar to AA sequence:UniProtKB:Q46839;locus_tag=GCKFODOM_00581;product=Glycolate permease GlcA
CP045423.1	Prodigal:002006	CDS	609748	610917	.	-	0	ID=GCKFODOM_00582;eC_number=3.5.1.32;Name=hipO_1;db_xref=COG:COG1473;gene=hipO_1;inference=ab initio prediction:Prodigal:002006,similar to AA sequence:UniProtKB:P45493;locus_tag=GCKFODOM_00582;product=Hippurate hydrolase
CP045423.1	Prodigal:002006	CDS	611010	612221	.	-	0	ID=GCKFODOM_00583;inference=ab initio prediction:Prodigal:002006;locus_tag=GCKFODOM_00583;product=hypothetical protein
CP045423.1	Prodigal:002006	CDS	612374	613264	.	-	0	ID=GCKFODOM_00584;eC_number=1.1.1.31;Name=mmsB;db_xref=COG:COG2084;gene=mmsB;inference=ab initio prediction:Prodigal:002006,similar to AA sequence:UniProtKB:P9WNY5;locus_tag=GCKFODOM_00584;product=putative 3-hydroxyisobutyrate dehydrogenase
CP045423.1	Prodigal:002006	CDS	613375	614526	.	-	0	ID=GCKFODOM_00585;eC_number=1.3.99.-;Name=acdA;db_xref=COG:COG1960;gene=acdA;inference=ab initio prediction:Prodigal:002006,similar to AA sequence:UniProtKB:P45867;locus_tag=GCKFODOM_00585;product=Acyl-CoA dehydrogenase
CP045423.1	Prodigal:002006	CDS	614623	616119	.	-	0	ID=GCKFODOM_00586;eC_number=1.2.1.-;Name=bauC;db_xref=COG:COG1012;gene=bauC;inference=ab initio prediction:Prodigal:002006,similar to AA sequence:UniProtKB:Q9I702;locus_tag=GCKFODOM_00586;product=Putative 3-oxopropanoate dehydrogenase
CP045423.1	Prodigal:002006	CDS	616252	617178	.	+	0	ID=GCKFODOM_00587;Name=hdfR_1;gene=hdfR_1;inference=ab initio prediction:Prodigal:002006,protein motif:HAMAP:MF_01233;locus_tag=GCKFODOM_00587;product=HTH-type transcriptional regulator HdfR
CP045423.1	Prodigal:002006	CDS	617209	618180	.	+	0	ID=GCKFODOM_00588;eC_number=2.2.1.2;Name=talB;db_xref=COG:COG0176;gene=talB;inference=ab initio prediction:Prodigal:002006,similar to AA sequence:UniProtKB:P0A870;locus_tag=GCKFODOM_00588;product=Transaldolase B
CP045423.1	Prodigal:002006	CDS	618184	618756	.	+	0	ID=GCKFODOM_00589;eC_number=3.5.1.110;Name=rutB_1;gene=rutB_1;inference=ab initio prediction:Prodigal:002006,protein motif:HAMAP:MF_00830;locus_tag=GCKFODOM_00589;product=Peroxyureidoacrylate/ureidoacrylate amidohydrolase RutB
CP045423.1	Prodigal:002006	CDS	618777	619034	.	-	0	ID=GCKFODOM_00590;inference=ab initio prediction:Prodigal:002006;locus_tag=GCKFODOM_00590;product=hypothetical protein
CP045423.1	Prodigal:002006	CDS	619236	619622	.	-	0	ID=GCKFODOM_00591;inference=ab initio prediction:Prodigal:002006;locus_tag=GCKFODOM_00591;product=hypothetical protein
CP045423.1	Prodigal:002006	CDS	619705	621384	.	-	0	ID=GCKFODOM_00592;eC_number=2.2.1.6;Name=ilvG;gene=ilvG;inference=ab initio prediction:Prodigal:002006,similar to AA sequence:UniProtKB:P0DP90;locus_tag=GCKFODOM_00592;product=Acetolactate synthase isozyme 2 large subunit
CP045423.1	Prodigal:002006	CDS	621471	623036	.	-	0	ID=GCKFODOM_00593;eC_number=1.2.1.79;Name=gabD;db_xref=COG:COG1012;gene=gabD;inference=ab initio prediction:Prodigal:002006,similar to AA sequence:UniProtKB:P25526;locus_tag=GCKFODOM_00593;product=Succinate-semialdehyde dehydrogenase [NADP(+)] GabD
CP045423.1	Prodigal:002006	CDS	623251	624384	.	-	0	ID=GCKFODOM_00594;eC_number=1.4.1.18;Name=lysDH;gene=lysDH;inference=ab initio prediction:Prodigal:002006,similar to AA sequence:UniProtKB:Q9AJC6;locus_tag=GCKFODOM_00594;product=Lysine 6-dehydrogenase
CP045423.1	Prodigal:002006	CDS	624506	624931	.	+	0	ID=GCKFODOM_00595;inference=ab initio prediction:Prodigal:002006;locus_tag=GCKFODOM_00595;product=hypothetical protein
CP045423.1	Prodigal:002006	CDS	624928	626133	.	+	0	ID=GCKFODOM_00596;eC_number=1.5.3.19;Name=abo_1;gene=abo_1;inference=ab initio prediction:Prodigal:002006,similar to AA sequence:UniProtKB:Q8GAI3;locus_tag=GCKFODOM_00596;product=4-methylaminobutanoate oxidase (formaldehyde-forming)
CP045423.1	Prodigal:002006	CDS	626195	626800	.	-	0	ID=GCKFODOM_00597;inference=ab initio prediction:Prodigal:002006;locus_tag=GCKFODOM_00597;product=hypothetical protein
CP045423.1	Prodigal:002006	CDS	627010	628320	.	+	0	ID=GCKFODOM_00598;Name=ugpB_1;db_xref=COG:COG1653;gene=ugpB_1;inference=ab initio prediction:Prodigal:002006,similar to AA sequence:UniProtKB:P0AG80;locus_tag=GCKFODOM_00598;product=sn-glycerol-3-phosphate-binding periplasmic protein UgpB
CP045423.1	Prodigal:002006	CDS	628433	629314	.	+	0	ID=GCKFODOM_00599;Name=ugpA_1;db_xref=COG:COG1175;gene=ugpA_1;inference=ab initio prediction:Prodigal:002006,similar to AA sequence:UniProtKB:P10905;locus_tag=GCKFODOM_00599;product=sn-glycerol-3-phosphate transport system permease protein UgpA
CP045423.1	Prodigal:002006	CDS	629314	630162	.	+	0	ID=GCKFODOM_00600;Name=lacG_1;gene=lacG_1;inference=ab initio prediction:Prodigal:002006,similar to AA sequence:UniProtKB:P29824;locus_tag=GCKFODOM_00600;product=Lactose transport system permease protein LacG
CP045423.1	Prodigal:002006	CDS	630270	631346	.	+	0	ID=GCKFODOM_00601;eC_number=7.6.2.10;Name=ugpC_2;db_xref=COG:COG3839;gene=ugpC_2;inference=ab initio prediction:Prodigal:002006,similar to AA sequence:UniProtKB:Q8ZLF4;locus_tag=GCKFODOM_00601;product=sn-glycerol-3-phosphate import ATP-binding protein UgpC
CP045423.1	Prodigal:002006	CDS	631503	633134	.	+	0	ID=GCKFODOM_00602;eC_number=4.3.1.3;Name=hutH_1;db_xref=COG:COG2986;gene=hutH_1;inference=ab initio prediction:Prodigal:002006,similar to AA sequence:UniProtKB:P10944;locus_tag=GCKFODOM_00602;product=Histidine ammonia-lyase
CP045423.1	Prodigal:002006	CDS	633178	633480	.	-	0	ID=GCKFODOM_00603;inference=ab initio prediction:Prodigal:002006;locus_tag=GCKFODOM_00603;product=hypothetical protein
CP045423.1	Prodigal:002006	CDS	633561	634082	.	+	0	ID=GCKFODOM_00604;eC_number=2.3.1.267;Name=rimJ;db_xref=COG:COG1670;gene=rimJ;inference=ab initio prediction:Prodigal:002006,similar to AA sequence:UniProtKB:P0A948;locus_tag=GCKFODOM_00604;product=[Ribosomal protein S5]-alanine N-acetyltransferase
CP045423.1	Prodigal:002006	CDS	634215	635453	.	-	0	ID=GCKFODOM_00605;eC_number=3.5.1.87;Name=amaB;gene=amaB;inference=ab initio prediction:Prodigal:002006,similar to AA sequence:UniProtKB:P37113;locus_tag=GCKFODOM_00605;product=N-carbamoyl-L-amino acid hydrolase
CP045423.1	Prodigal:002006	CDS	635516	636559	.	-	0	ID=GCKFODOM_00606;eC_number=1.18.1.2;db_xref=COG:COG0492;inference=ab initio prediction:Prodigal:002006,similar to AA sequence:UniProtKB:Q6N2U4;locus_tag=GCKFODOM_00606;product=Ferredoxin--NADP reductase
CP045423.1	Prodigal:002006	CDS	636645	636959	.	-	0	ID=GCKFODOM_00607;Name=ddmB;gene=ddmB;inference=ab initio prediction:Prodigal:002006,similar to AA sequence:UniProtKB:Q5S3I4;locus_tag=GCKFODOM_00607;product=Dicamba O-demethylase%2C ferredoxin component
CP045423.1	Prodigal:002006	CDS	637300	638484	.	+	0	ID=GCKFODOM_00608;eC_number=3.5.99.5;Name=cnbH_1;gene=cnbH_1;inference=ab initio prediction:Prodigal:002006,similar to AA sequence:UniProtKB:Q38M35;locus_tag=GCKFODOM_00608;product=2-amino-5-chloromuconic acid deaminase
CP045423.1	Prodigal:002006	CDS	638564	639442	.	+	0	ID=GCKFODOM_00609;eC_number=3.1.1.15;Name=araB_1;gene=araB_1;inference=ab initio prediction:Prodigal:002006,similar to AA sequence:UniProtKB:Q1JUP5;locus_tag=GCKFODOM_00609;product=L-arabinolactonase
CP045423.1	Prodigal:002006	CDS	639446	640465	.	+	0	ID=GCKFODOM_00610;eC_number=5.1.3.3;Name=galM;db_xref=COG:COG2017;gene=galM;inference=ab initio prediction:Prodigal:002006,similar to AA sequence:UniProtKB:P0A9C3;locus_tag=GCKFODOM_00610;product=Aldose 1-epimerase
CP045423.1	Prodigal:002006	CDS	640544	640726	.	+	0	ID=GCKFODOM_00611;inference=ab initio prediction:Prodigal:002006;locus_tag=GCKFODOM_00611;product=hypothetical protein
CP045423.1	Prodigal:002006	CDS	640730	642811	.	-	0	ID=GCKFODOM_00612;eC_number=3.4.15.5;Name=dcp;db_xref=COG:COG0339;gene=dcp;inference=ab initio prediction:Prodigal:002006,similar to AA sequence:UniProtKB:P27236;locus_tag=GCKFODOM_00612;product=Dipeptidyl carboxypeptidase
CP045423.1	Prodigal:002006	CDS	642845	643543	.	-	0	ID=GCKFODOM_00613;inference=ab initio prediction:Prodigal:002006;locus_tag=GCKFODOM_00613;product=hypothetical protein
CP045423.1	Prodigal:002006	CDS	643935	645878	.	+	0	ID=GCKFODOM_00614;inference=ab initio prediction:Prodigal:002006;locus_tag=GCKFODOM_00614;product=hypothetical protein
CP045423.1	Prodigal:002006	CDS	645887	646870	.	-	0	ID=GCKFODOM_00615;eC_number=7.6.2.8;Name=btuD_1;gene=btuD_1;inference=ab initio prediction:Prodigal:002006,protein motif:HAMAP:MF_01005;locus_tag=GCKFODOM_00615;product=Vitamin B12 import ATP-binding protein BtuD
CP045423.1	Prodigal:002006	CDS	646867	647883	.	-	0	ID=GCKFODOM_00616;Name=dppD_1;db_xref=COG:COG0444;gene=dppD_1;inference=ab initio prediction:Prodigal:002006,similar to AA sequence:UniProtKB:P0AAG0;locus_tag=GCKFODOM_00616;product=Dipeptide transport ATP-binding protein DppD
CP045423.1	Prodigal:002006	CDS	647886	648797	.	-	0	ID=GCKFODOM_00617;Name=dppC_1;db_xref=COG:COG1173;gene=dppC_1;inference=ab initio prediction:Prodigal:002006,similar to AA sequence:UniProtKB:P0AEG1;locus_tag=GCKFODOM_00617;product=Dipeptide transport system permease protein DppC
CP045423.1	Prodigal:002006	CDS	648794	649804	.	-	0	ID=GCKFODOM_00618;Name=dppB_2;db_xref=COG:COG0601;gene=dppB_2;inference=ab initio prediction:Prodigal:002006,similar to AA sequence:UniProtKB:P0AEF8;locus_tag=GCKFODOM_00618;product=Dipeptide transport system permease protein DppB
CP045423.1	Prodigal:002006	CDS	649868	651466	.	-	0	ID=GCKFODOM_00619;Name=dppA_1;db_xref=COG:COG0747;gene=dppA_1;inference=ab initio prediction:Prodigal:002006,similar to AA sequence:UniProtKB:P23847;locus_tag=GCKFODOM_00619;product=Periplasmic dipeptide transport protein
CP045423.1	Prodigal:002006	CDS	651775	653694	.	-	0	ID=GCKFODOM_00620;eC_number=2.7.13.3;Name=rcsC_2;gene=rcsC_2;inference=ab initio prediction:Prodigal:002006,protein motif:HAMAP:MF_00979;locus_tag=GCKFODOM_00620;product=Sensor histidine kinase RcsC
CP045423.1	Prodigal:002006	CDS	653691	655430	.	-	0	ID=GCKFODOM_00621;eC_number=2.7.13.3;Name=rcsC_3;gene=rcsC_3;inference=ab initio prediction:Prodigal:002006,protein motif:HAMAP:MF_00979;locus_tag=GCKFODOM_00621;product=Sensor histidine kinase RcsC
CP045423.1	Prodigal:002006	CDS	655427	656500	.	-	0	ID=GCKFODOM_00622;eC_number=3.1.1.61;Name=cheB2;db_xref=COG:COG2201;gene=cheB2;inference=ab initio prediction:Prodigal:002006,similar to AA sequence:UniProtKB:Q9I6V9;locus_tag=GCKFODOM_00622;product=Protein-glutamate methylesterase/protein-glutamine glutaminase 2
CP045423.1	Prodigal:002006	CDS	656497	658728	.	-	0	ID=GCKFODOM_00623;eC_number=2.7.13.3;Name=rcsC_4;gene=rcsC_4;inference=ab initio prediction:Prodigal:002006,protein motif:HAMAP:MF_00979;locus_tag=GCKFODOM_00623;product=Sensor histidine kinase RcsC
CP045423.1	Prodigal:002006	CDS	658755	660431	.	-	0	ID=GCKFODOM_00624;inference=ab initio prediction:Prodigal:002006;locus_tag=GCKFODOM_00624;product=hypothetical protein
CP045423.1	Prodigal:002006	CDS	660433	661032	.	-	0	ID=GCKFODOM_00625;inference=ab initio prediction:Prodigal:002006;locus_tag=GCKFODOM_00625;product=hypothetical protein
CP045423.1	Prodigal:002006	CDS	661034	662503	.	-	0	ID=GCKFODOM_00626;inference=ab initio prediction:Prodigal:002006;locus_tag=GCKFODOM_00626;product=hypothetical protein
CP045423.1	Prodigal:002006	CDS	662503	663009	.	-	0	ID=GCKFODOM_00627;inference=ab initio prediction:Prodigal:002006;locus_tag=GCKFODOM_00627;product=hypothetical protein
CP045423.1	Prodigal:002006	CDS	663116	665236	.	-	0	ID=GCKFODOM_00628;inference=ab initio prediction:Prodigal:002006;locus_tag=GCKFODOM_00628;product=hypothetical protein
CP045423.1	Prodigal:002006	CDS	665245	666330	.	-	0	ID=GCKFODOM_00629;inference=ab initio prediction:Prodigal:002006;locus_tag=GCKFODOM_00629;product=hypothetical protein
CP045423.1	Prodigal:002006	CDS	666339	668975	.	-	0	ID=GCKFODOM_00630;inference=ab initio prediction:Prodigal:002006;locus_tag=GCKFODOM_00630;product=hypothetical protein
CP045423.1	Prodigal:002006	CDS	668984	671197	.	-	0	ID=GCKFODOM_00631;eC_number=2.4.1.12;Name=bcsA;db_xref=COG:COG1215;gene=bcsA;inference=ab initio prediction:Prodigal:002006,similar to AA sequence:UniProtKB:P37653;locus_tag=GCKFODOM_00631;product=Cellulose synthase catalytic subunit [UDP-forming]
CP045423.1	Prodigal:002006	CDS	671312	672271	.	-	0	ID=GCKFODOM_00632;inference=ab initio prediction:Prodigal:002006;locus_tag=GCKFODOM_00632;product=hypothetical protein
CP045423.1	Prodigal:002006	CDS	672548	673300	.	-	0	ID=GCKFODOM_00633;eC_number=3.5.-.-;Name=mftE;db_xref=COG:COG1402;gene=mftE;inference=ab initio prediction:Prodigal:002006,similar to AA sequence:UniProtKB:P9WP59;locus_tag=GCKFODOM_00633;product=Putative mycofactocin system creatinine amidohydrolase family protein MftE
CP045423.1	Prodigal:002006	CDS	673297	674175	.	-	0	ID=GCKFODOM_00634;eC_number=1.-.-.-;Name=rutC;gene=rutC;inference=ab initio prediction:Prodigal:002006,protein motif:HAMAP:MF_00831;locus_tag=GCKFODOM_00634;product=Putative aminoacrylate peracid reductase RutC
CP045423.1	Prodigal:002006	CDS	674186	675331	.	-	0	ID=GCKFODOM_00635;eC_number=5.5.1.1;Name=catB;db_xref=COG:COG4948;gene=catB;inference=ab initio prediction:Prodigal:002006,similar to AA sequence:UniProtKB:P95608;locus_tag=GCKFODOM_00635;product=Muconate cycloisomerase 1
CP045423.1	Prodigal:002006	CDS	675475	676251	.	+	0	ID=GCKFODOM_00636;eC_number=1.1.1.100;Name=fabG_2;gene=fabG_2;inference=ab initio prediction:Prodigal:002006,similar to AA sequence:UniProtKB:P71534;locus_tag=GCKFODOM_00636;product=3-oxoacyl-[acyl-carrier-protein] reductase FabG
CP045423.1	Prodigal:002006	CDS	676452	677336	.	-	0	ID=GCKFODOM_00637;Name=hexR_1;db_xref=COG:COG1737;gene=hexR_1;inference=ab initio prediction:Prodigal:002006,similar to AA sequence:UniProtKB:Q88P32;locus_tag=GCKFODOM_00637;product=HTH-type transcriptional regulator HexR
CP045423.1	Prodigal:002006	CDS	677333	678352	.	-	0	ID=GCKFODOM_00638;inference=ab initio prediction:Prodigal:002006;locus_tag=GCKFODOM_00638;product=hypothetical protein
CP045423.1	Prodigal:002006	CDS	678386	679357	.	-	0	ID=GCKFODOM_00639;db_xref=COG:COG1840;inference=ab initio prediction:Prodigal:002006,similar to AA sequence:UniProtKB:P43951;locus_tag=GCKFODOM_00639;product=putative protein
CP045423.1	Prodigal:002006	CDS	679467	680546	.	+	0	ID=GCKFODOM_00640;eC_number=7.6.2.11;Name=potA_1;gene=potA_1;inference=ab initio prediction:Prodigal:002006,similar to AA sequence:UniProtKB:Q7A679;locus_tag=GCKFODOM_00640;product=Spermidine/putrescine import ATP-binding protein PotA
CP045423.1	Prodigal:002006	CDS	680543	682195	.	+	0	ID=GCKFODOM_00641;inference=ab initio prediction:Prodigal:002006;locus_tag=GCKFODOM_00641;product=hypothetical protein
CP045423.1	Prodigal:002006	CDS	682436	683653	.	+	0	ID=GCKFODOM_00642;Name=bcr_2;gene=bcr_2;inference=ab initio prediction:Prodigal:002006,similar to AA sequence:UniProtKB:P28246;locus_tag=GCKFODOM_00642;product=Bicyclomycin resistance protein
CP045423.1	Prodigal:002006	CDS	683577	684524	.	-	0	ID=GCKFODOM_00643;Name=gcvA_2;gene=gcvA_2;inference=ab initio prediction:Prodigal:002006,similar to AA sequence:UniProtKB:P0A9F6;locus_tag=GCKFODOM_00643;product=Glycine cleavage system transcriptional activator
CP045423.1	Prodigal:002006	CDS	684665	685861	.	+	0	ID=GCKFODOM_00644;eC_number=1.3.99.-;Name=mmgC_1;db_xref=COG:COG1960;gene=mmgC_1;inference=ab initio prediction:Prodigal:002006,similar to AA sequence:UniProtKB:P45857;locus_tag=GCKFODOM_00644;product=Acyl-CoA dehydrogenase
CP045423.1	Prodigal:002006	CDS	685879	687054	.	+	0	ID=GCKFODOM_00645;eC_number=2.8.3.19;Name=yfdE;db_xref=COG:COG1804;gene=yfdE;inference=ab initio prediction:Prodigal:002006,similar to AA sequence:UniProtKB:P76518;locus_tag=GCKFODOM_00645;product=Acetyl-CoA:oxalate CoA-transferase
CP045423.1	Prodigal:002006	CDS	687051	687644	.	-	0	ID=GCKFODOM_00646;Name=betI_2;gene=betI_2;inference=ab initio prediction:Prodigal:002006,protein motif:HAMAP:MF_00768;locus_tag=GCKFODOM_00646;product=HTH-type transcriptional regulator BetI
CP045423.1	Prodigal:002006	CDS	687788	688921	.	+	0	ID=GCKFODOM_00647;Name=mdtA_1;gene=mdtA_1;inference=ab initio prediction:Prodigal:002006,similar to AA sequence:UniProtKB:P76397;locus_tag=GCKFODOM_00647;product=Multidrug resistance protein MdtA
CP045423.1	Prodigal:002006	CDS	688934	692026	.	+	0	ID=GCKFODOM_00648;Name=bepE;gene=bepE;inference=ab initio prediction:Prodigal:002006,similar to AA sequence:UniProtKB:Q8G2M6;locus_tag=GCKFODOM_00648;product=Efflux pump membrane transporter BepE
CP045423.1	Prodigal:002006	CDS	692105	692560	.	-	0	ID=GCKFODOM_00649;Name=zur_1;db_xref=COG:COG0735;gene=zur_1;inference=ab initio prediction:Prodigal:002006,similar to AA sequence:UniProtKB:P0AC51;locus_tag=GCKFODOM_00649;product=Zinc uptake regulation protein
CP045423.1	Prodigal:002006	CDS	692730	693155	.	-	0	ID=GCKFODOM_00650;Name=zur_2;db_xref=COG:COG0735;gene=zur_2;inference=ab initio prediction:Prodigal:002006,similar to AA sequence:UniProtKB:P0AC51;locus_tag=GCKFODOM_00650;product=Zinc uptake regulation protein
CP045423.1	Prodigal:002006	CDS	693431	694720	.	+	0	ID=GCKFODOM_00651;eC_number=3.5.99.5;Name=cnbH_2;gene=cnbH_2;inference=ab initio prediction:Prodigal:002006,similar to AA sequence:UniProtKB:Q38M35;locus_tag=GCKFODOM_00651;product=2-amino-5-chloromuconic acid deaminase
CP045423.1	Prodigal:002006	CDS	694759	695337	.	-	0	ID=GCKFODOM_00652;inference=ab initio prediction:Prodigal:002006;locus_tag=GCKFODOM_00652;product=hypothetical protein
CP045423.1	Prodigal:002006	CDS	696161	698278	.	+	0	ID=GCKFODOM_00653;inference=ab initio prediction:Prodigal:002006;locus_tag=GCKFODOM_00653;product=hypothetical protein
CP045423.1	Prodigal:002006	CDS	699319	700377	.	+	0	ID=GCKFODOM_00654;inference=ab initio prediction:Prodigal:002006;locus_tag=GCKFODOM_00654;product=hypothetical protein
CP045423.1	Prodigal:002006	CDS	700374	701147	.	-	0	ID=GCKFODOM_00655;inference=ab initio prediction:Prodigal:002006;locus_tag=GCKFODOM_00655;product=hypothetical protein
CP045423.1	Prodigal:002006	CDS	701390	701725	.	+	0	ID=GCKFODOM_00656;inference=ab initio prediction:Prodigal:002006;locus_tag=GCKFODOM_00656;product=hypothetical protein
CP045423.1	Prodigal:002006	CDS	701681	703705	.	-	0	ID=GCKFODOM_00657;inference=ab initio prediction:Prodigal:002006;locus_tag=GCKFODOM_00657;product=hypothetical protein
CP045423.1	Prodigal:002006	CDS	705095	706429	.	-	0	ID=GCKFODOM_00658;inference=ab initio prediction:Prodigal:002006;locus_tag=GCKFODOM_00658;product=hypothetical protein
CP045423.1	Prodigal:002006	CDS	710587	712155	.	+	0	ID=GCKFODOM_00659;inference=ab initio prediction:Prodigal:002006;locus_tag=GCKFODOM_00659;product=hypothetical protein
CP045423.1	Aragorn:001002	tRNA	712403	712492	.	-	.	ID=GCKFODOM_00660;inference=COORDINATES:profile:Aragorn:001002;locus_tag=GCKFODOM_00660;product=tRNA-Ser(cga)
CP045423.1	Prodigal:002006	CDS	712755	713150	.	+	0	ID=GCKFODOM_00661;Name=rplU;db_xref=COG:COG0261;gene=rplU;inference=ab initio prediction:Prodigal:002006,similar to AA sequence:UniProtKB:Q6NDF0;locus_tag=GCKFODOM_00661;product=50S ribosomal protein L21
CP045423.1	Prodigal:002006	CDS	713189	713455	.	+	0	ID=GCKFODOM_00662;Name=rpmA;db_xref=COG:COG0211;gene=rpmA;inference=ab initio prediction:Prodigal:002006,similar to AA sequence:UniProtKB:Q6NDE9;locus_tag=GCKFODOM_00662;product=50S ribosomal protein L27
CP045423.1	Prodigal:002006	CDS	713638	714282	.	+	0	ID=GCKFODOM_00663;inference=ab initio prediction:Prodigal:002006;locus_tag=GCKFODOM_00663;product=hypothetical protein
CP045423.1	Prodigal:002006	CDS	714371	715405	.	+	0	ID=GCKFODOM_00664;eC_number=3.6.5.-;Name=cgtA;gene=cgtA;inference=ab initio prediction:Prodigal:002006,similar to AA sequence:UniProtKB:B8GYI7;locus_tag=GCKFODOM_00664;product=GTPase Obg/CgtA
CP045423.1	Prodigal:002006	CDS	715402	716520	.	+	0	ID=GCKFODOM_00665;eC_number=2.7.2.11;Name=proB;gene=proB;inference=ab initio prediction:Prodigal:002006,similar to AA sequence:UniProtKB:Q2SZF9;locus_tag=GCKFODOM_00665;product=Glutamate 5-kinase
CP045423.1	Prodigal:002006	CDS	716423	717181	.	-	0	ID=GCKFODOM_00666;inference=ab initio prediction:Prodigal:002006;locus_tag=GCKFODOM_00666;product=hypothetical protein
CP045423.1	Prodigal:002006	CDS	717324	718661	.	+	0	ID=GCKFODOM_00667;eC_number=1.2.1.41;Name=proA;gene=proA;inference=ab initio prediction:Prodigal:002006,similar to AA sequence:UniProtKB:Q2SZ88;locus_tag=GCKFODOM_00667;product=Gamma-glutamyl phosphate reductase
CP045423.1	Prodigal:002006	CDS	718658	719314	.	+	0	ID=GCKFODOM_00668;eC_number=2.7.7.18;Name=nadD;gene=nadD;inference=ab initio prediction:Prodigal:002006,protein motif:HAMAP:MF_00244;locus_tag=GCKFODOM_00668;product=nicotinate-nucleotide adenylyltransferase
CP045423.1	Prodigal:002006	CDS	719499	719795	.	+	0	ID=GCKFODOM_00669;Name=rsfS;gene=rsfS;inference=ab initio prediction:Prodigal:002006,similar to AA sequence:UniProtKB:Q5NLX3;locus_tag=GCKFODOM_00669;product=Ribosomal silencing factor RsfS
CP045423.1	Prodigal:002006	CDS	719832	720305	.	+	0	ID=GCKFODOM_00670;eC_number=2.1.1.177;Name=rlmH;gene=rlmH;inference=ab initio prediction:Prodigal:002006,protein motif:HAMAP:MF_00658;locus_tag=GCKFODOM_00670;product=Ribosomal RNA large subunit methyltransferase H
CP045423.1	Prodigal:002006	CDS	720309	721667	.	+	0	ID=GCKFODOM_00671;inference=ab initio prediction:Prodigal:002006;locus_tag=GCKFODOM_00671;product=hypothetical protein
CP045423.1	Prodigal:002006	CDS	721667	722983	.	+	0	ID=GCKFODOM_00672;eC_number=3.4.21.102;Name=ctpB;db_xref=COG:COG0793;gene=ctpB;inference=ab initio prediction:Prodigal:002006,similar to AA sequence:UniProtKB:O35002;locus_tag=GCKFODOM_00672;product=Carboxy-terminal processing protease CtpB
CP045423.1	Prodigal:002006	CDS	723198	723740	.	+	0	ID=GCKFODOM_00673;eC_number=3.6.1.-;Name=rppH_1;db_xref=COG:COG0494;gene=rppH_1;inference=ab initio prediction:Prodigal:002006,similar to AA sequence:UniProtKB:P35640;locus_tag=GCKFODOM_00673;product=RNA pyrophosphohydrolase
CP045423.1	Prodigal:002006	CDS	723889	725211	.	+	0	ID=GCKFODOM_00674;inference=ab initio prediction:Prodigal:002006;locus_tag=GCKFODOM_00674;product=hypothetical protein
CP045423.1	Prodigal:002006	CDS	725735	726712	.	+	0	ID=GCKFODOM_00675;inference=ab initio prediction:Prodigal:002006;locus_tag=GCKFODOM_00675;product=hypothetical protein
CP045423.1	Prodigal:002006	CDS	726788	727393	.	-	0	ID=GCKFODOM_00676;inference=ab initio prediction:Prodigal:002006;locus_tag=GCKFODOM_00676;product=hypothetical protein
CP045423.1	Prodigal:002006	CDS	727761	728507	.	+	0	ID=GCKFODOM_00677;inference=ab initio prediction:Prodigal:002006;locus_tag=GCKFODOM_00677;product=hypothetical protein
CP045423.1	Aragorn:001002	tRNA	728897	728981	.	-	.	ID=GCKFODOM_00678;inference=COORDINATES:profile:Aragorn:001002;locus_tag=GCKFODOM_00678;product=tRNA-Leu(caa)
CP045423.1	Prodigal:002006	CDS	729129	729710	.	+	0	ID=GCKFODOM_00679;inference=ab initio prediction:Prodigal:002006;locus_tag=GCKFODOM_00679;product=hypothetical protein
CP045423.1	Prodigal:002006	CDS	729721	730215	.	+	0	ID=GCKFODOM_00680;Name=dsbB_2;gene=dsbB_2;inference=ab initio prediction:Prodigal:002006,protein motif:HAMAP:MF_00286;locus_tag=GCKFODOM_00680;product=Disulfide bond formation protein B
CP045423.1	Prodigal:002006	CDS	730220	730789	.	-	0	ID=GCKFODOM_00681;inference=ab initio prediction:Prodigal:002006;locus_tag=GCKFODOM_00681;product=hypothetical protein
CP045423.1	Prodigal:002006	CDS	730948	731973	.	-	0	ID=GCKFODOM_00682;eC_number=1.8.2.2;Name=tsdA;db_xref=COG:COG3258;gene=tsdA;inference=ab initio prediction:Prodigal:002006,similar to AA sequence:UniProtKB:D3RVD4;locus_tag=GCKFODOM_00682;product=Thiosulfate dehydrogenase
CP045423.1	Prodigal:002006	CDS	732076	732957	.	-	0	ID=GCKFODOM_00683;eC_number=1.1.1.157;Name=mmgB;db_xref=COG:COG1250;gene=mmgB;inference=ab initio prediction:Prodigal:002006,similar to AA sequence:UniProtKB:P45856;locus_tag=GCKFODOM_00683;product=putative 3-hydroxybutyryl-CoA dehydrogenase
CP045423.1	Prodigal:002006	CDS	733037	733981	.	-	0	ID=GCKFODOM_00684;Name=etfA_1;db_xref=COG:COG2025;gene=etfA_1;inference=ab initio prediction:Prodigal:002006,similar to AA sequence:UniProtKB:P38974;locus_tag=GCKFODOM_00684;product=Electron transfer flavoprotein subunit alpha
CP045423.1	Prodigal:002006	CDS	733996	734745	.	-	0	ID=GCKFODOM_00685;Name=etfB_1;gene=etfB_1;inference=ab initio prediction:Prodigal:002006,similar to AA sequence:UniProtKB:P38975;locus_tag=GCKFODOM_00685;product=Electron transfer flavoprotein subunit beta
CP045423.1	Prodigal:002006	CDS	734848	735555	.	-	0	ID=GCKFODOM_00686;eC_number=3.4.21.105;Name=glpG_1;gene=glpG_1;inference=ab initio prediction:Prodigal:002006,protein motif:HAMAP:MF_01594;locus_tag=GCKFODOM_00686;product=Rhomboid protease GlpG
CP045423.1	Prodigal:002006	CDS	735565	736140	.	-	0	ID=GCKFODOM_00687;eC_number=2.5.1.17;db_xref=COG:COG2096;inference=ab initio prediction:Prodigal:002006,similar to AA sequence:UniProtKB:P9WP99;locus_tag=GCKFODOM_00687;product=Corrinoid adenosyltransferase
CP045423.1	Prodigal:002006	CDS	736167	736769	.	-	0	ID=GCKFODOM_00688;inference=ab initio prediction:Prodigal:002006;locus_tag=GCKFODOM_00688;product=hypothetical protein
CP045423.1	Prodigal:002006	CDS	736867	737058	.	-	0	ID=GCKFODOM_00689;inference=ab initio prediction:Prodigal:002006;locus_tag=GCKFODOM_00689;product=hypothetical protein
CP045423.1	Prodigal:002006	CDS	737125	739695	.	-	0	ID=GCKFODOM_00690;inference=ab initio prediction:Prodigal:002006;locus_tag=GCKFODOM_00690;product=hypothetical protein
CP045423.1	Aragorn:001002	tRNA	740087	740179	.	+	.	ID=GCKFODOM_00691;inference=COORDINATES:profile:Aragorn:001002;locus_tag=GCKFODOM_00691;product=tRNA-Ala(cgc)
CP045423.1	Prodigal:002006	CDS	741243	741488	.	-	0	ID=GCKFODOM_00692;inference=ab initio prediction:Prodigal:002006;locus_tag=GCKFODOM_00692;product=hypothetical protein
CP045423.1	Prodigal:002006	CDS	741615	742340	.	+	0	ID=GCKFODOM_00693;Name=tlpA;db_xref=COG:COG0526;gene=tlpA;inference=ab initio prediction:Prodigal:002006,similar to AA sequence:UniProtKB:P43221;locus_tag=GCKFODOM_00693;product=Thiol:disulfide interchange protein TlpA
CP045423.1	Prodigal:002006	CDS	742467	742790	.	-	0	ID=GCKFODOM_00694;inference=ab initio prediction:Prodigal:002006;locus_tag=GCKFODOM_00694;product=hypothetical protein
CP045423.1	Prodigal:002006	CDS	742971	743306	.	-	0	ID=GCKFODOM_00695;Name=grxD;db_xref=COG:COG0278;gene=grxD;inference=ab initio prediction:Prodigal:002006,similar to AA sequence:UniProtKB:P0AC69;locus_tag=GCKFODOM_00695;product=Glutaredoxin 4
CP045423.1	Prodigal:002006	CDS	743348	743584	.	-	0	ID=GCKFODOM_00696;db_xref=COG:COG0271;inference=ab initio prediction:Prodigal:002006,similar to AA sequence:UniProtKB:Q9ZCE4;locus_tag=GCKFODOM_00696;product=putative protein RP812
CP045423.1	Prodigal:002006	CDS	743597	745807	.	-	0	ID=GCKFODOM_00697;eC_number=6.3.5.3;Name=purL;db_xref=COG:COG0046;gene=purL;inference=ab initio prediction:Prodigal:002006,similar to AA sequence:UniProtKB:P12042;locus_tag=GCKFODOM_00697;product=Phosphoribosylformylglycinamidine synthase subunit PurL
CP045423.1	Prodigal:002006	CDS	745851	746549	.	-	0	ID=GCKFODOM_00698;eC_number=6.3.5.3;Name=purQ;db_xref=COG:COG0047;gene=purQ;inference=ab initio prediction:Prodigal:002006,similar to AA sequence:UniProtKB:P12041;locus_tag=GCKFODOM_00698;product=Phosphoribosylformylglycinamidine synthase subunit PurQ
CP045423.1	Prodigal:002006	CDS	746650	746889	.	-	0	ID=GCKFODOM_00699;eC_number=6.3.5.3;Name=purS;db_xref=COG:COG1828;gene=purS;inference=ab initio prediction:Prodigal:002006,similar to AA sequence:UniProtKB:P12049;locus_tag=GCKFODOM_00699;product=Phosphoribosylformylglycinamidine synthase subunit PurS
CP045423.1	Prodigal:002006	CDS	746959	747501	.	-	0	ID=GCKFODOM_00700;inference=ab initio prediction:Prodigal:002006;locus_tag=GCKFODOM_00700;product=hypothetical protein
CP045423.1	Prodigal:002006	CDS	747722	748516	.	-	0	ID=GCKFODOM_00701;eC_number=6.3.2.6;Name=purC;db_xref=COG:COG0152;gene=purC;inference=ab initio prediction:Prodigal:002006,similar to AA sequence:UniProtKB:Q2GHH2;locus_tag=GCKFODOM_00701;product=Phosphoribosylaminoimidazole-succinocarboxamide synthase
CP045423.1	Prodigal:002006	CDS	748742	749065	.	+	0	ID=GCKFODOM_00702;inference=ab initio prediction:Prodigal:002006;locus_tag=GCKFODOM_00702;product=hypothetical protein
CP045423.1	Prodigal:002006	CDS	749137	749907	.	+	0	ID=GCKFODOM_00703;eC_number=4.1.2.20;Name=garL;db_xref=COG:COG3836;gene=garL;inference=ab initio prediction:Prodigal:002006,similar to AA sequence:UniProtKB:P23522;locus_tag=GCKFODOM_00703;product=5-keto-4-deoxy-D-glucarate aldolase
CP045423.1	Prodigal:002006	CDS	749949	750845	.	+	0	ID=GCKFODOM_00704;eC_number=6.1.1.17;Name=gltX_1;db_xref=COG:COG0008;gene=gltX_1;inference=ab initio prediction:Prodigal:002006,similar to AA sequence:UniProtKB:Q8DLI5;locus_tag=GCKFODOM_00704;product=Glutamate--tRNA ligase
CP045423.1	Prodigal:002006	CDS	750824	751741	.	-	0	ID=GCKFODOM_00705;inference=ab initio prediction:Prodigal:002006;locus_tag=GCKFODOM_00705;product=hypothetical protein
CP045423.1	Prodigal:002006	CDS	751748	753784	.	-	0	ID=GCKFODOM_00706;inference=ab initio prediction:Prodigal:002006;locus_tag=GCKFODOM_00706;product=hypothetical protein
CP045423.1	barrnap:0.9	rRNA	754566	756049	0	+	.	ID=GCKFODOM_00707;locus_tag=GCKFODOM_00707;product=16S ribosomal RNA
CP045423.1	Aragorn:001002	tRNA	756220	756296	.	+	.	ID=GCKFODOM_00708;inference=COORDINATES:profile:Aragorn:001002;locus_tag=GCKFODOM_00708;product=tRNA-Ile(gat)
CP045423.1	Aragorn:001002	tRNA	756322	756397	.	+	.	ID=GCKFODOM_00709;inference=COORDINATES:profile:Aragorn:001002;locus_tag=GCKFODOM_00709;product=tRNA-Ala(tgc)
CP045423.1	barrnap:0.9	rRNA	756670	759466	0	+	.	ID=GCKFODOM_00710;locus_tag=GCKFODOM_00710;product=23S ribosomal RNA
CP045423.1	barrnap:0.9	rRNA	759543	759649	4e-09	+	.	ID=GCKFODOM_00711;locus_tag=GCKFODOM_00711;product=5S ribosomal RNA
CP045423.1	Aragorn:001002	tRNA	759755	759831	.	+	.	ID=GCKFODOM_00712;inference=COORDINATES:profile:Aragorn:001002;locus_tag=GCKFODOM_00712;product=tRNA-Met(cat)
CP045423.1	Prodigal:002006	CDS	759892	760149	.	-	0	ID=GCKFODOM_00713;inference=ab initio prediction:Prodigal:002006;locus_tag=GCKFODOM_00713;product=hypothetical protein
CP045423.1	Prodigal:002006	CDS	760715	761698	.	+	0	ID=GCKFODOM_00714;inference=ab initio prediction:Prodigal:002006;locus_tag=GCKFODOM_00714;product=hypothetical protein
CP045423.1	Prodigal:002006	CDS	761784	763955	.	+	0	ID=GCKFODOM_00715;inference=ab initio prediction:Prodigal:002006;locus_tag=GCKFODOM_00715;product=hypothetical protein
CP045423.1	Prodigal:002006	CDS	764008	764652	.	+	0	ID=GCKFODOM_00716;Name=eda;db_xref=COG:COG0800;gene=eda;inference=ab initio prediction:Prodigal:002006,similar to AA sequence:UniProtKB:P0A955;locus_tag=GCKFODOM_00716;product=KHG/KDPG aldolase
CP045423.1	Prodigal:002006	CDS	764712	765518	.	+	0	ID=GCKFODOM_00717;inference=ab initio prediction:Prodigal:002006;locus_tag=GCKFODOM_00717;product=hypothetical protein
CP045423.1	Prodigal:002006	CDS	765591	766190	.	-	0	ID=GCKFODOM_00718;inference=ab initio prediction:Prodigal:002006;locus_tag=GCKFODOM_00718;product=hypothetical protein
CP045423.1	Prodigal:002006	CDS	766424	768229	.	+	0	ID=GCKFODOM_00719;eC_number=4.2.1.25;Name=araC;gene=araC;inference=ab initio prediction:Prodigal:002006,similar to AA sequence:UniProtKB:Q1JUQ1;locus_tag=GCKFODOM_00719;product=L-arabonate dehydratase
CP045423.1	Prodigal:002006	CDS	768250	768996	.	+	0	ID=GCKFODOM_00720;eC_number=1.1.1.-;inference=ab initio prediction:Prodigal:002006,similar to AA sequence:UniProtKB:Q8P3K4;locus_tag=GCKFODOM_00720;product=2-keto-3-deoxy-L-fuconate dehydrogenase
CP045423.1	Prodigal:002006	CDS	769129	769497	.	-	0	ID=GCKFODOM_00721;inference=ab initio prediction:Prodigal:002006;locus_tag=GCKFODOM_00721;product=hypothetical protein
CP045423.1	Prodigal:002006	CDS	769873	770940	.	+	0	ID=GCKFODOM_00722;Name=rhaS_1;gene=rhaS_1;inference=ab initio prediction:Prodigal:002006,protein motif:HAMAP:MF_01534;locus_tag=GCKFODOM_00722;product=HTH-type transcriptional activator RhaS
CP045423.1	Prodigal:002006	CDS	770955	771977	.	+	0	ID=GCKFODOM_00723;Name=rhaS_2;gene=rhaS_2;inference=ab initio prediction:Prodigal:002006,protein motif:HAMAP:MF_01534;locus_tag=GCKFODOM_00723;product=HTH-type transcriptional activator RhaS
CP045423.1	Prodigal:002006	CDS	771985	772947	.	-	0	ID=GCKFODOM_00724;eC_number=1.1.1.215;db_xref=COG:COG1052;inference=ab initio prediction:Prodigal:002006,similar to AA sequence:UniProtKB:Q5FTU6;locus_tag=GCKFODOM_00724;product=2-ketogluconate reductase
CP045423.1	Prodigal:002006	CDS	772969	773274	.	-	0	ID=GCKFODOM_00725;eC_number=2.7.7.7;Name=dinB_1;gene=dinB_1;inference=ab initio prediction:Prodigal:002006,protein motif:HAMAP:MF_01113;locus_tag=GCKFODOM_00725;product=DNA polymerase IV
CP045423.1	Prodigal:002006	CDS	773357	773884	.	-	0	ID=GCKFODOM_00726;Name=slyA;gene=slyA;inference=ab initio prediction:Prodigal:002006,protein motif:HAMAP:MF_01819;locus_tag=GCKFODOM_00726;product=Transcriptional regulator SlyA
CP045423.1	Prodigal:002006	CDS	774040	774885	.	-	0	ID=GCKFODOM_00727;Name=ribX_2;gene=ribX_2;inference=ab initio prediction:Prodigal:002006,similar to AA sequence:UniProtKB:A9WGD1;locus_tag=GCKFODOM_00727;product=Riboflavin transport system permease protein RibX
CP045423.1	Prodigal:002006	CDS	774889	775665	.	-	0	ID=GCKFODOM_00728;eC_number=3.6.3.-;Name=ssuB_1;db_xref=COG:COG1116;gene=ssuB_1;inference=ab initio prediction:Prodigal:002006,similar to AA sequence:UniProtKB:P97027;locus_tag=GCKFODOM_00728;product=Aliphatic sulfonates import ATP-binding protein SsuB
CP045423.1	Prodigal:002006	CDS	775696	776709	.	-	0	ID=GCKFODOM_00729;Name=ribY_2;db_xref=COG:COG0715;gene=ribY_2;inference=ab initio prediction:Prodigal:002006,similar to AA sequence:UniProtKB:A9WGD2;locus_tag=GCKFODOM_00729;product=Riboflavin-binding protein RibY
CP045423.1	Prodigal:002006	CDS	776827	778380	.	-	0	ID=GCKFODOM_00730;Name=mdoG;db_xref=COG:COG3131;gene=mdoG;inference=ab initio prediction:Prodigal:002006,similar to AA sequence:UniProtKB:P33136;locus_tag=GCKFODOM_00730;product=Glucans biosynthesis protein G
CP045423.1	Prodigal:002006	CDS	779026	780180	.	+	0	ID=GCKFODOM_00731;eC_number=4.1.1.17;Name=ldc;gene=ldc;inference=ab initio prediction:Prodigal:002006,similar to AA sequence:UniProtKB:O50657;locus_tag=GCKFODOM_00731;product=Lysine/ornithine decarboxylase
CP045423.1	Prodigal:002006	CDS	780364	780930	.	+	0	ID=GCKFODOM_00732;eC_number=2.3.1.-;Name=eis_1;gene=eis_1;inference=ab initio prediction:Prodigal:002006,protein motif:HAMAP:MF_01812;locus_tag=GCKFODOM_00732;product=N-acetyltransferase Eis
CP045423.1	Prodigal:002006	CDS	781040	782470	.	+	0	ID=GCKFODOM_00733;eC_number=2.5.1.44;Name=hss;gene=hss;inference=ab initio prediction:Prodigal:002006,similar to AA sequence:UniProtKB:O32323;locus_tag=GCKFODOM_00733;product=Homospermidine synthase
CP045423.1	Prodigal:002006	CDS	782534	782866	.	+	0	ID=GCKFODOM_00734;inference=ab initio prediction:Prodigal:002006;locus_tag=GCKFODOM_00734;product=hypothetical protein
CP045423.1	Prodigal:002006	CDS	782867	783382	.	-	0	ID=GCKFODOM_00735;inference=ab initio prediction:Prodigal:002006;locus_tag=GCKFODOM_00735;product=hypothetical protein
CP045423.1	Prodigal:002006	CDS	783394	783672	.	-	0	ID=GCKFODOM_00736;inference=ab initio prediction:Prodigal:002006;locus_tag=GCKFODOM_00736;product=hypothetical protein
CP045423.1	Prodigal:002006	CDS	783693	784697	.	-	0	ID=GCKFODOM_00737;inference=ab initio prediction:Prodigal:002006;locus_tag=GCKFODOM_00737;product=hypothetical protein
CP045423.1	Prodigal:002006	CDS	784831	785814	.	-	0	ID=GCKFODOM_00738;eC_number=3.6.-.-;Name=yjiA_2;db_xref=COG:COG0523;gene=yjiA_2;inference=ab initio prediction:Prodigal:002006,similar to AA sequence:UniProtKB:P24203;locus_tag=GCKFODOM_00738;product=P-loop guanosine triphosphatase YjiA
CP045423.1	Prodigal:002006	CDS	785946	786881	.	-	0	ID=GCKFODOM_00739;Name=mntA;db_xref=COG:COG0803;gene=mntA;inference=ab initio prediction:Prodigal:002006,similar to AA sequence:UniProtKB:Q8Y653;locus_tag=GCKFODOM_00739;product=Manganese-binding lipoprotein MntA
CP045423.1	Prodigal:002006	CDS	786931	787797	.	-	0	ID=GCKFODOM_00740;Name=mntB;gene=mntB;inference=ab initio prediction:Prodigal:002006,similar to AA sequence:UniProtKB:Q55282;locus_tag=GCKFODOM_00740;product=Manganese transport system membrane protein MntB
CP045423.1	Prodigal:002006	CDS	787817	788560	.	-	0	ID=GCKFODOM_00741;eC_number=7.2.2.5;Name=scaC;db_xref=COG:COG1121;gene=scaC;inference=ab initio prediction:Prodigal:002006,similar to AA sequence:UniProtKB:P42360;locus_tag=GCKFODOM_00741;product=Manganese import ATP-binding protein ScaC
CP045423.1	Prodigal:002006	CDS	788567	788737	.	-	0	ID=GCKFODOM_00742;inference=ab initio prediction:Prodigal:002006;locus_tag=GCKFODOM_00742;product=hypothetical protein
CP045423.1	Prodigal:002006	CDS	788830	790407	.	-	0	ID=GCKFODOM_00743;Name=mdoD_1;db_xref=COG:COG3131;gene=mdoD_1;inference=ab initio prediction:Prodigal:002006,similar to AA sequence:UniProtKB:P40120;locus_tag=GCKFODOM_00743;product=Glucans biosynthesis protein D
CP045423.1	Prodigal:002006	CDS	790567	791532	.	+	0	ID=GCKFODOM_00744;inference=ab initio prediction:Prodigal:002006;locus_tag=GCKFODOM_00744;product=hypothetical protein
CP045423.1	Prodigal:002006	CDS	791626	793926	.	+	0	ID=GCKFODOM_00745;inference=ab initio prediction:Prodigal:002006;locus_tag=GCKFODOM_00745;product=hypothetical protein
CP045423.1	Prodigal:002006	CDS	793923	794291	.	+	0	ID=GCKFODOM_00746;inference=ab initio prediction:Prodigal:002006;locus_tag=GCKFODOM_00746;product=hypothetical protein
CP045423.1	Prodigal:002006	CDS	794295	794531	.	-	0	ID=GCKFODOM_00747;inference=ab initio prediction:Prodigal:002006;locus_tag=GCKFODOM_00747;product=hypothetical protein
CP045423.1	Prodigal:002006	CDS	794632	796230	.	+	0	ID=GCKFODOM_00748;eC_number=3.5.1.126;Name=hpxW;db_xref=COG:COG0405;gene=hpxW;inference=ab initio prediction:Prodigal:002006,similar to AA sequence:UniProtKB:A6T9C8;locus_tag=GCKFODOM_00748;product=Oxamate amidohydrolase proenzyme
CP045423.1	Prodigal:002006	CDS	796288	797328	.	-	0	ID=GCKFODOM_00749;inference=ab initio prediction:Prodigal:002006;locus_tag=GCKFODOM_00749;product=hypothetical protein
CP045423.1	Prodigal:002006	CDS	797319	797978	.	-	0	ID=GCKFODOM_00750;inference=ab initio prediction:Prodigal:002006;locus_tag=GCKFODOM_00750;product=hypothetical protein
CP045423.1	Prodigal:002006	CDS	798178	801675	.	+	0	ID=GCKFODOM_00751;inference=ab initio prediction:Prodigal:002006;locus_tag=GCKFODOM_00751;product=hypothetical protein
CP045423.1	Prodigal:002006	CDS	801683	802615	.	-	0	ID=GCKFODOM_00752;eC_number=2.3.1.189;Name=mshD_2;gene=mshD_2;inference=ab initio prediction:Prodigal:002006,protein motif:HAMAP:MF_01698;locus_tag=GCKFODOM_00752;product=Mycothiol acetyltransferase
CP045423.1	Prodigal:002006	CDS	802709	803413	.	-	0	ID=GCKFODOM_00753;eC_number=3.2.2.27;Name=ung;db_xref=COG:COG0692;gene=ung;inference=ab initio prediction:Prodigal:002006,similar to AA sequence:UniProtKB:Q83CW4;locus_tag=GCKFODOM_00753;product=Uracil-DNA glycosylase
CP045423.1	Prodigal:002006	CDS	803513	803884	.	+	0	ID=GCKFODOM_00754;inference=ab initio prediction:Prodigal:002006;locus_tag=GCKFODOM_00754;product=hypothetical protein
CP045423.1	Prodigal:002006	CDS	804057	805565	.	+	0	ID=GCKFODOM_00755;Name=yfkN_1;db_xref=COG:COG0737;gene=yfkN_1;inference=ab initio prediction:Prodigal:002006,similar to AA sequence:UniProtKB:O34313;locus_tag=GCKFODOM_00755;product=Trifunctional nucleotide phosphoesterase protein YfkN
CP045423.1	Prodigal:002006	CDS	805826	807979	.	+	0	ID=GCKFODOM_00756;inference=ab initio prediction:Prodigal:002006;locus_tag=GCKFODOM_00756;product=hypothetical protein
CP045423.1	Prodigal:002006	CDS	808105	809166	.	+	0	ID=GCKFODOM_00757;eC_number=4.99.1.1;Name=hemH;db_xref=COG:COG0276;gene=hemH;inference=ab initio prediction:Prodigal:002006,similar to AA sequence:UniProtKB:P23871;locus_tag=GCKFODOM_00757;product=Ferrochelatase
CP045423.1	Prodigal:002006	CDS	809403	811112	.	+	0	ID=GCKFODOM_00758;inference=ab initio prediction:Prodigal:002006;locus_tag=GCKFODOM_00758;product=hypothetical protein
CP045423.1	Prodigal:002006	CDS	811217	812200	.	+	0	ID=GCKFODOM_00759;Name=qmcA;db_xref=COG:COG0330;gene=qmcA;inference=ab initio prediction:Prodigal:002006,similar to AA sequence:UniProtKB:P0AA53;locus_tag=GCKFODOM_00759;product=Protein QmcA
CP045423.1	Prodigal:002006	CDS	812197	812646	.	+	0	ID=GCKFODOM_00760;Name=ybbJ;db_xref=COG:COG1585;gene=ybbJ;inference=ab initio prediction:Prodigal:002006,similar to AA sequence:UniProtKB:P0AAS3;locus_tag=GCKFODOM_00760;product=Inner membrane protein YbbJ
CP045423.1	Prodigal:002006	CDS	812825	813823	.	-	0	ID=GCKFODOM_00761;eC_number=5.3.1.13;Name=kdsD;db_xref=COG:COG0517;gene=kdsD;inference=ab initio prediction:Prodigal:002006,similar to AA sequence:UniProtKB:Q9HVW0;locus_tag=GCKFODOM_00761;product=Arabinose 5-phosphate isomerase KdsD
CP045423.1	Prodigal:002006	CDS	813875	814753	.	-	0	ID=GCKFODOM_00762;eC_number=2.7.7.9;Name=gtaB;db_xref=COG:COG1210;gene=gtaB;inference=ab initio prediction:Prodigal:002006,similar to AA sequence:UniProtKB:Q05852;locus_tag=GCKFODOM_00762;product=UTP--glucose-1-phosphate uridylyltransferase
CP045423.1	Prodigal:002006	CDS	815021	816244	.	+	0	ID=GCKFODOM_00763;inference=ab initio prediction:Prodigal:002006,similar to AA sequence:ISfinder:TnXax1;locus_tag=GCKFODOM_00763;product=Tn3 family transposase TnXax1
CP045423.1	Prodigal:002006	CDS	816300	817583	.	+	0	ID=GCKFODOM_00764;inference=ab initio prediction:Prodigal:002006;locus_tag=GCKFODOM_00764;product=hypothetical protein
CP045423.1	Prodigal:002006	CDS	817605	819026	.	-	0	ID=GCKFODOM_00765;eC_number=1.4.1.13;Name=gltD;db_xref=COG:COG0493;gene=gltD;inference=ab initio prediction:Prodigal:002006,similar to AA sequence:UniProtKB:P9WN19;locus_tag=GCKFODOM_00765;product=Glutamate synthase [NADPH] small chain
CP045423.1	Prodigal:002006	CDS	819045	823766	.	-	0	ID=GCKFODOM_00766;eC_number=1.4.7.1;Name=gltB;gene=gltB;inference=ab initio prediction:Prodigal:002006,similar to AA sequence:UniProtKB:P55037;locus_tag=GCKFODOM_00766;product=Ferredoxin-dependent glutamate synthase 1
CP045423.1	Prodigal:002006	CDS	824270	825346	.	+	0	ID=GCKFODOM_00767;eC_number=4.1.2.48;Name=ltaE;gene=ltaE;inference=ab initio prediction:Prodigal:002006,similar to AA sequence:UniProtKB:O50584;locus_tag=GCKFODOM_00767;product=Low specificity L-threonine aldolase
CP045423.1	Prodigal:002006	CDS	825537	826001	.	-	0	ID=GCKFODOM_00768;Name=ibpA_2;db_xref=COG:COG0071;gene=ibpA_2;inference=ab initio prediction:Prodigal:002006,similar to AA sequence:UniProtKB:P0C054;locus_tag=GCKFODOM_00768;product=Small heat shock protein IbpA
CP045423.1	Prodigal:002006	CDS	826224	827303	.	+	0	ID=GCKFODOM_00769;inference=ab initio prediction:Prodigal:002006;locus_tag=GCKFODOM_00769;product=hypothetical protein
CP045423.1	Prodigal:002006	CDS	827223	828005	.	-	0	ID=GCKFODOM_00770;eC_number=3.1.3.7;Name=cysQ_1;gene=cysQ_1;inference=ab initio prediction:Prodigal:002006,protein motif:HAMAP:MF_02095;locus_tag=GCKFODOM_00770;product=3'(2')%2C5'-bisphosphate nucleotidase CysQ
CP045423.1	Prodigal:002006	CDS	828416	828661	.	-	0	ID=GCKFODOM_00771;inference=ab initio prediction:Prodigal:002006;locus_tag=GCKFODOM_00771;product=hypothetical protein
CP045423.1	Prodigal:002006	CDS	828785	829675	.	-	0	ID=GCKFODOM_00772;inference=ab initio prediction:Prodigal:002006;locus_tag=GCKFODOM_00772;product=hypothetical protein
CP045423.1	Prodigal:002006	CDS	829851	830207	.	+	0	ID=GCKFODOM_00773;Name=cpdR;gene=cpdR;inference=ab initio prediction:Prodigal:002006,similar to AA sequence:UniProtKB:Q2YIF7;locus_tag=GCKFODOM_00773;product=Response regulator receiver protein CpdR
CP045423.1	Aragorn:001002	tRNA	830299	830373	.	+	.	ID=GCKFODOM_00774;inference=COORDINATES:profile:Aragorn:001002;locus_tag=GCKFODOM_00774;product=tRNA-Val(gac)
CP045423.1	Prodigal:002006	CDS	830421	830546	.	+	0	ID=GCKFODOM_00775;Name=rpmJ;db_xref=COG:COG0257;gene=rpmJ;inference=ab initio prediction:Prodigal:002006,similar to AA sequence:UniProtKB:Q6N253;locus_tag=GCKFODOM_00775;product=50S ribosomal protein L36
CP045423.1	Prodigal:002006	CDS	830617	831216	.	+	0	ID=GCKFODOM_00776;inference=ab initio prediction:Prodigal:002006;locus_tag=GCKFODOM_00776;product=hypothetical protein
CP045423.1	Prodigal:002006	CDS	831231	832214	.	+	0	ID=GCKFODOM_00777;eC_number=3.7.1.14;Name=mhpC;gene=mhpC;inference=ab initio prediction:Prodigal:002006,protein motif:HAMAP:MF_01654;locus_tag=GCKFODOM_00777;product=2-hydroxy-6-oxononadienedioate/2-hydroxy-6-oxononatrienedioate hydrolase
CP045423.1	Prodigal:002006	CDS	832227	833669	.	-	0	ID=GCKFODOM_00778;eC_number=2.7.1.40;Name=ttuE;gene=ttuE;inference=ab initio prediction:Prodigal:002006,similar to AA sequence:UniProtKB:Q44473;locus_tag=GCKFODOM_00778;product=Pyruvate kinase
CP045423.1	Prodigal:002006	CDS	833666	834127	.	-	0	ID=GCKFODOM_00779;inference=ab initio prediction:Prodigal:002006;locus_tag=GCKFODOM_00779;product=hypothetical protein
CP045423.1	Prodigal:002006	CDS	834339	835262	.	-	0	ID=GCKFODOM_00780;inference=ab initio prediction:Prodigal:002006;locus_tag=GCKFODOM_00780;product=hypothetical protein
CP045423.1	Prodigal:002006	CDS	835396	836229	.	+	0	ID=GCKFODOM_00781;inference=ab initio prediction:Prodigal:002006;locus_tag=GCKFODOM_00781;product=hypothetical protein
CP045423.1	Prodigal:002006	CDS	836250	836555	.	+	0	ID=GCKFODOM_00782;inference=ab initio prediction:Prodigal:002006;locus_tag=GCKFODOM_00782;product=hypothetical protein
CP045423.1	Prodigal:002006	CDS	836636	836896	.	+	0	ID=GCKFODOM_00783;inference=ab initio prediction:Prodigal:002006,similar to AA sequence:UniProtKB:B8H4R9;locus_tag=GCKFODOM_00783;note=UPF0335 protein CCNA_03428;product=hypothetical protein
CP045423.1	Prodigal:002006	CDS	836994	838667	.	-	0	ID=GCKFODOM_00784;inference=ab initio prediction:Prodigal:002006;locus_tag=GCKFODOM_00784;product=hypothetical protein
CP045423.1	Prodigal:002006	CDS	838789	840540	.	-	0	ID=GCKFODOM_00785;inference=ab initio prediction:Prodigal:002006;locus_tag=GCKFODOM_00785;product=hypothetical protein
CP045423.1	Prodigal:002006	CDS	840643	841689	.	-	0	ID=GCKFODOM_00786;Name=zraR;db_xref=COG:COG2204;gene=zraR;inference=ab initio prediction:Prodigal:002006,similar to AA sequence:UniProtKB:P25852;locus_tag=GCKFODOM_00786;product=Transcriptional regulatory protein ZraR
CP045423.1	Prodigal:002006	CDS	841860	843719	.	+	0	ID=GCKFODOM_00787;eC_number=3.4.24.-;Name=pepF1;gene=pepF1;inference=ab initio prediction:Prodigal:002006,similar to AA sequence:UniProtKB:P54124;locus_tag=GCKFODOM_00787;product=Oligoendopeptidase F%2C plasmid
CP045423.1	Prodigal:002006	CDS	843725	845101	.	+	0	ID=GCKFODOM_00788;eC_number=2.7.-.-;Name=ubiB_1;gene=ubiB_1;inference=ab initio prediction:Prodigal:002006,protein motif:HAMAP:MF_00414;locus_tag=GCKFODOM_00788;product=protein kinase UbiB
CP045423.1	Prodigal:002006	CDS	845180	846397	.	+	0	ID=GCKFODOM_00789;eC_number=2.4.1.250;Name=mshA_4;gene=mshA_4;inference=ab initio prediction:Prodigal:002006,protein motif:HAMAP:MF_01695;locus_tag=GCKFODOM_00789;product=D-inositol-3-phosphate glycosyltransferase
CP045423.1	Prodigal:002006	CDS	846504	846797	.	+	0	ID=GCKFODOM_00790;inference=ab initio prediction:Prodigal:002006;locus_tag=GCKFODOM_00790;product=hypothetical protein
CP045423.1	Prodigal:002006	CDS	846874	848010	.	+	0	ID=GCKFODOM_00791;eC_number=7.1.1.1;Name=pntAA;db_xref=COG:COG3288;gene=pntAA;inference=ab initio prediction:Prodigal:002006,similar to AA sequence:UniProtKB:Q2RSB2;locus_tag=GCKFODOM_00791;product=NAD(P) transhydrogenase subunit alpha part 1
CP045423.1	Prodigal:002006	CDS	848021	848458	.	+	0	ID=GCKFODOM_00792;inference=ab initio prediction:Prodigal:002006;locus_tag=GCKFODOM_00792;product=hypothetical protein
CP045423.1	Prodigal:002006	CDS	848463	849863	.	+	0	ID=GCKFODOM_00793;eC_number=7.1.1.1;Name=pntB;db_xref=COG:COG1282;gene=pntB;inference=ab initio prediction:Prodigal:002006,similar to AA sequence:UniProtKB:P0C188;locus_tag=GCKFODOM_00793;product=NAD(P) transhydrogenase subunit beta
CP045423.1	Prodigal:002006	CDS	849937	850413	.	+	0	ID=GCKFODOM_00794;inference=ab initio prediction:Prodigal:002006;locus_tag=GCKFODOM_00794;product=hypothetical protein
CP045423.1	Prodigal:002006	CDS	850400	850996	.	-	0	ID=GCKFODOM_00795;inference=ab initio prediction:Prodigal:002006;locus_tag=GCKFODOM_00795;product=hypothetical protein
CP045423.1	Prodigal:002006	CDS	851008	851841	.	-	0	ID=GCKFODOM_00796;Name=lapB_2;gene=lapB_2;inference=ab initio prediction:Prodigal:002006,protein motif:HAMAP:MF_00994;locus_tag=GCKFODOM_00796;product=Lipopolysaccharide assembly protein B
CP045423.1	Prodigal:002006	CDS	852020	852265	.	-	0	ID=GCKFODOM_00797;Name=rpsU;db_xref=COG:COG0828;gene=rpsU;inference=ab initio prediction:Prodigal:002006,similar to AA sequence:UniProtKB:Q6N274;locus_tag=GCKFODOM_00797;product=30S ribosomal protein S21
CP045423.1	Prodigal:002006	CDS	852432	853523	.	-	0	ID=GCKFODOM_00798;eC_number=6.3.4.18;Name=purK;gene=purK;inference=ab initio prediction:Prodigal:002006,similar to AA sequence:UniProtKB:Q7A695;locus_tag=GCKFODOM_00798;product=N5-carboxyaminoimidazole ribonucleotide synthase
CP045423.1	Prodigal:002006	CDS	853528	854019	.	-	0	ID=GCKFODOM_00799;eC_number=5.4.99.18;Name=purE;db_xref=COG:COG0041;gene=purE;inference=ab initio prediction:Prodigal:002006,similar to AA sequence:UniProtKB:P0AG18;locus_tag=GCKFODOM_00799;product=N5-carboxyaminoimidazole ribonucleotide mutase
CP045423.1	Prodigal:002006	CDS	854131	854331	.	-	0	ID=GCKFODOM_00800;inference=ab initio prediction:Prodigal:002006;locus_tag=GCKFODOM_00800;product=hypothetical protein
CP045423.1	Prodigal:002006	CDS	854529	854711	.	+	0	ID=GCKFODOM_00801;inference=ab initio prediction:Prodigal:002006;locus_tag=GCKFODOM_00801;product=hypothetical protein
CP045423.1	Prodigal:002006	CDS	854808	855566	.	-	0	ID=GCKFODOM_00802;inference=ab initio prediction:Prodigal:002006;locus_tag=GCKFODOM_00802;product=hypothetical protein
CP045423.1	Prodigal:002006	CDS	855663	857636	.	+	0	ID=GCKFODOM_00803;eC_number=6.2.1.1;Name=acsA_2;db_xref=COG:COG0365;gene=acsA_2;inference=ab initio prediction:Prodigal:002006,similar to AA sequence:UniProtKB:Q89WV5;locus_tag=GCKFODOM_00803;product=Acetyl-coenzyme A synthetase
CP045423.1	Prodigal:002006	CDS	858067	858789	.	-	0	ID=GCKFODOM_00804;inference=ab initio prediction:Prodigal:002006;locus_tag=GCKFODOM_00804;product=hypothetical protein
CP045423.1	Prodigal:002006	CDS	858940	859938	.	-	0	ID=GCKFODOM_00805;eC_number=1.6.5.5;Name=qorA_2;db_xref=COG:COG0604;gene=qorA_2;inference=ab initio prediction:Prodigal:002006,similar to AA sequence:UniProtKB:P28304;locus_tag=GCKFODOM_00805;product=Quinone oxidoreductase 1
CP045423.1	Prodigal:002006	CDS	860038	860244	.	+	0	ID=GCKFODOM_00806;inference=ab initio prediction:Prodigal:002006;locus_tag=GCKFODOM_00806;product=hypothetical protein
CP045423.1	Prodigal:002006	CDS	860522	861049	.	+	0	ID=GCKFODOM_00807;inference=ab initio prediction:Prodigal:002006;locus_tag=GCKFODOM_00807;product=hypothetical protein
CP045423.1	Prodigal:002006	CDS	862123	862359	.	-	0	ID=GCKFODOM_00808;Name=rpmE;db_xref=COG:COG0254;gene=rpmE;inference=ab initio prediction:Prodigal:002006,similar to AA sequence:UniProtKB:Q6NBB0;locus_tag=GCKFODOM_00808;product=50S ribosomal protein L31
CP045423.1	Prodigal:002006	CDS	862518	864317	.	+	0	ID=GCKFODOM_00809;eC_number=7.5.2.6;Name=msbA_2;db_xref=COG:COG1132;gene=msbA_2;inference=ab initio prediction:Prodigal:002006,similar to AA sequence:UniProtKB:P63359;locus_tag=GCKFODOM_00809;product=Lipid A export ATP-binding/permease protein MsbA
CP045423.1	Prodigal:002006	CDS	864403	864585	.	+	0	ID=GCKFODOM_00810;inference=ab initio prediction:Prodigal:002006;locus_tag=GCKFODOM_00810;product=hypothetical protein
CP045423.1	Prodigal:002006	CDS	864595	865623	.	-	0	ID=GCKFODOM_00811;Name=pal_1;gene=pal_1;inference=ab initio prediction:Prodigal:002006,protein motif:HAMAP:MF_02204;locus_tag=GCKFODOM_00811;product=Peptidoglycan-associated lipoprotein
CP045423.1	Prodigal:002006	CDS	865623	866588	.	-	0	ID=GCKFODOM_00812;inference=ab initio prediction:Prodigal:002006;locus_tag=GCKFODOM_00812;product=hypothetical protein
CP045423.1	Prodigal:002006	CDS	866694	867488	.	-	0	ID=GCKFODOM_00813;eC_number=3.1.3.25;Name=suhB_1;db_xref=COG:COG0483;gene=suhB_1;inference=ab initio prediction:Prodigal:002006,similar to AA sequence:UniProtKB:P0ADG4;locus_tag=GCKFODOM_00813;product=Inositol-1-monophosphatase
CP045423.1	Prodigal:002006	CDS	867628	868521	.	-	0	ID=GCKFODOM_00814;Name=esiB;gene=esiB;inference=ab initio prediction:Prodigal:002006,similar to AA sequence:UniProtKB:A0A0H2VDN9;locus_tag=GCKFODOM_00814;product=Secretory immunoglobulin A-binding protein EsiB
CP045423.1	Prodigal:002006	CDS	868521	869177	.	-	0	ID=GCKFODOM_00815;eC_number=2.5.1.3;Name=thiE;gene=thiE;inference=ab initio prediction:Prodigal:002006,protein motif:HAMAP:MF_00097;locus_tag=GCKFODOM_00815;product=Thiamine-phosphate synthase
CP045423.1	Prodigal:002006	CDS	869285	870373	.	-	0	ID=GCKFODOM_00816;eC_number=4.1.2.13;Name=fda_1;db_xref=COG:COG0191;gene=fda_1;inference=ab initio prediction:Prodigal:002006,similar to AA sequence:UniProtKB:Q8YNK2;locus_tag=GCKFODOM_00816;product=Fructose-bisphosphate aldolase
CP045423.1	Prodigal:002006	CDS	870427	871617	.	-	0	ID=GCKFODOM_00817;eC_number=2.7.2.3;Name=pgk;db_xref=COG:COG0126;gene=pgk;inference=ab initio prediction:Prodigal:002006,similar to AA sequence:UniProtKB:Q8YPR1;locus_tag=GCKFODOM_00817;product=Phosphoglycerate kinase
CP045423.1	Prodigal:002006	CDS	871624	871812	.	-	0	ID=GCKFODOM_00818;inference=ab initio prediction:Prodigal:002006;locus_tag=GCKFODOM_00818;product=hypothetical protein
CP045423.1	Prodigal:002006	CDS	871824	872831	.	-	0	ID=GCKFODOM_00819;eC_number=1.2.1.12;Name=gapA;db_xref=COG:COG0057;gene=gapA;inference=ab initio prediction:Prodigal:002006,similar to AA sequence:UniProtKB:P09124;locus_tag=GCKFODOM_00819;product=Glyceraldehyde-3-phosphate dehydrogenase 1
CP045423.1	Prodigal:002006	CDS	872875	874878	.	-	0	ID=GCKFODOM_00820;eC_number=2.2.1.1;Name=tktB;db_xref=COG:COG0021;gene=tktB;inference=ab initio prediction:Prodigal:002006,similar to AA sequence:UniProtKB:P33570;locus_tag=GCKFODOM_00820;product=Transketolase 2
CP045423.1	Prodigal:002006	CDS	875069	875362	.	+	0	ID=GCKFODOM_00821;inference=ab initio prediction:Prodigal:002006;locus_tag=GCKFODOM_00821;product=hypothetical protein
CP045423.1	Prodigal:002006	CDS	875364	875732	.	+	0	ID=GCKFODOM_00822;Name=zapA;gene=zapA;inference=ab initio prediction:Prodigal:002006,protein motif:HAMAP:MF_02013;locus_tag=GCKFODOM_00822;product=Cell division protein ZapA
CP045423.1	Prodigal:002006	CDS	875970	876566	.	+	0	ID=GCKFODOM_00823;eC_number=6.3.3.2;db_xref=COG:COG0212;inference=ab initio prediction:Prodigal:002006,similar to AA sequence:UniProtKB:P44905;locus_tag=GCKFODOM_00823;product=5-formyltetrahydrofolate cyclo-ligase
CP045423.1	Prodigal:002006	CDS	876576	877397	.	+	0	ID=GCKFODOM_00824;eC_number=3.1.4.16;Name=ymdB;db_xref=COG:COG1692;gene=ymdB;inference=ab initio prediction:Prodigal:002006,similar to AA sequence:UniProtKB:O31775;locus_tag=GCKFODOM_00824;product=2'%2C3'-cyclic-nucleotide 2'-phosphodiesterase
CP045423.1	Prodigal:002006	CDS	877470	878156	.	+	0	ID=GCKFODOM_00825;inference=ab initio prediction:Prodigal:002006;locus_tag=GCKFODOM_00825;product=hypothetical protein
CP045423.1	Prodigal:002006	CDS	878284	879030	.	+	0	ID=GCKFODOM_00826;db_xref=COG:COG0217;inference=ab initio prediction:Prodigal:002006,similar to AA sequence:UniProtKB:O67517;locus_tag=GCKFODOM_00826;product=putative transcriptional regulatory protein
CP045423.1	Prodigal:002006	CDS	879108	879608	.	+	0	ID=GCKFODOM_00827;eC_number=3.1.22.4;Name=ruvC;db_xref=COG:COG0817;gene=ruvC;inference=ab initio prediction:Prodigal:002006,similar to AA sequence:UniProtKB:P0A814;locus_tag=GCKFODOM_00827;product=Crossover junction endodeoxyribonuclease RuvC
CP045423.1	Prodigal:002006	CDS	879748	880365	.	+	0	ID=GCKFODOM_00828;eC_number=3.6.4.12;Name=ruvA;db_xref=COG:COG0632;gene=ruvA;inference=ab initio prediction:Prodigal:002006,similar to AA sequence:UniProtKB:P0A809;locus_tag=GCKFODOM_00828;product=Holliday junction ATP-dependent DNA helicase RuvA
CP045423.1	Prodigal:002006	CDS	880466	881512	.	+	0	ID=GCKFODOM_00829;eC_number=3.6.4.12;Name=ruvB_1;db_xref=COG:COG2255;gene=ruvB_1;inference=ab initio prediction:Prodigal:002006,similar to AA sequence:UniProtKB:P0A812;locus_tag=GCKFODOM_00829;product=Holliday junction ATP-dependent DNA helicase RuvB
CP045423.1	Prodigal:002006	CDS	881505	881990	.	+	0	ID=GCKFODOM_00830;eC_number=3.1.2.-;Name=ybgC;db_xref=COG:COG0824;gene=ybgC;inference=ab initio prediction:Prodigal:002006,similar to AA sequence:UniProtKB:P44679;locus_tag=GCKFODOM_00830;product=Acyl-CoA thioesterase YbgC
CP045423.1	Prodigal:002006	CDS	882227	882946	.	+	0	ID=GCKFODOM_00831;Name=tolQ;db_xref=COG:COG0811;gene=tolQ;inference=ab initio prediction:Prodigal:002006,similar to AA sequence:UniProtKB:P0ABU9;locus_tag=GCKFODOM_00831;product=Tol-Pal system protein TolQ
CP045423.1	Prodigal:002006	CDS	882959	883414	.	+	0	ID=GCKFODOM_00832;Name=exbD;db_xref=COG:COG0848;gene=exbD;inference=ab initio prediction:Prodigal:002006,similar to AA sequence:UniProtKB:P0ABV2;locus_tag=GCKFODOM_00832;product=Biopolymer transport protein ExbD
CP045423.1	Prodigal:002006	CDS	883438	884562	.	+	0	ID=GCKFODOM_00833;inference=ab initio prediction:Prodigal:002006;locus_tag=GCKFODOM_00833;product=hypothetical protein
CP045423.1	Prodigal:002006	CDS	884595	885929	.	+	0	ID=GCKFODOM_00834;Name=tolB;db_xref=COG:COG0823;gene=tolB;inference=ab initio prediction:Prodigal:002006,similar to AA sequence:UniProtKB:Q83F59;locus_tag=GCKFODOM_00834;product=Tol-Pal system protein TolB
CP045423.1	Prodigal:002006	CDS	886022	886642	.	-	0	ID=GCKFODOM_00835;inference=ab initio prediction:Prodigal:002006;locus_tag=GCKFODOM_00835;product=hypothetical protein
CP045423.1	Prodigal:002006	CDS	886730	888265	.	-	0	ID=GCKFODOM_00836;eC_number=2.7.8.-;inference=ab initio prediction:Prodigal:002006,protein motif:HAMAP:MF_01916;locus_tag=GCKFODOM_00836;product=Cardiolipin synthase
CP045423.1	Prodigal:002006	CDS	888523	889026	.	+	0	ID=GCKFODOM_00837;Name=pal_2;gene=pal_2;inference=ab initio prediction:Prodigal:002006,similar to AA sequence:UniProtKB:P0A3S8;locus_tag=GCKFODOM_00837;product=Peptidoglycan-associated lipoprotein
CP045423.1	Prodigal:002006	CDS	889148	890119	.	+	0	ID=GCKFODOM_00838;Name=cpoB;gene=cpoB;inference=ab initio prediction:Prodigal:002006,protein motif:HAMAP:MF_02066;locus_tag=GCKFODOM_00838;product=Cell division coordinator CpoB
CP045423.1	Prodigal:002006	CDS	890124	891212	.	+	0	ID=GCKFODOM_00839;eC_number=6.3.4.19;Name=tilS;gene=tilS;inference=ab initio prediction:Prodigal:002006,protein motif:HAMAP:MF_01161;locus_tag=GCKFODOM_00839;product=tRNA(Ile)-lysidine synthase
CP045423.1	Prodigal:002006	CDS	891328	893247	.	+	0	ID=GCKFODOM_00840;eC_number=3.4.24.-;Name=ftsH_2;gene=ftsH_2;inference=ab initio prediction:Prodigal:002006,similar to AA sequence:UniProtKB:B8H444;locus_tag=GCKFODOM_00840;product=ATP-dependent zinc metalloprotease FtsH
CP045423.1	Prodigal:002006	CDS	893514	894890	.	+	0	ID=GCKFODOM_00841;eC_number=5.4.2.10;Name=glmM;db_xref=COG:COG1109;gene=glmM;inference=ab initio prediction:Prodigal:002006,similar to AA sequence:UniProtKB:P31120;locus_tag=GCKFODOM_00841;product=Phosphoglucosamine mutase
CP045423.1	Prodigal:002006	CDS	895054	895773	.	+	0	ID=GCKFODOM_00842;db_xref=COG:COG3637;inference=ab initio prediction:Prodigal:002006,similar to AA sequence:UniProtKB:Q9ZCC9;locus_tag=GCKFODOM_00842;product=Putative adhesin RP828
CP045423.1	Prodigal:002006	CDS	895892	899050	.	-	0	ID=GCKFODOM_00843;Name=ttgB;db_xref=COG:COG0841;gene=ttgB;inference=ab initio prediction:Prodigal:002006,similar to AA sequence:UniProtKB:Q88N31;locus_tag=GCKFODOM_00843;product=putative efflux pump membrane transporter TtgB
CP045423.1	Prodigal:002006	CDS	899143	900417	.	-	0	ID=GCKFODOM_00844;Name=mdtA_2;gene=mdtA_2;inference=ab initio prediction:Prodigal:002006,similar to AA sequence:UniProtKB:P76397;locus_tag=GCKFODOM_00844;product=Multidrug resistance protein MdtA
CP045423.1	Prodigal:002006	CDS	900628	901272	.	+	0	ID=GCKFODOM_00845;inference=ab initio prediction:Prodigal:002006;locus_tag=GCKFODOM_00845;product=hypothetical protein
CP045423.1	Prodigal:002006	CDS	901433	901777	.	+	0	ID=GCKFODOM_00846;inference=ab initio prediction:Prodigal:002006;locus_tag=GCKFODOM_00846;product=hypothetical protein
CP045423.1	Prodigal:002006	CDS	901897	903069	.	+	0	ID=GCKFODOM_00847;eC_number=2.6.1.52;Name=serC;db_xref=COG:COG1932;gene=serC;inference=ab initio prediction:Prodigal:002006,similar to AA sequence:UniProtKB:P9WQ73;locus_tag=GCKFODOM_00847;product=Phosphoserine aminotransferase
CP045423.1	Prodigal:002006	CDS	903195	904787	.	+	0	ID=GCKFODOM_00848;eC_number=1.1.1.95;Name=serA;db_xref=COG:COG0111;gene=serA;inference=ab initio prediction:Prodigal:002006,similar to AA sequence:UniProtKB:P9WNX3;locus_tag=GCKFODOM_00848;product=D-3-phosphoglycerate dehydrogenase
CP045423.1	Prodigal:002006	CDS	904847	905752	.	-	0	ID=GCKFODOM_00849;inference=ab initio prediction:Prodigal:002006;locus_tag=GCKFODOM_00849;product=hypothetical protein
CP045423.1	Prodigal:002006	CDS	905828	906691	.	+	0	ID=GCKFODOM_00850;eC_number=3.4.-.-;Name=ipuF;gene=ipuF;inference=ab initio prediction:Prodigal:002006,similar to AA sequence:UniProtKB:Q936S7;locus_tag=GCKFODOM_00850;product=Gamma-glutamyl-L-1-hydroxyisopropylamide hydrolase
CP045423.1	Prodigal:002006	CDS	906827	908119	.	+	0	ID=GCKFODOM_00851;eC_number=6.3.4.4;Name=purA;db_xref=COG:COG0104;gene=purA;inference=ab initio prediction:Prodigal:002006,similar to AA sequence:UniProtKB:P0A7D4;locus_tag=GCKFODOM_00851;product=Adenylosuccinate synthetase
CP045423.1	Prodigal:002006	CDS	908153	909319	.	+	0	ID=GCKFODOM_00852;inference=ab initio prediction:Prodigal:002006;locus_tag=GCKFODOM_00852;product=hypothetical protein
CP045423.1	Prodigal:002006	CDS	909372	910256	.	-	0	ID=GCKFODOM_00853;Name=rpoH_2;db_xref=COG:COG0568;gene=rpoH_2;inference=ab initio prediction:Prodigal:002006,similar to AA sequence:UniProtKB:P0CAW9;locus_tag=GCKFODOM_00853;product=RNA polymerase sigma factor RpoH
CP045423.1	Prodigal:002006	CDS	910487	911482	.	-	0	ID=GCKFODOM_00854;eC_number=5.4.99.23;Name=rluD;db_xref=COG:COG0564;gene=rluD;inference=ab initio prediction:Prodigal:002006,similar to AA sequence:UniProtKB:P33643;locus_tag=GCKFODOM_00854;product=Ribosomal large subunit pseudouridine synthase D
CP045423.1	Aragorn:001002	tRNA	911577	911652	.	+	.	ID=GCKFODOM_00855;inference=COORDINATES:profile:Aragorn:001002;locus_tag=GCKFODOM_00855;product=tRNA-Glu(ctc)
CP045423.1	Prodigal:002006	CDS	911977	912894	.	+	0	ID=GCKFODOM_00856;inference=ab initio prediction:Prodigal:002006;locus_tag=GCKFODOM_00856;product=hypothetical protein
CP045423.1	Prodigal:002006	CDS	913803	914558	.	+	0	ID=GCKFODOM_00857;inference=ab initio prediction:Prodigal:002006;locus_tag=GCKFODOM_00857;product=hypothetical protein
CP045423.1	Prodigal:002006	CDS	914689	915645	.	+	0	ID=GCKFODOM_00858;eC_number=2.1.1.37;Name=aplIM;db_xref=COG:COG0270;gene=aplIM;inference=ab initio prediction:Prodigal:002006,similar to AA sequence:UniProtKB:D4ZX35;locus_tag=GCKFODOM_00858;product=Modification methylase AplI
CP045423.1	Prodigal:002006	CDS	915649	916455	.	-	0	ID=GCKFODOM_00859;inference=ab initio prediction:Prodigal:002006;locus_tag=GCKFODOM_00859;product=hypothetical protein
CP045423.1	Prodigal:002006	CDS	916951	918204	.	-	0	ID=GCKFODOM_00860;inference=ab initio prediction:Prodigal:002006;locus_tag=GCKFODOM_00860;product=hypothetical protein
CP045423.1	Prodigal:002006	CDS	918553	918933	.	+	0	ID=GCKFODOM_00861;inference=ab initio prediction:Prodigal:002006;locus_tag=GCKFODOM_00861;product=hypothetical protein
CP045423.1	Prodigal:002006	CDS	918954	919121	.	-	0	ID=GCKFODOM_00862;inference=ab initio prediction:Prodigal:002006;locus_tag=GCKFODOM_00862;product=hypothetical protein
CP045423.1	Prodigal:002006	CDS	919197	920387	.	-	0	ID=GCKFODOM_00863;eC_number=2.5.1.-;Name=metZ;db_xref=COG:COG0626;gene=metZ;inference=ab initio prediction:Prodigal:002006,similar to AA sequence:UniProtKB:P9WGB5;locus_tag=GCKFODOM_00863;product=O-succinylhomoserine sulfhydrylase
CP045423.1	Prodigal:002006	CDS	920478	921536	.	-	0	ID=GCKFODOM_00864;eC_number=4.2.1.46;Name=rffG;db_xref=COG:COG1088;gene=rffG;inference=ab initio prediction:Prodigal:002006,similar to AA sequence:UniProtKB:P27830;locus_tag=GCKFODOM_00864;product=dTDP-glucose 4%2C6-dehydratase 2
CP045423.1	Prodigal:002006	CDS	921611	923368	.	-	0	ID=GCKFODOM_00865;eC_number=3.4.19.13;Name=ggt;db_xref=COG:COG0405;gene=ggt;inference=ab initio prediction:Prodigal:002006,similar to AA sequence:UniProtKB:P54422;locus_tag=GCKFODOM_00865;product=Glutathione hydrolase proenzyme
CP045423.1	Prodigal:002006	CDS	923583	923828	.	+	0	ID=GCKFODOM_00866;inference=ab initio prediction:Prodigal:002006;locus_tag=GCKFODOM_00866;product=hypothetical protein
CP045423.1	Prodigal:002006	CDS	923986	925272	.	+	0	ID=GCKFODOM_00867;Name=ycaD_1;gene=ycaD_1;inference=ab initio prediction:Prodigal:002006,similar to AA sequence:UniProtKB:P21503;locus_tag=GCKFODOM_00867;product=putative MFS-type transporter YcaD
CP045423.1	Prodigal:002006	CDS	925306	926484	.	-	0	ID=GCKFODOM_00868;inference=ab initio prediction:Prodigal:002006;locus_tag=GCKFODOM_00868;product=hypothetical protein
CP045423.1	Prodigal:002006	CDS	927077	929041	.	-	0	ID=GCKFODOM_00869;Name=cirA;db_xref=COG:COG4771;gene=cirA;inference=ab initio prediction:Prodigal:002006,similar to AA sequence:UniProtKB:P17315;locus_tag=GCKFODOM_00869;product=Colicin I receptor
CP045423.1	Prodigal:002006	CDS	929310	930164	.	+	0	ID=GCKFODOM_00870;inference=ab initio prediction:Prodigal:002006;locus_tag=GCKFODOM_00870;product=hypothetical protein
CP045423.1	Prodigal:002006	CDS	930165	931634	.	-	0	ID=GCKFODOM_00871;Name=cobQ;gene=cobQ;inference=ab initio prediction:Prodigal:002006,similar to AA sequence:UniProtKB:P29932;locus_tag=GCKFODOM_00871;product=Cobyric acid synthase
CP045423.1	Prodigal:002006	CDS	931631	932176	.	-	0	ID=GCKFODOM_00872;eC_number=2.7.1.156;Name=cobP;gene=cobP;inference=ab initio prediction:Prodigal:002006,similar to AA sequence:UniProtKB:P29931;locus_tag=GCKFODOM_00872;product=Bifunctional adenosylcobalamin biosynthesis protein CobP
CP045423.1	Prodigal:002006	CDS	932202	933698	.	-	0	ID=GCKFODOM_00873;eC_number=2.7.13.3;inference=ab initio prediction:Prodigal:002006,similar to AA sequence:UniProtKB:Q8YC53;locus_tag=GCKFODOM_00873;product=Blue-light-activated histidine kinase
CP045423.1	Prodigal:002006	CDS	933829	934881	.	+	0	ID=GCKFODOM_00874;Name=ybhN_1;db_xref=COG:COG0392;gene=ybhN_1;inference=ab initio prediction:Prodigal:002006,similar to AA sequence:UniProtKB:P75770;locus_tag=GCKFODOM_00874;product=Inner membrane protein YbhN
CP045423.1	Prodigal:002006	CDS	934952	936241	.	+	0	ID=GCKFODOM_00875;eC_number=2.7.13.3;Name=phoR;db_xref=COG:COG0642;gene=phoR;inference=ab initio prediction:Prodigal:002006,similar to AA sequence:UniProtKB:P23545;locus_tag=GCKFODOM_00875;product=Alkaline phosphatase synthesis sensor protein PhoR
CP045423.1	Prodigal:002006	CDS	936283	939483	.	-	0	ID=GCKFODOM_00876;eC_number=2.7.13.3;Name=rcsC_5;gene=rcsC_5;inference=ab initio prediction:Prodigal:002006,protein motif:HAMAP:MF_00979;locus_tag=GCKFODOM_00876;product=Sensor histidine kinase RcsC
CP045423.1	Prodigal:002006	CDS	939737	940780	.	+	0	ID=GCKFODOM_00877;Name=pstS;db_xref=COG:COG0226;gene=pstS;inference=ab initio prediction:Prodigal:002006,similar to AA sequence:UniProtKB:P0AG82;locus_tag=GCKFODOM_00877;product=Phosphate-binding protein PstS
CP045423.1	Prodigal:002006	CDS	940816	941787	.	+	0	ID=GCKFODOM_00878;Name=pstC;db_xref=COG:COG0573;gene=pstC;inference=ab initio prediction:Prodigal:002006,similar to AA sequence:UniProtKB:P0AGH8;locus_tag=GCKFODOM_00878;product=Phosphate transport system permease protein PstC
CP045423.1	Prodigal:002006	CDS	941799	942692	.	+	0	ID=GCKFODOM_00879;Name=pstA;db_xref=COG:COG0581;gene=pstA;inference=ab initio prediction:Prodigal:002006,similar to AA sequence:UniProtKB:P07654;locus_tag=GCKFODOM_00879;product=Phosphate transport system permease protein PstA
CP045423.1	Prodigal:002006	CDS	942689	943507	.	+	0	ID=GCKFODOM_00880;eC_number=7.3.2.1;Name=pstB;db_xref=COG:COG1117;gene=pstB;inference=ab initio prediction:Prodigal:002006,similar to AA sequence:UniProtKB:P0AAH0;locus_tag=GCKFODOM_00880;product=Phosphate import ATP-binding protein PstB
CP045423.1	Prodigal:002006	CDS	943534	944244	.	+	0	ID=GCKFODOM_00881;Name=phoU;db_xref=COG:COG0704;gene=phoU;inference=ab initio prediction:Prodigal:002006,similar to AA sequence:UniProtKB:Q51547;locus_tag=GCKFODOM_00881;product=Phosphate-specific transport system accessory protein PhoU
CP045423.1	Prodigal:002006	CDS	944248	944955	.	+	0	ID=GCKFODOM_00882;Name=phoB;db_xref=COG:COG0745;gene=phoB;inference=ab initio prediction:Prodigal:002006,similar to AA sequence:UniProtKB:P0AFJ5;locus_tag=GCKFODOM_00882;product=Phosphate regulon transcriptional regulatory protein PhoB
CP045423.1	Prodigal:002006	CDS	945106	945639	.	-	0	ID=GCKFODOM_00883;inference=ab initio prediction:Prodigal:002006;locus_tag=GCKFODOM_00883;product=hypothetical protein
CP045423.1	Prodigal:002006	CDS	946020	947228	.	+	0	ID=GCKFODOM_00884;eC_number=2.6.1.11;Name=aruC;db_xref=COG:COG4992;gene=aruC;inference=ab initio prediction:Prodigal:002006,similar to AA sequence:UniProtKB:O30508;locus_tag=GCKFODOM_00884;product=Succinylornithine transaminase/acetylornithine aminotransferase
CP045423.1	Prodigal:002006	CDS	947225	948151	.	+	0	ID=GCKFODOM_00885;eC_number=2.1.3.3;Name=argF;db_xref=COG:COG0078;gene=argF;inference=ab initio prediction:Prodigal:002006,similar to AA sequence:UniProtKB:P11724;locus_tag=GCKFODOM_00885;product=Ornithine carbamoyltransferase%2C anabolic
CP045423.1	Prodigal:002006	CDS	948148	949137	.	+	0	ID=GCKFODOM_00886;Name=hslO;db_xref=COG:COG1281;gene=hslO;inference=ab initio prediction:Prodigal:002006,similar to AA sequence:UniProtKB:P0A6Y5;locus_tag=GCKFODOM_00886;product=33 kDa chaperonin
CP045423.1	Prodigal:002006	CDS	949153	950325	.	-	0	ID=GCKFODOM_00887;eC_number=3.5.1.16;Name=argE_1;db_xref=COG:COG0624;gene=argE_1;inference=ab initio prediction:Prodigal:002006,similar to AA sequence:UniProtKB:O68873;locus_tag=GCKFODOM_00887;product=Acetylornithine deacetylase
CP045423.1	Prodigal:002006	CDS	950333	950725	.	-	0	ID=GCKFODOM_00888;Name=apaG;db_xref=COG:COG2967;gene=apaG;inference=ab initio prediction:Prodigal:002006,similar to AA sequence:UniProtKB:Q7VU61;locus_tag=GCKFODOM_00888;product=Protein ApaG
CP045423.1	Prodigal:002006	CDS	951082	952173	.	+	0	ID=GCKFODOM_00889;eC_number=3.5.4.13;Name=dcd;gene=dcd;inference=ab initio prediction:Prodigal:002006,protein motif:HAMAP:MF_00146;locus_tag=GCKFODOM_00889;product=dCTP deaminase%2C dUMP-forming
CP045423.1	Prodigal:002006	CDS	952191	952463	.	-	0	ID=GCKFODOM_00890;inference=ab initio prediction:Prodigal:002006;locus_tag=GCKFODOM_00890;product=hypothetical protein
CP045423.1	Aragorn:001002	tRNA	952595	952669	.	+	.	ID=GCKFODOM_00891;inference=COORDINATES:profile:Aragorn:001002;locus_tag=GCKFODOM_00891;product=tRNA-Gly(ccc)
CP045423.1	barrnap:0.9	rRNA	953570	955053	0	+	.	ID=GCKFODOM_00892;locus_tag=GCKFODOM_00892;product=16S ribosomal RNA
CP045423.1	Aragorn:001002	tRNA	955224	955300	.	+	.	ID=GCKFODOM_00893;inference=COORDINATES:profile:Aragorn:001002;locus_tag=GCKFODOM_00893;product=tRNA-Ile(gat)
CP045423.1	Aragorn:001002	tRNA	955326	955401	.	+	.	ID=GCKFODOM_00894;inference=COORDINATES:profile:Aragorn:001002;locus_tag=GCKFODOM_00894;product=tRNA-Ala(tgc)
CP045423.1	barrnap:0.9	rRNA	955674	958470	0	+	.	ID=GCKFODOM_00895;locus_tag=GCKFODOM_00895;product=23S ribosomal RNA
CP045423.1	barrnap:0.9	rRNA	958547	958653	4e-09	+	.	ID=GCKFODOM_00896;locus_tag=GCKFODOM_00896;product=5S ribosomal RNA
CP045423.1	Aragorn:001002	tRNA	958759	958835	.	+	.	ID=GCKFODOM_00897;inference=COORDINATES:profile:Aragorn:001002;locus_tag=GCKFODOM_00897;product=tRNA-Met(cat)
CP045423.1	Prodigal:002006	CDS	958896	959315	.	-	0	ID=GCKFODOM_00898;inference=ab initio prediction:Prodigal:002006;locus_tag=GCKFODOM_00898;product=hypothetical protein
CP045423.1	Prodigal:002006	CDS	959397	961709	.	-	0	ID=GCKFODOM_00899;eC_number=1.3.8.7;Name=fadE;db_xref=COG:COG1960;gene=fadE;inference=ab initio prediction:Prodigal:002006,similar to AA sequence:UniProtKB:Q47146;locus_tag=GCKFODOM_00899;product=Acyl-coenzyme A dehydrogenase
CP045423.1	Prodigal:002006	CDS	961904	962797	.	+	0	ID=GCKFODOM_00900;inference=ab initio prediction:Prodigal:002006;locus_tag=GCKFODOM_00900;product=hypothetical protein
CP045423.1	Prodigal:002006	CDS	962854	963366	.	-	0	ID=GCKFODOM_00901;Name=ssb_1;gene=ssb_1;inference=ab initio prediction:Prodigal:002006,similar to AA sequence:UniProtKB:P25762;locus_tag=GCKFODOM_00901;product=Single-stranded DNA-binding protein
CP045423.1	Prodigal:002006	CDS	963479	963574	.	-	0	ID=GCKFODOM_00902;inference=ab initio prediction:Prodigal:002006;locus_tag=GCKFODOM_00902;product=hypothetical protein
CP045423.1	Prodigal:002006	CDS	963571	963846	.	-	0	ID=GCKFODOM_00903;inference=ab initio prediction:Prodigal:002006;locus_tag=GCKFODOM_00903;product=hypothetical protein
CP045423.1	Prodigal:002006	CDS	963881	964282	.	-	0	ID=GCKFODOM_00904;inference=ab initio prediction:Prodigal:002006;locus_tag=GCKFODOM_00904;product=hypothetical protein
CP045423.1	Prodigal:002006	CDS	964267	964845	.	-	0	ID=GCKFODOM_00905;inference=ab initio prediction:Prodigal:002006;locus_tag=GCKFODOM_00905;product=hypothetical protein
CP045423.1	Prodigal:002006	CDS	965129	965428	.	+	0	ID=GCKFODOM_00906;inference=ab initio prediction:Prodigal:002006;locus_tag=GCKFODOM_00906;product=hypothetical protein
CP045423.1	Prodigal:002006	CDS	965425	967248	.	+	0	ID=GCKFODOM_00907;inference=ab initio prediction:Prodigal:002006;locus_tag=GCKFODOM_00907;product=hypothetical protein
CP045423.1	Prodigal:002006	CDS	967245	968243	.	+	0	ID=GCKFODOM_00908;inference=ab initio prediction:Prodigal:002006;locus_tag=GCKFODOM_00908;product=hypothetical protein
CP045423.1	Prodigal:002006	CDS	968250	968897	.	-	0	ID=GCKFODOM_00909;inference=ab initio prediction:Prodigal:002006;locus_tag=GCKFODOM_00909;product=hypothetical protein
CP045423.1	Prodigal:002006	CDS	969251	969901	.	+	0	ID=GCKFODOM_00910;inference=ab initio prediction:Prodigal:002006;locus_tag=GCKFODOM_00910;product=hypothetical protein
CP045423.1	Prodigal:002006	CDS	970012	970188	.	+	0	ID=GCKFODOM_00911;inference=ab initio prediction:Prodigal:002006;locus_tag=GCKFODOM_00911;product=hypothetical protein
CP045423.1	Prodigal:002006	CDS	970131	972068	.	-	0	ID=GCKFODOM_00912;inference=ab initio prediction:Prodigal:002006;locus_tag=GCKFODOM_00912;product=hypothetical protein
CP045423.1	Prodigal:002006	CDS	972080	972961	.	+	0	ID=GCKFODOM_00913;eC_number=4.2.2.-;Name=mltF_1;gene=mltF_1;inference=ab initio prediction:Prodigal:002006,protein motif:HAMAP:MF_02016;locus_tag=GCKFODOM_00913;product=Membrane-bound lytic murein transglycosylase F
CP045423.1	Prodigal:002006	CDS	973124	974857	.	+	0	ID=GCKFODOM_00914;eC_number=6.1.1.6;Name=lysS;db_xref=COG:COG1384;gene=lysS;inference=ab initio prediction:Prodigal:002006,similar to AA sequence:UniProtKB:O51603;locus_tag=GCKFODOM_00914;product=Lysine--tRNA ligase
CP045423.1	Prodigal:002006	CDS	974865	975617	.	-	0	ID=GCKFODOM_00915;eC_number=3.4.21.88;Name=lexA_1;gene=lexA_1;inference=ab initio prediction:Prodigal:002006,protein motif:HAMAP:MF_00015;locus_tag=GCKFODOM_00915;product=LexA repressor
CP045423.1	Prodigal:002006	CDS	975662	976006	.	+	0	ID=GCKFODOM_00916;inference=ab initio prediction:Prodigal:002006;locus_tag=GCKFODOM_00916;product=hypothetical protein
CP045423.1	Prodigal:002006	CDS	976003	977088	.	+	0	ID=GCKFODOM_00917;eC_number=1.3.5.2;Name=pyrD;db_xref=COG:COG0167;gene=pyrD;inference=ab initio prediction:Prodigal:002006,similar to AA sequence:UniProtKB:P0A7E1;locus_tag=GCKFODOM_00917;product=Dihydroorotate dehydrogenase (quinone)
CP045423.1	Prodigal:002006	CDS	977092	978438	.	-	0	ID=GCKFODOM_00918;Name=dinF;db_xref=COG:COG0534;gene=dinF;inference=ab initio prediction:Prodigal:002006,similar to AA sequence:UniProtKB:P28303;locus_tag=GCKFODOM_00918;product=DNA damage-inducible protein F
CP045423.1	Prodigal:002006	CDS	978448	978708	.	-	0	ID=GCKFODOM_00919;inference=ab initio prediction:Prodigal:002006;locus_tag=GCKFODOM_00919;product=hypothetical protein
CP045423.1	Prodigal:002006	CDS	978805	979746	.	+	0	ID=GCKFODOM_00920;eC_number=3.1.1.-;Name=aes;gene=aes;inference=ab initio prediction:Prodigal:002006,protein motif:HAMAP:MF_01958;locus_tag=GCKFODOM_00920;product=Acetyl esterase
CP045423.1	Prodigal:002006	CDS	979801	980472	.	-	0	ID=GCKFODOM_00921;Name=degU_1;db_xref=COG:COG2197;gene=degU_1;inference=ab initio prediction:Prodigal:002006,similar to AA sequence:UniProtKB:P13800;locus_tag=GCKFODOM_00921;product=Transcriptional regulatory protein DegU
CP045423.1	Prodigal:002006	CDS	980615	981079	.	-	0	ID=GCKFODOM_00922;inference=ab initio prediction:Prodigal:002006;locus_tag=GCKFODOM_00922;product=hypothetical protein
CP045423.1	Prodigal:002006	CDS	981076	982833	.	-	0	ID=GCKFODOM_00923;eC_number=6.5.1.1;Name=lig;gene=lig;inference=ab initio prediction:Prodigal:002006,protein motif:HAMAP:MF_00407;locus_tag=GCKFODOM_00923;product=DNA ligase
CP045423.1	Prodigal:002006	CDS	982830	983891	.	-	0	ID=GCKFODOM_00924;inference=ab initio prediction:Prodigal:002006;locus_tag=GCKFODOM_00924;product=hypothetical protein
CP045423.1	Prodigal:002006	CDS	984012	984941	.	+	0	ID=GCKFODOM_00925;eC_number=2.1.1.144;Name=tam;gene=tam;inference=ab initio prediction:Prodigal:002006,protein motif:HAMAP:MF_00560;locus_tag=GCKFODOM_00925;product=Trans-aconitate 2-methyltransferase
CP045423.1	Prodigal:002006	CDS	984946	985767	.	-	0	ID=GCKFODOM_00926;eC_number=1.1.1.304;Name=budC;gene=budC;inference=ab initio prediction:Prodigal:002006,similar to AA sequence:UniProtKB:Q48436;locus_tag=GCKFODOM_00926;product=Diacetyl reductase [(S)-acetoin forming]
CP045423.1	Prodigal:002006	CDS	985916	988423	.	+	0	ID=GCKFODOM_00927;eC_number=3.6.4.13;Name=srmB;gene=srmB;inference=ab initio prediction:Prodigal:002006,protein motif:HAMAP:MF_00967;locus_tag=GCKFODOM_00927;product=ATP-dependent RNA helicase SrmB
CP045423.1	Prodigal:002006	CDS	988420	989121	.	+	0	ID=GCKFODOM_00928;inference=ab initio prediction:Prodigal:002006;locus_tag=GCKFODOM_00928;product=hypothetical protein
CP045423.1	Prodigal:002006	CDS	989130	989897	.	-	0	ID=GCKFODOM_00929;inference=ab initio prediction:Prodigal:002006;locus_tag=GCKFODOM_00929;product=hypothetical protein
CP045423.1	Prodigal:002006	CDS	989894	990796	.	-	0	ID=GCKFODOM_00930;inference=ab initio prediction:Prodigal:002006;locus_tag=GCKFODOM_00930;product=hypothetical protein
CP045423.1	Prodigal:002006	CDS	990924	993929	.	-	0	ID=GCKFODOM_00931;inference=ab initio prediction:Prodigal:002006;locus_tag=GCKFODOM_00931;product=hypothetical protein
CP045423.1	Prodigal:002006	CDS	994271	994696	.	+	0	ID=GCKFODOM_00932;inference=ab initio prediction:Prodigal:002006;locus_tag=GCKFODOM_00932;product=hypothetical protein
CP045423.1	Prodigal:002006	CDS	995200	996993	.	+	0	ID=GCKFODOM_00933;eC_number=1.3.8.-;Name=dmdC_1;db_xref=COG:COG1960;gene=dmdC_1;inference=ab initio prediction:Prodigal:002006,similar to AA sequence:UniProtKB:Q5LLW7;locus_tag=GCKFODOM_00933;product=3-methylmercaptopropionyl-CoA dehydrogenase
CP045423.1	Prodigal:002006	CDS	997104	998312	.	+	0	ID=GCKFODOM_00934;eC_number=2.3.1.-;Name=fadA;db_xref=COG:COG0183;gene=fadA;inference=ab initio prediction:Prodigal:002006,similar to AA sequence:UniProtKB:O53871;locus_tag=GCKFODOM_00934;product=Putative acyltransferase
CP045423.1	Prodigal:002006	CDS	998384	1000591	.	+	0	ID=GCKFODOM_00935;Name=fadJ_1;db_xref=COG:COG1024;gene=fadJ_1;inference=ab initio prediction:Prodigal:002006,similar to AA sequence:UniProtKB:P77399;locus_tag=GCKFODOM_00935;product=Fatty acid oxidation complex subunit alpha
CP045423.1	Prodigal:002006	CDS	1000713	1001222	.	+	0	ID=GCKFODOM_00936;inference=ab initio prediction:Prodigal:002006;locus_tag=GCKFODOM_00936;product=hypothetical protein
CP045423.1	Prodigal:002006	CDS	1001236	1001784	.	+	0	ID=GCKFODOM_00937;inference=ab initio prediction:Prodigal:002006;locus_tag=GCKFODOM_00937;product=hypothetical protein
CP045423.1	Prodigal:002006	CDS	1001842	1002465	.	+	0	ID=GCKFODOM_00938;eC_number=5.99.1.4;Name=nsaD_1;gene=nsaD_1;inference=ab initio prediction:Prodigal:002006,similar to AA sequence:UniProtKB:Q9X9Q7;locus_tag=GCKFODOM_00938;product=2-hydroxychromene-2-carboxylate isomerase
CP045423.1	Prodigal:002006	CDS	1002470	1005979	.	-	0	ID=GCKFODOM_00939;eC_number=2.7.13.3;Name=rcsC_6;gene=rcsC_6;inference=ab initio prediction:Prodigal:002006,protein motif:HAMAP:MF_00979;locus_tag=GCKFODOM_00939;product=Sensor histidine kinase RcsC
CP045423.1	Prodigal:002006	CDS	1006077	1006991	.	-	0	ID=GCKFODOM_00940;Name=dmlR_1;gene=dmlR_1;inference=ab initio prediction:Prodigal:002006,similar to AA sequence:UniProtKB:P76250;locus_tag=GCKFODOM_00940;product=HTH-type transcriptional regulator DmlR
CP045423.1	Prodigal:002006	CDS	1007098	1007532	.	+	0	ID=GCKFODOM_00941;eC_number=1.-.-.-;Name=mhqP;db_xref=COG:COG2259;gene=mhqP;inference=ab initio prediction:Prodigal:002006,similar to AA sequence:UniProtKB:P96694;locus_tag=GCKFODOM_00941;product=Putative oxidoreductase MhqP
CP045423.1	Prodigal:002006	CDS	1007541	1008071	.	+	0	ID=GCKFODOM_00942;eC_number=1.13.11.2;Name=catE;db_xref=COG:COG2514;gene=catE;inference=ab initio prediction:Prodigal:002006,similar to AA sequence:UniProtKB:P54721;locus_tag=GCKFODOM_00942;product=Catechol-2%2C3-dioxygenase
CP045423.1	Prodigal:002006	CDS	1008129	1008563	.	+	0	ID=GCKFODOM_00943;Name=mscL;db_xref=COG:COG1970;gene=mscL;inference=ab initio prediction:Prodigal:002006,similar to AA sequence:UniProtKB:P0A742;locus_tag=GCKFODOM_00943;product=Large-conductance mechanosensitive channel
CP045423.1	Prodigal:002006	CDS	1008672	1009874	.	+	0	ID=GCKFODOM_00944;eC_number=2.6.1.-;Name=dapX;db_xref=COG:COG0436;gene=dapX;inference=ab initio prediction:Prodigal:002006,similar to AA sequence:UniProtKB:P16524;locus_tag=GCKFODOM_00944;product=putative N-acetyl-LL-diaminopimelate aminotransferase
CP045423.1	Prodigal:002006	CDS	1009972	1011018	.	+	0	ID=GCKFODOM_00945;inference=ab initio prediction:Prodigal:002006;locus_tag=GCKFODOM_00945;product=hypothetical protein
CP045423.1	Prodigal:002006	CDS	1011026	1011895	.	-	0	ID=GCKFODOM_00946;Name=murR;gene=murR;inference=ab initio prediction:Prodigal:002006,protein motif:HAMAP:MF_02108;locus_tag=GCKFODOM_00946;product=HTH-type transcriptional regulator MurR
CP045423.1	Prodigal:002006	CDS	1012031	1012819	.	+	0	ID=GCKFODOM_00947;inference=ab initio prediction:Prodigal:002006;locus_tag=GCKFODOM_00947;product=hypothetical protein
CP045423.1	Prodigal:002006	CDS	1012884	1014419	.	+	0	ID=GCKFODOM_00948;Name=potE;gene=potE;inference=ab initio prediction:Prodigal:002006,protein motif:HAMAP:MF_02073;locus_tag=GCKFODOM_00948;product=Putrescine transporter PotE
CP045423.1	Prodigal:002006	CDS	1014442	1015872	.	+	0	ID=GCKFODOM_00949;eC_number=6.3.2.-;Name=ipuC;gene=ipuC;inference=ab initio prediction:Prodigal:002006,similar to AA sequence:UniProtKB:Q936T0;locus_tag=GCKFODOM_00949;product=Glutamate--isopropylamine ligase
CP045423.1	Prodigal:002006	CDS	1015900	1017291	.	+	0	ID=GCKFODOM_00950;eC_number=1.2.1.9;Name=gapN;db_xref=COG:COG1012;gene=gapN;inference=ab initio prediction:Prodigal:002006,similar to AA sequence:UniProtKB:Q3C1A6;locus_tag=GCKFODOM_00950;product=NADP-dependent glyceraldehyde-3-phosphate dehydrogenase
CP045423.1	Prodigal:002006	CDS	1017303	1018466	.	+	0	ID=GCKFODOM_00951;eC_number=1.1.1.244;Name=mdh_2;gene=mdh_2;inference=ab initio prediction:Prodigal:002006,similar to AA sequence:UniProtKB:P31005;locus_tag=GCKFODOM_00951;product=NAD-dependent methanol dehydrogenase
CP045423.1	Prodigal:002006	CDS	1018523	1019089	.	-	0	ID=GCKFODOM_00952;eC_number=1.7.-.-;Name=azr;db_xref=COG:COG0431;gene=azr;inference=ab initio prediction:Prodigal:002006,similar to AA sequence:UniProtKB:O07529;locus_tag=GCKFODOM_00952;product=FMN-dependent NADPH-azoreductase
CP045423.1	Prodigal:002006	CDS	1019192	1019599	.	+	0	ID=GCKFODOM_00953;inference=ab initio prediction:Prodigal:002006;locus_tag=GCKFODOM_00953;product=hypothetical protein
CP045423.1	Prodigal:002006	CDS	1019612	1020271	.	-	0	ID=GCKFODOM_00954;eC_number=3.1.3.101;Name=vldH;gene=vldH;inference=ab initio prediction:Prodigal:002006,similar to AA sequence:UniProtKB:Q15JF8;locus_tag=GCKFODOM_00954;product=Validoxylamine A 7'-phosphate phosphatase
CP045423.1	Prodigal:002006	CDS	1020587	1021711	.	-	0	ID=GCKFODOM_00955;eC_number=7.6.2.11;Name=potA_2;db_xref=COG:COG3842;gene=potA_2;inference=ab initio prediction:Prodigal:002006,similar to AA sequence:UniProtKB:P69874;locus_tag=GCKFODOM_00955;product=Spermidine/putrescine import ATP-binding protein PotA
CP045423.1	Prodigal:002006	CDS	1021708	1023891	.	-	0	ID=GCKFODOM_00956;inference=ab initio prediction:Prodigal:002006;locus_tag=GCKFODOM_00956;product=hypothetical protein
CP045423.1	Prodigal:002006	CDS	1024007	1025053	.	-	0	ID=GCKFODOM_00957;db_xref=COG:COG1840;inference=ab initio prediction:Prodigal:002006,similar to AA sequence:UniProtKB:P43951;locus_tag=GCKFODOM_00957;product=putative protein
CP045423.1	Prodigal:002006	CDS	1025261	1026055	.	-	0	ID=GCKFODOM_00958;eC_number=3.1.3.25;Name=suhB_2;db_xref=COG:COG0483;gene=suhB_2;inference=ab initio prediction:Prodigal:002006,similar to AA sequence:UniProtKB:P0ADG4;locus_tag=GCKFODOM_00958;product=Inositol-1-monophosphatase
CP045423.1	Prodigal:002006	CDS	1026246	1026683	.	+	0	ID=GCKFODOM_00959;inference=ab initio prediction:Prodigal:002006;locus_tag=GCKFODOM_00959;product=hypothetical protein
CP045423.1	Prodigal:002006	CDS	1026811	1027986	.	+	0	ID=GCKFODOM_00960;eC_number=1.1.1.1;db_xref=COG:COG1063;inference=ab initio prediction:Prodigal:002006,similar to AA sequence:UniProtKB:O07737;locus_tag=GCKFODOM_00960;product=putative zinc-binding alcohol dehydrogenase
CP045423.1	Prodigal:002006	CDS	1027995	1028567	.	+	0	ID=GCKFODOM_00961;inference=ab initio prediction:Prodigal:002006;locus_tag=GCKFODOM_00961;product=hypothetical protein
CP045423.1	Prodigal:002006	CDS	1028579	1029028	.	+	0	ID=GCKFODOM_00962;inference=ab initio prediction:Prodigal:002006;locus_tag=GCKFODOM_00962;product=hypothetical protein
CP045423.1	Prodigal:002006	CDS	1029092	1029634	.	+	0	ID=GCKFODOM_00963;inference=ab initio prediction:Prodigal:002006;locus_tag=GCKFODOM_00963;product=hypothetical protein
CP045423.1	Prodigal:002006	CDS	1029981	1031795	.	+	0	ID=GCKFODOM_00964;Name=atm1_1;db_xref=COG:COG5265;gene=atm1_1;inference=ab initio prediction:Prodigal:002006,similar to AA sequence:UniProtKB:Q2G506;locus_tag=GCKFODOM_00964;product=ATM1-type heavy metal exporter
CP045423.1	Prodigal:002006	CDS	1031802	1033217	.	-	0	ID=GCKFODOM_00965;inference=ab initio prediction:Prodigal:002006;locus_tag=GCKFODOM_00965;product=hypothetical protein
CP045423.1	Prodigal:002006	CDS	1033292	1033717	.	+	0	ID=GCKFODOM_00966;inference=ab initio prediction:Prodigal:002006;locus_tag=GCKFODOM_00966;product=hypothetical protein
CP045423.1	Prodigal:002006	CDS	1033750	1035585	.	+	0	ID=GCKFODOM_00967;Name=clcB;gene=clcB;inference=ab initio prediction:Prodigal:002006,protein motif:HAMAP:MF_01203;locus_tag=GCKFODOM_00967;product=Voltage-gated ClC-type chloride channel ClcB
CP045423.1	Prodigal:002006	CDS	1035678	1040942	.	+	0	ID=GCKFODOM_00968;Name=yfhM;db_xref=COG:COG2373;gene=yfhM;inference=ab initio prediction:Prodigal:002006,similar to AA sequence:UniProtKB:P76578;locus_tag=GCKFODOM_00968;product=Alpha-2-macroglobulin
CP045423.1	Prodigal:002006	CDS	1040942	1043038	.	+	0	ID=GCKFODOM_00969;eC_number=2.4.1.129;Name=mtgA_1;gene=mtgA_1;inference=ab initio prediction:Prodigal:002006,protein motif:HAMAP:MF_00766;locus_tag=GCKFODOM_00969;product=Biosynthetic peptidoglycan transglycosylase
CP045423.1	Prodigal:002006	CDS	1043045	1044382	.	-	0	ID=GCKFODOM_00970;eC_number=1.3.98.3;Name=hemN_2;db_xref=COG:COG0635;gene=hemN_2;inference=ab initio prediction:Prodigal:002006,similar to AA sequence:UniProtKB:O34162;locus_tag=GCKFODOM_00970;product=Oxygen-independent coproporphyrinogen III oxidase
CP045423.1	Prodigal:002006	CDS	1044527	1045243	.	-	0	ID=GCKFODOM_00971;Name=aadR;db_xref=COG:COG0664;gene=aadR;inference=ab initio prediction:Prodigal:002006,similar to AA sequence:UniProtKB:Q01980;locus_tag=GCKFODOM_00971;product=Transcriptional activatory protein AadR
CP045423.1	Prodigal:002006	CDS	1045466	1045972	.	+	0	ID=GCKFODOM_00972;eC_number=1.8.4.14;Name=msrC;db_xref=COG:COG1956;gene=msrC;inference=ab initio prediction:Prodigal:002006,similar to AA sequence:UniProtKB:P76270;locus_tag=GCKFODOM_00972;product=Free methionine-R-sulfoxide reductase
CP045423.1	Prodigal:002006	CDS	1046046	1048163	.	+	0	ID=GCKFODOM_00973;inference=ab initio prediction:Prodigal:002006;locus_tag=GCKFODOM_00973;product=hypothetical protein
CP045423.1	Prodigal:002006	CDS	1048199	1049491	.	+	0	ID=GCKFODOM_00974;eC_number=1.4.3.-;Name=puuB_1;gene=puuB_1;inference=ab initio prediction:Prodigal:002006,similar to AA sequence:UniProtKB:P37906;locus_tag=GCKFODOM_00974;product=Gamma-glutamylputrescine oxidoreductase
CP045423.1	Prodigal:002006	CDS	1049510	1049629	.	-	0	ID=GCKFODOM_00975;inference=ab initio prediction:Prodigal:002006;locus_tag=GCKFODOM_00975;product=hypothetical protein
CP045423.1	Prodigal:002006	CDS	1049816	1050127	.	-	0	ID=GCKFODOM_00976;inference=ab initio prediction:Prodigal:002006;locus_tag=GCKFODOM_00976;product=hypothetical protein
CP045423.1	Prodigal:002006	CDS	1050341	1050520	.	+	0	ID=GCKFODOM_00977;inference=ab initio prediction:Prodigal:002006;locus_tag=GCKFODOM_00977;product=hypothetical protein
CP045423.1	Prodigal:002006	CDS	1050537	1050845	.	-	0	ID=GCKFODOM_00978;inference=ab initio prediction:Prodigal:002006;locus_tag=GCKFODOM_00978;product=hypothetical protein
CP045423.1	Prodigal:002006	CDS	1050925	1051845	.	-	0	ID=GCKFODOM_00979;inference=ab initio prediction:Prodigal:002006;locus_tag=GCKFODOM_00979;product=hypothetical protein
CP045423.1	Prodigal:002006	CDS	1051884	1052861	.	-	0	ID=GCKFODOM_00980;eC_number=1.3.1.103;inference=ab initio prediction:Prodigal:002006,similar to AA sequence:UniProtKB:Q59I44;locus_tag=GCKFODOM_00980;product=2-haloacrylate reductase
CP045423.1	Prodigal:002006	CDS	1052959	1053831	.	+	0	ID=GCKFODOM_00981;Name=hdfR_2;gene=hdfR_2;inference=ab initio prediction:Prodigal:002006,protein motif:HAMAP:MF_01233;locus_tag=GCKFODOM_00981;product=HTH-type transcriptional regulator HdfR
CP045423.1	Prodigal:002006	CDS	1053977	1054600	.	+	0	ID=GCKFODOM_00982;eC_number=3.5.2.19;Name=sttH;gene=sttH;inference=ab initio prediction:Prodigal:002006,similar to AA sequence:UniProtKB:Q1MW86;locus_tag=GCKFODOM_00982;product=Streptothricin hydrolase
CP045423.1	Prodigal:002006	CDS	1054834	1057119	.	+	0	ID=GCKFODOM_00983;inference=ab initio prediction:Prodigal:002006;locus_tag=GCKFODOM_00983;product=hypothetical protein
CP045423.1	Prodigal:002006	CDS	1057229	1057912	.	+	0	ID=GCKFODOM_00984;eC_number=3.1.-.-;Name=cas5d;gene=cas5d;inference=ab initio prediction:Prodigal:002006,similar to AA sequence:UniProtKB:Q65TW5;locus_tag=GCKFODOM_00984;product=CRISPR pre-crRNA endoribonuclease Cas5d
CP045423.1	Prodigal:002006	CDS	1057909	1059729	.	+	0	ID=GCKFODOM_00985;inference=ab initio prediction:Prodigal:002006;locus_tag=GCKFODOM_00985;product=hypothetical protein
CP045423.1	Prodigal:002006	CDS	1059733	1060662	.	+	0	ID=GCKFODOM_00986;inference=ab initio prediction:Prodigal:002006;locus_tag=GCKFODOM_00986;product=hypothetical protein
CP045423.1	Prodigal:002006	CDS	1060659	1061339	.	+	0	ID=GCKFODOM_00987;eC_number=3.1.12.1;Name=cas4;gene=cas4;inference=ab initio prediction:Prodigal:002006,similar to AA sequence:UniProtKB:A0Q5Y6;locus_tag=GCKFODOM_00987;product=CRISPR-associated exonuclease Cas4
CP045423.1	Prodigal:002006	CDS	1061324	1062364	.	+	0	ID=GCKFODOM_00988;eC_number=3.1.-.-;Name=cas1;db_xref=COG:COG1518;gene=cas1;inference=ab initio prediction:Prodigal:002006,similar to AA sequence:UniProtKB:Q9X2B7;locus_tag=GCKFODOM_00988;product=CRISPR-associated endonuclease Cas1
CP045423.1	Prodigal:002006	CDS	1062368	1062658	.	+	0	ID=GCKFODOM_00989;eC_number=3.1.-.-;Name=cas2;gene=cas2;inference=ab initio prediction:Prodigal:002006,similar to AA sequence:UniProtKB:Q72WF4;locus_tag=GCKFODOM_00989;product=CRISPR-associated endoribonuclease Cas2
CP045423.1	minced:0.4.2	repeat_region	1062880	1064770	.	.	.	note=CRISPR with 29 repeat units;rpt_family=CRISPR;rpt_type=direct;rpt_unit_seq=GTCGCTCCCCGCGCGGGAGCGTGGATTGAAAC
CP045423.1	Prodigal:002006	CDS	1064924	1068415	.	-	0	ID=GCKFODOM_00990;inference=ab initio prediction:Prodigal:002006;locus_tag=GCKFODOM_00990;product=hypothetical protein
CP045423.1	Prodigal:002006	CDS	1068578	1069033	.	+	0	ID=GCKFODOM_00991;Name=lrp_2;db_xref=COG:COG1522;gene=lrp_2;inference=ab initio prediction:Prodigal:002006,similar to AA sequence:UniProtKB:P0ACJ0;locus_tag=GCKFODOM_00991;product=Leucine-responsive regulatory protein
CP045423.1	Prodigal:002006	CDS	1069120	1069563	.	-	0	ID=GCKFODOM_00992;inference=ab initio prediction:Prodigal:002006;locus_tag=GCKFODOM_00992;product=hypothetical protein
CP045423.1	Prodigal:002006	CDS	1069614	1070816	.	-	0	ID=GCKFODOM_00993;eC_number=2.3.1.174;Name=paaJ;db_xref=COG:COG0183;gene=paaJ;inference=ab initio prediction:Prodigal:002006,similar to AA sequence:UniProtKB:P0C7L2;locus_tag=GCKFODOM_00993;product=3-oxoadipyl-CoA/3-oxo-5%2C6-dehydrosuberyl-CoA thiolase
CP045423.1	Prodigal:002006	CDS	1070843	1072945	.	-	0	ID=GCKFODOM_00994;Name=fadJ_2;db_xref=COG:COG1024;gene=fadJ_2;inference=ab initio prediction:Prodigal:002006,similar to AA sequence:UniProtKB:P77399;locus_tag=GCKFODOM_00994;product=Fatty acid oxidation complex subunit alpha
CP045423.1	Prodigal:002006	CDS	1072942	1074969	.	-	0	ID=GCKFODOM_00995;Name=paaZ;db_xref=COG:COG2030;gene=paaZ;inference=ab initio prediction:Prodigal:002006,similar to AA sequence:UniProtKB:P77455;locus_tag=GCKFODOM_00995;product=Bifunctional protein PaaZ
CP045423.1	Prodigal:002006	CDS	1075179	1076075	.	+	0	ID=GCKFODOM_00996;Name=paaX;db_xref=COG:COG3327;gene=paaX;inference=ab initio prediction:Prodigal:002006,similar to AA sequence:UniProtKB:P76086;locus_tag=GCKFODOM_00996;product=Transcriptional repressor PaaX
CP045423.1	Prodigal:002006	CDS	1076266	1077261	.	+	0	ID=GCKFODOM_00997;eC_number=1.14.13.149;Name=paaA_1;db_xref=COG:COG3396;gene=paaA_1;inference=ab initio prediction:Prodigal:002006,similar to AA sequence:UniProtKB:P76077;locus_tag=GCKFODOM_00997;product=1%2C2-phenylacetyl-CoA epoxidase%2C subunit A
CP045423.1	Prodigal:002006	CDS	1077276	1077569	.	+	0	ID=GCKFODOM_00998;Name=paaB;db_xref=COG:COG3460;gene=paaB;inference=ab initio prediction:Prodigal:002006,similar to AA sequence:UniProtKB:P76078;locus_tag=GCKFODOM_00998;product=1%2C2-phenylacetyl-CoA epoxidase%2C subunit B
CP045423.1	Prodigal:002006	CDS	1077569	1078327	.	+	0	ID=GCKFODOM_00999;Name=paaC;db_xref=COG:COG3396;gene=paaC;inference=ab initio prediction:Prodigal:002006,similar to AA sequence:UniProtKB:P76079;locus_tag=GCKFODOM_00999;product=1%2C2-phenylacetyl-CoA epoxidase%2C subunit C
CP045423.1	Prodigal:002006	CDS	1078341	1078856	.	+	0	ID=GCKFODOM_01000;Name=paaD;db_xref=COG:COG2151;gene=paaD;inference=ab initio prediction:Prodigal:002006,similar to AA sequence:UniProtKB:P76080;locus_tag=GCKFODOM_01000;product=Putative 1%2C2-phenylacetyl-CoA epoxidase%2C subunit D
CP045423.1	Prodigal:002006	CDS	1078873	1079949	.	+	0	ID=GCKFODOM_01001;eC_number=1.-.-.-;Name=paaE;db_xref=COG:COG1018;gene=paaE;inference=ab initio prediction:Prodigal:002006,similar to AA sequence:UniProtKB:P76081;locus_tag=GCKFODOM_01001;product=1%2C2-phenylacetyl-CoA epoxidase%2C subunit E
CP045423.1	Prodigal:002006	CDS	1079966	1080775	.	+	0	ID=GCKFODOM_01002;eC_number=1.14.13.149;Name=paaA_2;db_xref=COG:COG3396;gene=paaA_2;inference=ab initio prediction:Prodigal:002006,similar to AA sequence:UniProtKB:P76077;locus_tag=GCKFODOM_01002;product=1%2C2-phenylacetyl-CoA epoxidase%2C subunit A
CP045423.1	Prodigal:002006	CDS	1080791	1081426	.	-	0	ID=GCKFODOM_01003;Name=betI_3;gene=betI_3;inference=ab initio prediction:Prodigal:002006,protein motif:HAMAP:MF_00768;locus_tag=GCKFODOM_01003;product=HTH-type transcriptional regulator BetI
CP045423.1	Prodigal:002006	CDS	1081436	1082770	.	-	0	ID=GCKFODOM_01004;eC_number=6.2.1.30;Name=paaK;gene=paaK;inference=ab initio prediction:Prodigal:002006,similar to AA sequence:UniProtKB:Q9L9C1;locus_tag=GCKFODOM_01004;product=Phenylacetate-coenzyme A ligase
CP045423.1	Prodigal:002006	CDS	1082796	1083266	.	-	0	ID=GCKFODOM_01005;eC_number=3.1.2.-;Name=paaI;db_xref=COG:COG2050;gene=paaI;inference=ab initio prediction:Prodigal:002006,similar to AA sequence:UniProtKB:P76084;locus_tag=GCKFODOM_01005;product=Acyl-coenzyme A thioesterase PaaI
CP045423.1	Prodigal:002006	CDS	1083266	1084057	.	-	0	ID=GCKFODOM_01006;eC_number=5.3.3.18;Name=paaG_1;db_xref=COG:COG1024;gene=paaG_1;inference=ab initio prediction:Prodigal:002006,similar to AA sequence:UniProtKB:P77467;locus_tag=GCKFODOM_01006;product=1%2C2-epoxyphenylacetyl-CoA isomerase
CP045423.1	Prodigal:002006	CDS	1084198	1085853	.	+	0	ID=GCKFODOM_01007;eC_number=1.2.1.71;Name=astD;gene=astD;inference=ab initio prediction:Prodigal:002006,protein motif:HAMAP:MF_01174;locus_tag=GCKFODOM_01007;product=N-succinylglutamate 5-semialdehyde dehydrogenase
CP045423.1	Prodigal:002006	CDS	1085903	1087069	.	+	0	ID=GCKFODOM_01008;Name=braC_1;db_xref=COG:COG0683;gene=braC_1;inference=ab initio prediction:Prodigal:002006,similar to AA sequence:UniProtKB:P21175;locus_tag=GCKFODOM_01008;product=Leucine-%2C isoleucine-%2C valine-%2C threonine-%2C and alanine-binding protein
CP045423.1	Prodigal:002006	CDS	1087178	1088050	.	+	0	ID=GCKFODOM_01009;Name=livH_1;db_xref=COG:COG0559;gene=livH_1;inference=ab initio prediction:Prodigal:002006,similar to AA sequence:UniProtKB:P0AEX7;locus_tag=GCKFODOM_01009;product=High-affinity branched-chain amino acid transport system permease protein LivH
CP045423.1	Prodigal:002006	CDS	1088053	1089000	.	+	0	ID=GCKFODOM_01010;Name=livH_2;db_xref=COG:COG0559;gene=livH_2;inference=ab initio prediction:Prodigal:002006,similar to AA sequence:UniProtKB:P0AEX7;locus_tag=GCKFODOM_01010;product=High-affinity branched-chain amino acid transport system permease protein LivH
CP045423.1	Prodigal:002006	CDS	1088997	1089779	.	+	0	ID=GCKFODOM_01011;eC_number=3.6.3.-;Name=lptB_2;db_xref=COG:COG1137;gene=lptB_2;inference=ab initio prediction:Prodigal:002006,similar to AA sequence:UniProtKB:P45073;locus_tag=GCKFODOM_01011;product=Lipopolysaccharide export system ATP-binding protein LptB
CP045423.1	Prodigal:002006	CDS	1089772	1090476	.	+	0	ID=GCKFODOM_01012;Name=livF_1;db_xref=COG:COG0410;gene=livF_1;inference=ab initio prediction:Prodigal:002006,similar to AA sequence:UniProtKB:P22731;locus_tag=GCKFODOM_01012;product=High-affinity branched-chain amino acid transport ATP-binding protein LivF
CP045423.1	Prodigal:002006	CDS	1090495	1090713	.	-	0	ID=GCKFODOM_01013;inference=ab initio prediction:Prodigal:002006;locus_tag=GCKFODOM_01013;product=hypothetical protein
CP045423.1	Prodigal:002006	CDS	1090710	1092314	.	-	0	ID=GCKFODOM_01014;eC_number=1.14.13.127;Name=mhpA;gene=mhpA;inference=ab initio prediction:Prodigal:002006,protein motif:HAMAP:MF_01652;locus_tag=GCKFODOM_01014;product=3-(3-hydroxy-phenyl)propionate/3-hydroxycinnamic acid hydroxylase
CP045423.1	Prodigal:002006	CDS	1092348	1093304	.	-	0	ID=GCKFODOM_01015;inference=ab initio prediction:Prodigal:002006;locus_tag=GCKFODOM_01015;product=hypothetical protein
CP045423.1	Prodigal:002006	CDS	1094139	1094324	.	+	0	ID=GCKFODOM_01016;inference=ab initio prediction:Prodigal:002006;locus_tag=GCKFODOM_01016;product=hypothetical protein
CP045423.1	Prodigal:002006	CDS	1094684	1094998	.	-	0	ID=GCKFODOM_01017;inference=ab initio prediction:Prodigal:002006;locus_tag=GCKFODOM_01017;product=hypothetical protein
CP045423.1	Prodigal:002006	CDS	1095113	1095730	.	-	0	ID=GCKFODOM_01018;inference=ab initio prediction:Prodigal:002006;locus_tag=GCKFODOM_01018;product=hypothetical protein
CP045423.1	Aragorn:001002	tRNA	1096734	1096808	.	-	.	ID=GCKFODOM_01019;inference=COORDINATES:profile:Aragorn:001002;locus_tag=GCKFODOM_01019;product=tRNA-Thr(ggt)
CP045423.1	Prodigal:002006	CDS	1096872	1098143	.	-	0	ID=GCKFODOM_01020;eC_number=2.3.1.37;Name=hemA;db_xref=COG:COG0156;gene=hemA;inference=ab initio prediction:Prodigal:002006,similar to AA sequence:UniProtKB:P18079;locus_tag=GCKFODOM_01020;product=5-aminolevulinate synthase
CP045423.1	Prodigal:002006	CDS	1098476	1099765	.	+	0	ID=GCKFODOM_01021;eC_number=2.5.1.7;Name=murA;db_xref=COG:COG0766;gene=murA;inference=ab initio prediction:Prodigal:002006,similar to AA sequence:UniProtKB:Q9HVW7;locus_tag=GCKFODOM_01021;product=UDP-N-acetylglucosamine 1-carboxyvinyltransferase
CP045423.1	Prodigal:002006	CDS	1099860	1100303	.	+	0	ID=GCKFODOM_01022;inference=ab initio prediction:Prodigal:002006;locus_tag=GCKFODOM_01022;product=hypothetical protein
CP045423.1	Prodigal:002006	CDS	1100303	1101595	.	+	0	ID=GCKFODOM_01023;eC_number=1.1.1.23;Name=hisD;gene=hisD;inference=ab initio prediction:Prodigal:002006,similar to AA sequence:UniProtKB:Q8G2R2;locus_tag=GCKFODOM_01023;product=Histidinol dehydrogenase
CP045423.1	Prodigal:002006	CDS	1101611	1102096	.	+	0	ID=GCKFODOM_01024;inference=ab initio prediction:Prodigal:002006;locus_tag=GCKFODOM_01024;product=hypothetical protein
CP045423.1	Prodigal:002006	CDS	1102099	1102584	.	+	0	ID=GCKFODOM_01025;eC_number=1.20.4.4;Name=arsC_1;db_xref=COG:COG0394;gene=arsC_1;inference=ab initio prediction:Prodigal:002006,similar to AA sequence:UniProtKB:P45947;locus_tag=GCKFODOM_01025;product=Arsenate reductase
CP045423.1	Prodigal:002006	CDS	1102546	1102872	.	-	0	ID=GCKFODOM_01026;inference=ab initio prediction:Prodigal:002006;locus_tag=GCKFODOM_01026;product=hypothetical protein
CP045423.1	Prodigal:002006	CDS	1102869	1103567	.	-	0	ID=GCKFODOM_01027;inference=ab initio prediction:Prodigal:002006;locus_tag=GCKFODOM_01027;product=hypothetical protein
CP045423.1	Prodigal:002006	CDS	1103664	1104404	.	-	0	ID=GCKFODOM_01028;inference=ab initio prediction:Prodigal:002006;locus_tag=GCKFODOM_01028;product=hypothetical protein
CP045423.1	Prodigal:002006	CDS	1104686	1105342	.	+	0	ID=GCKFODOM_01029;inference=ab initio prediction:Prodigal:002006;locus_tag=GCKFODOM_01029;product=hypothetical protein
CP045423.1	Prodigal:002006	CDS	1105343	1106845	.	+	0	ID=GCKFODOM_01030;inference=ab initio prediction:Prodigal:002006;locus_tag=GCKFODOM_01030;product=hypothetical protein
CP045423.1	Prodigal:002006	CDS	1106905	1107882	.	+	0	ID=GCKFODOM_01031;inference=ab initio prediction:Prodigal:002006,similar to AA sequence:UniProtKB:B3EWP1;locus_tag=GCKFODOM_01031;note=UPF0065 protein in clcB-clcD intergenic region;product=hypothetical protein
CP045423.1	Aragorn:001002	tRNA	1108014	1108090	.	+	.	ID=GCKFODOM_01032;inference=COORDINATES:profile:Aragorn:001002;locus_tag=GCKFODOM_01032;product=tRNA-His(gtg)
CP045423.1	Prodigal:002006	CDS	1108231	1108452	.	+	0	ID=GCKFODOM_01033;inference=ab initio prediction:Prodigal:002006;locus_tag=GCKFODOM_01033;product=hypothetical protein
CP045423.1	Prodigal:002006	CDS	1108456	1108731	.	-	0	ID=GCKFODOM_01034;inference=ab initio prediction:Prodigal:002006;locus_tag=GCKFODOM_01034;product=hypothetical protein
CP045423.1	Prodigal:002006	CDS	1109230	1110369	.	+	0	ID=GCKFODOM_01035;inference=ab initio prediction:Prodigal:002006;locus_tag=GCKFODOM_01035;product=hypothetical protein
CP045423.1	Prodigal:002006	CDS	1110376	1110816	.	-	0	ID=GCKFODOM_01036;inference=ab initio prediction:Prodigal:002006;locus_tag=GCKFODOM_01036;product=hypothetical protein
CP045423.1	Prodigal:002006	CDS	1110960	1111337	.	-	0	ID=GCKFODOM_01037;inference=ab initio prediction:Prodigal:002006;locus_tag=GCKFODOM_01037;product=hypothetical protein
CP045423.1	Prodigal:002006	CDS	1111479	1111850	.	-	0	ID=GCKFODOM_01038;inference=ab initio prediction:Prodigal:002006;locus_tag=GCKFODOM_01038;product=hypothetical protein
CP045423.1	Prodigal:002006	CDS	1112051	1112758	.	-	0	ID=GCKFODOM_01039;inference=ab initio prediction:Prodigal:002006;locus_tag=GCKFODOM_01039;product=hypothetical protein
CP045423.1	Prodigal:002006	CDS	1113056	1113493	.	-	0	ID=GCKFODOM_01040;eC_number=3.6.1.-;Name=rppH_2;gene=rppH_2;inference=ab initio prediction:Prodigal:002006,protein motif:HAMAP:MF_00298;locus_tag=GCKFODOM_01040;product=RNA pyrophosphohydrolase
CP045423.1	Prodigal:002006	CDS	1113561	1114061	.	-	0	ID=GCKFODOM_01041;inference=ab initio prediction:Prodigal:002006;locus_tag=GCKFODOM_01041;product=hypothetical protein
CP045423.1	Prodigal:002006	CDS	1114089	1114469	.	-	0	ID=GCKFODOM_01042;inference=ab initio prediction:Prodigal:002006;locus_tag=GCKFODOM_01042;product=hypothetical protein
CP045423.1	Prodigal:002006	CDS	1114641	1117391	.	+	0	ID=GCKFODOM_01043;eC_number=2.7.13.3;Name=pdhS;gene=pdhS;inference=ab initio prediction:Prodigal:002006,similar to AA sequence:UniProtKB:Q57BR6;locus_tag=GCKFODOM_01043;product=Cell-division control histidine kinase PdhS
CP045423.1	Prodigal:002006	CDS	1117481	1118014	.	+	0	ID=GCKFODOM_01044;eC_number=2.3.1.189;Name=mshD_3;gene=mshD_3;inference=ab initio prediction:Prodigal:002006,protein motif:HAMAP:MF_01698;locus_tag=GCKFODOM_01044;product=Mycothiol acetyltransferase
CP045423.1	Prodigal:002006	CDS	1118136	1120853	.	+	0	ID=GCKFODOM_01045;eC_number=2.3.1.-;Name=pat;db_xref=COG:COG0454;gene=pat;inference=ab initio prediction:Prodigal:002006,similar to AA sequence:UniProtKB:Q8ZMX2;locus_tag=GCKFODOM_01045;product=Peptidyl-lysine N-acetyltransferase Pat
CP045423.1	Prodigal:002006	CDS	1120914	1121426	.	-	0	ID=GCKFODOM_01046;inference=ab initio prediction:Prodigal:002006;locus_tag=GCKFODOM_01046;product=hypothetical protein
CP045423.1	Prodigal:002006	CDS	1121576	1122817	.	-	0	ID=GCKFODOM_01047;Name=yycB;db_xref=COG:COG2807;gene=yycB;inference=ab initio prediction:Prodigal:002006,similar to AA sequence:UniProtKB:P37482;locus_tag=GCKFODOM_01047;product=putative transporter YycB
CP045423.1	Prodigal:002006	CDS	1122918	1124372	.	-	0	ID=GCKFODOM_01048;eC_number=3.5.4.45;Name=triA;gene=triA;inference=ab initio prediction:Prodigal:002006,similar to AA sequence:UniProtKB:Q9EYU0;locus_tag=GCKFODOM_01048;product=Melamine deaminase
CP045423.1	Prodigal:002006	CDS	1124393	1126123	.	-	0	ID=GCKFODOM_01049;eC_number=7.4.2.10;Name=gsiA_1;db_xref=COG:COG1123;gene=gsiA_1;inference=ab initio prediction:Prodigal:002006,similar to AA sequence:UniProtKB:P75796;locus_tag=GCKFODOM_01049;product=Glutathione import ATP-binding protein GsiA
CP045423.1	Prodigal:002006	CDS	1126120	1127049	.	-	0	ID=GCKFODOM_01050;Name=dppC_2;db_xref=COG:COG1173;gene=dppC_2;inference=ab initio prediction:Prodigal:002006,similar to AA sequence:UniProtKB:P0AEG1;locus_tag=GCKFODOM_01050;product=Dipeptide transport system permease protein DppC
CP045423.1	Prodigal:002006	CDS	1127046	1128017	.	-	0	ID=GCKFODOM_01051;Name=dppB_3;db_xref=COG:COG0601;gene=dppB_3;inference=ab initio prediction:Prodigal:002006,similar to AA sequence:UniProtKB:P0AEF8;locus_tag=GCKFODOM_01051;product=Dipeptide transport system permease protein DppB
CP045423.1	Prodigal:002006	CDS	1128076	1129644	.	-	0	ID=GCKFODOM_01052;Name=hbpA;db_xref=COG:COG0747;gene=hbpA;inference=ab initio prediction:Prodigal:002006,similar to AA sequence:UniProtKB:P33950;locus_tag=GCKFODOM_01052;product=Heme-binding protein A
CP045423.1	Prodigal:002006	CDS	1129859	1130557	.	-	0	ID=GCKFODOM_01053;Name=rspR_2;db_xref=COG:COG1802;gene=rspR_2;inference=ab initio prediction:Prodigal:002006,similar to AA sequence:UniProtKB:P0ACM2;locus_tag=GCKFODOM_01053;product=HTH-type transcriptional repressor RspR
CP045423.1	Prodigal:002006	CDS	1130764	1131957	.	+	0	ID=GCKFODOM_01054;eC_number=3.5.4.42;Name=atzC;gene=atzC;inference=ab initio prediction:Prodigal:002006,similar to AA sequence:UniProtKB:O52063;locus_tag=GCKFODOM_01054;product=N-isopropylammelide isopropyl amidohydrolase
CP045423.1	Prodigal:002006	CDS	1132160	1132447	.	+	0	ID=GCKFODOM_01055;inference=ab initio prediction:Prodigal:002006;locus_tag=GCKFODOM_01055;product=hypothetical protein
CP045423.1	Prodigal:002006	CDS	1132548	1133036	.	-	0	ID=GCKFODOM_01056;eC_number=1.16.3.1;Name=bfr;db_xref=COG:COG2193;gene=bfr;inference=ab initio prediction:Prodigal:002006,similar to AA sequence:UniProtKB:Q59738;locus_tag=GCKFODOM_01056;product=Bacterioferritin
CP045423.1	Prodigal:002006	CDS	1133120	1133377	.	-	0	ID=GCKFODOM_01057;inference=ab initio prediction:Prodigal:002006;locus_tag=GCKFODOM_01057;product=hypothetical protein
CP045423.1	Prodigal:002006	CDS	1133489	1134055	.	-	0	ID=GCKFODOM_01058;inference=ab initio prediction:Prodigal:002006;locus_tag=GCKFODOM_01058;product=hypothetical protein
CP045423.1	Prodigal:002006	CDS	1134072	1134743	.	-	0	ID=GCKFODOM_01059;Name=lutC;gene=lutC;inference=ab initio prediction:Prodigal:002006,protein motif:HAMAP:MF_02104;locus_tag=GCKFODOM_01059;product=Lactate utilization protein C
CP045423.1	Prodigal:002006	CDS	1134740	1136173	.	-	0	ID=GCKFODOM_01060;Name=lutB;db_xref=COG:COG1139;gene=lutB;inference=ab initio prediction:Prodigal:002006,similar to AA sequence:UniProtKB:O07021;locus_tag=GCKFODOM_01060;product=Lactate utilization protein B
CP045423.1	Prodigal:002006	CDS	1136271	1137044	.	-	0	ID=GCKFODOM_01061;db_xref=COG:COG3324;inference=ab initio prediction:Prodigal:002006,similar to AA sequence:UniProtKB:P9WIR3;locus_tag=GCKFODOM_01061;product=Putative glyoxylase CFP32
CP045423.1	Prodigal:002006	CDS	1137057	1137410	.	-	0	ID=GCKFODOM_01062;Name=ybaA;db_xref=COG:COG5507;gene=ybaA;inference=ab initio prediction:Prodigal:002006,similar to AA sequence:UniProtKB:P0AAQ9;locus_tag=GCKFODOM_01062;product=putative protein YbaA
CP045423.1	Prodigal:002006	CDS	1137633	1138547	.	-	0	ID=GCKFODOM_01063;inference=ab initio prediction:Prodigal:002006;locus_tag=GCKFODOM_01063;product=hypothetical protein
CP045423.1	Prodigal:002006	CDS	1138628	1139209	.	-	0	ID=GCKFODOM_01064;inference=ab initio prediction:Prodigal:002006;locus_tag=GCKFODOM_01064;product=hypothetical protein
CP045423.1	Prodigal:002006	CDS	1139330	1139851	.	-	0	ID=GCKFODOM_01065;inference=ab initio prediction:Prodigal:002006;locus_tag=GCKFODOM_01065;product=hypothetical protein
CP045423.1	Prodigal:002006	CDS	1139856	1140665	.	-	0	ID=GCKFODOM_01066;Name=lutA_1;db_xref=COG:COG0247;gene=lutA_1;inference=ab initio prediction:Prodigal:002006,similar to AA sequence:UniProtKB:O07020;locus_tag=GCKFODOM_01066;product=Lactate utilization protein A
CP045423.1	Prodigal:002006	CDS	1140662	1141057	.	-	0	ID=GCKFODOM_01067;inference=ab initio prediction:Prodigal:002006;locus_tag=GCKFODOM_01067;product=hypothetical protein
CP045423.1	Prodigal:002006	CDS	1141206	1142639	.	+	0	ID=GCKFODOM_01068;eC_number=1.-.-.-;db_xref=COG:COG0277;inference=ab initio prediction:Prodigal:002006,similar to AA sequence:UniProtKB:P9WIT1;locus_tag=GCKFODOM_01068;product=putative FAD-linked oxidoreductase
CP045423.1	Prodigal:002006	CDS	1142636	1143820	.	+	0	ID=GCKFODOM_01069;inference=ab initio prediction:Prodigal:002006;locus_tag=GCKFODOM_01069;product=hypothetical protein
CP045423.1	Prodigal:002006	CDS	1143822	1144439	.	+	0	ID=GCKFODOM_01070;inference=ab initio prediction:Prodigal:002006;locus_tag=GCKFODOM_01070;product=hypothetical protein
CP045423.1	Prodigal:002006	CDS	1144449	1145801	.	+	0	ID=GCKFODOM_01071;Name=lutA_2;gene=lutA_2;inference=ab initio prediction:Prodigal:002006,protein motif:HAMAP:MF_02105;locus_tag=GCKFODOM_01071;product=Lactate utilization protein A
CP045423.1	Prodigal:002006	CDS	1145898	1147439	.	+	0	ID=GCKFODOM_01072;Name=smc_1;gene=smc_1;inference=ab initio prediction:Prodigal:002006,protein motif:HAMAP:MF_01894;locus_tag=GCKFODOM_01072;product=Chromosome partition protein Smc
CP045423.1	Prodigal:002006	CDS	1147708	1148439	.	+	0	ID=GCKFODOM_01073;Name=aqpZ2;gene=aqpZ2;inference=ab initio prediction:Prodigal:002006,similar to AA sequence:UniProtKB:Q8UJW4;locus_tag=GCKFODOM_01073;product=Aquaporin Z 2
CP045423.1	Prodigal:002006	CDS	1148564	1149142	.	+	0	ID=GCKFODOM_01074;inference=ab initio prediction:Prodigal:002006;locus_tag=GCKFODOM_01074;product=hypothetical protein
CP045423.1	Prodigal:002006	CDS	1149608	1149880	.	+	0	ID=GCKFODOM_01075;inference=ab initio prediction:Prodigal:002006;locus_tag=GCKFODOM_01075;product=hypothetical protein
CP045423.1	Prodigal:002006	CDS	1150474	1152465	.	+	0	ID=GCKFODOM_01076;inference=ab initio prediction:Prodigal:002006;locus_tag=GCKFODOM_01076;product=hypothetical protein
CP045423.1	Prodigal:002006	CDS	1152615	1153334	.	+	0	ID=GCKFODOM_01077;inference=ab initio prediction:Prodigal:002006;locus_tag=GCKFODOM_01077;product=hypothetical protein
CP045423.1	Prodigal:002006	CDS	1153395	1153724	.	-	0	ID=GCKFODOM_01078;Name=emrE;db_xref=COG:COG2076;gene=emrE;inference=ab initio prediction:Prodigal:002006,similar to AA sequence:UniProtKB:P23895;locus_tag=GCKFODOM_01078;product=Multidrug transporter EmrE
CP045423.1	Prodigal:002006	CDS	1154475	1155230	.	-	0	ID=GCKFODOM_01079;inference=ab initio prediction:Prodigal:002006;locus_tag=GCKFODOM_01079;product=hypothetical protein
CP045423.1	Prodigal:002006	CDS	1155510	1156355	.	+	0	ID=GCKFODOM_01080;Name=cntI_1;gene=cntI_1;inference=ab initio prediction:Prodigal:002006,similar to AA sequence:UniProtKB:Q9HUX6;locus_tag=GCKFODOM_01080;product=Pseudopaline exporter CntI
CP045423.1	Prodigal:002006	CDS	1156557	1156847	.	+	0	ID=GCKFODOM_01081;Name=groS1;db_xref=COG:COG0234;gene=groS1;inference=ab initio prediction:Prodigal:002006,similar to AA sequence:UniProtKB:P35473;locus_tag=GCKFODOM_01081;product=10 kDa chaperonin 1
CP045423.1	Prodigal:002006	CDS	1156901	1158535	.	+	0	ID=GCKFODOM_01082;Name=groL5_1;gene=groL5_1;inference=ab initio prediction:Prodigal:002006,similar to AA sequence:UniProtKB:P35471;locus_tag=GCKFODOM_01082;product=60 kDa chaperonin 5
CP045423.1	Prodigal:002006	CDS	1158684	1160120	.	-	0	ID=GCKFODOM_01083;eC_number=2.7.8.-;Name=clsA;db_xref=COG:COG1502;gene=clsA;inference=ab initio prediction:Prodigal:002006,similar to AA sequence:UniProtKB:P0A6H8;locus_tag=GCKFODOM_01083;product=Cardiolipin synthase A
CP045423.1	Prodigal:002006	CDS	1160412	1161827	.	-	0	ID=GCKFODOM_01084;eC_number=2.4.1.15;Name=otsA;db_xref=COG:COG0380;gene=otsA;inference=ab initio prediction:Prodigal:002006,similar to AA sequence:UniProtKB:P31677;locus_tag=GCKFODOM_01084;product=Trehalose-6-phosphate synthase
CP045423.1	Prodigal:002006	CDS	1162025	1163713	.	+	0	ID=GCKFODOM_01085;eC_number=7.2.1.1;Name=nqrF;gene=nqrF;inference=ab initio prediction:Prodigal:002006,protein motif:HAMAP:MF_00430;locus_tag=GCKFODOM_01085;product=Na(+)-translocating NADH-quinone reductase subunit F
CP045423.1	Prodigal:002006	CDS	1163800	1164879	.	+	0	ID=GCKFODOM_01086;inference=ab initio prediction:Prodigal:002006;locus_tag=GCKFODOM_01086;product=hypothetical protein
CP045423.1	Prodigal:002006	CDS	1164926	1165954	.	-	0	ID=GCKFODOM_01087;db_xref=COG:COG1840;inference=ab initio prediction:Prodigal:002006,similar to AA sequence:UniProtKB:P43951;locus_tag=GCKFODOM_01087;product=putative protein
CP045423.1	Prodigal:002006	CDS	1166144	1166932	.	-	0	ID=GCKFODOM_01088;Name=metQ_1;db_xref=COG:COG1464;gene=metQ_1;inference=ab initio prediction:Prodigal:002006,similar to AA sequence:UniProtKB:P28635;locus_tag=GCKFODOM_01088;product=D-methionine-binding lipoprotein MetQ
CP045423.1	Prodigal:002006	CDS	1166964	1167629	.	-	0	ID=GCKFODOM_01089;Name=metI;db_xref=COG:COG2011;gene=metI;inference=ab initio prediction:Prodigal:002006,similar to AA sequence:UniProtKB:P31547;locus_tag=GCKFODOM_01089;product=D-methionine transport system permease protein MetI
CP045423.1	Prodigal:002006	CDS	1167619	1168713	.	-	0	ID=GCKFODOM_01090;eC_number=3.6.3.-;Name=metN;db_xref=COG:COG1135;gene=metN;inference=ab initio prediction:Prodigal:002006,similar to AA sequence:UniProtKB:Q87RS1;locus_tag=GCKFODOM_01090;product=Methionine import ATP-binding protein MetN
CP045423.1	Prodigal:002006	CDS	1168987	1171080	.	+	0	ID=GCKFODOM_01091;eC_number=7.6.2.8;Name=btuD_2;gene=btuD_2;inference=ab initio prediction:Prodigal:002006,protein motif:HAMAP:MF_01005;locus_tag=GCKFODOM_01091;product=Vitamin B12 import ATP-binding protein BtuD
CP045423.1	Prodigal:002006	CDS	1171355	1171894	.	-	0	ID=GCKFODOM_01092;inference=ab initio prediction:Prodigal:002006;locus_tag=GCKFODOM_01092;product=hypothetical protein
CP045423.1	Prodigal:002006	CDS	1171937	1172911	.	-	0	ID=GCKFODOM_01093;eC_number=2.4.2.17;Name=hisG;db_xref=COG:COG0040;gene=hisG;inference=ab initio prediction:Prodigal:002006,similar to AA sequence:UniProtKB:P00499;locus_tag=GCKFODOM_01093;product=ATP phosphoribosyltransferase
CP045423.1	Prodigal:002006	CDS	1172908	1174005	.	-	0	ID=GCKFODOM_01094;Name=hisZ;db_xref=COG:COG3705;gene=hisZ;inference=ab initio prediction:Prodigal:002006,similar to AA sequence:UniProtKB:Q9K6Z0;locus_tag=GCKFODOM_01094;product=ATP phosphoribosyltransferase regulatory subunit
CP045423.1	Prodigal:002006	CDS	1174256	1174771	.	-	0	ID=GCKFODOM_01095;inference=ab initio prediction:Prodigal:002006;locus_tag=GCKFODOM_01095;product=hypothetical protein
CP045423.1	Prodigal:002006	CDS	1174849	1176333	.	-	0	ID=GCKFODOM_01096;eC_number=6.1.1.21;Name=hisS;db_xref=COG:COG0124;gene=hisS;inference=ab initio prediction:Prodigal:002006,similar to AA sequence:UniProtKB:Q8YMC2;locus_tag=GCKFODOM_01096;product=Histidine--tRNA ligase
CP045423.1	Prodigal:002006	CDS	1176713	1178062	.	-	0	ID=GCKFODOM_01097;eC_number=2.6.1.18;Name=bauA;db_xref=COG:COG0161;gene=bauA;inference=ab initio prediction:Prodigal:002006,similar to AA sequence:UniProtKB:Q9I700;locus_tag=GCKFODOM_01097;product=Beta-alanine--pyruvate aminotransferase
CP045423.1	Prodigal:002006	CDS	1178163	1178384	.	-	0	ID=GCKFODOM_01098;inference=ab initio prediction:Prodigal:002006;locus_tag=GCKFODOM_01098;product=hypothetical protein
CP045423.1	Prodigal:002006	CDS	1178545	1179915	.	+	0	ID=GCKFODOM_01099;inference=ab initio prediction:Prodigal:002006;locus_tag=GCKFODOM_01099;product=hypothetical protein
CP045423.1	Prodigal:002006	CDS	1180064	1180945	.	+	0	ID=GCKFODOM_01100;eC_number=3.1.3.-;Name=yutF;db_xref=COG:COG0647;gene=yutF;inference=ab initio prediction:Prodigal:002006,similar to AA sequence:UniProtKB:O32125;locus_tag=GCKFODOM_01100;product=Acid sugar phosphatase
CP045423.1	Prodigal:002006	CDS	1181076	1182041	.	+	0	ID=GCKFODOM_01101;Name=ribF;db_xref=COG:COG0196;gene=ribF;inference=ab initio prediction:Prodigal:002006,similar to AA sequence:UniProtKB:P0AG40;locus_tag=GCKFODOM_01101;product=Bifunctional riboflavin kinase/FMN adenylyltransferase
CP045423.1	Prodigal:002006	CDS	1182086	1183270	.	-	0	ID=GCKFODOM_01102;inference=ab initio prediction:Prodigal:002006;locus_tag=GCKFODOM_01102;product=hypothetical protein
CP045423.1	Prodigal:002006	CDS	1183298	1183843	.	-	0	ID=GCKFODOM_01103;eC_number=1.8.4.12;Name=msrB;gene=msrB;inference=ab initio prediction:Prodigal:002006,protein motif:HAMAP:MF_01400;locus_tag=GCKFODOM_01103;product=Peptide methionine sulfoxide reductase MsrB
CP045423.1	Prodigal:002006	CDS	1184105	1187065	.	+	0	ID=GCKFODOM_01104;eC_number=6.1.1.5;Name=ileS;db_xref=COG:COG0060;gene=ileS;inference=ab initio prediction:Prodigal:002006,similar to AA sequence:UniProtKB:Q72AR5;locus_tag=GCKFODOM_01104;product=Isoleucine--tRNA ligase
CP045423.1	Prodigal:002006	CDS	1187062	1187706	.	+	0	ID=GCKFODOM_01105;eC_number=3.4.23.36;Name=lspA_2;gene=lspA_2;inference=ab initio prediction:Prodigal:002006,protein motif:HAMAP:MF_00161;locus_tag=GCKFODOM_01105;product=Lipoprotein signal peptidase
CP045423.1	Prodigal:002006	CDS	1187736	1188437	.	+	0	ID=GCKFODOM_01106;inference=ab initio prediction:Prodigal:002006;locus_tag=GCKFODOM_01106;product=hypothetical protein
CP045423.1	Prodigal:002006	CDS	1188642	1189973	.	+	0	ID=GCKFODOM_01107;eC_number=3.4.24.-;db_xref=COG:COG0612;inference=ab initio prediction:Prodigal:002006,similar to AA sequence:UniProtKB:P9WHT5;locus_tag=GCKFODOM_01107;product=putative zinc protease
CP045423.1	Prodigal:002006	CDS	1190125	1191405	.	+	0	ID=GCKFODOM_01108;inference=ab initio prediction:Prodigal:002006;locus_tag=GCKFODOM_01108;product=hypothetical protein
CP045423.1	Prodigal:002006	CDS	1191543	1192862	.	+	0	ID=GCKFODOM_01109;eC_number=5.3.1.9;Name=pgi;db_xref=COG:COG0166;gene=pgi;inference=ab initio prediction:Prodigal:002006,similar to AA sequence:UniProtKB:Q9X1A5;locus_tag=GCKFODOM_01109;product=Glucose-6-phosphate isomerase
CP045423.1	Aragorn:001002	tRNA	1193442	1193524	.	-	.	ID=GCKFODOM_01110;inference=COORDINATES:profile:Aragorn:001002;locus_tag=GCKFODOM_01110;product=tRNA-Pro(tgg)
CP045423.1	Prodigal:002006	CDS	1195291	1196037	.	-	0	ID=GCKFODOM_01111;inference=ab initio prediction:Prodigal:002006;locus_tag=GCKFODOM_01111;product=hypothetical protein
CP045423.1	Prodigal:002006	CDS	1196179	1197219	.	-	0	ID=GCKFODOM_01112;eC_number=1.1.1.1;inference=ab initio prediction:Prodigal:002006,similar to AA sequence:UniProtKB:P42328;locus_tag=GCKFODOM_01112;product=Alcohol dehydrogenase
CP045423.1	Prodigal:002006	CDS	1197578	1198831	.	+	0	ID=GCKFODOM_01113;inference=ab initio prediction:Prodigal:002006;locus_tag=GCKFODOM_01113;product=hypothetical protein
CP045423.1	Prodigal:002006	CDS	1198845	1199402	.	-	0	ID=GCKFODOM_01114;eC_number=2.1.1.171;Name=rsmD;db_xref=COG:COG0742;gene=rsmD;inference=ab initio prediction:Prodigal:002006,similar to AA sequence:UniProtKB:P0ADX9;locus_tag=GCKFODOM_01114;product=Ribosomal RNA small subunit methyltransferase D
CP045423.1	Prodigal:002006	CDS	1199416	1201128	.	-	0	ID=GCKFODOM_01115;inference=ab initio prediction:Prodigal:002006;locus_tag=GCKFODOM_01115;product=hypothetical protein
CP045423.1	Prodigal:002006	CDS	1201223	1201651	.	+	0	ID=GCKFODOM_01116;eC_number=3.5.4.33;Name=tadA;db_xref=COG:COG0590;gene=tadA;inference=ab initio prediction:Prodigal:002006,similar to AA sequence:UniProtKB:A9CK16;locus_tag=GCKFODOM_01116;product=tRNA-specific adenosine deaminase
CP045423.1	Prodigal:002006	CDS	1201664	1203334	.	-	0	ID=GCKFODOM_01117;inference=ab initio prediction:Prodigal:002006;locus_tag=GCKFODOM_01117;product=hypothetical protein
CP045423.1	Prodigal:002006	CDS	1203422	1204330	.	-	0	ID=GCKFODOM_01118;eC_number=3.8.1.3;db_xref=COG:COG0596;inference=ab initio prediction:Prodigal:002006,similar to AA sequence:UniProtKB:Q6NAM1;locus_tag=GCKFODOM_01118;product=Fluoroacetate dehalogenase
CP045423.1	Prodigal:002006	CDS	1204384	1205661	.	-	0	ID=GCKFODOM_01119;eC_number=6.3.4.13;Name=purD;db_xref=COG:COG0151;gene=purD;inference=ab initio prediction:Prodigal:002006,similar to AA sequence:UniProtKB:P15640;locus_tag=GCKFODOM_01119;product=Phosphoribosylamine--glycine ligase
CP045423.1	Prodigal:002006	CDS	1205814	1207382	.	+	0	ID=GCKFODOM_01120;eC_number=3.1.11.6;Name=xseA;db_xref=COG:COG1570;gene=xseA;inference=ab initio prediction:Prodigal:002006,similar to AA sequence:UniProtKB:P04994;locus_tag=GCKFODOM_01120;product=Exodeoxyribonuclease 7 large subunit
CP045423.1	Prodigal:002006	CDS	1207447	1207674	.	+	0	ID=GCKFODOM_01121;inference=ab initio prediction:Prodigal:002006;locus_tag=GCKFODOM_01121;product=hypothetical protein
CP045423.1	Prodigal:002006	CDS	1207666	1208697	.	-	0	ID=GCKFODOM_01122;eC_number=2.7.1.130;Name=lpxK;db_xref=COG:COG1663;gene=lpxK;inference=ab initio prediction:Prodigal:002006,similar to AA sequence:UniProtKB:P27300;locus_tag=GCKFODOM_01122;product=Tetraacyldisaccharide 4'-kinase
CP045423.1	Prodigal:002006	CDS	1208697	1209986	.	-	0	ID=GCKFODOM_01123;eC_number=2.4.99.12;Name=waaA;db_xref=COG:COG1519;gene=waaA;inference=ab initio prediction:Prodigal:002006,similar to AA sequence:UniProtKB:P0AC75;locus_tag=GCKFODOM_01123;product=3-deoxy-D-manno-octulosonic acid transferase
CP045423.1	Prodigal:002006	CDS	1209983	1210735	.	-	0	ID=GCKFODOM_01124;inference=ab initio prediction:Prodigal:002006;locus_tag=GCKFODOM_01124;product=hypothetical protein
CP045423.1	Prodigal:002006	CDS	1210747	1210980	.	-	0	ID=GCKFODOM_01125;inference=ab initio prediction:Prodigal:002006;locus_tag=GCKFODOM_01125;product=hypothetical protein
CP045423.1	Prodigal:002006	CDS	1211041	1211844	.	-	0	ID=GCKFODOM_01126;eC_number=3.1.3.7;Name=cysQ_2;gene=cysQ_2;inference=ab initio prediction:Prodigal:002006,protein motif:HAMAP:MF_02095;locus_tag=GCKFODOM_01126;product=3'(2')%2C5'-bisphosphate nucleotidase CysQ
CP045423.1	Prodigal:002006	CDS	1211926	1213320	.	-	0	ID=GCKFODOM_01127;inference=ab initio prediction:Prodigal:002006;locus_tag=GCKFODOM_01127;product=hypothetical protein
CP045423.1	Prodigal:002006	CDS	1213468	1213914	.	-	0	ID=GCKFODOM_01128;inference=ab initio prediction:Prodigal:002006;locus_tag=GCKFODOM_01128;product=hypothetical protein
CP045423.1	Prodigal:002006	CDS	1214034	1214477	.	+	0	ID=GCKFODOM_01129;inference=ab initio prediction:Prodigal:002006;locus_tag=GCKFODOM_01129;product=hypothetical protein
CP045423.1	Prodigal:002006	CDS	1214592	1215809	.	+	0	ID=GCKFODOM_01130;Name=bcr_3;gene=bcr_3;inference=ab initio prediction:Prodigal:002006,similar to AA sequence:UniProtKB:P28246;locus_tag=GCKFODOM_01130;product=Bicyclomycin resistance protein
CP045423.1	Prodigal:002006	CDS	1215817	1216755	.	-	0	ID=GCKFODOM_01131;eC_number=2.5.1.39;Name=ubiA;db_xref=COG:COG0382;gene=ubiA;inference=ab initio prediction:Prodigal:002006,similar to AA sequence:UniProtKB:P0AGK1;locus_tag=GCKFODOM_01131;product=4-hydroxybenzoate octaprenyltransferase
CP045423.1	Prodigal:002006	CDS	1216772	1217236	.	-	0	ID=GCKFODOM_01132;inference=ab initio prediction:Prodigal:002006;locus_tag=GCKFODOM_01132;product=hypothetical protein
CP045423.1	Prodigal:002006	CDS	1217457	1218215	.	+	0	ID=GCKFODOM_01133;eC_number=2.1.1.193;Name=rsmE;db_xref=COG:COG1385;gene=rsmE;inference=ab initio prediction:Prodigal:002006,similar to AA sequence:UniProtKB:P0AGL7;locus_tag=GCKFODOM_01133;product=Ribosomal RNA small subunit methyltransferase E
CP045423.1	Prodigal:002006	CDS	1218387	1219526	.	+	0	ID=GCKFODOM_01134;eC_number=6.3.2.2;db_xref=COG:COG2170;inference=ab initio prediction:Prodigal:002006,similar to AA sequence:UniProtKB:P9WPK9;locus_tag=GCKFODOM_01134;product=Putative glutamate--cysteine ligase 2
CP045423.1	Prodigal:002006	CDS	1219865	1221235	.	+	0	ID=GCKFODOM_01135;eC_number=6.3.2.2;Name=egtA;gene=egtA;inference=ab initio prediction:Prodigal:002006,protein motif:HAMAP:MF_02034;locus_tag=GCKFODOM_01135;product=Glutamate--cysteine ligase EgtA
CP045423.1	Prodigal:002006	CDS	1221296	1222456	.	-	0	ID=GCKFODOM_01136;inference=ab initio prediction:Prodigal:002006;locus_tag=GCKFODOM_01136;product=hypothetical protein
CP045423.1	Prodigal:002006	CDS	1222549	1222863	.	-	0	ID=GCKFODOM_01137;Name=gdx;gene=gdx;inference=ab initio prediction:Prodigal:002006,similar to AA sequence:UniProtKB:O69279;locus_tag=GCKFODOM_01137;product=Guanidinium exporter
CP045423.1	Prodigal:002006	CDS	1223023	1223352	.	-	0	ID=GCKFODOM_01138;inference=ab initio prediction:Prodigal:002006;locus_tag=GCKFODOM_01138;product=hypothetical protein
CP045423.1	Prodigal:002006	CDS	1223618	1225531	.	-	0	ID=GCKFODOM_01139;inference=ab initio prediction:Prodigal:002006;locus_tag=GCKFODOM_01139;product=hypothetical protein
CP045423.1	Prodigal:002006	CDS	1225762	1226082	.	+	0	ID=GCKFODOM_01140;inference=ab initio prediction:Prodigal:002006;locus_tag=GCKFODOM_01140;product=hypothetical protein
CP045423.1	Prodigal:002006	CDS	1226183	1227928	.	+	0	ID=GCKFODOM_01141;eC_number=3.6.4.13;Name=deaD;db_xref=COG:COG0513;gene=deaD;inference=ab initio prediction:Prodigal:002006,similar to AA sequence:UniProtKB:P0A9P6;locus_tag=GCKFODOM_01141;product=ATP-dependent RNA helicase DeaD
CP045423.1	Prodigal:002006	CDS	1228009	1228254	.	+	0	ID=GCKFODOM_01142;inference=ab initio prediction:Prodigal:002006;locus_tag=GCKFODOM_01142;product=hypothetical protein
CP045423.1	Prodigal:002006	CDS	1228366	1229427	.	+	0	ID=GCKFODOM_01143;eC_number=3.8.1.5;Name=dhmA;gene=dhmA;inference=ab initio prediction:Prodigal:002006,protein motif:HAMAP:MF_01230;locus_tag=GCKFODOM_01143;product=Haloalkane dehalogenase
CP045423.1	Prodigal:002006	CDS	1229513	1230727	.	+	0	ID=GCKFODOM_01144;db_xref=COG:COG2081;inference=ab initio prediction:Prodigal:002006,similar to AA sequence:UniProtKB:P44941;locus_tag=GCKFODOM_01144;product=putative protein
CP045423.1	Prodigal:002006	CDS	1230743	1231168	.	-	0	ID=GCKFODOM_01145;inference=ab initio prediction:Prodigal:002006;locus_tag=GCKFODOM_01145;product=hypothetical protein
CP045423.1	Prodigal:002006	CDS	1231295	1231645	.	-	0	ID=GCKFODOM_01146;inference=ab initio prediction:Prodigal:002006;locus_tag=GCKFODOM_01146;product=hypothetical protein
CP045423.1	Prodigal:002006	CDS	1231817	1232152	.	+	0	ID=GCKFODOM_01147;inference=ab initio prediction:Prodigal:002006;locus_tag=GCKFODOM_01147;product=hypothetical protein
CP045423.1	Prodigal:002006	CDS	1232240	1233157	.	+	0	ID=GCKFODOM_01148;eC_number=2.1.1.172;Name=rsmC_1;gene=rsmC_1;inference=ab initio prediction:Prodigal:002006,protein motif:HAMAP:MF_01862;locus_tag=GCKFODOM_01148;product=Ribosomal RNA small subunit methyltransferase C
CP045423.1	Prodigal:002006	CDS	1233154	1233894	.	+	0	ID=GCKFODOM_01149;eC_number=5.4.99.19;Name=rsuA;db_xref=COG:COG1187;gene=rsuA;inference=ab initio prediction:Prodigal:002006,similar to AA sequence:UniProtKB:P0AA43;locus_tag=GCKFODOM_01149;product=Ribosomal small subunit pseudouridine synthase A
CP045423.1	Prodigal:002006	CDS	1233902	1234603	.	-	0	ID=GCKFODOM_01150;inference=ab initio prediction:Prodigal:002006;locus_tag=GCKFODOM_01150;product=hypothetical protein
CP045423.1	Prodigal:002006	CDS	1234703	1235116	.	+	0	ID=GCKFODOM_01151;eC_number=2.5.1.-;Name=fosB;gene=fosB;inference=ab initio prediction:Prodigal:002006,similar to AA sequence:UniProtKB:Q739M9;locus_tag=GCKFODOM_01151;product=Metallothiol transferase FosB
CP045423.1	Prodigal:002006	CDS	1235200	1235439	.	+	0	ID=GCKFODOM_01152;inference=ab initio prediction:Prodigal:002006;locus_tag=GCKFODOM_01152;product=hypothetical protein
CP045423.1	Prodigal:002006	CDS	1235529	1236830	.	+	0	ID=GCKFODOM_01153;eC_number=1.4.3.24;Name=pao;gene=pao;inference=ab initio prediction:Prodigal:002006,similar to AA sequence:UniProtKB:H8ZPX1;locus_tag=GCKFODOM_01153;product=Pseudooxynicotine oxidase
CP045423.1	Prodigal:002006	CDS	1236901	1237404	.	+	0	ID=GCKFODOM_01154;eC_number=3.5.1.88;Name=def_1;db_xref=COG:COG0242;gene=def_1;inference=ab initio prediction:Prodigal:002006,similar to AA sequence:UniProtKB:Q9I7A8;locus_tag=GCKFODOM_01154;product=Peptide deformylase
CP045423.1	Prodigal:002006	CDS	1237422	1237745	.	-	0	ID=GCKFODOM_01155;inference=ab initio prediction:Prodigal:002006;locus_tag=GCKFODOM_01155;product=hypothetical protein
CP045423.1	Prodigal:002006	CDS	1237870	1238688	.	-	0	ID=GCKFODOM_01156;db_xref=COG:COG2513;inference=ab initio prediction:Prodigal:002006,similar to AA sequence:UniProtKB:P9WLN9;locus_tag=GCKFODOM_01156;product=putative protein
CP045423.1	Prodigal:002006	CDS	1238813	1240300	.	-	0	ID=GCKFODOM_01157;Name=alkA;db_xref=COG:COG0122;gene=alkA;inference=ab initio prediction:Prodigal:002006,similar to AA sequence:UniProtKB:P9WJW3;locus_tag=GCKFODOM_01157;product=putative bifunctional transcriptional activator/DNA repair enzyme AlkA
CP045423.1	Aragorn:001002	tRNA	1241674	1241761	.	-	.	ID=GCKFODOM_01158;inference=COORDINATES:profile:Aragorn:001002;locus_tag=GCKFODOM_01158;product=tRNA-Ser(tga)
CP045423.1	Prodigal:002006	CDS	1242123	1242770	.	+	0	ID=GCKFODOM_01159;inference=ab initio prediction:Prodigal:002006;locus_tag=GCKFODOM_01159;product=hypothetical protein
CP045423.1	Prodigal:002006	CDS	1242912	1243769	.	+	0	ID=GCKFODOM_01160;inference=ab initio prediction:Prodigal:002006;locus_tag=GCKFODOM_01160;product=hypothetical protein
CP045423.1	Prodigal:002006	CDS	1243873	1244991	.	+	0	ID=GCKFODOM_01161;db_xref=COG:COG0683;inference=ab initio prediction:Prodigal:002006,similar to AA sequence:UniProtKB:Q8YEE8;locus_tag=GCKFODOM_01161;product=Leu/Ile/Val-binding protein
CP045423.1	Prodigal:002006	CDS	1245213	1245632	.	+	0	ID=GCKFODOM_01162;inference=ab initio prediction:Prodigal:002006;locus_tag=GCKFODOM_01162;product=hypothetical protein
CP045423.1	Prodigal:002006	CDS	1245738	1246052	.	+	0	ID=GCKFODOM_01163;inference=ab initio prediction:Prodigal:002006;locus_tag=GCKFODOM_01163;product=hypothetical protein
CP045423.1	Prodigal:002006	CDS	1246049	1246540	.	+	0	ID=GCKFODOM_01164;inference=ab initio prediction:Prodigal:002006;locus_tag=GCKFODOM_01164;product=hypothetical protein
CP045423.1	Prodigal:002006	CDS	1246622	1247257	.	+	0	ID=GCKFODOM_01165;eC_number=3.4.21.92;Name=clpP_1;gene=clpP_1;inference=ab initio prediction:Prodigal:002006,similar to AA sequence:UniProtKB:B8GX16;locus_tag=GCKFODOM_01165;product=ATP-dependent Clp protease proteolytic subunit
CP045423.1	Prodigal:002006	CDS	1247412	1247873	.	-	0	ID=GCKFODOM_01166;inference=ab initio prediction:Prodigal:002006;locus_tag=GCKFODOM_01166;product=hypothetical protein
CP045423.1	Prodigal:002006	CDS	1247968	1249026	.	-	0	ID=GCKFODOM_01167;eC_number=4.3.1.12;Name=ocd;gene=ocd;inference=ab initio prediction:Prodigal:002006,similar to AA sequence:UniProtKB:P09773;locus_tag=GCKFODOM_01167;product=Ornithine cyclodeaminase
CP045423.1	Prodigal:002006	CDS	1249030	1249959	.	-	0	ID=GCKFODOM_01168;eC_number=3.5.3.1;Name=arcA;gene=arcA;inference=ab initio prediction:Prodigal:002006,similar to AA sequence:UniProtKB:P14012;locus_tag=GCKFODOM_01168;product=Arginase
CP045423.1	Prodigal:002006	CDS	1250098	1250535	.	+	0	ID=GCKFODOM_01169;Name=decR_1;db_xref=COG:COG1522;gene=decR_1;inference=ab initio prediction:Prodigal:002006,similar to AA sequence:UniProtKB:P0ACJ5;locus_tag=GCKFODOM_01169;product=DNA-binding transcriptional activator DecR
CP045423.1	Prodigal:002006	CDS	1250600	1252327	.	+	0	ID=GCKFODOM_01170;inference=ab initio prediction:Prodigal:002006;locus_tag=GCKFODOM_01170;product=hypothetical protein
CP045423.1	Prodigal:002006	CDS	1252412	1252612	.	+	0	ID=GCKFODOM_01171;inference=ab initio prediction:Prodigal:002006;locus_tag=GCKFODOM_01171;product=hypothetical protein
CP045423.1	Prodigal:002006	CDS	1252634	1252792	.	-	0	ID=GCKFODOM_01172;inference=ab initio prediction:Prodigal:002006;locus_tag=GCKFODOM_01172;product=hypothetical protein
CP045423.1	Prodigal:002006	CDS	1252789	1253358	.	-	0	ID=GCKFODOM_01173;inference=ab initio prediction:Prodigal:002006;locus_tag=GCKFODOM_01173;product=hypothetical protein
CP045423.1	Prodigal:002006	CDS	1253667	1254383	.	+	0	ID=GCKFODOM_01174;inference=ab initio prediction:Prodigal:002006;locus_tag=GCKFODOM_01174;product=hypothetical protein
CP045423.1	Prodigal:002006	CDS	1254924	1255328	.	+	0	ID=GCKFODOM_01175;inference=ab initio prediction:Prodigal:002006;locus_tag=GCKFODOM_01175;product=hypothetical protein
CP045423.1	Prodigal:002006	CDS	1255715	1256659	.	+	0	ID=GCKFODOM_01176;inference=ab initio prediction:Prodigal:002006;locus_tag=GCKFODOM_01176;product=hypothetical protein
CP045423.1	Prodigal:002006	CDS	1256678	1257568	.	-	0	ID=GCKFODOM_01177;Name=hdfR_3;gene=hdfR_3;inference=ab initio prediction:Prodigal:002006,protein motif:HAMAP:MF_01233;locus_tag=GCKFODOM_01177;product=HTH-type transcriptional regulator HdfR
CP045423.1	Prodigal:002006	CDS	1257815	1258141	.	+	0	ID=GCKFODOM_01178;inference=ab initio prediction:Prodigal:002006;locus_tag=GCKFODOM_01178;product=hypothetical protein
CP045423.1	Prodigal:002006	CDS	1258331	1259275	.	+	0	ID=GCKFODOM_01179;inference=ab initio prediction:Prodigal:002006,similar to AA sequence:ISfinder:ISAav5;locus_tag=GCKFODOM_01179;product=IS481 family transposase ISAav5
CP045423.1	Prodigal:002006	CDS	1259378	1260091	.	-	0	ID=GCKFODOM_01180;inference=ab initio prediction:Prodigal:002006;locus_tag=GCKFODOM_01180;product=hypothetical protein
CP045423.1	Prodigal:002006	CDS	1260129	1261508	.	-	0	ID=GCKFODOM_01181;inference=ab initio prediction:Prodigal:002006;locus_tag=GCKFODOM_01181;product=hypothetical protein
CP045423.1	Prodigal:002006	CDS	1261508	1263361	.	-	0	ID=GCKFODOM_01182;Name=kefC_1;db_xref=COG:COG0475;gene=kefC_1;inference=ab initio prediction:Prodigal:002006,similar to AA sequence:UniProtKB:P03819;locus_tag=GCKFODOM_01182;product=Glutathione-regulated potassium-efflux system protein KefC
CP045423.1	Prodigal:002006	CDS	1263515	1264474	.	+	0	ID=GCKFODOM_01183;eC_number=1.17.7.4;Name=ispH;db_xref=COG:COG0761;gene=ispH;inference=ab initio prediction:Prodigal:002006,similar to AA sequence:UniProtKB:P62623;locus_tag=GCKFODOM_01183;product=4-hydroxy-3-methylbut-2-enyl diphosphate reductase
CP045423.1	Prodigal:002006	CDS	1264478	1265443	.	+	0	ID=GCKFODOM_01184;eC_number=2.7.1.39;Name=thrB;db_xref=COG:COG2334;gene=thrB;inference=ab initio prediction:Prodigal:002006,similar to AA sequence:UniProtKB:Q8UHA8;locus_tag=GCKFODOM_01184;product=Homoserine kinase
CP045423.1	Prodigal:002006	CDS	1265440	1265928	.	+	0	ID=GCKFODOM_01185;eC_number=3.1.26.4;Name=rnhA;db_xref=COG:COG0328;gene=rnhA;inference=ab initio prediction:Prodigal:002006,similar to AA sequence:UniProtKB:P0A7Y4;locus_tag=GCKFODOM_01185;product=Ribonuclease HI
CP045423.1	Prodigal:002006	CDS	1265948	1266430	.	-	0	ID=GCKFODOM_01186;eC_number=1.11.1.15;Name=PGdx;db_xref=COG:COG0678;gene=PGdx;inference=ab initio prediction:Prodigal:002006,similar to AA sequence:UniProtKB:P44758;locus_tag=GCKFODOM_01186;product=Hybrid peroxiredoxin hyPrx5
CP045423.1	Prodigal:002006	CDS	1266472	1267305	.	-	0	ID=GCKFODOM_01187;inference=ab initio prediction:Prodigal:002006;locus_tag=GCKFODOM_01187;product=hypothetical protein
CP045423.1	Prodigal:002006	CDS	1267405	1268016	.	+	0	ID=GCKFODOM_01188;inference=ab initio prediction:Prodigal:002006,similar to AA sequence:UniProtKB:Q9RQ16;locus_tag=GCKFODOM_01188;note=UPF0301 protein AlgH;product=hypothetical protein
CP045423.1	Prodigal:002006	CDS	1268023	1270857	.	-	0	ID=GCKFODOM_01189;inference=ab initio prediction:Prodigal:002006;locus_tag=GCKFODOM_01189;product=hypothetical protein
CP045423.1	Prodigal:002006	CDS	1271102	1272385	.	-	0	ID=GCKFODOM_01190;eC_number=3.4.24.-;db_xref=COG:COG0612;inference=ab initio prediction:Prodigal:002006,similar to AA sequence:UniProtKB:P9WHT5;locus_tag=GCKFODOM_01190;product=putative zinc protease
CP045423.1	Prodigal:002006	CDS	1272382	1273797	.	-	0	ID=GCKFODOM_01191;eC_number=4.2.3.1;Name=thrC;db_xref=COG:COG0498;gene=thrC;inference=ab initio prediction:Prodigal:002006,similar to AA sequence:UniProtKB:P23669;locus_tag=GCKFODOM_01191;product=Threonine synthase
CP045423.1	Prodigal:002006	CDS	1273926	1274684	.	-	0	ID=GCKFODOM_01192;inference=ab initio prediction:Prodigal:002006;locus_tag=GCKFODOM_01192;product=hypothetical protein
CP045423.1	Prodigal:002006	CDS	1274681	1275052	.	-	0	ID=GCKFODOM_01193;inference=ab initio prediction:Prodigal:002006;locus_tag=GCKFODOM_01193;product=hypothetical protein
CP045423.1	Prodigal:002006	CDS	1275176	1276036	.	-	0	ID=GCKFODOM_01194;eC_number=1.9.3.1;Name=ctaE;db_xref=COG:COG1845;gene=ctaE;inference=ab initio prediction:Prodigal:002006,similar to AA sequence:UniProtKB:P06030;locus_tag=GCKFODOM_01194;product=Cytochrome c oxidase subunit 3
CP045423.1	Prodigal:002006	CDS	1276103	1276705	.	-	0	ID=GCKFODOM_01195;Name=ctaG;db_xref=COG:COG3175;gene=ctaG;inference=ab initio prediction:Prodigal:002006,similar to AA sequence:UniProtKB:Q92RG6;locus_tag=GCKFODOM_01195;product=Cytochrome c oxidase assembly protein CtaG
CP045423.1	Prodigal:002006	CDS	1276718	1276876	.	-	0	ID=GCKFODOM_01196;inference=ab initio prediction:Prodigal:002006;locus_tag=GCKFODOM_01196;product=hypothetical protein
CP045423.1	Prodigal:002006	CDS	1276881	1277837	.	-	0	ID=GCKFODOM_01197;eC_number=2.5.1.141;Name=ctaB;db_xref=COG:COG0109;gene=ctaB;inference=ab initio prediction:Prodigal:002006,similar to AA sequence:UniProtKB:Q3J5F9;locus_tag=GCKFODOM_01197;product=Protoheme IX farnesyltransferase
CP045423.1	Prodigal:002006	CDS	1277963	1279579	.	-	0	ID=GCKFODOM_01198;eC_number=1.9.3.1;Name=ctaD_1;db_xref=COG:COG0843;gene=ctaD_1;inference=ab initio prediction:Prodigal:002006,similar to AA sequence:UniProtKB:P31833;locus_tag=GCKFODOM_01198;product=Cytochrome c oxidase subunit 1
CP045423.1	Prodigal:002006	CDS	1279606	1280343	.	-	0	ID=GCKFODOM_01199;eC_number=1.9.3.1;Name=ctaC_1;db_xref=COG:COG1622;gene=ctaC_1;inference=ab initio prediction:Prodigal:002006,similar to AA sequence:UniProtKB:Q03736;locus_tag=GCKFODOM_01199;product=Cytochrome c oxidase subunit 2
CP045423.1	Prodigal:002006	CDS	1280791	1281303	.	+	0	ID=GCKFODOM_01200;inference=ab initio prediction:Prodigal:002006;locus_tag=GCKFODOM_01200;product=hypothetical protein
CP045423.1	Prodigal:002006	CDS	1281349	1281936	.	+	0	ID=GCKFODOM_01201;inference=ab initio prediction:Prodigal:002006;locus_tag=GCKFODOM_01201;product=hypothetical protein
CP045423.1	Prodigal:002006	CDS	1282051	1282215	.	+	0	ID=GCKFODOM_01202;inference=ab initio prediction:Prodigal:002006;locus_tag=GCKFODOM_01202;product=hypothetical protein
CP045423.1	Prodigal:002006	CDS	1282598	1283062	.	+	0	ID=GCKFODOM_01203;inference=ab initio prediction:Prodigal:002006;locus_tag=GCKFODOM_01203;product=hypothetical protein
CP045423.1	Prodigal:002006	CDS	1283208	1284005	.	+	0	ID=GCKFODOM_01204;eC_number=2.1.1.222;Name=COQ3_2;gene=COQ3_2;inference=ab initio prediction:Prodigal:002006,protein motif:HAMAP:MF_00472;locus_tag=GCKFODOM_01204;product=Ubiquinone biosynthesis O-methyltransferase%2C mitochondrial
CP045423.1	Prodigal:002006	CDS	1284048	1284491	.	-	0	ID=GCKFODOM_01205;inference=ab initio prediction:Prodigal:002006;locus_tag=GCKFODOM_01205;product=hypothetical protein
CP045423.1	Prodigal:002006	CDS	1284804	1285088	.	+	0	ID=GCKFODOM_01206;inference=ab initio prediction:Prodigal:002006;locus_tag=GCKFODOM_01206;product=hypothetical protein
CP045423.1	Prodigal:002006	CDS	1285147	1286520	.	-	0	ID=GCKFODOM_01207;inference=ab initio prediction:Prodigal:002006,similar to AA sequence:UniProtKB:P0AE45;locus_tag=GCKFODOM_01207;note=UPF0053 inner membrane protein YtfL;product=hypothetical protein
CP045423.1	Prodigal:002006	CDS	1286870	1288012	.	+	0	ID=GCKFODOM_01208;eC_number=2.1.2.10;Name=gcvT;db_xref=COG:COG0404;gene=gcvT;inference=ab initio prediction:Prodigal:002006,similar to AA sequence:UniProtKB:Q9WY54;locus_tag=GCKFODOM_01208;product=Aminomethyltransferase
CP045423.1	Prodigal:002006	CDS	1288033	1288407	.	+	0	ID=GCKFODOM_01209;Name=gcvH;db_xref=COG:COG0509;gene=gcvH;inference=ab initio prediction:Prodigal:002006,similar to AA sequence:UniProtKB:Q9WY55;locus_tag=GCKFODOM_01209;product=Glycine cleavage system H protein
CP045423.1	Prodigal:002006	CDS	1288431	1288904	.	+	0	ID=GCKFODOM_01210;inference=ab initio prediction:Prodigal:002006;locus_tag=GCKFODOM_01210;product=hypothetical protein
CP045423.1	Prodigal:002006	CDS	1288921	1290261	.	+	0	ID=GCKFODOM_01211;eC_number=1.4.4.2;Name=gcvPA;gene=gcvPA;inference=ab initio prediction:Prodigal:002006,similar to AA sequence:UniProtKB:P64218;locus_tag=GCKFODOM_01211;product=putative glycine dehydrogenase (decarboxylating) subunit 1
CP045423.1	Prodigal:002006	CDS	1290261	1291832	.	+	0	ID=GCKFODOM_01212;eC_number=1.4.4.2;Name=gcvPB;gene=gcvPB;inference=ab initio prediction:Prodigal:002006,similar to AA sequence:UniProtKB:P99168;locus_tag=GCKFODOM_01212;product=putative glycine dehydrogenase (decarboxylating) subunit 2
CP045423.1	Prodigal:002006	CDS	1291927	1292589	.	-	0	ID=GCKFODOM_01213;eC_number=3.1.3.-;Name=yieH;db_xref=COG:COG0637;gene=yieH;inference=ab initio prediction:Prodigal:002006,similar to AA sequence:UniProtKB:P31467;locus_tag=GCKFODOM_01213;product=6-phosphogluconate phosphatase
CP045423.1	Prodigal:002006	CDS	1292661	1293146	.	-	0	ID=GCKFODOM_01214;Name=atpF;db_xref=COG:COG0711;gene=atpF;inference=ab initio prediction:Prodigal:002006,similar to AA sequence:UniProtKB:P15013;locus_tag=GCKFODOM_01214;product=ATP synthase subunit b
CP045423.1	Prodigal:002006	CDS	1293160	1293708	.	-	0	ID=GCKFODOM_01215;Name=atpG_2;gene=atpG_2;inference=ab initio prediction:Prodigal:002006,similar to AA sequence:UniProtKB:O05332;locus_tag=GCKFODOM_01215;product=ATP synthase subunit b'
CP045423.1	Prodigal:002006	CDS	1293831	1294055	.	-	0	ID=GCKFODOM_01216;Name=atpE;gene=atpE;inference=ab initio prediction:Prodigal:002006,similar to AA sequence:UniProtKB:O05331;locus_tag=GCKFODOM_01216;product=ATP synthase subunit c
CP045423.1	Prodigal:002006	CDS	1294111	1294839	.	-	0	ID=GCKFODOM_01217;Name=atpB;db_xref=COG:COG0356;gene=atpB;inference=ab initio prediction:Prodigal:002006,similar to AA sequence:UniProtKB:O05330;locus_tag=GCKFODOM_01217;product=ATP synthase subunit a
CP045423.1	Prodigal:002006	CDS	1294899	1295273	.	-	0	ID=GCKFODOM_01218;Name=atpI;gene=atpI;inference=ab initio prediction:Prodigal:002006,similar to AA sequence:UniProtKB:O05329;locus_tag=GCKFODOM_01218;product=ATP synthase protein I
CP045423.1	Prodigal:002006	CDS	1295483	1298941	.	-	0	ID=GCKFODOM_01219;Name=smc_2;gene=smc_2;inference=ab initio prediction:Prodigal:002006,protein motif:HAMAP:MF_01894;locus_tag=GCKFODOM_01219;product=Chromosome partition protein Smc
CP045423.1	Prodigal:002006	CDS	1298987	1299625	.	-	0	ID=GCKFODOM_01220;inference=ab initio prediction:Prodigal:002006;locus_tag=GCKFODOM_01220;product=hypothetical protein
CP045423.1	Prodigal:002006	CDS	1299697	1300200	.	-	0	ID=GCKFODOM_01221;inference=ab initio prediction:Prodigal:002006;locus_tag=GCKFODOM_01221;product=hypothetical protein
CP045423.1	Prodigal:002006	CDS	1300261	1301400	.	+	0	ID=GCKFODOM_01222;eC_number=3.2.2.31;Name=mutY;gene=mutY;inference=ab initio prediction:Prodigal:002006,similar to AA sequence:UniProtKB:P83847;locus_tag=GCKFODOM_01222;product=Adenine DNA glycosylase
CP045423.1	Prodigal:002006	CDS	1301388	1302197	.	-	0	ID=GCKFODOM_01223;Name=hdfR_4;gene=hdfR_4;inference=ab initio prediction:Prodigal:002006,protein motif:HAMAP:MF_01233;locus_tag=GCKFODOM_01223;product=HTH-type transcriptional regulator HdfR
CP045423.1	Prodigal:002006	CDS	1302569	1303318	.	-	0	ID=GCKFODOM_01224;eC_number=3.1.4.53;Name=cpdA_1;gene=cpdA_1;inference=ab initio prediction:Prodigal:002006,protein motif:HAMAP:MF_00905;locus_tag=GCKFODOM_01224;product=3'%2C5'-cyclic adenosine monophosphate phosphodiesterase CpdA
CP045423.1	Prodigal:002006	CDS	1303393	1304502	.	-	0	ID=GCKFODOM_01225;inference=ab initio prediction:Prodigal:002006;locus_tag=GCKFODOM_01225;product=hypothetical protein
CP045423.1	Prodigal:002006	CDS	1304745	1305386	.	-	0	ID=GCKFODOM_01226;eC_number=3.1.26.4;Name=rnhB;db_xref=COG:COG0164;gene=rnhB;inference=ab initio prediction:Prodigal:002006,similar to AA sequence:UniProtKB:O31744;locus_tag=GCKFODOM_01226;product=Ribonuclease HII
CP045423.1	Prodigal:002006	CDS	1305485	1306666	.	-	0	ID=GCKFODOM_01227;inference=ab initio prediction:Prodigal:002006;locus_tag=GCKFODOM_01227;product=hypothetical protein
CP045423.1	Prodigal:002006	CDS	1306782	1307285	.	+	0	ID=GCKFODOM_01228;inference=ab initio prediction:Prodigal:002006;locus_tag=GCKFODOM_01228;product=hypothetical protein
CP045423.1	Prodigal:002006	CDS	1307293	1307847	.	-	0	ID=GCKFODOM_01229;Name=moaB;db_xref=COG:COG0521;gene=moaB;inference=ab initio prediction:Prodigal:002006,similar to AA sequence:UniProtKB:P0AEZ9;locus_tag=GCKFODOM_01229;product=Molybdenum cofactor biosynthesis protein B
CP045423.1	Prodigal:002006	CDS	1308052	1308909	.	-	0	ID=GCKFODOM_01230;db_xref=COG:COG2321;inference=ab initio prediction:Prodigal:002006,similar to AA sequence:UniProtKB:P9WL85;locus_tag=GCKFODOM_01230;product=putative protein
CP045423.1	Prodigal:002006	CDS	1308997	1309845	.	-	0	ID=GCKFODOM_01231;inference=ab initio prediction:Prodigal:002006;locus_tag=GCKFODOM_01231;product=hypothetical protein
CP045423.1	Prodigal:002006	CDS	1309912	1310460	.	-	0	ID=GCKFODOM_01232;eC_number=2.1.1.63;Name=ogt;db_xref=COG:COG0350;gene=ogt;inference=ab initio prediction:Prodigal:002006,similar to AA sequence:UniProtKB:P9WJW5;locus_tag=GCKFODOM_01232;product=Methylated-DNA--protein-cysteine methyltransferase
CP045423.1	Prodigal:002006	CDS	1310746	1312410	.	+	0	ID=GCKFODOM_01233;eC_number=1.5.5.1;db_xref=COG:COG0644;inference=ab initio prediction:Prodigal:002006,similar to AA sequence:UniProtKB:Q9HZP5;locus_tag=GCKFODOM_01233;product=Electron transfer flavoprotein-ubiquinone oxidoreductase
CP045423.1	Prodigal:002006	CDS	1312750	1314576	.	+	0	ID=GCKFODOM_01234;eC_number=3.4.-.-;Name=bepA_3;gene=bepA_3;inference=ab initio prediction:Prodigal:002006,protein motif:HAMAP:MF_00997;locus_tag=GCKFODOM_01234;product=Beta-barrel assembly-enhancing protease
CP045423.1	Prodigal:002006	CDS	1314676	1315548	.	+	0	ID=GCKFODOM_01235;eC_number=2.7.1.148;Name=ispE;db_xref=COG:COG1947;gene=ispE;inference=ab initio prediction:Prodigal:002006,similar to AA sequence:UniProtKB:P83700;locus_tag=GCKFODOM_01235;product=4-diphosphocytidyl-2-C-methyl-D-erythritol kinase
CP045423.1	Prodigal:002006	CDS	1315591	1316397	.	-	0	ID=GCKFODOM_01236;Name=metQ_2;db_xref=COG:COG1464;gene=metQ_2;inference=ab initio prediction:Prodigal:002006,similar to AA sequence:UniProtKB:P28635;locus_tag=GCKFODOM_01236;product=D-methionine-binding lipoprotein MetQ
CP045423.1	Prodigal:002006	CDS	1316746	1317825	.	-	0	ID=GCKFODOM_01237;eC_number=2.5.1.90;Name=ispB;db_xref=COG:COG0142;gene=ispB;inference=ab initio prediction:Prodigal:002006,similar to AA sequence:UniProtKB:P0AD57;locus_tag=GCKFODOM_01237;product=Octaprenyl diphosphate synthase
CP045423.1	Prodigal:002006	CDS	1317877	1318101	.	+	0	ID=GCKFODOM_01238;inference=ab initio prediction:Prodigal:002006;locus_tag=GCKFODOM_01238;product=hypothetical protein
CP045423.1	Prodigal:002006	CDS	1318094	1318861	.	+	0	ID=GCKFODOM_01239;eC_number=2.1.1.223;Name=yfiC;gene=yfiC;inference=ab initio prediction:Prodigal:002006,protein motif:HAMAP:MF_01872;locus_tag=GCKFODOM_01239;product=tRNA1(Val) (adenine(37)-N6)-methyltransferase
CP045423.1	Prodigal:002006	CDS	1318908	1319189	.	-	0	ID=GCKFODOM_01240;inference=ab initio prediction:Prodigal:002006;locus_tag=GCKFODOM_01240;product=hypothetical protein
CP045423.1	Prodigal:002006	CDS	1319363	1320253	.	+	0	ID=GCKFODOM_01241;inference=ab initio prediction:Prodigal:002006;locus_tag=GCKFODOM_01241;product=hypothetical protein
CP045423.1	Prodigal:002006	CDS	1320492	1321436	.	+	0	ID=GCKFODOM_01242;eC_number=6.1.1.14;Name=glyQ;db_xref=COG:COG0752;gene=glyQ;inference=ab initio prediction:Prodigal:002006,similar to AA sequence:UniProtKB:P00960;locus_tag=GCKFODOM_01242;product=Glycine--tRNA ligase alpha subunit
CP045423.1	Prodigal:002006	CDS	1321483	1323666	.	+	0	ID=GCKFODOM_01243;eC_number=6.1.1.14;Name=glyS;db_xref=COG:COG0751;gene=glyS;inference=ab initio prediction:Prodigal:002006,similar to AA sequence:UniProtKB:P00961;locus_tag=GCKFODOM_01243;product=Glycine--tRNA ligase beta subunit
CP045423.1	Prodigal:002006	CDS	1323764	1324414	.	+	0	ID=GCKFODOM_01244;inference=ab initio prediction:Prodigal:002006;locus_tag=GCKFODOM_01244;product=hypothetical protein
CP045423.1	Prodigal:002006	CDS	1324634	1327315	.	+	0	ID=GCKFODOM_01245;eC_number=2.7.9.1;Name=ppdK;db_xref=COG:COG0574;gene=ppdK;inference=ab initio prediction:Prodigal:002006,similar to AA sequence:UniProtKB:P22983;locus_tag=GCKFODOM_01245;product=Pyruvate%2C phosphate dikinase
CP045423.1	Prodigal:002006	CDS	1327325	1327675	.	+	0	ID=GCKFODOM_01246;inference=ab initio prediction:Prodigal:002006;locus_tag=GCKFODOM_01246;product=hypothetical protein
CP045423.1	Prodigal:002006	CDS	1327785	1330601	.	+	0	ID=GCKFODOM_01247;eC_number=2.7.13.3;Name=rcsC_7;gene=rcsC_7;inference=ab initio prediction:Prodigal:002006,protein motif:HAMAP:MF_00979;locus_tag=GCKFODOM_01247;product=Sensor histidine kinase RcsC
CP045423.1	Prodigal:002006	CDS	1330638	1331039	.	-	0	ID=GCKFODOM_01248;inference=ab initio prediction:Prodigal:002006;locus_tag=GCKFODOM_01248;product=hypothetical protein
CP045423.1	Prodigal:002006	CDS	1331164	1332006	.	+	0	ID=GCKFODOM_01249;inference=ab initio prediction:Prodigal:002006;locus_tag=GCKFODOM_01249;product=hypothetical protein
CP045423.1	Prodigal:002006	CDS	1332141	1333334	.	+	0	ID=GCKFODOM_01250;inference=ab initio prediction:Prodigal:002006;locus_tag=GCKFODOM_01250;product=hypothetical protein
CP045423.1	Prodigal:002006	CDS	1333418	1334818	.	+	0	ID=GCKFODOM_01251;inference=ab initio prediction:Prodigal:002006;locus_tag=GCKFODOM_01251;product=hypothetical protein
CP045423.1	Prodigal:002006	CDS	1334954	1336195	.	+	0	ID=GCKFODOM_01252;inference=ab initio prediction:Prodigal:002006,similar to AA sequence:UniProtKB:A0LNN5;locus_tag=GCKFODOM_01252;product=L-lactate transporter
CP045423.1	Prodigal:002006	CDS	1336281	1337267	.	+	0	ID=GCKFODOM_01253;eC_number=1.3.1.84;Name=acuI;db_xref=COG:COG0604;gene=acuI;inference=ab initio prediction:Prodigal:002006,similar to AA sequence:UniProtKB:Q3J6K9;locus_tag=GCKFODOM_01253;product=Acrylyl-CoA reductase AcuI
CP045423.1	Prodigal:002006	CDS	1337324	1338244	.	-	0	ID=GCKFODOM_01254;Name=hdfR_5;gene=hdfR_5;inference=ab initio prediction:Prodigal:002006,protein motif:HAMAP:MF_01233;locus_tag=GCKFODOM_01254;product=HTH-type transcriptional regulator HdfR
CP045423.1	Prodigal:002006	CDS	1338587	1339573	.	-	0	ID=GCKFODOM_01255;eC_number=2.7.7.87;Name=ywlC;db_xref=COG:COG0009;gene=ywlC;inference=ab initio prediction:Prodigal:002006,similar to AA sequence:UniProtKB:P39153;locus_tag=GCKFODOM_01255;product=Threonylcarbamoyl-AMP synthase
CP045423.1	Prodigal:002006	CDS	1339621	1341444	.	+	0	ID=GCKFODOM_01256;eC_number=1.3.8.-;Name=dmdC_2;db_xref=COG:COG1960;gene=dmdC_2;inference=ab initio prediction:Prodigal:002006,similar to AA sequence:UniProtKB:Q5LLW7;locus_tag=GCKFODOM_01256;product=3-methylmercaptopropionyl-CoA dehydrogenase
CP045423.1	Prodigal:002006	CDS	1341449	1342279	.	+	0	ID=GCKFODOM_01257;eC_number=1.3.1.87;Name=hcaB_1;gene=hcaB_1;inference=ab initio prediction:Prodigal:002006,protein motif:HAMAP:MF_01647;locus_tag=GCKFODOM_01257;product=3-phenylpropionate-dihydrodiol/cinnamic acid-dihydrodiol dehydrogenase
CP045423.1	Prodigal:002006	CDS	1342352	1343341	.	+	0	ID=GCKFODOM_01258;Name=corA;db_xref=COG:COG0598;gene=corA;inference=ab initio prediction:Prodigal:002006,similar to AA sequence:UniProtKB:P0A2R8;locus_tag=GCKFODOM_01258;product=Magnesium transport protein CorA
CP045423.1	Prodigal:002006	CDS	1343372	1344121	.	+	0	ID=GCKFODOM_01259;eC_number=3.4.-.-;Name=yedK;db_xref=COG:COG2135;gene=yedK;inference=ab initio prediction:Prodigal:002006,similar to AA sequence:UniProtKB:P76318;locus_tag=GCKFODOM_01259;product=SOS response-associated protein YedK
CP045423.1	Prodigal:002006	CDS	1344251	1344763	.	+	0	ID=GCKFODOM_01260;inference=ab initio prediction:Prodigal:002006;locus_tag=GCKFODOM_01260;product=hypothetical protein
CP045423.1	Prodigal:002006	CDS	1344948	1345370	.	-	0	ID=GCKFODOM_01261;inference=ab initio prediction:Prodigal:002006;locus_tag=GCKFODOM_01261;product=hypothetical protein
CP045423.1	Prodigal:002006	CDS	1345405	1345683	.	-	0	ID=GCKFODOM_01262;inference=ab initio prediction:Prodigal:002006;locus_tag=GCKFODOM_01262;product=hypothetical protein
CP045423.1	Prodigal:002006	CDS	1345878	1346582	.	-	0	ID=GCKFODOM_01263;inference=ab initio prediction:Prodigal:002006;locus_tag=GCKFODOM_01263;product=hypothetical protein
CP045423.1	Prodigal:002006	CDS	1347063	1347386	.	+	0	ID=GCKFODOM_01264;inference=ab initio prediction:Prodigal:002006;locus_tag=GCKFODOM_01264;product=hypothetical protein
CP045423.1	Prodigal:002006	CDS	1347503	1348786	.	-	0	ID=GCKFODOM_01265;eC_number=2.1.1.190;Name=rlmD;db_xref=COG:COG2265;gene=rlmD;inference=ab initio prediction:Prodigal:002006,similar to AA sequence:UniProtKB:P55135;locus_tag=GCKFODOM_01265;product=23S rRNA (uracil(1939)-C(5))-methyltransferase RlmD
CP045423.1	Prodigal:002006	CDS	1348779	1349507	.	-	0	ID=GCKFODOM_01266;eC_number=2.1.1.226;Name=tlyA;db_xref=COG:COG1189;gene=tlyA;inference=ab initio prediction:Prodigal:002006,similar to AA sequence:UniProtKB:P9WJ63;locus_tag=GCKFODOM_01266;product=16S/23S rRNA (cytidine-2'-O)-methyltransferase TlyA
CP045423.1	Prodigal:002006	CDS	1349530	1351437	.	-	0	ID=GCKFODOM_01267;eC_number=2.2.1.7;Name=dxs_1;db_xref=COG:COG1154;gene=dxs_1;inference=ab initio prediction:Prodigal:002006,similar to AA sequence:UniProtKB:Q9KGU7;locus_tag=GCKFODOM_01267;product=1-deoxy-D-xylulose-5-phosphate synthase
CP045423.1	Prodigal:002006	CDS	1351552	1351800	.	-	0	ID=GCKFODOM_01268;eC_number=3.1.11.6;Name=xseB;db_xref=COG:COG1722;gene=xseB;inference=ab initio prediction:Prodigal:002006,similar to AA sequence:UniProtKB:P0A8G9;locus_tag=GCKFODOM_01268;product=Exodeoxyribonuclease 7 small subunit
CP045423.1	Prodigal:002006	CDS	1351837	1354542	.	-	0	ID=GCKFODOM_01269;inference=ab initio prediction:Prodigal:002006;locus_tag=GCKFODOM_01269;product=hypothetical protein
CP045423.1	Prodigal:002006	CDS	1354599	1355117	.	-	0	ID=GCKFODOM_01270;inference=ab initio prediction:Prodigal:002006;locus_tag=GCKFODOM_01270;product=hypothetical protein
CP045423.1	Prodigal:002006	CDS	1355182	1355784	.	-	0	ID=GCKFODOM_01271;inference=ab initio prediction:Prodigal:002006;locus_tag=GCKFODOM_01271;product=hypothetical protein
CP045423.1	Prodigal:002006	CDS	1355784	1356392	.	-	0	ID=GCKFODOM_01272;eC_number=3.2.2.20;Name=tag;db_xref=COG:COG2818;gene=tag;inference=ab initio prediction:Prodigal:002006,similar to AA sequence:UniProtKB:P05100;locus_tag=GCKFODOM_01272;product=DNA-3-methyladenine glycosylase 1
CP045423.1	Prodigal:002006	CDS	1356448	1357089	.	-	0	ID=GCKFODOM_01273;Name=paiB;db_xref=COG:COG2808;gene=paiB;inference=ab initio prediction:Prodigal:002006,similar to AA sequence:UniProtKB:P21341;locus_tag=GCKFODOM_01273;product=Protease synthase and sporulation protein PAI 2
CP045423.1	Prodigal:002006	CDS	1357209	1359155	.	-	0	ID=GCKFODOM_01274;eC_number=2.7.13.3;Name=rcsC_8;gene=rcsC_8;inference=ab initio prediction:Prodigal:002006,protein motif:HAMAP:MF_00979;locus_tag=GCKFODOM_01274;product=Sensor histidine kinase RcsC
CP045423.1	Prodigal:002006	CDS	1359264	1360142	.	-	0	ID=GCKFODOM_01275;Name=ygfZ;gene=ygfZ;inference=ab initio prediction:Prodigal:002006,protein motif:HAMAP:MF_01175;locus_tag=GCKFODOM_01275;product=tRNA-modifying protein YgfZ
CP045423.1	Prodigal:002006	CDS	1360229	1361563	.	+	0	ID=GCKFODOM_01276;eC_number=3.5.2.-;Name=lhyD;gene=lhyD;inference=ab initio prediction:Prodigal:002006,similar to AA sequence:UniProtKB:P81006;locus_tag=GCKFODOM_01276;product=L-hydantoinase
CP045423.1	Prodigal:002006	CDS	1361645	1362463	.	-	0	ID=GCKFODOM_01277;inference=ab initio prediction:Prodigal:002006;locus_tag=GCKFODOM_01277;product=hypothetical protein
CP045423.1	Prodigal:002006	CDS	1362757	1363014	.	-	0	ID=GCKFODOM_01278;inference=ab initio prediction:Prodigal:002006;locus_tag=GCKFODOM_01278;product=hypothetical protein
CP045423.1	Prodigal:002006	CDS	1363144	1363686	.	-	0	ID=GCKFODOM_01279;inference=ab initio prediction:Prodigal:002006;locus_tag=GCKFODOM_01279;product=hypothetical protein
CP045423.1	Prodigal:002006	CDS	1363683	1364132	.	-	0	ID=GCKFODOM_01280;eC_number=3.6.1.65;Name=nudG_1;db_xref=COG:COG0494;gene=nudG_1;inference=ab initio prediction:Prodigal:002006,similar to AA sequence:UniProtKB:P77788;locus_tag=GCKFODOM_01280;product=CTP pyrophosphohydrolase
CP045423.1	Prodigal:002006	CDS	1364129	1365262	.	-	0	ID=GCKFODOM_01281;inference=ab initio prediction:Prodigal:002006;locus_tag=GCKFODOM_01281;product=hypothetical protein
CP045423.1	Prodigal:002006	CDS	1365337	1366404	.	+	0	ID=GCKFODOM_01282;eC_number=2.3.3.16;Name=citA;db_xref=COG:COG0372;gene=citA;inference=ab initio prediction:Prodigal:002006,similar to AA sequence:UniProtKB:P39119;locus_tag=GCKFODOM_01282;product=Citrate synthase 1
CP045423.1	Prodigal:002006	CDS	1366412	1367122	.	-	0	ID=GCKFODOM_01283;inference=ab initio prediction:Prodigal:002006;locus_tag=GCKFODOM_01283;product=hypothetical protein
CP045423.1	Prodigal:002006	CDS	1367204	1367719	.	-	0	ID=GCKFODOM_01284;Name=petE_2;gene=petE_2;inference=ab initio prediction:Prodigal:002006,protein motif:HAMAP:MF_00566;locus_tag=GCKFODOM_01284;product=Plastocyanin
CP045423.1	Prodigal:002006	CDS	1367716	1368132	.	-	0	ID=GCKFODOM_01285;inference=ab initio prediction:Prodigal:002006;locus_tag=GCKFODOM_01285;product=hypothetical protein
CP045423.1	Prodigal:002006	CDS	1368245	1369000	.	-	0	ID=GCKFODOM_01286;eC_number=1.1.1.100;Name=fabG_3;gene=fabG_3;inference=ab initio prediction:Prodigal:002006,similar to AA sequence:UniProtKB:O67610;locus_tag=GCKFODOM_01286;product=3-oxoacyl-[acyl-carrier-protein] reductase FabG
CP045423.1	Prodigal:002006	CDS	1369164	1369538	.	+	0	ID=GCKFODOM_01287;inference=ab initio prediction:Prodigal:002006;locus_tag=GCKFODOM_01287;product=hypothetical protein
CP045423.1	Prodigal:002006	CDS	1369580	1369786	.	+	0	ID=GCKFODOM_01288;inference=ab initio prediction:Prodigal:002006;locus_tag=GCKFODOM_01288;product=hypothetical protein
CP045423.1	Prodigal:002006	CDS	1369805	1370413	.	-	0	ID=GCKFODOM_01289;eC_number=1.4.3.5;Name=pdxH_1;db_xref=COG:COG0259;gene=pdxH_1;inference=ab initio prediction:Prodigal:002006,similar to AA sequence:UniProtKB:P21159;locus_tag=GCKFODOM_01289;product=Pyridoxine/pyridoxamine 5'-phosphate oxidase
CP045423.1	Prodigal:002006	CDS	1370462	1370980	.	+	0	ID=GCKFODOM_01290;inference=ab initio prediction:Prodigal:002006;locus_tag=GCKFODOM_01290;product=hypothetical protein
CP045423.1	Prodigal:002006	CDS	1371136	1372086	.	+	0	ID=GCKFODOM_01291;Name=cbpA_1;db_xref=COG:COG2214;gene=cbpA_1;inference=ab initio prediction:Prodigal:002006,similar to AA sequence:UniProtKB:P36659;locus_tag=GCKFODOM_01291;product=Curved DNA-binding protein
CP045423.1	Prodigal:002006	CDS	1372205	1373029	.	+	0	ID=GCKFODOM_01292;eC_number=1.3.1.9;Name=fabI_3;db_xref=COG:COG0623;gene=fabI_3;inference=ab initio prediction:Prodigal:002006,similar to AA sequence:UniProtKB:O24990;locus_tag=GCKFODOM_01292;product=Enoyl-[acyl-carrier-protein] reductase [NADH] FabI
CP045423.1	Prodigal:002006	CDS	1373032	1373622	.	+	0	ID=GCKFODOM_01293;eC_number=5.4.2.11;Name=gpmA_2;gene=gpmA_2;inference=ab initio prediction:Prodigal:002006,protein motif:HAMAP:MF_01039;locus_tag=GCKFODOM_01293;product=2%2C3-bisphosphoglycerate-dependent phosphoglycerate mutase
CP045423.1	Prodigal:002006	CDS	1373710	1374102	.	+	0	ID=GCKFODOM_01294;inference=ab initio prediction:Prodigal:002006;locus_tag=GCKFODOM_01294;product=hypothetical protein
CP045423.1	Prodigal:002006	CDS	1374447	1375580	.	+	0	ID=GCKFODOM_01295;eC_number=4.2.3.5;Name=aroC;db_xref=COG:COG0082;gene=aroC;inference=ab initio prediction:Prodigal:002006,similar to AA sequence:UniProtKB:P12008;locus_tag=GCKFODOM_01295;product=Chorismate synthase
CP045423.1	Prodigal:002006	CDS	1375643	1376932	.	+	0	ID=GCKFODOM_01296;Name=ribBA;db_xref=COG:COG0108;gene=ribBA;inference=ab initio prediction:Prodigal:002006,similar to AA sequence:UniProtKB:P9WHF1;locus_tag=GCKFODOM_01296;product=Riboflavin biosynthesis protein RibBA
CP045423.1	Prodigal:002006	CDS	1376948	1377889	.	-	0	ID=GCKFODOM_01297;eC_number=3.5.1.-;db_xref=COG:COG0123;inference=ab initio prediction:Prodigal:002006,similar to AA sequence:UniProtKB:Q9HXM1;locus_tag=GCKFODOM_01297;product=Histone deacetylase-like amidohydrolase
CP045423.1	Prodigal:002006	CDS	1378113	1378700	.	+	0	ID=GCKFODOM_01298;inference=ab initio prediction:Prodigal:002006;locus_tag=GCKFODOM_01298;product=hypothetical protein
CP045423.1	Prodigal:002006	CDS	1378726	1378923	.	-	0	ID=GCKFODOM_01299;inference=ab initio prediction:Prodigal:002006;locus_tag=GCKFODOM_01299;product=hypothetical protein
CP045423.1	Prodigal:002006	CDS	1379130	1379702	.	-	0	ID=GCKFODOM_01300;eC_number=1.6.5.2;Name=chrR;db_xref=COG:COG0431;gene=chrR;inference=ab initio prediction:Prodigal:002006,similar to AA sequence:UniProtKB:Q88FF8;locus_tag=GCKFODOM_01300;product=Quinone reductase
CP045423.1	Prodigal:002006	CDS	1379782	1380243	.	+	0	ID=GCKFODOM_01301;Name=soxR;db_xref=COG:COG0789;gene=soxR;inference=ab initio prediction:Prodigal:002006,similar to AA sequence:UniProtKB:P0ACS2;locus_tag=GCKFODOM_01301;product=Redox-sensitive transcriptional activator SoxR
CP045423.1	Prodigal:002006	CDS	1380259	1381104	.	-	0	ID=GCKFODOM_01302;inference=ab initio prediction:Prodigal:002006;locus_tag=GCKFODOM_01302;product=hypothetical protein
CP045423.1	Prodigal:002006	CDS	1381111	1381746	.	-	0	ID=GCKFODOM_01303;inference=ab initio prediction:Prodigal:002006;locus_tag=GCKFODOM_01303;product=hypothetical protein
CP045423.1	Prodigal:002006	CDS	1381846	1383018	.	+	0	ID=GCKFODOM_01304;inference=ab initio prediction:Prodigal:002006;locus_tag=GCKFODOM_01304;product=hypothetical protein
CP045423.1	Prodigal:002006	CDS	1383073	1384134	.	+	0	ID=GCKFODOM_01305;eC_number=3.4.-.-;Name=bepA_4;gene=bepA_4;inference=ab initio prediction:Prodigal:002006,protein motif:HAMAP:MF_00997;locus_tag=GCKFODOM_01305;product=Beta-barrel assembly-enhancing protease
CP045423.1	Prodigal:002006	CDS	1384134	1384913	.	+	0	ID=GCKFODOM_01306;inference=ab initio prediction:Prodigal:002006;locus_tag=GCKFODOM_01306;product=hypothetical protein
CP045423.1	Prodigal:002006	CDS	1384920	1385834	.	-	0	ID=GCKFODOM_01307;eC_number=3.1.2.6;Name=gloB_1;gene=gloB_1;inference=ab initio prediction:Prodigal:002006,protein motif:HAMAP:MF_01374;locus_tag=GCKFODOM_01307;product=Hydroxyacylglutathione hydrolase
CP045423.1	Prodigal:002006	CDS	1385958	1386566	.	+	0	ID=GCKFODOM_01308;inference=ab initio prediction:Prodigal:002006;locus_tag=GCKFODOM_01308;product=hypothetical protein
CP045423.1	Prodigal:002006	CDS	1386644	1387039	.	-	0	ID=GCKFODOM_01309;inference=ab initio prediction:Prodigal:002006;locus_tag=GCKFODOM_01309;product=hypothetical protein
CP045423.1	Prodigal:002006	CDS	1387153	1387482	.	+	0	ID=GCKFODOM_01310;inference=ab initio prediction:Prodigal:002006;locus_tag=GCKFODOM_01310;product=hypothetical protein
CP045423.1	Prodigal:002006	CDS	1387529	1388230	.	+	0	ID=GCKFODOM_01311;inference=ab initio prediction:Prodigal:002006;locus_tag=GCKFODOM_01311;product=hypothetical protein
CP045423.1	Prodigal:002006	CDS	1388486	1390147	.	-	0	ID=GCKFODOM_01312;inference=ab initio prediction:Prodigal:002006;locus_tag=GCKFODOM_01312;product=hypothetical protein
CP045423.1	Aragorn:001002	tRNA	1390376	1390452	.	-	.	ID=GCKFODOM_01313;inference=COORDINATES:profile:Aragorn:001002;locus_tag=GCKFODOM_01313;product=tRNA-Pro(cgg)
CP045423.1	Aragorn:001002	tRNA	1390607	1390681	.	+	.	ID=GCKFODOM_01314;inference=COORDINATES:profile:Aragorn:001002;locus_tag=GCKFODOM_01314;product=tRNA-Gln(ttg)
CP045423.1	Prodigal:002006	CDS	1391111	1392316	.	+	0	ID=GCKFODOM_01315;inference=ab initio prediction:Prodigal:002006;locus_tag=GCKFODOM_01315;product=hypothetical protein
CP045423.1	Prodigal:002006	CDS	1392368	1393027	.	+	0	ID=GCKFODOM_01316;Name=leuE;db_xref=COG:COG1280;gene=leuE;inference=ab initio prediction:Prodigal:002006,similar to AA sequence:UniProtKB:P76249;locus_tag=GCKFODOM_01316;product=Leucine efflux protein
CP045423.1	Prodigal:002006	CDS	1393119	1394060	.	+	0	ID=GCKFODOM_01317;eC_number=1.8.1.9;Name=trxB_1;db_xref=COG:COG0492;gene=trxB_1;inference=ab initio prediction:Prodigal:002006,similar to AA sequence:UniProtKB:P56431;locus_tag=GCKFODOM_01317;product=Thioredoxin reductase
CP045423.1	Prodigal:002006	CDS	1394082	1395101	.	-	0	ID=GCKFODOM_01318;inference=ab initio prediction:Prodigal:002006;locus_tag=GCKFODOM_01318;product=hypothetical protein
CP045423.1	Prodigal:002006	CDS	1395248	1396597	.	+	0	ID=GCKFODOM_01319;Name=rutG;db_xref=COG:COG2233;gene=rutG;inference=ab initio prediction:Prodigal:002006,similar to AA sequence:UniProtKB:P75892;locus_tag=GCKFODOM_01319;product=Putative pyrimidine permease RutG
CP045423.1	Prodigal:002006	CDS	1396726	1397583	.	+	0	ID=GCKFODOM_01320;eC_number=1.-.-.-;Name=ydaD;gene=ydaD;inference=ab initio prediction:Prodigal:002006,similar to AA sequence:UniProtKB:P80873;locus_tag=GCKFODOM_01320;product=General stress protein 39
CP045423.1	Prodigal:002006	CDS	1397661	1397870	.	-	0	ID=GCKFODOM_01321;inference=ab initio prediction:Prodigal:002006;locus_tag=GCKFODOM_01321;product=hypothetical protein
CP045423.1	Prodigal:002006	CDS	1398067	1398240	.	+	0	ID=GCKFODOM_01322;inference=ab initio prediction:Prodigal:002006;locus_tag=GCKFODOM_01322;product=hypothetical protein
CP045423.1	Prodigal:002006	CDS	1398368	1398913	.	-	0	ID=GCKFODOM_01323;Name=ecfG_1;gene=ecfG_1;inference=ab initio prediction:Prodigal:002006,similar to AA sequence:UniProtKB:B3Q6P8;locus_tag=GCKFODOM_01323;product=ECF RNA polymerase sigma factor EcfG
CP045423.1	Prodigal:002006	CDS	1398910	1399128	.	-	0	ID=GCKFODOM_01324;inference=ab initio prediction:Prodigal:002006;locus_tag=GCKFODOM_01324;product=hypothetical protein
CP045423.1	Prodigal:002006	CDS	1399314	1400117	.	+	0	ID=GCKFODOM_01325;Name=phyR_1;gene=phyR_1;inference=ab initio prediction:Prodigal:002006,similar to AA sequence:UniProtKB:Q0PEV3;locus_tag=GCKFODOM_01325;product=Phyllosphere-induced regulator PhyR
CP045423.1	Prodigal:002006	CDS	1400423	1400857	.	+	0	ID=GCKFODOM_01326;inference=ab initio prediction:Prodigal:002006;locus_tag=GCKFODOM_01326;product=hypothetical protein
CP045423.1	Prodigal:002006	CDS	1400899	1402764	.	+	0	ID=GCKFODOM_01327;Name=yddA;db_xref=COG:COG4178;gene=yddA;inference=ab initio prediction:Prodigal:002006,similar to AA sequence:UniProtKB:P31826;locus_tag=GCKFODOM_01327;product=Inner membrane ABC transporter ATP-binding protein YddA
CP045423.1	Prodigal:002006	CDS	1403086	1403814	.	+	0	ID=GCKFODOM_01328;inference=ab initio prediction:Prodigal:002006;locus_tag=GCKFODOM_01328;product=hypothetical protein
CP045423.1	Prodigal:002006	CDS	1404104	1404340	.	+	0	ID=GCKFODOM_01329;inference=ab initio prediction:Prodigal:002006;locus_tag=GCKFODOM_01329;product=hypothetical protein
CP045423.1	Prodigal:002006	CDS	1404406	1404912	.	+	0	ID=GCKFODOM_01330;inference=ab initio prediction:Prodigal:002006;locus_tag=GCKFODOM_01330;product=hypothetical protein
CP045423.1	Prodigal:002006	CDS	1405203	1405394	.	-	0	ID=GCKFODOM_01331;inference=ab initio prediction:Prodigal:002006;locus_tag=GCKFODOM_01331;product=hypothetical protein
CP045423.1	Prodigal:002006	CDS	1405964	1407445	.	+	0	ID=GCKFODOM_01332;inference=ab initio prediction:Prodigal:002006;locus_tag=GCKFODOM_01332;product=hypothetical protein
CP045423.1	Prodigal:002006	CDS	1407626	1409350	.	+	0	ID=GCKFODOM_01333;eC_number=6.3.5.4;Name=asnB_1;db_xref=COG:COG0367;gene=asnB_1;inference=ab initio prediction:Prodigal:002006,similar to AA sequence:UniProtKB:P9WN33;locus_tag=GCKFODOM_01333;product=Putative asparagine synthetase [glutamine-hydrolyzing]
CP045423.1	Prodigal:002006	CDS	1409634	1411499	.	+	0	ID=GCKFODOM_01334;eC_number=6.3.5.4;Name=asnB_2;db_xref=COG:COG0367;gene=asnB_2;inference=ab initio prediction:Prodigal:002006,similar to AA sequence:UniProtKB:P54420;locus_tag=GCKFODOM_01334;product=Asparagine synthetase [glutamine-hydrolyzing] 1
CP045423.1	Prodigal:002006	CDS	1411515	1412462	.	+	0	ID=GCKFODOM_01335;eC_number=5.1.3.2;db_xref=COG:COG1088;inference=ab initio prediction:Prodigal:002006,similar to AA sequence:UniProtKB:A0R5C5;locus_tag=GCKFODOM_01335;product=UDP-glucose 4-epimerase
CP045423.1	Prodigal:002006	CDS	1412474	1413415	.	+	0	ID=GCKFODOM_01336;eC_number=5.1.3.2;db_xref=COG:COG1088;inference=ab initio prediction:Prodigal:002006,similar to AA sequence:UniProtKB:A0R5C5;locus_tag=GCKFODOM_01336;product=UDP-glucose 4-epimerase
CP045423.1	Prodigal:002006	CDS	1413435	1414508	.	+	0	ID=GCKFODOM_01337;eC_number=4.2.1.46;Name=rfbB;db_xref=COG:COG1088;gene=rfbB;inference=ab initio prediction:Prodigal:002006,similar to AA sequence:UniProtKB:P39630;locus_tag=GCKFODOM_01337;product=dTDP-glucose 4%2C6-dehydratase
CP045423.1	Prodigal:002006	CDS	1414512	1415306	.	+	0	ID=GCKFODOM_01338;inference=ab initio prediction:Prodigal:002006;locus_tag=GCKFODOM_01338;product=hypothetical protein
CP045423.1	Prodigal:002006	CDS	1415317	1416078	.	+	0	ID=GCKFODOM_01339;eC_number=7.5.2.4;Name=tagH;gene=tagH;inference=ab initio prediction:Prodigal:002006,similar to AA sequence:UniProtKB:Q7A713;locus_tag=GCKFODOM_01339;product=Teichoic acids export ATP-binding protein TagH
CP045423.1	Prodigal:002006	CDS	1416132	1416779	.	+	0	ID=GCKFODOM_01340;inference=ab initio prediction:Prodigal:002006;locus_tag=GCKFODOM_01340;product=hypothetical protein
CP045423.1	Prodigal:002006	CDS	1416814	1418883	.	+	0	ID=GCKFODOM_01341;inference=ab initio prediction:Prodigal:002006;locus_tag=GCKFODOM_01341;product=hypothetical protein
CP045423.1	Prodigal:002006	CDS	1419140	1419676	.	+	0	ID=GCKFODOM_01342;inference=ab initio prediction:Prodigal:002006,similar to AA sequence:ISfinder:ISMno21;locus_tag=GCKFODOM_01342;product=IS630 family transposase ISMno21
CP045423.1	Prodigal:002006	CDS	1419865	1420188	.	+	0	ID=GCKFODOM_01343;inference=ab initio prediction:Prodigal:002006,similar to AA sequence:ISfinder:ISMno21;locus_tag=GCKFODOM_01343;product=IS630 family transposase ISMno21
CP045423.1	Prodigal:002006	CDS	1420342	1421244	.	-	0	ID=GCKFODOM_01344;eC_number=2.3.1.-;Name=lpxD_1;gene=lpxD_1;inference=ab initio prediction:Prodigal:002006,similar to AA sequence:UniProtKB:B0VMV2;locus_tag=GCKFODOM_01344;product=UDP-3-O-acylglucosamine N-acyltransferase
CP045423.1	Prodigal:002006	CDS	1421399	1422196	.	-	0	ID=GCKFODOM_01345;db_xref=COG:COG3039;inference=ab initio prediction:Prodigal:002006,similar to AA sequence:ISfinder:ISGdi2;locus_tag=GCKFODOM_01345;product=IS5 family transposase ISGdi2
CP045423.1	Prodigal:002006	CDS	1422443	1422805	.	+	0	ID=GCKFODOM_01346;inference=ab initio prediction:Prodigal:002006;locus_tag=GCKFODOM_01346;product=hypothetical protein
CP045423.1	Prodigal:002006	CDS	1422781	1423209	.	+	0	ID=GCKFODOM_01347;db_xref=COG:COG3039;inference=ab initio prediction:Prodigal:002006,similar to AA sequence:ISfinder:IS869;locus_tag=GCKFODOM_01347;product=IS5 family transposase IS869
CP045423.1	Prodigal:002006	CDS	1423486	1423917	.	+	0	ID=GCKFODOM_01348;Name=hit;db_xref=COG:COG0537;gene=hit;inference=ab initio prediction:Prodigal:002006,similar to AA sequence:UniProtKB:O07513;locus_tag=GCKFODOM_01348;product=Protein hit
CP045423.1	Prodigal:002006	CDS	1424526	1426394	.	+	0	ID=GCKFODOM_01349;inference=ab initio prediction:Prodigal:002006;locus_tag=GCKFODOM_01349;product=hypothetical protein
CP045423.1	Prodigal:002006	CDS	1426463	1427509	.	-	0	ID=GCKFODOM_01350;eC_number=5.1.3.23;Name=wbpI;db_xref=COG:COG0381;gene=wbpI;inference=ab initio prediction:Prodigal:002006,similar to AA sequence:UniProtKB:G3XD61;locus_tag=GCKFODOM_01350;product=UDP-2%2C3-diacetamido-2%2C3-dideoxy-D-glucuronate 2-epimerase
CP045423.1	Prodigal:002006	CDS	1427560	1429044	.	-	0	ID=GCKFODOM_01351;eC_number=2.7.1.30;Name=glpK;db_xref=COG:COG0554;gene=glpK;inference=ab initio prediction:Prodigal:002006,similar to AA sequence:UniProtKB:P9WPK1;locus_tag=GCKFODOM_01351;product=Glycerol kinase
CP045423.1	Prodigal:002006	CDS	1429077	1430597	.	-	0	ID=GCKFODOM_01352;eC_number=1.1.1.402;Name=eryB;db_xref=COG:COG0578;gene=eryB;inference=ab initio prediction:Prodigal:002006,similar to AA sequence:UniProtKB:Q2YIQ2;locus_tag=GCKFODOM_01352;product=D-erythritol 1-phosphate dehydrogenase
CP045423.1	Prodigal:002006	CDS	1430695	1431915	.	-	0	ID=GCKFODOM_01353;inference=ab initio prediction:Prodigal:002006;locus_tag=GCKFODOM_01353;product=hypothetical protein
CP045423.1	Prodigal:002006	CDS	1432236	1433693	.	+	0	ID=GCKFODOM_01354;eC_number=3.6.4.13;Name=rhlE_1;gene=rhlE_1;inference=ab initio prediction:Prodigal:002006,protein motif:HAMAP:MF_00968;locus_tag=GCKFODOM_01354;product=ATP-dependent RNA helicase RhlE
CP045423.1	Prodigal:002006	CDS	1433758	1434132	.	-	0	ID=GCKFODOM_01355;eC_number=5.3.1.32;Name=lsrG;gene=lsrG;inference=ab initio prediction:Prodigal:002006,protein motif:HAMAP:MF_02051;locus_tag=GCKFODOM_01355;product=(4S)-4-hydroxy-5-phosphonooxypentane-2%2C3-dione isomerase
CP045423.1	Prodigal:002006	CDS	1434219	1434740	.	-	0	ID=GCKFODOM_01356;inference=ab initio prediction:Prodigal:002006;locus_tag=GCKFODOM_01356;product=hypothetical protein
CP045423.1	Prodigal:002006	CDS	1434838	1435887	.	+	0	ID=GCKFODOM_01357;inference=ab initio prediction:Prodigal:002006;locus_tag=GCKFODOM_01357;product=hypothetical protein
CP045423.1	Prodigal:002006	CDS	1435881	1436915	.	+	0	ID=GCKFODOM_01358;eC_number=2.4.1.250;Name=mshA_5;gene=mshA_5;inference=ab initio prediction:Prodigal:002006,protein motif:HAMAP:MF_01695;locus_tag=GCKFODOM_01358;product=D-inositol-3-phosphate glycosyltransferase
CP045423.1	Prodigal:002006	CDS	1436912	1437889	.	+	0	ID=GCKFODOM_01359;inference=ab initio prediction:Prodigal:002006;locus_tag=GCKFODOM_01359;product=hypothetical protein
CP045423.1	Prodigal:002006	CDS	1437883	1439046	.	-	0	ID=GCKFODOM_01360;inference=ab initio prediction:Prodigal:002006;locus_tag=GCKFODOM_01360;product=hypothetical protein
CP045423.1	Prodigal:002006	CDS	1439043	1440062	.	-	0	ID=GCKFODOM_01361;Name=dppB_4;db_xref=COG:COG0601;gene=dppB_4;inference=ab initio prediction:Prodigal:002006,similar to AA sequence:UniProtKB:P0AEF8;locus_tag=GCKFODOM_01361;product=Dipeptide transport system permease protein DppB
CP045423.1	Prodigal:002006	CDS	1440059	1441975	.	-	0	ID=GCKFODOM_01362;inference=ab initio prediction:Prodigal:002006;locus_tag=GCKFODOM_01362;product=hypothetical protein
CP045423.1	Prodigal:002006	CDS	1441975	1443840	.	-	0	ID=GCKFODOM_01363;eC_number=7.4.2.10;Name=gsiA_2;db_xref=COG:COG1123;gene=gsiA_2;inference=ab initio prediction:Prodigal:002006,similar to AA sequence:UniProtKB:P75796;locus_tag=GCKFODOM_01363;product=Glutathione import ATP-binding protein GsiA
CP045423.1	Prodigal:002006	CDS	1443881	1445815	.	-	0	ID=GCKFODOM_01364;eC_number=2.4.1.227;Name=murG_1;gene=murG_1;inference=ab initio prediction:Prodigal:002006,protein motif:HAMAP:MF_00033;locus_tag=GCKFODOM_01364;product=UDP-N-acetylglucosamine--N-acetylmuramyl-(pentapeptide) pyrophosphoryl-undecaprenol N-acetylglucosamine transferase
CP045423.1	Prodigal:002006	CDS	1445812	1446945	.	-	0	ID=GCKFODOM_01365;eC_number=2.4.1.250;Name=mshA_6;gene=mshA_6;inference=ab initio prediction:Prodigal:002006,protein motif:HAMAP:MF_01695;locus_tag=GCKFODOM_01365;product=D-inositol-3-phosphate glycosyltransferase
CP045423.1	Prodigal:002006	CDS	1446942	1448219	.	-	0	ID=GCKFODOM_01366;eC_number=2.4.1.250;Name=mshA_7;gene=mshA_7;inference=ab initio prediction:Prodigal:002006,protein motif:HAMAP:MF_01695;locus_tag=GCKFODOM_01366;product=D-inositol-3-phosphate glycosyltransferase
CP045423.1	Prodigal:002006	CDS	1448229	1449473	.	-	0	ID=GCKFODOM_01367;inference=ab initio prediction:Prodigal:002006;locus_tag=GCKFODOM_01367;product=hypothetical protein
CP045423.1	Prodigal:002006	CDS	1449653	1452364	.	+	0	ID=GCKFODOM_01368;inference=ab initio prediction:Prodigal:002006;locus_tag=GCKFODOM_01368;product=hypothetical protein
CP045423.1	Prodigal:002006	CDS	1452361	1452807	.	+	0	ID=GCKFODOM_01369;db_xref=COG:COG0664;inference=ab initio prediction:Prodigal:002006,similar to AA sequence:UniProtKB:P9WIY7;locus_tag=GCKFODOM_01369;product=putative NTE family protein
CP045423.1	Prodigal:002006	CDS	1453120	1454148	.	+	0	ID=GCKFODOM_01370;inference=ab initio prediction:Prodigal:002006;locus_tag=GCKFODOM_01370;product=hypothetical protein
CP045423.1	Prodigal:002006	CDS	1454179	1454415	.	-	0	ID=GCKFODOM_01371;inference=ab initio prediction:Prodigal:002006;locus_tag=GCKFODOM_01371;product=hypothetical protein
CP045423.1	Prodigal:002006	CDS	1454509	1455816	.	-	0	ID=GCKFODOM_01372;eC_number=1.1.1.22;Name=rkpK_1;db_xref=COG:COG1004;gene=rkpK_1;inference=ab initio prediction:Prodigal:002006,similar to AA sequence:UniProtKB:O54068;locus_tag=GCKFODOM_01372;product=UDP-glucose 6-dehydrogenase
CP045423.1	Prodigal:002006	CDS	1456007	1457014	.	+	0	ID=GCKFODOM_01373;inference=ab initio prediction:Prodigal:002006;locus_tag=GCKFODOM_01373;product=hypothetical protein
CP045423.1	Prodigal:002006	CDS	1457051	1458037	.	-	0	ID=GCKFODOM_01374;eC_number=3.6.-.-;db_xref=COG:COG1703;inference=ab initio prediction:Prodigal:002006,similar to AA sequence:UniProtKB:P9WPZ1;locus_tag=GCKFODOM_01374;product=putative GTPase
CP045423.1	Prodigal:002006	CDS	1458232	1459212	.	+	0	ID=GCKFODOM_01375;inference=ab initio prediction:Prodigal:002006;locus_tag=GCKFODOM_01375;product=hypothetical protein
CP045423.1	Prodigal:002006	CDS	1459386	1461506	.	-	0	ID=GCKFODOM_01376;eC_number=5.4.99.2;Name=mutB;db_xref=COG:COG1884;gene=mutB;inference=ab initio prediction:Prodigal:002006,similar to AA sequence:UniProtKB:P9WJK5;locus_tag=GCKFODOM_01376;product=putative methylmalonyl-CoA mutase large subunit
CP045423.1	Prodigal:002006	CDS	1461712	1463586	.	-	0	ID=GCKFODOM_01377;eC_number=5.4.99.2;Name=mutA;db_xref=COG:COG1884;gene=mutA;inference=ab initio prediction:Prodigal:002006,similar to AA sequence:UniProtKB:P11652;locus_tag=GCKFODOM_01377;product=Methylmalonyl-CoA mutase small subunit
CP045423.1	Prodigal:002006	CDS	1463674	1464585	.	-	0	ID=GCKFODOM_01378;Name=hdfR_6;gene=hdfR_6;inference=ab initio prediction:Prodigal:002006,protein motif:HAMAP:MF_01233;locus_tag=GCKFODOM_01378;product=HTH-type transcriptional regulator HdfR
CP045423.1	Prodigal:002006	CDS	1464715	1465335	.	+	0	ID=GCKFODOM_01379;eC_number=2.5.1.18;Name=gstB_1;db_xref=COG:COG0625;gene=gstB_1;inference=ab initio prediction:Prodigal:002006,similar to AA sequence:UniProtKB:P15214;locus_tag=GCKFODOM_01379;product=Glutathione S-transferase GST-6.0
CP045423.1	Prodigal:002006	CDS	1465418	1465795	.	-	0	ID=GCKFODOM_01380;inference=ab initio prediction:Prodigal:002006;locus_tag=GCKFODOM_01380;product=hypothetical protein
CP045423.1	Prodigal:002006	CDS	1465916	1467454	.	+	0	ID=GCKFODOM_01381;inference=ab initio prediction:Prodigal:002006;locus_tag=GCKFODOM_01381;product=hypothetical protein
CP045423.1	Prodigal:002006	CDS	1467718	1469100	.	+	0	ID=GCKFODOM_01382;eC_number=3.5.1.18;Name=dapE_1;gene=dapE_1;inference=ab initio prediction:Prodigal:002006,protein motif:HAMAP:MF_01690;locus_tag=GCKFODOM_01382;product=Succinyl-diaminopimelate desuccinylase
CP045423.1	Prodigal:002006	CDS	1469311	1469985	.	-	0	ID=GCKFODOM_01383;eC_number=3.8.1.2;Name=hdl IVa;gene=hdl IVa;inference=ab initio prediction:Prodigal:002006,similar to AA sequence:UniProtKB:Q51645;locus_tag=GCKFODOM_01383;product=(S)-2-haloacid dehalogenase 4A
CP045423.1	Prodigal:002006	CDS	1470144	1471019	.	+	0	ID=GCKFODOM_01384;eC_number=2.6.1.42;Name=ilvE_1;db_xref=COG:COG0115;gene=ilvE_1;inference=ab initio prediction:Prodigal:002006,similar to AA sequence:UniProtKB:P0AB80;locus_tag=GCKFODOM_01384;product=Branched-chain-amino-acid aminotransferase
CP045423.1	Prodigal:002006	CDS	1471214	1472662	.	+	0	ID=GCKFODOM_01385;Name=ycjX;db_xref=COG:COG3106;gene=ycjX;inference=ab initio prediction:Prodigal:002006,similar to AA sequence:UniProtKB:P76046;locus_tag=GCKFODOM_01385;product=putative protein YcjX
CP045423.1	Prodigal:002006	CDS	1472659	1473645	.	+	0	ID=GCKFODOM_01386;inference=ab initio prediction:Prodigal:002006;locus_tag=GCKFODOM_01386;product=hypothetical protein
CP045423.1	Prodigal:002006	CDS	1473684	1474532	.	-	0	ID=GCKFODOM_01387;Name=cph2;gene=cph2;inference=ab initio prediction:Prodigal:002006,similar to AA sequence:UniProtKB:Q55434;locus_tag=GCKFODOM_01387;product=Phytochrome-like protein cph2
CP045423.1	Prodigal:002006	CDS	1474850	1476223	.	+	0	ID=GCKFODOM_01388;eC_number=2.3.1.-;Name=patA;db_xref=COG:COG1696;gene=patA;inference=ab initio prediction:Prodigal:002006,similar to AA sequence:UniProtKB:O25526;locus_tag=GCKFODOM_01388;product=Peptidoglycan O-acetyltransferase
CP045423.1	Prodigal:002006	CDS	1476198	1477247	.	+	0	ID=GCKFODOM_01389;inference=ab initio prediction:Prodigal:002006;locus_tag=GCKFODOM_01389;product=hypothetical protein
CP045423.1	Prodigal:002006	CDS	1477464	1477829	.	+	0	ID=GCKFODOM_01390;Name=dksA;db_xref=COG:COG1734;gene=dksA;inference=ab initio prediction:Prodigal:002006,similar to AA sequence:UniProtKB:P0ABS1;locus_tag=GCKFODOM_01390;product=RNA polymerase-binding transcription factor DksA
CP045423.1	Prodigal:002006	CDS	1477912	1479132	.	-	0	ID=GCKFODOM_01391;inference=ab initio prediction:Prodigal:002006;locus_tag=GCKFODOM_01391;product=hypothetical protein
CP045423.1	Prodigal:002006	CDS	1479441	1480556	.	-	0	ID=GCKFODOM_01392;inference=ab initio prediction:Prodigal:002006;locus_tag=GCKFODOM_01392;product=hypothetical protein
CP045423.1	Prodigal:002006	CDS	1480575	1482545	.	-	0	ID=GCKFODOM_01393;inference=ab initio prediction:Prodigal:002006;locus_tag=GCKFODOM_01393;product=hypothetical protein
CP045423.1	Prodigal:002006	CDS	1482546	1483751	.	-	0	ID=GCKFODOM_01394;Name=smc_3;gene=smc_3;inference=ab initio prediction:Prodigal:002006,protein motif:HAMAP:MF_01894;locus_tag=GCKFODOM_01394;product=Chromosome partition protein Smc
CP045423.1	Prodigal:002006	CDS	1484176	1484595	.	+	0	ID=GCKFODOM_01395;inference=ab initio prediction:Prodigal:002006;locus_tag=GCKFODOM_01395;product=hypothetical protein
CP045423.1	Prodigal:002006	CDS	1484927	1487464	.	+	0	ID=GCKFODOM_01396;Name=cckA;gene=cckA;inference=ab initio prediction:Prodigal:002006,similar to AA sequence:UniProtKB:P0DOA0;locus_tag=GCKFODOM_01396;product=Sensor kinase CckA
CP045423.1	Prodigal:002006	CDS	1487521	1488054	.	-	0	ID=GCKFODOM_01397;inference=ab initio prediction:Prodigal:002006;locus_tag=GCKFODOM_01397;product=hypothetical protein
CP045423.1	Prodigal:002006	CDS	1488051	1488416	.	-	0	ID=GCKFODOM_01398;inference=ab initio prediction:Prodigal:002006;locus_tag=GCKFODOM_01398;product=hypothetical protein
CP045423.1	Prodigal:002006	CDS	1488510	1489667	.	-	0	ID=GCKFODOM_01399;eC_number=6.3.1.-;Name=yjfC;db_xref=COG:COG0754;gene=yjfC;inference=ab initio prediction:Prodigal:002006,similar to AA sequence:UniProtKB:P33222;locus_tag=GCKFODOM_01399;product=Putative acid--amine ligase YjfC
CP045423.1	Prodigal:002006	CDS	1489667	1490233	.	-	0	ID=GCKFODOM_01400;inference=ab initio prediction:Prodigal:002006;locus_tag=GCKFODOM_01400;product=hypothetical protein
CP045423.1	Prodigal:002006	CDS	1490245	1490649	.	-	0	ID=GCKFODOM_01401;inference=ab initio prediction:Prodigal:002006,similar to AA sequence:UniProtKB:P0AF80;locus_tag=GCKFODOM_01401;note=UPF0719 inner membrane protein YjfL;product=hypothetical protein
CP045423.1	Prodigal:002006	CDS	1490915	1492006	.	+	0	ID=GCKFODOM_01402;Name=recA;gene=recA;inference=ab initio prediction:Prodigal:002006,similar to AA sequence:UniProtKB:Q2YRU7;locus_tag=GCKFODOM_01402;product=Protein RecA
CP045423.1	Prodigal:002006	CDS	1492182	1492916	.	-	0	ID=GCKFODOM_01403;Name=yiiM;db_xref=COG:COG2258;gene=yiiM;inference=ab initio prediction:Prodigal:002006,similar to AA sequence:UniProtKB:P32157;locus_tag=GCKFODOM_01403;product=Protein YiiM
CP045423.1	Prodigal:002006	CDS	1493001	1493732	.	-	0	ID=GCKFODOM_01404;inference=ab initio prediction:Prodigal:002006;locus_tag=GCKFODOM_01404;product=hypothetical protein
CP045423.1	Prodigal:002006	CDS	1493833	1494417	.	+	0	ID=GCKFODOM_01405;inference=ab initio prediction:Prodigal:002006;locus_tag=GCKFODOM_01405;product=hypothetical protein
CP045423.1	Prodigal:002006	CDS	1494551	1497202	.	+	0	ID=GCKFODOM_01406;eC_number=6.1.1.7;Name=alaS_1;db_xref=COG:COG0013;gene=alaS_1;inference=ab initio prediction:Prodigal:002006,similar to AA sequence:UniProtKB:P00957;locus_tag=GCKFODOM_01406;product=Alanine--tRNA ligase
CP045423.1	Prodigal:002006	CDS	1497216	1498385	.	+	0	ID=GCKFODOM_01407;inference=ab initio prediction:Prodigal:002006;locus_tag=GCKFODOM_01407;product=hypothetical protein
CP045423.1	Prodigal:002006	CDS	1498510	1499274	.	+	0	ID=GCKFODOM_01408;eC_number=1.1.1.385;Name=bacC;gene=bacC;inference=ab initio prediction:Prodigal:002006,similar to AA sequence:UniProtKB:Q8KWT4;locus_tag=GCKFODOM_01408;product=Dihydroanticapsin 7-dehydrogenase
CP045423.1	Prodigal:002006	CDS	1499384	1499578	.	-	0	ID=GCKFODOM_01409;inference=ab initio prediction:Prodigal:002006;locus_tag=GCKFODOM_01409;product=hypothetical protein
CP045423.1	Prodigal:002006	CDS	1499767	1500981	.	-	0	ID=GCKFODOM_01410;eC_number=1.1.1.42;Name=icd;db_xref=COG:COG0538;gene=icd;inference=ab initio prediction:Prodigal:002006,similar to AA sequence:UniProtKB:P9WKL1;locus_tag=GCKFODOM_01410;product=Isocitrate dehydrogenase [NADP]
CP045423.1	Prodigal:002006	CDS	1501090	1501476	.	-	0	ID=GCKFODOM_01411;inference=ab initio prediction:Prodigal:002006;locus_tag=GCKFODOM_01411;product=hypothetical protein
CP045423.1	Prodigal:002006	CDS	1501591	1502472	.	-	0	ID=GCKFODOM_01412;inference=ab initio prediction:Prodigal:002006;locus_tag=GCKFODOM_01412;product=hypothetical protein
CP045423.1	Prodigal:002006	CDS	1502553	1503056	.	+	0	ID=GCKFODOM_01413;inference=ab initio prediction:Prodigal:002006;locus_tag=GCKFODOM_01413;product=hypothetical protein
CP045423.1	Prodigal:002006	CDS	1503118	1503849	.	+	0	ID=GCKFODOM_01414;eC_number=2.1.1.-;Name=trmJ;gene=trmJ;inference=ab initio prediction:Prodigal:002006,similar to AA sequence:UniProtKB:A0A0H2ZF87;locus_tag=GCKFODOM_01414;product=tRNA (cytidine/uridine/adenosine-2'-O-)-methyltransferase TrmJ
CP045423.1	Prodigal:002006	CDS	1503911	1505113	.	+	0	ID=GCKFODOM_01415;inference=ab initio prediction:Prodigal:002006;locus_tag=GCKFODOM_01415;product=hypothetical protein
CP045423.1	Prodigal:002006	CDS	1505136	1505999	.	+	0	ID=GCKFODOM_01416;eC_number=5.1.1.3;Name=murI;db_xref=COG:COG0796;gene=murI;inference=ab initio prediction:Prodigal:002006,similar to AA sequence:UniProtKB:P22634;locus_tag=GCKFODOM_01416;product=Glutamate racemase
CP045423.1	Prodigal:002006	CDS	1506012	1507538	.	-	0	ID=GCKFODOM_01417;Name=murJ_2;db_xref=COG:COG0728;gene=murJ_2;inference=ab initio prediction:Prodigal:002006,similar to AA sequence:UniProtKB:P37169;locus_tag=GCKFODOM_01417;product=putative lipid II flippase MurJ
CP045423.1	Prodigal:002006	CDS	1507542	1508528	.	-	0	ID=GCKFODOM_01418;eC_number=2.4.-.-;inference=ab initio prediction:Prodigal:002006,similar to AA sequence:UniProtKB:Q55487;locus_tag=GCKFODOM_01418;product=putative glycosyltransferase
CP045423.1	Prodigal:002006	CDS	1508637	1509512	.	+	0	ID=GCKFODOM_01419;eC_number=3.5.1.105;Name=chbG;db_xref=COG:COG3394;gene=chbG;inference=ab initio prediction:Prodigal:002006,similar to AA sequence:UniProtKB:P37794;locus_tag=GCKFODOM_01419;product=Chitooligosaccharide deacetylase ChbG
CP045423.1	Prodigal:002006	CDS	1509634	1511454	.	-	0	ID=GCKFODOM_01420;inference=ab initio prediction:Prodigal:002006;locus_tag=GCKFODOM_01420;product=hypothetical protein
CP045423.1	Prodigal:002006	CDS	1511842	1512051	.	+	0	ID=GCKFODOM_01421;inference=ab initio prediction:Prodigal:002006;locus_tag=GCKFODOM_01421;product=hypothetical protein
CP045423.1	Prodigal:002006	CDS	1512065	1512178	.	+	0	ID=GCKFODOM_01422;inference=ab initio prediction:Prodigal:002006;locus_tag=GCKFODOM_01422;product=hypothetical protein
CP045423.1	Prodigal:002006	CDS	1512154	1513104	.	-	0	ID=GCKFODOM_01423;eC_number=2.1.1.297;Name=prmC_1;gene=prmC_1;inference=ab initio prediction:Prodigal:002006,protein motif:HAMAP:MF_02126;locus_tag=GCKFODOM_01423;product=Release factor glutamine methyltransferase
CP045423.1	Prodigal:002006	CDS	1513311	1514576	.	-	0	ID=GCKFODOM_01424;eC_number=2.1.1.222;Name=COQ3_3;gene=COQ3_3;inference=ab initio prediction:Prodigal:002006,protein motif:HAMAP:MF_00472;locus_tag=GCKFODOM_01424;product=Ubiquinone biosynthesis O-methyltransferase%2C mitochondrial
CP045423.1	Prodigal:002006	CDS	1514700	1517090	.	-	0	ID=GCKFODOM_01425;eC_number=3.6.4.12;Name=uvrD;db_xref=COG:COG0210;gene=uvrD;inference=ab initio prediction:Prodigal:002006,similar to AA sequence:UniProtKB:P03018;locus_tag=GCKFODOM_01425;product=DNA helicase II
CP045423.1	Prodigal:002006	CDS	1517211	1517492	.	+	0	ID=GCKFODOM_01426;inference=ab initio prediction:Prodigal:002006;locus_tag=GCKFODOM_01426;product=hypothetical protein
CP045423.1	Prodigal:002006	CDS	1517514	1518068	.	-	0	ID=GCKFODOM_01427;inference=ab initio prediction:Prodigal:002006;locus_tag=GCKFODOM_01427;product=hypothetical protein
CP045423.1	Prodigal:002006	CDS	1518247	1519662	.	+	0	ID=GCKFODOM_01428;eC_number=1.-.-.-;db_xref=COG:COG0277;inference=ab initio prediction:Prodigal:002006,similar to AA sequence:UniProtKB:P9WIT1;locus_tag=GCKFODOM_01428;product=putative FAD-linked oxidoreductase
CP045423.1	Prodigal:002006	CDS	1519747	1523325	.	+	0	ID=GCKFODOM_01429;inference=ab initio prediction:Prodigal:002006;locus_tag=GCKFODOM_01429;product=hypothetical protein
CP045423.1	Prodigal:002006	CDS	1523303	1523539	.	-	0	ID=GCKFODOM_01430;inference=ab initio prediction:Prodigal:002006;locus_tag=GCKFODOM_01430;product=hypothetical protein
CP045423.1	Prodigal:002006	CDS	1523541	1523726	.	-	0	ID=GCKFODOM_01431;inference=ab initio prediction:Prodigal:002006;locus_tag=GCKFODOM_01431;product=hypothetical protein
CP045423.1	Prodigal:002006	CDS	1523740	1525131	.	-	0	ID=GCKFODOM_01432;eC_number=4.2.1.2;Name=fumC;db_xref=COG:COG0114;gene=fumC;inference=ab initio prediction:Prodigal:002006,similar to AA sequence:UniProtKB:Q92PB6;locus_tag=GCKFODOM_01432;product=Fumarate hydratase class II
CP045423.1	Prodigal:002006	CDS	1525207	1526685	.	+	0	ID=GCKFODOM_01433;inference=ab initio prediction:Prodigal:002006;locus_tag=GCKFODOM_01433;product=hypothetical protein
CP045423.1	Prodigal:002006	CDS	1526713	1527312	.	-	0	ID=GCKFODOM_01434;inference=ab initio prediction:Prodigal:002006;locus_tag=GCKFODOM_01434;product=hypothetical protein
CP045423.1	Aragorn:001002	tmRNA	1527337	1527670	.	-	.	ID=GCKFODOM_01435;Name=ssrA;gene=ssrA;inference=COORDINATES:profile:Aragorn:001002;locus_tag=GCKFODOM_01435;product=transfer-messenger RNA%2C SsrA
CP045423.1	Prodigal:002006	CDS	1527781	1528575	.	+	0	ID=GCKFODOM_01436;eC_number=2.1.1.45;Name=thyA;db_xref=COG:COG0207;gene=thyA;inference=ab initio prediction:Prodigal:002006,similar to AA sequence:UniProtKB:P67042;locus_tag=GCKFODOM_01436;product=Thymidylate synthase
CP045423.1	Prodigal:002006	CDS	1528580	1528885	.	+	0	ID=GCKFODOM_01437;inference=ab initio prediction:Prodigal:002006;locus_tag=GCKFODOM_01437;product=hypothetical protein
CP045423.1	Prodigal:002006	CDS	1528882	1529424	.	+	0	ID=GCKFODOM_01438;inference=ab initio prediction:Prodigal:002006;locus_tag=GCKFODOM_01438;product=hypothetical protein
CP045423.1	Prodigal:002006	CDS	1529563	1530075	.	+	0	ID=GCKFODOM_01439;eC_number=1.5.1.3;Name=dhfrIII;gene=dhfrIII;inference=ab initio prediction:Prodigal:002006,similar to AA sequence:UniProtKB:P12833;locus_tag=GCKFODOM_01439;product=Dihydrofolate reductase type 3
CP045423.1	Prodigal:002006	CDS	1530211	1531350	.	+	0	ID=GCKFODOM_01440;Name=hflK;db_xref=COG:COG0330;gene=hflK;inference=ab initio prediction:Prodigal:002006,similar to AA sequence:UniProtKB:P0ABC7;locus_tag=GCKFODOM_01440;product=Modulator of FtsH protease HflK
CP045423.1	Prodigal:002006	CDS	1531347	1532270	.	+	0	ID=GCKFODOM_01441;Name=hflC;db_xref=COG:COG0330;gene=hflC;inference=ab initio prediction:Prodigal:002006,similar to AA sequence:UniProtKB:P0ABC3;locus_tag=GCKFODOM_01441;product=Modulator of FtsH protease HflC
CP045423.1	Prodigal:002006	CDS	1532278	1532469	.	+	0	ID=GCKFODOM_01442;inference=ab initio prediction:Prodigal:002006;locus_tag=GCKFODOM_01442;product=hypothetical protein
CP045423.1	Prodigal:002006	CDS	1532682	1534184	.	+	0	ID=GCKFODOM_01443;eC_number=3.4.21.107;Name=degP_1;db_xref=COG:COG0265;gene=degP_1;inference=ab initio prediction:Prodigal:002006,similar to AA sequence:UniProtKB:P0C0V0;locus_tag=GCKFODOM_01443;product=Periplasmic serine endoprotease DegP
CP045423.1	Prodigal:002006	CDS	1534272	1535177	.	-	0	ID=GCKFODOM_01444;inference=ab initio prediction:Prodigal:002006;locus_tag=GCKFODOM_01444;product=hypothetical protein
CP045423.1	Prodigal:002006	CDS	1535192	1536115	.	+	0	ID=GCKFODOM_01445;eC_number=2.5.1.75;Name=miaA;db_xref=COG:COG0324;gene=miaA;inference=ab initio prediction:Prodigal:002006,similar to AA sequence:UniProtKB:P16384;locus_tag=GCKFODOM_01445;product=tRNA dimethylallyltransferase
CP045423.1	Prodigal:002006	CDS	1536119	1537561	.	-	0	ID=GCKFODOM_01446;inference=ab initio prediction:Prodigal:002006;locus_tag=GCKFODOM_01446;product=hypothetical protein
CP045423.1	Prodigal:002006	CDS	1537632	1538459	.	-	0	ID=GCKFODOM_01447;inference=ab initio prediction:Prodigal:002006;locus_tag=GCKFODOM_01447;product=hypothetical protein
CP045423.1	Prodigal:002006	CDS	1538734	1540506	.	+	0	ID=GCKFODOM_01448;eC_number=2.2.1.6;Name=ilvI;db_xref=COG:COG0028;gene=ilvI;inference=ab initio prediction:Prodigal:002006,similar to AA sequence:UniProtKB:P00893;locus_tag=GCKFODOM_01448;product=Acetolactate synthase isozyme 3 large subunit
CP045423.1	Prodigal:002006	CDS	1540560	1541240	.	+	0	ID=GCKFODOM_01449;inference=ab initio prediction:Prodigal:002006;locus_tag=GCKFODOM_01449;product=hypothetical protein
CP045423.1	Prodigal:002006	CDS	1541295	1541837	.	+	0	ID=GCKFODOM_01450;eC_number=2.2.1.6;Name=ilvH;db_xref=COG:COG0440;gene=ilvH;inference=ab initio prediction:Prodigal:002006,similar to AA sequence:UniProtKB:A0QUX7;locus_tag=GCKFODOM_01450;product=Acetolactate synthase small subunit
CP045423.1	Prodigal:002006	CDS	1541834	1542337	.	+	0	ID=GCKFODOM_01451;inference=ab initio prediction:Prodigal:002006;locus_tag=GCKFODOM_01451;product=hypothetical protein
CP045423.1	Prodigal:002006	CDS	1542349	1542897	.	-	0	ID=GCKFODOM_01452;inference=ab initio prediction:Prodigal:002006;locus_tag=GCKFODOM_01452;product=hypothetical protein
CP045423.1	Prodigal:002006	CDS	1542933	1543340	.	-	0	ID=GCKFODOM_01453;inference=ab initio prediction:Prodigal:002006;locus_tag=GCKFODOM_01453;product=hypothetical protein
CP045423.1	Prodigal:002006	CDS	1543551	1544570	.	+	0	ID=GCKFODOM_01454;eC_number=1.1.1.86;Name=ilvC;db_xref=COG:COG0059;gene=ilvC;inference=ab initio prediction:Prodigal:002006,similar to AA sequence:UniProtKB:Q9HVA2;locus_tag=GCKFODOM_01454;product=Ketol-acid reductoisomerase (NADP(+))
CP045423.1	Prodigal:002006	CDS	1544822	1545178	.	-	0	ID=GCKFODOM_01455;inference=ab initio prediction:Prodigal:002006;locus_tag=GCKFODOM_01455;product=hypothetical protein
CP045423.1	Prodigal:002006	CDS	1545292	1545447	.	-	0	ID=GCKFODOM_01456;inference=ab initio prediction:Prodigal:002006;locus_tag=GCKFODOM_01456;product=hypothetical protein
CP045423.1	Prodigal:002006	CDS	1545515	1546036	.	-	0	ID=GCKFODOM_01457;Name=yabI_1;db_xref=COG:COG0586;gene=yabI_1;inference=ab initio prediction:Prodigal:002006,similar to AA sequence:UniProtKB:P30149;locus_tag=GCKFODOM_01457;product=Inner membrane protein YabI
CP045423.1	Prodigal:002006	CDS	1546180	1547028	.	+	0	ID=GCKFODOM_01458;eC_number=2.7.1.35;Name=pdxY;db_xref=COG:COG2240;gene=pdxY;inference=ab initio prediction:Prodigal:002006,similar to AA sequence:UniProtKB:Q7CIR8;locus_tag=GCKFODOM_01458;product=Pyridoxal kinase PdxY
CP045423.1	Prodigal:002006	CDS	1547032	1547937	.	+	0	ID=GCKFODOM_01459;eC_number=5.3.3.17;Name=phzF;gene=phzF;inference=ab initio prediction:Prodigal:002006,similar to AA sequence:UniProtKB:Q51792;locus_tag=GCKFODOM_01459;product=Trans-2%2C3-dihydro-3-hydroxyanthranilate isomerase
CP045423.1	Prodigal:002006	CDS	1547934	1548659	.	+	0	ID=GCKFODOM_01460;inference=ab initio prediction:Prodigal:002006;locus_tag=GCKFODOM_01460;product=hypothetical protein
CP045423.1	Prodigal:002006	CDS	1548650	1548970	.	-	0	ID=GCKFODOM_01461;inference=ab initio prediction:Prodigal:002006;locus_tag=GCKFODOM_01461;product=hypothetical protein
CP045423.1	Prodigal:002006	CDS	1549162	1549629	.	-	0	ID=GCKFODOM_01462;inference=ab initio prediction:Prodigal:002006;locus_tag=GCKFODOM_01462;product=hypothetical protein
CP045423.1	Prodigal:002006	CDS	1549866	1550288	.	+	0	ID=GCKFODOM_01463;inference=ab initio prediction:Prodigal:002006;locus_tag=GCKFODOM_01463;product=hypothetical protein
CP045423.1	Prodigal:002006	CDS	1550628	1552190	.	+	0	ID=GCKFODOM_01464;eC_number=2.3.3.13;Name=leuA;db_xref=COG:COG0119;gene=leuA;inference=ab initio prediction:Prodigal:002006,similar to AA sequence:UniProtKB:Q9JZG1;locus_tag=GCKFODOM_01464;product=2-isopropylmalate synthase
CP045423.1	Prodigal:002006	CDS	1552625	1553734	.	-	0	ID=GCKFODOM_01465;eC_number=1.1.1.2;Name=adhC2;db_xref=COG:COG1064;gene=adhC2;inference=ab initio prediction:Prodigal:002006,similar to AA sequence:UniProtKB:P0CH37;locus_tag=GCKFODOM_01465;product=NADP-dependent alcohol dehydrogenase C 2
CP045423.1	Prodigal:002006	CDS	1553804	1554202	.	-	0	ID=GCKFODOM_01466;inference=ab initio prediction:Prodigal:002006;locus_tag=GCKFODOM_01466;product=hypothetical protein
CP045423.1	Prodigal:002006	CDS	1554426	1554686	.	-	0	ID=GCKFODOM_01467;inference=ab initio prediction:Prodigal:002006;locus_tag=GCKFODOM_01467;product=hypothetical protein
CP045423.1	Prodigal:002006	CDS	1554829	1555746	.	+	0	ID=GCKFODOM_01468;inference=ab initio prediction:Prodigal:002006;locus_tag=GCKFODOM_01468;product=hypothetical protein
CP045423.1	Aragorn:001002	tRNA	1555900	1555975	.	+	.	ID=GCKFODOM_01469;inference=COORDINATES:profile:Aragorn:001002;locus_tag=GCKFODOM_01469;product=tRNA-Lys(ctt)
CP045423.1	Prodigal:002006	CDS	1557473	1558561	.	+	0	ID=GCKFODOM_01470;eC_number=7.6.2.10;Name=ugpC_3;db_xref=COG:COG3839;gene=ugpC_3;inference=ab initio prediction:Prodigal:002006,similar to AA sequence:UniProtKB:P10907;locus_tag=GCKFODOM_01470;product=sn-glycerol-3-phosphate import ATP-binding protein UgpC
CP045423.1	Prodigal:002006	CDS	1558572	1559672	.	+	0	ID=GCKFODOM_01471;eC_number=7.6.2.8;Name=btuD_3;gene=btuD_3;inference=ab initio prediction:Prodigal:002006,protein motif:HAMAP:MF_01005;locus_tag=GCKFODOM_01471;product=Vitamin B12 import ATP-binding protein BtuD
CP045423.1	Prodigal:002006	CDS	1559669	1560565	.	+	0	ID=GCKFODOM_01472;inference=ab initio prediction:Prodigal:002006;locus_tag=GCKFODOM_01472;product=hypothetical protein
CP045423.1	Prodigal:002006	CDS	1560562	1561446	.	+	0	ID=GCKFODOM_01473;Name=sugB_2;db_xref=COG:COG0395;gene=sugB_2;inference=ab initio prediction:Prodigal:002006,similar to AA sequence:UniProtKB:P9WG01;locus_tag=GCKFODOM_01473;product=Trehalose transport system permease protein SugB
CP045423.1	Prodigal:002006	CDS	1561461	1561742	.	+	0	ID=GCKFODOM_01474;inference=ab initio prediction:Prodigal:002006;locus_tag=GCKFODOM_01474;product=hypothetical protein
CP045423.1	Prodigal:002006	CDS	1561829	1563583	.	+	0	ID=GCKFODOM_01475;inference=ab initio prediction:Prodigal:002006;locus_tag=GCKFODOM_01475;product=hypothetical protein
CP045423.1	Prodigal:002006	CDS	1564051	1564758	.	-	0	ID=GCKFODOM_01476;inference=ab initio prediction:Prodigal:002006;locus_tag=GCKFODOM_01476;product=hypothetical protein
CP045423.1	Prodigal:002006	CDS	1564825	1566117	.	-	0	ID=GCKFODOM_01477;eC_number=1.4.3.-;Name=puuB_2;gene=puuB_2;inference=ab initio prediction:Prodigal:002006,similar to AA sequence:UniProtKB:P37906;locus_tag=GCKFODOM_01477;product=Gamma-glutamylputrescine oxidoreductase
CP045423.1	Prodigal:002006	CDS	1566128	1566859	.	-	0	ID=GCKFODOM_01478;Name=artM_1;db_xref=COG:COG1126;gene=artM_1;inference=ab initio prediction:Prodigal:002006,similar to AA sequence:UniProtKB:P54537;locus_tag=GCKFODOM_01478;product=Arginine transport ATP-binding protein ArtM
CP045423.1	Prodigal:002006	CDS	1566856	1567509	.	-	0	ID=GCKFODOM_01479;Name=yecS_1;db_xref=COG:COG0765;gene=yecS_1;inference=ab initio prediction:Prodigal:002006,similar to AA sequence:UniProtKB:P0AFT2;locus_tag=GCKFODOM_01479;product=L-cystine transport system permease protein YecS
CP045423.1	Prodigal:002006	CDS	1567587	1568357	.	-	0	ID=GCKFODOM_01480;Name=artJ_1;db_xref=COG:COG0834;gene=artJ_1;inference=ab initio prediction:Prodigal:002006,similar to AA sequence:UniProtKB:P30860;locus_tag=GCKFODOM_01480;product=ABC transporter arginine-binding protein 1
CP045423.1	Prodigal:002006	CDS	1568570	1569157	.	+	0	ID=GCKFODOM_01481;Name=puuR;gene=puuR;inference=ab initio prediction:Prodigal:002006,similar to AA sequence:UniProtKB:P0A9U6;locus_tag=GCKFODOM_01481;product=HTH-type transcriptional regulator PuuR
CP045423.1	Prodigal:002006	CDS	1569854	1570378	.	+	0	ID=GCKFODOM_01482;inference=ab initio prediction:Prodigal:002006;locus_tag=GCKFODOM_01482;product=hypothetical protein
CP045423.1	Prodigal:002006	CDS	1570443	1571246	.	+	0	ID=GCKFODOM_01483;Name=fliY_1;db_xref=COG:COG0834;gene=fliY_1;inference=ab initio prediction:Prodigal:002006,similar to AA sequence:UniProtKB:P0AEM9;locus_tag=GCKFODOM_01483;product=L-cystine-binding protein FliY
CP045423.1	Prodigal:002006	CDS	1571314	1571982	.	+	0	ID=GCKFODOM_01484;Name=yecS_2;db_xref=COG:COG0765;gene=yecS_2;inference=ab initio prediction:Prodigal:002006,similar to AA sequence:UniProtKB:P0AFT2;locus_tag=GCKFODOM_01484;product=L-cystine transport system permease protein YecS
CP045423.1	Prodigal:002006	CDS	1571993	1572655	.	+	0	ID=GCKFODOM_01485;Name=artQ;db_xref=COG:COG0765;gene=artQ;inference=ab initio prediction:Prodigal:002006,similar to AA sequence:UniProtKB:P54536;locus_tag=GCKFODOM_01485;product=Arginine transport system permease protein ArtQ
CP045423.1	Prodigal:002006	CDS	1572693	1573421	.	+	0	ID=GCKFODOM_01486;Name=glnQ_1;gene=glnQ_1;inference=ab initio prediction:Prodigal:002006,similar to AA sequence:UniProtKB:P27675;locus_tag=GCKFODOM_01486;product=Glutamine transport ATP-binding protein GlnQ
CP045423.1	Prodigal:002006	CDS	1573459	1574736	.	+	0	ID=GCKFODOM_01487;eC_number=1.4.99.-;Name=dadA1_2;db_xref=COG:COG0665;gene=dadA1_2;inference=ab initio prediction:Prodigal:002006,similar to AA sequence:UniProtKB:Q9HTQ0;locus_tag=GCKFODOM_01487;product=D-amino acid dehydrogenase 1
CP045423.1	Prodigal:002006	CDS	1574738	1576078	.	+	0	ID=GCKFODOM_01488;eC_number=1.5.3.19;Name=abo_2;gene=abo_2;inference=ab initio prediction:Prodigal:002006,similar to AA sequence:UniProtKB:Q8GAI3;locus_tag=GCKFODOM_01488;product=4-methylaminobutanoate oxidase (formaldehyde-forming)
CP045423.1	Prodigal:002006	CDS	1577054	1582900	.	+	0	ID=GCKFODOM_01489;eC_number=2.7.13.3;Name=rcsC_9;gene=rcsC_9;inference=ab initio prediction:Prodigal:002006,protein motif:HAMAP:MF_00979;locus_tag=GCKFODOM_01489;product=Sensor histidine kinase RcsC
CP045423.1	Prodigal:002006	CDS	1582897	1584996	.	+	0	ID=GCKFODOM_01490;eC_number=2.7.13.3;Name=rcsC_10;gene=rcsC_10;inference=ab initio prediction:Prodigal:002006,protein motif:HAMAP:MF_00979;locus_tag=GCKFODOM_01490;product=Sensor histidine kinase RcsC
CP045423.1	Prodigal:002006	CDS	1585040	1586626	.	-	0	ID=GCKFODOM_01491;inference=ab initio prediction:Prodigal:002006;locus_tag=GCKFODOM_01491;product=hypothetical protein
CP045423.1	Prodigal:002006	CDS	1587233	1588156	.	-	0	ID=GCKFODOM_01492;Name=occR;gene=occR;inference=ab initio prediction:Prodigal:002006,similar to AA sequence:UniProtKB:P0A4T3;locus_tag=GCKFODOM_01492;product=Octopine catabolism/uptake operon regulatory protein OccR
CP045423.1	Prodigal:002006	CDS	1588362	1589336	.	+	0	ID=GCKFODOM_01493;Name=dppB_5;db_xref=COG:COG0601;gene=dppB_5;inference=ab initio prediction:Prodigal:002006,similar to AA sequence:UniProtKB:P0AEF8;locus_tag=GCKFODOM_01493;product=Dipeptide transport system permease protein DppB
CP045423.1	Prodigal:002006	CDS	1589333	1590235	.	+	0	ID=GCKFODOM_01494;Name=dppC_3;db_xref=COG:COG1173;gene=dppC_3;inference=ab initio prediction:Prodigal:002006,similar to AA sequence:UniProtKB:P26904;locus_tag=GCKFODOM_01494;product=Dipeptide transport system permease protein DppC
CP045423.1	Prodigal:002006	CDS	1590246	1591220	.	+	0	ID=GCKFODOM_01495;Name=oppD_2;db_xref=COG:COG0444;gene=oppD_2;inference=ab initio prediction:Prodigal:002006,similar to AA sequence:UniProtKB:P76027;locus_tag=GCKFODOM_01495;product=Oligopeptide transport ATP-binding protein OppD
CP045423.1	Prodigal:002006	CDS	1591217	1592248	.	+	0	ID=GCKFODOM_01496;Name=oppF_2;db_xref=COG:COG4608;gene=oppF_2;inference=ab initio prediction:Prodigal:002006,similar to AA sequence:UniProtKB:P24137;locus_tag=GCKFODOM_01496;product=Oligopeptide transport ATP-binding protein OppF
CP045423.1	Prodigal:002006	CDS	1592267	1593853	.	+	0	ID=GCKFODOM_01497;Name=gsiB_2;db_xref=COG:COG0747;gene=gsiB_2;inference=ab initio prediction:Prodigal:002006,similar to AA sequence:UniProtKB:P75797;locus_tag=GCKFODOM_01497;product=Glutathione-binding protein GsiB
CP045423.1	Prodigal:002006	CDS	1593850	1595790	.	+	0	ID=GCKFODOM_01498;eC_number=3.1.1.84;Name=cocE;gene=cocE;inference=ab initio prediction:Prodigal:002006,similar to AA sequence:UniProtKB:Q9L9D7;locus_tag=GCKFODOM_01498;product=Cocaine esterase
CP045423.1	Prodigal:002006	CDS	1596540	1597451	.	+	0	ID=GCKFODOM_01499;Name=gltR_1;db_xref=COG:COG0583;gene=gltR_1;inference=ab initio prediction:Prodigal:002006,similar to AA sequence:UniProtKB:P94501;locus_tag=GCKFODOM_01499;product=HTH-type transcriptional regulator GltR
CP045423.1	Prodigal:002006	CDS	1597583	1598389	.	+	0	ID=GCKFODOM_01500;eC_number=3.5.1.128;Name=nit1_1;gene=nit1_1;inference=ab initio prediction:Prodigal:002006,similar to AA sequence:UniProtKB:P0DP66;locus_tag=GCKFODOM_01500;product=Deaminated glutathione amidase
CP045423.1	Prodigal:002006	CDS	1598401	1599072	.	+	0	ID=GCKFODOM_01501;inference=ab initio prediction:Prodigal:002006;locus_tag=GCKFODOM_01501;product=hypothetical protein
CP045423.1	Prodigal:002006	CDS	1599117	1600175	.	+	0	ID=GCKFODOM_01502;db_xref=COG:COG1840;inference=ab initio prediction:Prodigal:002006,similar to AA sequence:UniProtKB:P43951;locus_tag=GCKFODOM_01502;product=putative protein
CP045423.1	Prodigal:002006	CDS	1600213	1601331	.	+	0	ID=GCKFODOM_01503;eC_number=7.6.2.8;Name=btuD_4;gene=btuD_4;inference=ab initio prediction:Prodigal:002006,protein motif:HAMAP:MF_01005;locus_tag=GCKFODOM_01503;product=Vitamin B12 import ATP-binding protein BtuD
CP045423.1	Prodigal:002006	CDS	1601328	1602209	.	+	0	ID=GCKFODOM_01504;Name=potB_1;db_xref=COG:COG1176;gene=potB_1;inference=ab initio prediction:Prodigal:002006,similar to AA sequence:UniProtKB:P0AFK4;locus_tag=GCKFODOM_01504;product=Spermidine/putrescine transport system permease protein PotB
CP045423.1	Prodigal:002006	CDS	1602219	1603013	.	+	0	ID=GCKFODOM_01505;Name=ydcV_1;gene=ydcV_1;inference=ab initio prediction:Prodigal:002006,similar to AA sequence:UniProtKB:P0AFR9;locus_tag=GCKFODOM_01505;product=Inner membrane ABC transporter permease protein YdcV
CP045423.1	Prodigal:002006	CDS	1603229	1604230	.	+	0	ID=GCKFODOM_01506;eC_number=1.8.3.7;db_xref=COG:COG1262;inference=ab initio prediction:Prodigal:002006,similar to AA sequence:UniProtKB:I6Y8I5;locus_tag=GCKFODOM_01506;product=Formylglycine-generating enzyme
CP045423.1	Prodigal:002006	CDS	1604215	1604721	.	+	0	ID=GCKFODOM_01507;inference=ab initio prediction:Prodigal:002006;locus_tag=GCKFODOM_01507;product=hypothetical protein
CP045423.1	Prodigal:002006	CDS	1604892	1606400	.	+	0	ID=GCKFODOM_01508;eC_number=3.1.6.-;db_xref=COG:COG3119;inference=ab initio prediction:Prodigal:002006,similar to AA sequence:UniProtKB:Q8A2H2;locus_tag=GCKFODOM_01508;product=N-acetylgalactosamine-6-O-sulfatase
CP045423.1	Prodigal:002006	CDS	1606533	1607048	.	+	0	ID=GCKFODOM_01509;inference=ab initio prediction:Prodigal:002006;locus_tag=GCKFODOM_01509;product=hypothetical protein
CP045423.1	Prodigal:002006	CDS	1607267	1607488	.	-	0	ID=GCKFODOM_01510;inference=ab initio prediction:Prodigal:002006;locus_tag=GCKFODOM_01510;product=hypothetical protein
CP045423.1	Prodigal:002006	CDS	1607845	1608336	.	-	0	ID=GCKFODOM_01511;inference=ab initio prediction:Prodigal:002006;locus_tag=GCKFODOM_01511;product=hypothetical protein
CP045423.1	Prodigal:002006	CDS	1608962	1610074	.	-	0	ID=GCKFODOM_01512;eC_number=2.8.3.19;Name=uctC;gene=uctC;inference=ab initio prediction:Prodigal:002006,similar to AA sequence:UniProtKB:A9X6P9;locus_tag=GCKFODOM_01512;product=Acetyl-CoA:oxalate CoA-transferase
CP045423.1	Prodigal:002006	CDS	1610114	1611676	.	-	0	ID=GCKFODOM_01513;eC_number=6.2.1.3;Name=lcfB;db_xref=COG:COG0318;gene=lcfB;inference=ab initio prediction:Prodigal:002006,similar to AA sequence:UniProtKB:O07610;locus_tag=GCKFODOM_01513;product=Long-chain-fatty-acid--CoA ligase
CP045423.1	Prodigal:002006	CDS	1611951	1613084	.	-	0	ID=GCKFODOM_01514;eC_number=1.3.99.-;Name=mmgC_2;db_xref=COG:COG1960;gene=mmgC_2;inference=ab initio prediction:Prodigal:002006,similar to AA sequence:UniProtKB:P45857;locus_tag=GCKFODOM_01514;product=Acyl-CoA dehydrogenase
CP045423.1	Prodigal:002006	CDS	1613242	1614075	.	-	0	ID=GCKFODOM_01515;Name=glnH_1;db_xref=COG:COG0834;gene=glnH_1;inference=ab initio prediction:Prodigal:002006,similar to AA sequence:UniProtKB:P0AEQ3;locus_tag=GCKFODOM_01515;product=Glutamine-binding periplasmic protein
CP045423.1	Prodigal:002006	CDS	1614105	1614869	.	-	0	ID=GCKFODOM_01516;Name=occP_1;gene=occP_1;inference=ab initio prediction:Prodigal:002006,similar to AA sequence:UniProtKB:P0A2V2;locus_tag=GCKFODOM_01516;product=Octopine permease ATP-binding protein P
CP045423.1	Prodigal:002006	CDS	1614873	1615787	.	-	0	ID=GCKFODOM_01517;inference=ab initio prediction:Prodigal:002006;locus_tag=GCKFODOM_01517;product=hypothetical protein
CP045423.1	Prodigal:002006	CDS	1615813	1617237	.	-	0	ID=GCKFODOM_01518;eC_number=4.3.2.1;Name=argH_2;db_xref=COG:COG0165;gene=argH_2;inference=ab initio prediction:Prodigal:002006,similar to AA sequence:UniProtKB:A0QYS5;locus_tag=GCKFODOM_01518;product=Argininosuccinate lyase
CP045423.1	Prodigal:002006	CDS	1617369	1618262	.	+	0	ID=GCKFODOM_01519;Name=gcvA_3;gene=gcvA_3;inference=ab initio prediction:Prodigal:002006,similar to AA sequence:UniProtKB:P0A9F6;locus_tag=GCKFODOM_01519;product=Glycine cleavage system transcriptional activator
CP045423.1	Prodigal:002006	CDS	1618309	1618758	.	-	0	ID=GCKFODOM_01520;Name=merR1;gene=merR1;inference=ab initio prediction:Prodigal:002006,similar to AA sequence:UniProtKB:P22853;locus_tag=GCKFODOM_01520;product=Mercuric resistance operon regulatory protein
CP045423.1	Prodigal:002006	CDS	1618826	1620052	.	+	0	ID=GCKFODOM_01521;Name=yhhS;gene=yhhS;inference=ab initio prediction:Prodigal:002006,protein motif:HAMAP:MF_01118;locus_tag=GCKFODOM_01521;product=putative MFS-type transporter YhhS
CP045423.1	Prodigal:002006	CDS	1620339	1621595	.	+	0	ID=GCKFODOM_01522;eC_number=1.1.1.81;Name=ttuD;gene=ttuD;inference=ab initio prediction:Prodigal:002006,similar to AA sequence:UniProtKB:Q44472;locus_tag=GCKFODOM_01522;product=Putative hydroxypyruvate reductase
CP045423.1	Prodigal:002006	CDS	1621632	1622504	.	-	0	ID=GCKFODOM_01523;Name=hexR_2;db_xref=COG:COG1737;gene=hexR_2;inference=ab initio prediction:Prodigal:002006,similar to AA sequence:UniProtKB:Q88P32;locus_tag=GCKFODOM_01523;product=HTH-type transcriptional regulator HexR
CP045423.1	Prodigal:002006	CDS	1622603	1624213	.	+	0	ID=GCKFODOM_01524;Name=gsiB_3;db_xref=COG:COG0747;gene=gsiB_3;inference=ab initio prediction:Prodigal:002006,similar to AA sequence:UniProtKB:P75797;locus_tag=GCKFODOM_01524;product=Glutathione-binding protein GsiB
CP045423.1	Prodigal:002006	CDS	1624252	1625229	.	+	0	ID=GCKFODOM_01525;Name=gsiC_1;db_xref=COG:COG0601;gene=gsiC_1;inference=ab initio prediction:Prodigal:002006,similar to AA sequence:UniProtKB:P75798;locus_tag=GCKFODOM_01525;product=Glutathione transport system permease protein GsiC
CP045423.1	Prodigal:002006	CDS	1625226	1626140	.	+	0	ID=GCKFODOM_01526;Name=ddpC_2;db_xref=COG:COG1173;gene=ddpC_2;inference=ab initio prediction:Prodigal:002006,similar to AA sequence:UniProtKB:P77463;locus_tag=GCKFODOM_01526;product=putative D%2CD-dipeptide transport system permease protein DdpC
CP045423.1	Prodigal:002006	CDS	1626137	1627117	.	+	0	ID=GCKFODOM_01527;Name=oppD_3;db_xref=COG:COG0444;gene=oppD_3;inference=ab initio prediction:Prodigal:002006,similar to AA sequence:UniProtKB:P24136;locus_tag=GCKFODOM_01527;product=Oligopeptide transport ATP-binding protein OppD
CP045423.1	Prodigal:002006	CDS	1627114	1628118	.	+	0	ID=GCKFODOM_01528;Name=oppF_3;db_xref=COG:COG4608;gene=oppF_3;inference=ab initio prediction:Prodigal:002006,similar to AA sequence:UniProtKB:P24137;locus_tag=GCKFODOM_01528;product=Oligopeptide transport ATP-binding protein OppF
CP045423.1	Prodigal:002006	CDS	1628115	1628987	.	+	0	ID=GCKFODOM_01529;inference=ab initio prediction:Prodigal:002006;locus_tag=GCKFODOM_01529;product=hypothetical protein
CP045423.1	Prodigal:002006	CDS	1629098	1630516	.	+	0	ID=GCKFODOM_01530;eC_number=3.5.1.-;Name=abgB_2;db_xref=COG:COG1473;gene=abgB_2;inference=ab initio prediction:Prodigal:002006,similar to AA sequence:UniProtKB:P76052;locus_tag=GCKFODOM_01530;product=p-aminobenzoyl-glutamate hydrolase subunit B
CP045423.1	Prodigal:002006	CDS	1630673	1630984	.	+	0	ID=GCKFODOM_01531;inference=ab initio prediction:Prodigal:002006;locus_tag=GCKFODOM_01531;product=hypothetical protein
CP045423.1	Prodigal:002006	CDS	1631051	1632352	.	-	0	ID=GCKFODOM_01532;Name=dctM;db_xref=COG:COG1593;gene=dctM;inference=ab initio prediction:Prodigal:002006,similar to AA sequence:UniProtKB:Q9HU16;locus_tag=GCKFODOM_01532;product=C4-dicarboxylate TRAP transporter large permease protein DctM
CP045423.1	Prodigal:002006	CDS	1632349	1632834	.	-	0	ID=GCKFODOM_01533;inference=ab initio prediction:Prodigal:002006;locus_tag=GCKFODOM_01533;product=hypothetical protein
CP045423.1	Prodigal:002006	CDS	1632905	1633921	.	-	0	ID=GCKFODOM_01534;db_xref=COG:COG1638;inference=ab initio prediction:Prodigal:002006,similar to AA sequence:UniProtKB:Q315G1;locus_tag=GCKFODOM_01534;product=Solute-binding protein
CP045423.1	Prodigal:002006	CDS	1634013	1636412	.	-	0	ID=GCKFODOM_01535;eC_number=1.14.13.239;inference=ab initio prediction:Prodigal:002006,protein motif:HAMAP:MF_02098;locus_tag=GCKFODOM_01535;product=Carnitine monooxygenase reductase subunit
CP045423.1	Prodigal:002006	CDS	1636625	1637368	.	+	0	ID=GCKFODOM_01536;Name=iclR;db_xref=COG:COG1414;gene=iclR;inference=ab initio prediction:Prodigal:002006,similar to AA sequence:UniProtKB:P16528;locus_tag=GCKFODOM_01536;product=Transcriptional repressor IclR
CP045423.1	Prodigal:002006	CDS	1637521	1638813	.	+	0	ID=GCKFODOM_01537;inference=ab initio prediction:Prodigal:002006;locus_tag=GCKFODOM_01537;product=hypothetical protein
CP045423.1	Prodigal:002006	CDS	1638927	1640468	.	+	0	ID=GCKFODOM_01538;eC_number=3.1.3.1;Name=phoD;db_xref=COG:COG3540;gene=phoD;inference=ab initio prediction:Prodigal:002006,similar to AA sequence:UniProtKB:P42251;locus_tag=GCKFODOM_01538;product=Alkaline phosphatase D
CP045423.1	Prodigal:002006	CDS	1640490	1641599	.	-	0	ID=GCKFODOM_01539;Name=rfnT_1;gene=rfnT_1;inference=ab initio prediction:Prodigal:002006,similar to AA sequence:UniProtKB:A6X7E7;locus_tag=GCKFODOM_01539;product=Riboflavin transporter RfnT
CP045423.1	Prodigal:002006	CDS	1641596	1641745	.	-	0	ID=GCKFODOM_01540;inference=ab initio prediction:Prodigal:002006;locus_tag=GCKFODOM_01540;product=hypothetical protein
CP045423.1	Prodigal:002006	CDS	1641749	1643989	.	-	0	ID=GCKFODOM_01541;eC_number=7.2.2.8;Name=pacS;gene=pacS;inference=ab initio prediction:Prodigal:002006,similar to AA sequence:UniProtKB:P73241;locus_tag=GCKFODOM_01541;product=putative copper-transporting ATPase PacS
CP045423.1	Prodigal:002006	CDS	1644002	1644508	.	-	0	ID=GCKFODOM_01542;inference=ab initio prediction:Prodigal:002006;locus_tag=GCKFODOM_01542;product=hypothetical protein
CP045423.1	Prodigal:002006	CDS	1644521	1645987	.	-	0	ID=GCKFODOM_01543;inference=ab initio prediction:Prodigal:002006;locus_tag=GCKFODOM_01543;product=hypothetical protein
CP045423.1	Prodigal:002006	CDS	1646113	1646997	.	-	0	ID=GCKFODOM_01544;Name=fixP;db_xref=COG:COG2010;gene=fixP;inference=ab initio prediction:Prodigal:002006,similar to AA sequence:UniProtKB:Q03075;locus_tag=GCKFODOM_01544;product=Cbb3-type cytochrome c oxidase subunit FixP
CP045423.1	Prodigal:002006	CDS	1647001	1647156	.	-	0	ID=GCKFODOM_01545;inference=ab initio prediction:Prodigal:002006;locus_tag=GCKFODOM_01545;product=hypothetical protein
CP045423.1	Prodigal:002006	CDS	1647168	1647902	.	-	0	ID=GCKFODOM_01546;inference=ab initio prediction:Prodigal:002006;locus_tag=GCKFODOM_01546;product=hypothetical protein
CP045423.1	Prodigal:002006	CDS	1647914	1649578	.	-	0	ID=GCKFODOM_01547;eC_number=1.9.3.1;Name=fixN;db_xref=COG:COG3278;gene=fixN;inference=ab initio prediction:Prodigal:002006,similar to AA sequence:UniProtKB:Q03073;locus_tag=GCKFODOM_01547;product=Cytochrome c oxidase subunit 1 %2C bacteroid
CP045423.1	Prodigal:002006	CDS	1649858	1650154	.	+	0	ID=GCKFODOM_01548;inference=ab initio prediction:Prodigal:002006;locus_tag=GCKFODOM_01548;product=hypothetical protein
CP045423.1	Prodigal:002006	CDS	1650171	1650635	.	-	0	ID=GCKFODOM_01549;inference=ab initio prediction:Prodigal:002006;locus_tag=GCKFODOM_01549;product=hypothetical protein
CP045423.1	Prodigal:002006	CDS	1651010	1652773	.	+	0	ID=GCKFODOM_01550;inference=ab initio prediction:Prodigal:002006;locus_tag=GCKFODOM_01550;product=hypothetical protein
CP045423.1	Prodigal:002006	CDS	1652813	1653280	.	-	0	ID=GCKFODOM_01551;Name=greB;gene=greB;inference=ab initio prediction:Prodigal:002006,protein motif:HAMAP:MF_00930;locus_tag=GCKFODOM_01551;product=Transcription elongation factor GreB
CP045423.1	Prodigal:002006	CDS	1653393	1654514	.	-	0	ID=GCKFODOM_01552;inference=ab initio prediction:Prodigal:002006;locus_tag=GCKFODOM_01552;product=hypothetical protein
CP045423.1	Prodigal:002006	CDS	1654511	1655542	.	-	0	ID=GCKFODOM_01553;Name=livH_3;db_xref=COG:COG0559;gene=livH_3;inference=ab initio prediction:Prodigal:002006,similar to AA sequence:UniProtKB:P0AEX7;locus_tag=GCKFODOM_01553;product=High-affinity branched-chain amino acid transport system permease protein LivH
CP045423.1	Prodigal:002006	CDS	1655539	1656300	.	-	0	ID=GCKFODOM_01554;Name=livF_2;db_xref=COG:COG0410;gene=livF_2;inference=ab initio prediction:Prodigal:002006,similar to AA sequence:UniProtKB:P22731;locus_tag=GCKFODOM_01554;product=High-affinity branched-chain amino acid transport ATP-binding protein LivF
CP045423.1	Prodigal:002006	CDS	1656293	1657075	.	-	0	ID=GCKFODOM_01555;Name=artM_2;db_xref=COG:COG1126;gene=artM_2;inference=ab initio prediction:Prodigal:002006,similar to AA sequence:UniProtKB:P54537;locus_tag=GCKFODOM_01555;product=Arginine transport ATP-binding protein ArtM
CP045423.1	Prodigal:002006	CDS	1657083	1658273	.	-	0	ID=GCKFODOM_01556;Name=braC_2;db_xref=COG:COG0683;gene=braC_2;inference=ab initio prediction:Prodigal:002006,similar to AA sequence:UniProtKB:P21175;locus_tag=GCKFODOM_01556;product=Leucine-%2C isoleucine-%2C valine-%2C threonine-%2C and alanine-binding protein
CP045423.1	Prodigal:002006	CDS	1658384	1659319	.	-	0	ID=GCKFODOM_01557;Name=cntI_2;gene=cntI_2;inference=ab initio prediction:Prodigal:002006,similar to AA sequence:UniProtKB:Q9HUX6;locus_tag=GCKFODOM_01557;product=Pseudopaline exporter CntI
CP045423.1	Prodigal:002006	CDS	1659442	1660356	.	-	0	ID=GCKFODOM_01558;eC_number=3.1.1.17;Name=gnl;gene=gnl;inference=ab initio prediction:Prodigal:002006,similar to AA sequence:UniProtKB:Q01578;locus_tag=GCKFODOM_01558;product=Gluconolactonase
CP045423.1	Prodigal:002006	CDS	1660408	1661265	.	-	0	ID=GCKFODOM_01559;inference=ab initio prediction:Prodigal:002006;locus_tag=GCKFODOM_01559;product=hypothetical protein
CP045423.1	Prodigal:002006	CDS	1661344	1662168	.	-	0	ID=GCKFODOM_01560;eC_number=2.7.4.-;db_xref=COG:COG2326;inference=ab initio prediction:Prodigal:002006,similar to AA sequence:UniProtKB:M9XB82;locus_tag=GCKFODOM_01560;product=Polyphosphate:AMP/ADP phosphotransferase
CP045423.1	Prodigal:002006	CDS	1662315	1662950	.	+	0	ID=GCKFODOM_01561;eC_number=2.5.1.18;Name=gst;db_xref=COG:COG0625;gene=gst;inference=ab initio prediction:Prodigal:002006,similar to AA sequence:UniProtKB:P45875;locus_tag=GCKFODOM_01561;product=Glutathione S-transferase GST-4.5
CP045423.1	Prodigal:002006	CDS	1663149	1663487	.	+	0	ID=GCKFODOM_01562;db_xref=COG:COG4274;inference=ab initio prediction:Prodigal:002006,similar to AA sequence:UniProtKB:Q5SI26;locus_tag=GCKFODOM_01562;product=Glutamine synthetase and cystathionine beta-lyase binding protein
CP045423.1	Prodigal:002006	CDS	1663531	1666071	.	-	0	ID=GCKFODOM_01563;Name=ligD;db_xref=COG:COG1793;gene=ligD;inference=ab initio prediction:Prodigal:002006,similar to AA sequence:UniProtKB:Q9I1X7;locus_tag=GCKFODOM_01563;product=Multifunctional non-homologous end joining protein LigD
CP045423.1	Prodigal:002006	CDS	1666116	1667747	.	-	0	ID=GCKFODOM_01564;Name=yejF_1;db_xref=COG:COG4172;gene=yejF_1;inference=ab initio prediction:Prodigal:002006,similar to AA sequence:UniProtKB:P33916;locus_tag=GCKFODOM_01564;product=putative ABC transporter ATP-binding protein YejF
CP045423.1	Prodigal:002006	CDS	1667749	1668885	.	-	0	ID=GCKFODOM_01565;inference=ab initio prediction:Prodigal:002006;locus_tag=GCKFODOM_01565;product=hypothetical protein
CP045423.1	Prodigal:002006	CDS	1668894	1669814	.	-	0	ID=GCKFODOM_01566;Name=oppB;db_xref=COG:COG0601;gene=oppB;inference=ab initio prediction:Prodigal:002006,similar to AA sequence:UniProtKB:P0AFH2;locus_tag=GCKFODOM_01566;product=Oligopeptide transport system permease protein OppB
CP045423.1	Prodigal:002006	CDS	1669889	1671529	.	-	0	ID=GCKFODOM_01567;Name=oppA;db_xref=COG:COG4166;gene=oppA;inference=ab initio prediction:Prodigal:002006,similar to AA sequence:UniProtKB:P06202;locus_tag=GCKFODOM_01567;product=Periplasmic oligopeptide-binding protein
CP045423.1	Prodigal:002006	CDS	1671632	1672066	.	-	0	ID=GCKFODOM_01568;inference=ab initio prediction:Prodigal:002006;locus_tag=GCKFODOM_01568;product=hypothetical protein
CP045423.1	Prodigal:002006	CDS	1672139	1673365	.	-	0	ID=GCKFODOM_01569;inference=ab initio prediction:Prodigal:002006;locus_tag=GCKFODOM_01569;product=hypothetical protein
CP045423.1	Prodigal:002006	CDS	1673582	1673935	.	+	0	ID=GCKFODOM_01570;eC_number=3.5.2.17;Name=pucM;db_xref=COG:COG2351;gene=pucM;inference=ab initio prediction:Prodigal:002006,similar to AA sequence:UniProtKB:O32142;locus_tag=GCKFODOM_01570;product=5-hydroxyisourate hydrolase
CP045423.1	Prodigal:002006	CDS	1673937	1675379	.	+	0	ID=GCKFODOM_01571;inference=ab initio prediction:Prodigal:002006;locus_tag=GCKFODOM_01571;product=hypothetical protein
CP045423.1	Prodigal:002006	CDS	1675533	1675979	.	+	0	ID=GCKFODOM_01572;Name=kbp;db_xref=COG:COG1652;gene=kbp;inference=ab initio prediction:Prodigal:002006,similar to AA sequence:UniProtKB:P0ADE6;locus_tag=GCKFODOM_01572;product=Potassium binding protein Kbp
CP045423.1	Prodigal:002006	CDS	1676043	1676360	.	+	0	ID=GCKFODOM_01573;eC_number=2.8.1.-;db_xref=COG:COG0607;inference=ab initio prediction:Prodigal:002006,similar to AA sequence:UniProtKB:D3RPB9;locus_tag=GCKFODOM_01573;product=Sulfurtransferase
CP045423.1	Prodigal:002006	CDS	1676498	1676932	.	+	0	ID=GCKFODOM_01574;Name=cycA_2;db_xref=COG:COG3909;gene=cycA_2;inference=ab initio prediction:Prodigal:002006,similar to AA sequence:UniProtKB:P00149;locus_tag=GCKFODOM_01574;product=Cytochrome c'
CP045423.1	Prodigal:002006	CDS	1677163	1678110	.	+	0	ID=GCKFODOM_01575;eC_number=1.17.2.1;Name=nicB;db_xref=COG:COG1529;gene=nicB;inference=ab initio prediction:Prodigal:002006,similar to AA sequence:UniProtKB:Q88FX8;locus_tag=GCKFODOM_01575;product=Nicotinate dehydrogenase subunit B
CP045423.1	Prodigal:002006	CDS	1678285	1678902	.	-	0	ID=GCKFODOM_01576;Name=sutR_1;db_xref=COG:COG1396;gene=sutR_1;inference=ab initio prediction:Prodigal:002006,similar to AA sequence:UniProtKB:P77626;locus_tag=GCKFODOM_01576;product=HTH-type transcriptional regulator SutR
CP045423.1	Prodigal:002006	CDS	1679041	1679964	.	-	0	ID=GCKFODOM_01577;Name=cntI_3;gene=cntI_3;inference=ab initio prediction:Prodigal:002006,similar to AA sequence:UniProtKB:Q9HUX6;locus_tag=GCKFODOM_01577;product=Pseudopaline exporter CntI
CP045423.1	Prodigal:002006	CDS	1680172	1680978	.	+	0	ID=GCKFODOM_01578;eC_number=3.6.1.54;Name=lpxH;gene=lpxH;inference=ab initio prediction:Prodigal:002006,protein motif:HAMAP:MF_00575;locus_tag=GCKFODOM_01578;product=UDP-2%2C3-diacylglucosamine hydrolase
CP045423.1	Prodigal:002006	CDS	1680978	1681985	.	+	0	ID=GCKFODOM_01579;eC_number=2.4.1.-;Name=mgtA;db_xref=COG:COG0438;gene=mgtA;inference=ab initio prediction:Prodigal:002006,similar to AA sequence:UniProtKB:P9WMY5;locus_tag=GCKFODOM_01579;product=GDP-mannose-dependent alpha-mannosyltransferase
CP045423.1	Prodigal:002006	CDS	1681997	1682488	.	-	0	ID=GCKFODOM_01580;inference=ab initio prediction:Prodigal:002006;locus_tag=GCKFODOM_01580;product=hypothetical protein
CP045423.1	Prodigal:002006	CDS	1682583	1683764	.	+	0	ID=GCKFODOM_01581;Name=hcaT;gene=hcaT;inference=ab initio prediction:Prodigal:002006,similar to AA sequence:UniProtKB:Q47142;locus_tag=GCKFODOM_01581;product=putative 3-phenylpropionic acid transporter
CP045423.1	Prodigal:002006	CDS	1683734	1684717	.	-	0	ID=GCKFODOM_01582;eC_number=5.1.1.20;Name=ycjG;db_xref=COG:COG4948;gene=ycjG;inference=ab initio prediction:Prodigal:002006,similar to AA sequence:UniProtKB:P51981;locus_tag=GCKFODOM_01582;product=L-Ala-D/L-Glu epimerase
CP045423.1	Prodigal:002006	CDS	1684802	1685947	.	+	0	ID=GCKFODOM_01583;inference=ab initio prediction:Prodigal:002006;locus_tag=GCKFODOM_01583;product=hypothetical protein
CP045423.1	Prodigal:002006	CDS	1685950	1686747	.	+	0	ID=GCKFODOM_01584;Name=mkl;db_xref=COG:COG1127;gene=mkl;inference=ab initio prediction:Prodigal:002006,similar to AA sequence:UniProtKB:P9WQL5;locus_tag=GCKFODOM_01584;product=putative ribonucleotide transport ATP-binding protein mkl
CP045423.1	Prodigal:002006	CDS	1686756	1688084	.	+	0	ID=GCKFODOM_01585;Name=smc_4;gene=smc_4;inference=ab initio prediction:Prodigal:002006,protein motif:HAMAP:MF_01894;locus_tag=GCKFODOM_01585;product=Chromosome partition protein Smc
CP045423.1	Prodigal:002006	CDS	1688097	1688762	.	+	0	ID=GCKFODOM_01586;inference=ab initio prediction:Prodigal:002006;locus_tag=GCKFODOM_01586;product=hypothetical protein
CP045423.1	Prodigal:002006	CDS	1688924	1689277	.	-	0	ID=GCKFODOM_01587;inference=ab initio prediction:Prodigal:002006;locus_tag=GCKFODOM_01587;product=hypothetical protein
CP045423.1	Prodigal:002006	CDS	1689453	1694147	.	-	0	ID=GCKFODOM_01588;inference=ab initio prediction:Prodigal:002006;locus_tag=GCKFODOM_01588;product=hypothetical protein
CP045423.1	Prodigal:002006	CDS	1694464	1694784	.	+	0	ID=GCKFODOM_01589;Name=fdxE;db_xref=COG:COG0633;gene=fdxE;inference=ab initio prediction:Prodigal:002006,similar to AA sequence:UniProtKB:P80306;locus_tag=GCKFODOM_01589;product=Ferredoxin-6
CP045423.1	Prodigal:002006	CDS	1694901	1695326	.	+	0	ID=GCKFODOM_01590;Name=uspG;db_xref=COG:COG0589;gene=uspG;inference=ab initio prediction:Prodigal:002006,similar to AA sequence:UniProtKB:P39177;locus_tag=GCKFODOM_01590;product=Universal stress protein UP12
CP045423.1	Prodigal:002006	CDS	1695538	1696107	.	-	0	ID=GCKFODOM_01591;inference=ab initio prediction:Prodigal:002006;locus_tag=GCKFODOM_01591;product=hypothetical protein
CP045423.1	Prodigal:002006	CDS	1696145	1697323	.	-	0	ID=GCKFODOM_01592;inference=ab initio prediction:Prodigal:002006;locus_tag=GCKFODOM_01592;product=hypothetical protein
CP045423.1	Prodigal:002006	CDS	1697377	1699227	.	-	0	ID=GCKFODOM_01593;Name=kefC_2;db_xref=COG:COG0475;gene=kefC_2;inference=ab initio prediction:Prodigal:002006,similar to AA sequence:UniProtKB:P03819;locus_tag=GCKFODOM_01593;product=Glutathione-regulated potassium-efflux system protein KefC
CP045423.1	Prodigal:002006	CDS	1699468	1700757	.	-	0	ID=GCKFODOM_01594;eC_number=4.4.1.11;Name=mdeA;gene=mdeA;inference=ab initio prediction:Prodigal:002006,similar to AA sequence:UniProtKB:P13254;locus_tag=GCKFODOM_01594;product=L-methionine gamma-lyase
CP045423.1	Prodigal:002006	CDS	1700899	1701747	.	+	0	ID=GCKFODOM_01595;inference=ab initio prediction:Prodigal:002006;locus_tag=GCKFODOM_01595;product=hypothetical protein
CP045423.1	Prodigal:002006	CDS	1701754	1702278	.	+	0	ID=GCKFODOM_01596;eC_number=3.1.3.-;db_xref=COG:COG2062;inference=ab initio prediction:Prodigal:002006,similar to AA sequence:UniProtKB:P9WGF9;locus_tag=GCKFODOM_01596;product=putative protein
CP045423.1	Prodigal:002006	CDS	1702394	1703476	.	+	0	ID=GCKFODOM_01597;inference=ab initio prediction:Prodigal:002006;locus_tag=GCKFODOM_01597;product=hypothetical protein
CP045423.1	Prodigal:002006	CDS	1703639	1704256	.	+	0	ID=GCKFODOM_01598;Name=rpsD;db_xref=COG:COG0522;gene=rpsD;inference=ab initio prediction:Prodigal:002006,similar to AA sequence:UniProtKB:Q6N9G0;locus_tag=GCKFODOM_01598;product=30S ribosomal protein S4
CP045423.1	Prodigal:002006	CDS	1704431	1705012	.	-	0	ID=GCKFODOM_01599;inference=ab initio prediction:Prodigal:002006;locus_tag=GCKFODOM_01599;product=hypothetical protein
CP045423.1	Prodigal:002006	CDS	1705094	1705657	.	-	0	ID=GCKFODOM_01600;inference=ab initio prediction:Prodigal:002006;locus_tag=GCKFODOM_01600;product=hypothetical protein
CP045423.1	Prodigal:002006	CDS	1705702	1706952	.	-	0	ID=GCKFODOM_01601;eC_number=2.1.1.222;Name=COQ3_4;gene=COQ3_4;inference=ab initio prediction:Prodigal:002006,protein motif:HAMAP:MF_00472;locus_tag=GCKFODOM_01601;product=Ubiquinone biosynthesis O-methyltransferase%2C mitochondrial
CP045423.1	Prodigal:002006	CDS	1707025	1708338	.	-	0	ID=GCKFODOM_01602;eC_number=4.3.2.2;Name=purB;db_xref=COG:COG0015;gene=purB;inference=ab initio prediction:Prodigal:002006,similar to AA sequence:UniProtKB:P12047;locus_tag=GCKFODOM_01602;product=Adenylosuccinate lyase
CP045423.1	Prodigal:002006	CDS	1708399	1709070	.	-	0	ID=GCKFODOM_01603;eC_number=5.1.3.1;Name=rpe;gene=rpe;inference=ab initio prediction:Prodigal:002006,similar to AA sequence:UniProtKB:P74061;locus_tag=GCKFODOM_01603;product=Ribulose-phosphate 3-epimerase
CP045423.1	Prodigal:002006	CDS	1709275	1710519	.	+	0	ID=GCKFODOM_01604;eC_number=1.4.99.-;Name=dadA1_3;db_xref=COG:COG0665;gene=dadA1_3;inference=ab initio prediction:Prodigal:002006,similar to AA sequence:UniProtKB:Q9HTQ0;locus_tag=GCKFODOM_01604;product=D-amino acid dehydrogenase 1
CP045423.1	Prodigal:002006	CDS	1710498	1711526	.	-	0	ID=GCKFODOM_01605;eC_number=3.4.11.-;db_xref=COG:COG3191;inference=ab initio prediction:Prodigal:002006,similar to AA sequence:UniProtKB:P9WM23;locus_tag=GCKFODOM_01605;product=putative aminopeptidase
CP045423.1	Prodigal:002006	CDS	1711623	1712348	.	+	0	ID=GCKFODOM_01606;Name=dipZ_2;db_xref=COG:COG0785;gene=dipZ_2;inference=ab initio prediction:Prodigal:002006,similar to AA sequence:UniProtKB:P9WG63;locus_tag=GCKFODOM_01606;product=Protein DipZ
CP045423.1	Prodigal:002006	CDS	1712404	1713153	.	-	0	ID=GCKFODOM_01607;eC_number=1.2.1.62;Name=tsaC1;gene=tsaC1;inference=ab initio prediction:Prodigal:002006,similar to AA sequence:UniProtKB:P94681;locus_tag=GCKFODOM_01607;product=4-formylbenzenesulfonate dehydrogenase TsaC1/TsaC2
CP045423.1	Prodigal:002006	CDS	1713181	1714653	.	-	0	ID=GCKFODOM_01608;eC_number=1.2.1.5;Name=puuC;db_xref=COG:COG1012;gene=puuC;inference=ab initio prediction:Prodigal:002006,similar to AA sequence:UniProtKB:P23883;locus_tag=GCKFODOM_01608;product=NADP/NAD-dependent aldehyde dehydrogenase PuuC
CP045423.1	Prodigal:002006	CDS	1714668	1716281	.	-	0	ID=GCKFODOM_01609;eC_number=7.4.2.10;Name=gsiA_3;db_xref=COG:COG1123;gene=gsiA_3;inference=ab initio prediction:Prodigal:002006,similar to AA sequence:UniProtKB:P75796;locus_tag=GCKFODOM_01609;product=Glutathione import ATP-binding protein GsiA
CP045423.1	Prodigal:002006	CDS	1716399	1718438	.	-	0	ID=GCKFODOM_01610;inference=ab initio prediction:Prodigal:002006;locus_tag=GCKFODOM_01610;product=hypothetical protein
CP045423.1	Prodigal:002006	CDS	1718665	1720476	.	+	0	ID=GCKFODOM_01611;Name=uup;db_xref=COG:COG0488;gene=uup;inference=ab initio prediction:Prodigal:002006,similar to AA sequence:UniProtKB:P43672;locus_tag=GCKFODOM_01611;product=ABC transporter ATP-binding protein uup
CP045423.1	Prodigal:002006	CDS	1720487	1721254	.	-	0	ID=GCKFODOM_01612;inference=ab initio prediction:Prodigal:002006;locus_tag=GCKFODOM_01612;product=hypothetical protein
CP045423.1	Prodigal:002006	CDS	1721340	1721714	.	-	0	ID=GCKFODOM_01613;inference=ab initio prediction:Prodigal:002006;locus_tag=GCKFODOM_01613;product=hypothetical protein
CP045423.1	Prodigal:002006	CDS	1721711	1722727	.	-	0	ID=GCKFODOM_01614;inference=ab initio prediction:Prodigal:002006;locus_tag=GCKFODOM_01614;product=hypothetical protein
CP045423.1	Prodigal:002006	CDS	1722792	1723892	.	+	0	ID=GCKFODOM_01615;Name=takP_1;db_xref=COG:COG4663;gene=takP_1;inference=ab initio prediction:Prodigal:002006,similar to AA sequence:UniProtKB:Q3J1R2;locus_tag=GCKFODOM_01615;product=Alpha-keto acid-binding periplasmic protein TakP
CP045423.1	Prodigal:002006	CDS	1724321	1724581	.	+	0	ID=GCKFODOM_01616;inference=ab initio prediction:Prodigal:002006;locus_tag=GCKFODOM_01616;product=hypothetical protein
CP045423.1	Prodigal:002006	CDS	1724721	1725221	.	+	0	ID=GCKFODOM_01617;Name=hpr;gene=hpr;inference=ab initio prediction:Prodigal:002006,protein motif:HAMAP:MF_01911;locus_tag=GCKFODOM_01617;product=HTH-type transcriptional regulator Hpr
CP045423.1	Prodigal:002006	CDS	1725218	1725844	.	+	0	ID=GCKFODOM_01618;eC_number=5.2.1.4;Name=nagL;gene=nagL;inference=ab initio prediction:Prodigal:002006,similar to AA sequence:UniProtKB:O86043;locus_tag=GCKFODOM_01618;product=Maleylpyruvate isomerase
CP045423.1	Prodigal:002006	CDS	1725931	1727046	.	+	0	ID=GCKFODOM_01619;eC_number=1.13.11.27;Name=hpd;gene=hpd;inference=ab initio prediction:Prodigal:002006,similar to AA sequence:UniProtKB:P80064;locus_tag=GCKFODOM_01619;product=4-hydroxyphenylpyruvate dioxygenase
CP045423.1	Prodigal:002006	CDS	1727544	1728905	.	+	0	ID=GCKFODOM_01620;Name=omp2b;gene=omp2b;inference=ab initio prediction:Prodigal:002006,similar to AA sequence:UniProtKB:P0DI96;locus_tag=GCKFODOM_01620;product=Porin Omp2b
CP045423.1	Prodigal:002006	CDS	1729172	1730065	.	-	0	ID=GCKFODOM_01621;eC_number=4.2.99.20;Name=menH_1;gene=menH_1;inference=ab initio prediction:Prodigal:002006,protein motif:HAMAP:MF_01660;locus_tag=GCKFODOM_01621;product=2-succinyl-6-hydroxy-2%2C4-cyclohexadiene-1-carboxylate synthase
CP045423.1	Prodigal:002006	CDS	1730105	1732213	.	-	0	ID=GCKFODOM_01622;eC_number=4.2.2.-;Name=mltF_2;gene=mltF_2;inference=ab initio prediction:Prodigal:002006,protein motif:HAMAP:MF_02016;locus_tag=GCKFODOM_01622;product=Membrane-bound lytic murein transglycosylase F
CP045423.1	Prodigal:002006	CDS	1732387	1733271	.	+	0	ID=GCKFODOM_01623;eC_number=4.3.3.7;Name=dapA;gene=dapA;inference=ab initio prediction:Prodigal:002006,similar to AA sequence:UniProtKB:Q07607;locus_tag=GCKFODOM_01623;product=4-hydroxy-tetrahydrodipicolinate synthase
CP045423.1	Prodigal:002006	CDS	1733276	1733749	.	+	0	ID=GCKFODOM_01624;Name=smpB;gene=smpB;inference=ab initio prediction:Prodigal:002006,similar to AA sequence:UniProtKB:B8H482;locus_tag=GCKFODOM_01624;product=SsrA-binding protein
CP045423.1	Prodigal:002006	CDS	1733788	1734447	.	-	0	ID=GCKFODOM_01625;inference=ab initio prediction:Prodigal:002006;locus_tag=GCKFODOM_01625;product=hypothetical protein
CP045423.1	Prodigal:002006	CDS	1734691	1735275	.	-	0	ID=GCKFODOM_01626;eC_number=2.4.2.10;Name=pyrE;db_xref=COG:COG0461;gene=pyrE;inference=ab initio prediction:Prodigal:002006,similar to AA sequence:UniProtKB:P61498;locus_tag=GCKFODOM_01626;product=Orotate phosphoribosyltransferase
CP045423.1	Prodigal:002006	CDS	1735368	1736114	.	-	0	ID=GCKFODOM_01627;Name=ykoC;gene=ykoC;inference=ab initio prediction:Prodigal:002006,similar to AA sequence:UniProtKB:O34572;locus_tag=GCKFODOM_01627;product=Putative HMP/thiamine permease protein YkoC
CP045423.1	Prodigal:002006	CDS	1736108	1737790	.	-	0	ID=GCKFODOM_01628;eC_number=3.6.3.-;Name=ykoD;db_xref=COG:COG1122;gene=ykoD;inference=ab initio prediction:Prodigal:002006,similar to AA sequence:UniProtKB:O34362;locus_tag=GCKFODOM_01628;product=Putative HMP/thiamine import ATP-binding protein YkoD
CP045423.1	Prodigal:002006	CDS	1737765	1738349	.	-	0	ID=GCKFODOM_01629;Name=ykoE;db_xref=COG:COG4721;gene=ykoE;inference=ab initio prediction:Prodigal:002006,similar to AA sequence:UniProtKB:O34738;locus_tag=GCKFODOM_01629;product=Putative HMP/thiamine permease protein YkoE
CP045423.1	Prodigal:002006	CDS	1738413	1739021	.	-	0	ID=GCKFODOM_01630;Name=ykoF;gene=ykoF;inference=ab initio prediction:Prodigal:002006,similar to AA sequence:UniProtKB:O34911;locus_tag=GCKFODOM_01630;product=Putative HMP/thiamine-binding protein YkoF
CP045423.1	Prodigal:002006	CDS	1739225	1739920	.	-	0	ID=GCKFODOM_01631;eC_number=3.5.1.94;Name=puuD_1;db_xref=COG:COG2071;gene=puuD_1;inference=ab initio prediction:Prodigal:002006,similar to AA sequence:UniProtKB:P76038;locus_tag=GCKFODOM_01631;product=Gamma-glutamyl-gamma-aminobutyrate hydrolase PuuD
CP045423.1	Prodigal:002006	CDS	1739927	1742104	.	-	0	ID=GCKFODOM_01632;eC_number=2.7.6.5;Name=rsh;gene=rsh;inference=ab initio prediction:Prodigal:002006,similar to AA sequence:UniProtKB:Q57E90;locus_tag=GCKFODOM_01632;product=GTP pyrophosphokinase rsh
CP045423.1	Prodigal:002006	CDS	1742270	1742686	.	-	0	ID=GCKFODOM_01633;eC_number=2.7.7.6;Name=rpoZ_1;gene=rpoZ_1;inference=ab initio prediction:Prodigal:002006,protein motif:HAMAP:MF_00366;locus_tag=GCKFODOM_01633;product=DNA-directed RNA polymerase subunit omega
CP045423.1	Prodigal:002006	CDS	1743099	1744046	.	+	0	ID=GCKFODOM_01634;eC_number=2.3.1.39;Name=fabD;db_xref=COG:COG0331;gene=fabD;inference=ab initio prediction:Prodigal:002006,similar to AA sequence:UniProtKB:P0AAI9;locus_tag=GCKFODOM_01634;product=Malonyl CoA-acyl carrier protein transacylase
CP045423.1	Prodigal:002006	CDS	1744057	1744794	.	+	0	ID=GCKFODOM_01635;eC_number=1.1.1.100;Name=fabG_4;gene=fabG_4;inference=ab initio prediction:Prodigal:002006,similar to AA sequence:UniProtKB:P50941;locus_tag=GCKFODOM_01635;product=3-oxoacyl-[acyl-carrier-protein] reductase FabG
CP045423.1	Prodigal:002006	CDS	1745030	1745266	.	+	0	ID=GCKFODOM_01636;Name=acpP;db_xref=COG:COG0236;gene=acpP;inference=ab initio prediction:Prodigal:002006,similar to AA sequence:UniProtKB:P19372;locus_tag=GCKFODOM_01636;product=Acyl carrier protein AcpP
CP045423.1	Prodigal:002006	CDS	1745333	1746595	.	+	0	ID=GCKFODOM_01637;eC_number=2.3.1.179;Name=fabF_2;db_xref=COG:COG0304;gene=fabF_2;inference=ab initio prediction:Prodigal:002006,similar to AA sequence:UniProtKB:Q9KQH9;locus_tag=GCKFODOM_01637;product=3-oxoacyl-[acyl-carrier-protein] synthase 2
CP045423.1	Prodigal:002006	CDS	1746729	1748015	.	+	0	ID=GCKFODOM_01638;eC_number=4.2.2.-;Name=mltG;gene=mltG;inference=ab initio prediction:Prodigal:002006,protein motif:HAMAP:MF_02065;locus_tag=GCKFODOM_01638;product=Endolytic murein transglycosylase
CP045423.1	Prodigal:002006	CDS	1748107	1748997	.	+	0	ID=GCKFODOM_01639;inference=ab initio prediction:Prodigal:002006,similar to AA sequence:UniProtKB:P44726;locus_tag=GCKFODOM_01639;note=UPF0701 protein HI_0467;product=hypothetical protein
CP045423.1	Prodigal:002006	CDS	1748994	1749650	.	+	0	ID=GCKFODOM_01640;eC_number=2.7.4.8;Name=gmk;db_xref=COG:COG0194;gene=gmk;inference=ab initio prediction:Prodigal:002006,similar to AA sequence:UniProtKB:P60546;locus_tag=GCKFODOM_01640;product=Guanylate kinase
CP045423.1	Prodigal:002006	CDS	1749786	1749998	.	+	0	ID=GCKFODOM_01641;inference=ab initio prediction:Prodigal:002006;locus_tag=GCKFODOM_01641;product=hypothetical protein
CP045423.1	Prodigal:002006	CDS	1749935	1750807	.	-	0	ID=GCKFODOM_01642;eC_number=2.1.1.182;Name=rsmA_1;gene=rsmA_1;inference=ab initio prediction:Prodigal:002006,similar to AA sequence:UniProtKB:Q1RK29;locus_tag=GCKFODOM_01642;product=Ribosomal RNA small subunit methyltransferase A
CP045423.1	Prodigal:002006	CDS	1750804	1751823	.	-	0	ID=GCKFODOM_01643;eC_number=1.1.1.262;Name=pdxA;db_xref=COG:COG1995;gene=pdxA;inference=ab initio prediction:Prodigal:002006,similar to AA sequence:UniProtKB:Q9I5U4;locus_tag=GCKFODOM_01643;product=4-hydroxythreonine-4-phosphate dehydrogenase
CP045423.1	Prodigal:002006	CDS	1751820	1754402	.	-	0	ID=GCKFODOM_01644;Name=lptD;gene=lptD;inference=ab initio prediction:Prodigal:002006,protein motif:HAMAP:MF_01411;locus_tag=GCKFODOM_01644;product=LPS-assembly protein LptD
CP045423.1	Prodigal:002006	CDS	1754402	1755487	.	-	0	ID=GCKFODOM_01645;Name=lptG;db_xref=COG:COG0795;gene=lptG;inference=ab initio prediction:Prodigal:002006,similar to AA sequence:UniProtKB:P0ADC6;locus_tag=GCKFODOM_01645;product=Lipopolysaccharide export system permease protein LptG
CP045423.1	Prodigal:002006	CDS	1755490	1756659	.	-	0	ID=GCKFODOM_01646;inference=ab initio prediction:Prodigal:002006;locus_tag=GCKFODOM_01646;product=hypothetical protein
CP045423.1	Prodigal:002006	CDS	1756892	1758382	.	+	0	ID=GCKFODOM_01647;eC_number=3.4.11.1;Name=pepA_1;db_xref=COG:COG0260;gene=pepA_1;inference=ab initio prediction:Prodigal:002006,similar to AA sequence:UniProtKB:O86436;locus_tag=GCKFODOM_01647;product=Cytosol aminopeptidase
CP045423.1	Prodigal:002006	CDS	1758440	1758892	.	+	0	ID=GCKFODOM_01648;inference=ab initio prediction:Prodigal:002006;locus_tag=GCKFODOM_01648;product=hypothetical protein
CP045423.1	Prodigal:002006	CDS	1758959	1760518	.	+	0	ID=GCKFODOM_01649;inference=ab initio prediction:Prodigal:002006;locus_tag=GCKFODOM_01649;product=hypothetical protein
CP045423.1	Prodigal:002006	CDS	1760526	1760903	.	+	0	ID=GCKFODOM_01650;inference=ab initio prediction:Prodigal:002006;locus_tag=GCKFODOM_01650;product=hypothetical protein
CP045423.1	Prodigal:002006	CDS	1760961	1762841	.	-	0	ID=GCKFODOM_01651;Name=yheS;db_xref=COG:COG0488;gene=yheS;inference=ab initio prediction:Prodigal:002006,similar to AA sequence:UniProtKB:P63389;locus_tag=GCKFODOM_01651;product=putative ABC transporter ATP-binding protein YheS
CP045423.1	Prodigal:002006	CDS	1763084	1764448	.	+	0	ID=GCKFODOM_01652;eC_number=1.1.1.136;Name=wbpA;db_xref=COG:COG0677;gene=wbpA;inference=ab initio prediction:Prodigal:002006,similar to AA sequence:UniProtKB:G3XD94;locus_tag=GCKFODOM_01652;product=UDP-N-acetyl-D-glucosamine 6-dehydrogenase
CP045423.1	Prodigal:002006	CDS	1764513	1766114	.	+	0	ID=GCKFODOM_01653;eC_number=1.1.1.369;Name=iolG_3;gene=iolG_3;inference=ab initio prediction:Prodigal:002006,protein motif:HAMAP:MF_01671;locus_tag=GCKFODOM_01653;product=Inositol 2-dehydrogenase/D-chiro-inositol 3-dehydrogenase
CP045423.1	Prodigal:002006	CDS	1766114	1767268	.	+	0	ID=GCKFODOM_01654;eC_number=2.6.1.98;Name=wbpE_1;db_xref=COG:COG0399;gene=wbpE_1;inference=ab initio prediction:Prodigal:002006,similar to AA sequence:UniProtKB:Q9HZ76;locus_tag=GCKFODOM_01654;product=UDP-2-acetamido-2-deoxy-3-oxo-D-glucuronate aminotransferase
CP045423.1	Prodigal:002006	CDS	1767420	1768121	.	+	0	ID=GCKFODOM_01655;inference=ab initio prediction:Prodigal:002006;locus_tag=GCKFODOM_01655;product=hypothetical protein
CP045423.1	Prodigal:002006	CDS	1768416	1769096	.	-	0	ID=GCKFODOM_01656;Name=betI_4;gene=betI_4;inference=ab initio prediction:Prodigal:002006,protein motif:HAMAP:MF_00768;locus_tag=GCKFODOM_01656;product=HTH-type transcriptional regulator BetI
CP045423.1	Prodigal:002006	CDS	1769204	1770427	.	+	0	ID=GCKFODOM_01657;Name=emrA;gene=emrA;inference=ab initio prediction:Prodigal:002006,similar to AA sequence:UniProtKB:P0DPR6;locus_tag=GCKFODOM_01657;product=Colistin resistance protein EmrA
CP045423.1	Prodigal:002006	CDS	1770462	1772063	.	+	0	ID=GCKFODOM_01658;Name=emrB;gene=emrB;inference=ab initio prediction:Prodigal:002006,similar to AA sequence:UniProtKB:P0DPR7;locus_tag=GCKFODOM_01658;product=Colistin resistance protein EmrB
CP045423.1	Prodigal:002006	CDS	1772228	1772680	.	+	0	ID=GCKFODOM_01659;Name=ibpA_3;db_xref=COG:COG0071;gene=ibpA_3;inference=ab initio prediction:Prodigal:002006,similar to AA sequence:UniProtKB:P0C054;locus_tag=GCKFODOM_01659;product=Small heat shock protein IbpA
CP045423.1	Prodigal:002006	CDS	1772745	1773266	.	+	0	ID=GCKFODOM_01660;Name=hspA_1;db_xref=COG:COG0071;gene=hspA_1;inference=ab initio prediction:Prodigal:002006,similar to AA sequence:UniProtKB:Q06823;locus_tag=GCKFODOM_01660;product=Spore protein SP21
CP045423.1	Prodigal:002006	CDS	1773463	1774629	.	+	0	ID=GCKFODOM_01661;eC_number=7.6.2.11;Name=potA_3;db_xref=COG:COG3842;gene=potA_3;inference=ab initio prediction:Prodigal:002006,similar to AA sequence:UniProtKB:P69874;locus_tag=GCKFODOM_01661;product=Spermidine/putrescine import ATP-binding protein PotA
CP045423.1	Prodigal:002006	CDS	1774632	1775537	.	+	0	ID=GCKFODOM_01662;Name=potH_1;db_xref=COG:COG1176;gene=potH_1;inference=ab initio prediction:Prodigal:002006,similar to AA sequence:UniProtKB:P31135;locus_tag=GCKFODOM_01662;product=Putrescine transport system permease protein PotH
CP045423.1	Prodigal:002006	CDS	1775534	1776337	.	+	0	ID=GCKFODOM_01663;inference=ab initio prediction:Prodigal:002006;locus_tag=GCKFODOM_01663;product=hypothetical protein
CP045423.1	Prodigal:002006	CDS	1776331	1778124	.	-	0	ID=GCKFODOM_01664;inference=ab initio prediction:Prodigal:002006;locus_tag=GCKFODOM_01664;product=hypothetical protein
CP045423.1	Prodigal:002006	CDS	1778335	1779072	.	+	0	ID=GCKFODOM_01665;eC_number=2.8.3.5;Name=scoA;db_xref=COG:COG1788;gene=scoA;inference=ab initio prediction:Prodigal:002006,similar to AA sequence:UniProtKB:P42315;locus_tag=GCKFODOM_01665;product=putative succinyl-CoA:3-ketoacid coenzyme A transferase subunit A
CP045423.1	Prodigal:002006	CDS	1779072	1779752	.	+	0	ID=GCKFODOM_01666;eC_number=2.8.3.5;Name=scoB;db_xref=COG:COG2057;gene=scoB;inference=ab initio prediction:Prodigal:002006,similar to AA sequence:UniProtKB:P42316;locus_tag=GCKFODOM_01666;product=putative succinyl-CoA:3-ketoacid coenzyme A transferase subunit B
CP045423.1	Prodigal:002006	CDS	1779712	1781577	.	-	0	ID=GCKFODOM_01667;inference=ab initio prediction:Prodigal:002006;locus_tag=GCKFODOM_01667;product=hypothetical protein
CP045423.1	Prodigal:002006	CDS	1781622	1782659	.	-	0	ID=GCKFODOM_01668;Name=idiA;db_xref=COG:COG1840;gene=idiA;inference=ab initio prediction:Prodigal:002006,similar to AA sequence:UniProtKB:Q8DLH9;locus_tag=GCKFODOM_01668;product=Iron deficiency-induced protein A
CP045423.1	Prodigal:002006	CDS	1782798	1783472	.	-	0	ID=GCKFODOM_01669;inference=ab initio prediction:Prodigal:002006;locus_tag=GCKFODOM_01669;product=hypothetical protein
CP045423.1	Prodigal:002006	CDS	1783630	1783914	.	-	0	ID=GCKFODOM_01670;inference=ab initio prediction:Prodigal:002006;locus_tag=GCKFODOM_01670;product=hypothetical protein
CP045423.1	Prodigal:002006	CDS	1784072	1784803	.	-	0	ID=GCKFODOM_01671;inference=ab initio prediction:Prodigal:002006;locus_tag=GCKFODOM_01671;product=hypothetical protein
CP045423.1	Prodigal:002006	CDS	1785162	1786019	.	+	0	ID=GCKFODOM_01672;inference=ab initio prediction:Prodigal:002006;locus_tag=GCKFODOM_01672;product=hypothetical protein
CP045423.1	Prodigal:002006	CDS	1786035	1786262	.	-	0	ID=GCKFODOM_01673;inference=ab initio prediction:Prodigal:002006;locus_tag=GCKFODOM_01673;product=hypothetical protein
CP045423.1	Prodigal:002006	CDS	1786451	1787032	.	+	0	ID=GCKFODOM_01674;eC_number=2.3.1.-;db_xref=COG:COG1670;inference=ab initio prediction:Prodigal:002006,similar to AA sequence:UniProtKB:Q9HX72;locus_tag=GCKFODOM_01674;product=Acetyltransferase
CP045423.1	Prodigal:002006	CDS	1787098	1787388	.	+	0	ID=GCKFODOM_01675;inference=ab initio prediction:Prodigal:002006;locus_tag=GCKFODOM_01675;product=hypothetical protein
CP045423.1	Prodigal:002006	CDS	1787396	1788046	.	-	0	ID=GCKFODOM_01676;db_xref=COG:COG1926;inference=ab initio prediction:Prodigal:002006,similar to AA sequence:UniProtKB:P9WHK1;locus_tag=GCKFODOM_01676;product=Putative phosphoribosyl transferase
CP045423.1	Prodigal:002006	CDS	1788289	1789011	.	+	0	ID=GCKFODOM_01677;inference=ab initio prediction:Prodigal:002006;locus_tag=GCKFODOM_01677;product=hypothetical protein
CP045423.1	Prodigal:002006	CDS	1789895	1790251	.	+	0	ID=GCKFODOM_01678;inference=ab initio prediction:Prodigal:002006;locus_tag=GCKFODOM_01678;product=hypothetical protein
CP045423.1	Prodigal:002006	CDS	1790545	1790652	.	+	0	ID=GCKFODOM_01679;inference=ab initio prediction:Prodigal:002006;locus_tag=GCKFODOM_01679;product=hypothetical protein
CP045423.1	Prodigal:002006	CDS	1790713	1791933	.	-	0	ID=GCKFODOM_01680;Name=nhaP2_2;db_xref=COG:COG3263;gene=nhaP2_2;inference=ab initio prediction:Prodigal:002006,similar to AA sequence:UniProtKB:A5F4U3;locus_tag=GCKFODOM_01680;product=K(+)/H(+) antiporter NhaP2
CP045423.1	Prodigal:002006	CDS	1791961	1792494	.	-	0	ID=GCKFODOM_01681;inference=ab initio prediction:Prodigal:002006;locus_tag=GCKFODOM_01681;product=hypothetical protein
CP045423.1	Prodigal:002006	CDS	1792641	1793384	.	-	0	ID=GCKFODOM_01682;inference=ab initio prediction:Prodigal:002006;locus_tag=GCKFODOM_01682;product=hypothetical protein
CP045423.1	Prodigal:002006	CDS	1793404	1793916	.	-	0	ID=GCKFODOM_01683;inference=ab initio prediction:Prodigal:002006;locus_tag=GCKFODOM_01683;product=hypothetical protein
CP045423.1	Prodigal:002006	CDS	1793999	1794580	.	-	0	ID=GCKFODOM_01684;inference=ab initio prediction:Prodigal:002006;locus_tag=GCKFODOM_01684;product=hypothetical protein
CP045423.1	Aragorn:001002	tRNA	1795251	1795324	.	-	.	ID=GCKFODOM_01685;inference=COORDINATES:profile:Aragorn:001002;locus_tag=GCKFODOM_01685;product=tRNA-Gln(ctg)
CP045423.1	Prodigal:002006	CDS	1795487	1796002	.	-	0	ID=GCKFODOM_01686;inference=ab initio prediction:Prodigal:002006;locus_tag=GCKFODOM_01686;product=hypothetical protein
CP045423.1	Prodigal:002006	CDS	1796221	1796571	.	+	0	ID=GCKFODOM_01687;inference=ab initio prediction:Prodigal:002006;locus_tag=GCKFODOM_01687;product=hypothetical protein
CP045423.1	Prodigal:002006	CDS	1796615	1797175	.	-	0	ID=GCKFODOM_01688;eC_number=3.1.-.-;Name=yqgF;gene=yqgF;inference=ab initio prediction:Prodigal:002006,protein motif:HAMAP:MF_00651;locus_tag=GCKFODOM_01688;product=Putative pre-16S rRNA nuclease
CP045423.1	Prodigal:002006	CDS	1797378	1798076	.	+	0	ID=GCKFODOM_01689;inference=ab initio prediction:Prodigal:002006,similar to AA sequence:UniProtKB:P99149;locus_tag=GCKFODOM_01689;note=UPF0173 metal-dependent hydrolase SA1529;product=hypothetical protein
CP045423.1	Prodigal:002006	CDS	1798385	1798672	.	+	0	ID=GCKFODOM_01690;eC_number=6.3.5.-;Name=gatC;db_xref=COG:COG0721;gene=gatC;inference=ab initio prediction:Prodigal:002006,similar to AA sequence:UniProtKB:Q9HVT9;locus_tag=GCKFODOM_01690;product=Glutamyl-tRNA(Gln) amidotransferase subunit C
CP045423.1	Prodigal:002006	CDS	1798791	1800371	.	+	0	ID=GCKFODOM_01691;eC_number=6.3.5.7;Name=gatA;db_xref=COG:COG0154;gene=gatA;inference=ab initio prediction:Prodigal:002006,similar to AA sequence:UniProtKB:Q9HVT8;locus_tag=GCKFODOM_01691;product=Glutamyl-tRNA(Gln) amidotransferase subunit A
CP045423.1	Prodigal:002006	CDS	1800368	1800661	.	+	0	ID=GCKFODOM_01692;inference=ab initio prediction:Prodigal:002006;locus_tag=GCKFODOM_01692;product=hypothetical protein
CP045423.1	Prodigal:002006	CDS	1800710	1801234	.	-	0	ID=GCKFODOM_01693;inference=ab initio prediction:Prodigal:002006;locus_tag=GCKFODOM_01693;product=hypothetical protein
CP045423.1	Prodigal:002006	CDS	1801280	1801996	.	-	0	ID=GCKFODOM_01694;inference=ab initio prediction:Prodigal:002006;locus_tag=GCKFODOM_01694;product=hypothetical protein
CP045423.1	Prodigal:002006	CDS	1802227	1802532	.	-	0	ID=GCKFODOM_01695;inference=ab initio prediction:Prodigal:002006;locus_tag=GCKFODOM_01695;product=hypothetical protein
CP045423.1	Prodigal:002006	CDS	1802756	1804231	.	+	0	ID=GCKFODOM_01696;eC_number=6.3.5.-;Name=gatB;db_xref=COG:COG0064;gene=gatB;inference=ab initio prediction:Prodigal:002006,similar to AA sequence:UniProtKB:Q9HVT7;locus_tag=GCKFODOM_01696;product=Aspartyl/glutamyl-tRNA(Asn/Gln) amidotransferase subunit B
CP045423.1	Prodigal:002006	CDS	1804312	1805724	.	-	0	ID=GCKFODOM_01697;inference=ab initio prediction:Prodigal:002006;locus_tag=GCKFODOM_01697;product=hypothetical protein
CP045423.1	Prodigal:002006	CDS	1805983	1806321	.	-	0	ID=GCKFODOM_01698;inference=ab initio prediction:Prodigal:002006;locus_tag=GCKFODOM_01698;product=hypothetical protein
CP045423.1	Prodigal:002006	CDS	1806497	1806901	.	-	0	ID=GCKFODOM_01699;inference=ab initio prediction:Prodigal:002006;locus_tag=GCKFODOM_01699;product=hypothetical protein
CP045423.1	Prodigal:002006	CDS	1807132	1807773	.	+	0	ID=GCKFODOM_01700;eC_number=1.8.4.-;Name=yfcG_1;db_xref=COG:COG0625;gene=yfcG_1;inference=ab initio prediction:Prodigal:002006,similar to AA sequence:UniProtKB:P77526;locus_tag=GCKFODOM_01700;product=Disulfide-bond oxidoreductase YfcG
CP045423.1	Prodigal:002006	CDS	1807770	1808237	.	+	0	ID=GCKFODOM_01701;inference=ab initio prediction:Prodigal:002006;locus_tag=GCKFODOM_01701;product=hypothetical protein
CP045423.1	Prodigal:002006	CDS	1808290	1808538	.	-	0	ID=GCKFODOM_01702;inference=ab initio prediction:Prodigal:002006;locus_tag=GCKFODOM_01702;product=hypothetical protein
CP045423.1	Prodigal:002006	CDS	1808738	1809445	.	+	0	ID=GCKFODOM_01703;eC_number=1.8.4.-;Name=yfcG_2;db_xref=COG:COG0625;gene=yfcG_2;inference=ab initio prediction:Prodigal:002006,similar to AA sequence:UniProtKB:P77526;locus_tag=GCKFODOM_01703;product=Disulfide-bond oxidoreductase YfcG
CP045423.1	Prodigal:002006	CDS	1809521	1809931	.	-	0	ID=GCKFODOM_01704;inference=ab initio prediction:Prodigal:002006;locus_tag=GCKFODOM_01704;product=hypothetical protein
CP045423.1	Prodigal:002006	CDS	1810153	1810575	.	+	0	ID=GCKFODOM_01705;eC_number=2.7.4.6;Name=ndk;gene=ndk;inference=ab initio prediction:Prodigal:002006,similar to AA sequence:UniProtKB:B4RMG0;locus_tag=GCKFODOM_01705;product=Nucleoside diphosphate kinase
CP045423.1	Prodigal:002006	CDS	1810714	1812864	.	+	0	ID=GCKFODOM_01706;eC_number=1.8.99.-;Name=ynfE;db_xref=COG:COG0243;gene=ynfE;inference=ab initio prediction:Prodigal:002006,similar to AA sequence:UniProtKB:P77374;locus_tag=GCKFODOM_01706;product=Putative dimethyl sulfoxide reductase chain YnfE
CP045423.1	Prodigal:002006	CDS	1812952	1813314	.	+	0	ID=GCKFODOM_01707;inference=ab initio prediction:Prodigal:002006;locus_tag=GCKFODOM_01707;product=hypothetical protein
CP045423.1	Prodigal:002006	CDS	1813646	1814293	.	-	0	ID=GCKFODOM_01708;eC_number=2.1.2.2;Name=purN;db_xref=COG:COG0299;gene=purN;inference=ab initio prediction:Prodigal:002006,similar to AA sequence:UniProtKB:P08179;locus_tag=GCKFODOM_01708;product=Phosphoribosylglycinamide formyltransferase
CP045423.1	Prodigal:002006	CDS	1814290	1815360	.	-	0	ID=GCKFODOM_01709;eC_number=6.3.3.1;Name=purM;db_xref=COG:COG0150;gene=purM;inference=ab initio prediction:Prodigal:002006,similar to AA sequence:UniProtKB:P08178;locus_tag=GCKFODOM_01709;product=Phosphoribosylformylglycinamidine cyclo-ligase
CP045423.1	Prodigal:002006	CDS	1815604	1816227	.	-	0	ID=GCKFODOM_01710;inference=ab initio prediction:Prodigal:002006;locus_tag=GCKFODOM_01710;product=hypothetical protein
CP045423.1	Prodigal:002006	CDS	1816429	1817952	.	-	0	ID=GCKFODOM_01711;eC_number=3.6.1.40;Name=gppA;gene=gppA;inference=ab initio prediction:Prodigal:002006,protein motif:HAMAP:MF_01550;locus_tag=GCKFODOM_01711;product=Guanosine-5'-triphosphate%2C3'-diphosphate pyrophosphatase
CP045423.1	Prodigal:002006	CDS	1817955	1820279	.	-	0	ID=GCKFODOM_01712;eC_number=2.7.4.1;Name=ppk;db_xref=COG:COG0855;gene=ppk;inference=ab initio prediction:Prodigal:002006,similar to AA sequence:UniProtKB:P9WHV9;locus_tag=GCKFODOM_01712;product=Polyphosphate kinase
CP045423.1	Prodigal:002006	CDS	1820266	1820958	.	-	0	ID=GCKFODOM_01713;Name=dnaA_2;gene=dnaA_2;inference=ab initio prediction:Prodigal:002006,protein motif:HAMAP:MF_00377;locus_tag=GCKFODOM_01713;product=Chromosomal replication initiator protein DnaA
CP045423.1	Prodigal:002006	CDS	1820951	1822072	.	-	0	ID=GCKFODOM_01714;inference=ab initio prediction:Prodigal:002006;locus_tag=GCKFODOM_01714;product=hypothetical protein
CP045423.1	Prodigal:002006	CDS	1822097	1822630	.	-	0	ID=GCKFODOM_01715;eC_number=2.7.8.5;Name=pgsA_1;gene=pgsA_1;inference=ab initio prediction:Prodigal:002006,protein motif:HAMAP:MF_01437;locus_tag=GCKFODOM_01715;product=CDP-diacylglycerol--glycerol-3-phosphate 3-phosphatidyltransferase
CP045423.1	Prodigal:002006	CDS	1822776	1823936	.	-	0	ID=GCKFODOM_01716;eC_number=3.1.13.5;Name=rnd_2;db_xref=COG:COG0349;gene=rnd_2;inference=ab initio prediction:Prodigal:002006,similar to AA sequence:UniProtKB:P09155;locus_tag=GCKFODOM_01716;product=Ribonuclease D
CP045423.1	Prodigal:002006	CDS	1824078	1826246	.	-	0	ID=GCKFODOM_01717;Name=hlyB;db_xref=COG:COG2274;gene=hlyB;inference=ab initio prediction:Prodigal:002006,similar to AA sequence:UniProtKB:P08716;locus_tag=GCKFODOM_01717;product=Alpha-hemolysin translocation ATP-binding protein HlyB
CP045423.1	Prodigal:002006	CDS	1826243	1827424	.	-	0	ID=GCKFODOM_01718;Name=cvaA;db_xref=COG:COG0845;gene=cvaA;inference=ab initio prediction:Prodigal:002006,similar to AA sequence:UniProtKB:P22519;locus_tag=GCKFODOM_01718;product=Colicin V secretion protein CvaA
CP045423.1	Prodigal:002006	CDS	1828179	1828547	.	-	0	ID=GCKFODOM_01719;inference=ab initio prediction:Prodigal:002006;locus_tag=GCKFODOM_01719;product=hypothetical protein
CP045423.1	Prodigal:002006	CDS	1828716	1830536	.	+	0	ID=GCKFODOM_01720;eC_number=6.1.1.23;Name=aspS;db_xref=COG:COG0173;gene=aspS;inference=ab initio prediction:Prodigal:002006,similar to AA sequence:UniProtKB:Q51422;locus_tag=GCKFODOM_01720;product=Aspartate--tRNA(Asp/Asn) ligase
CP045423.1	Prodigal:002006	CDS	1830533	1831426	.	+	0	ID=GCKFODOM_01721;inference=ab initio prediction:Prodigal:002006;locus_tag=GCKFODOM_01721;product=hypothetical protein
CP045423.1	Prodigal:002006	CDS	1831423	1832520	.	+	0	ID=GCKFODOM_01722;inference=ab initio prediction:Prodigal:002006;locus_tag=GCKFODOM_01722;product=hypothetical protein
CP045423.1	Prodigal:002006	CDS	1832492	1833112	.	-	0	ID=GCKFODOM_01723;eC_number=2.3.1.89;Name=dapH_1;gene=dapH_1;inference=ab initio prediction:Prodigal:002006,protein motif:HAMAP:MF_01691;locus_tag=GCKFODOM_01723;product=2%2C3%2C4%2C5-tetrahydropyridine-2%2C6-dicarboxylate N-acetyltransferase
CP045423.1	Prodigal:002006	CDS	1833215	1835515	.	+	0	ID=GCKFODOM_01724;eC_number=1.1.1.39;Name=dme;db_xref=COG:COG0280;gene=dme;inference=ab initio prediction:Prodigal:002006,similar to AA sequence:UniProtKB:O30807;locus_tag=GCKFODOM_01724;product=NAD-dependent malic enzyme
CP045423.1	Prodigal:002006	CDS	1835604	1837472	.	-	0	ID=GCKFODOM_01725;inference=ab initio prediction:Prodigal:002006;locus_tag=GCKFODOM_01725;product=hypothetical protein
CP045423.1	Prodigal:002006	CDS	1837551	1837877	.	-	0	ID=GCKFODOM_01726;Name=erpA;db_xref=COG:COG0316;gene=erpA;inference=ab initio prediction:Prodigal:002006,similar to AA sequence:UniProtKB:P45344;locus_tag=GCKFODOM_01726;product=Iron-sulfur cluster insertion protein ErpA
CP045423.1	Prodigal:002006	CDS	1837967	1839175	.	+	0	ID=GCKFODOM_01727;inference=ab initio prediction:Prodigal:002006,protein motif:HAMAP:MF_01212;locus_tag=GCKFODOM_01727;product=Deoxyguanosinetriphosphate triphosphohydrolase-like protein
CP045423.1	Prodigal:002006	CDS	1839253	1841013	.	+	0	ID=GCKFODOM_01728;eC_number=6.1.1.19;Name=argS;gene=argS;inference=ab initio prediction:Prodigal:002006,similar to AA sequence:UniProtKB:Q99W05;locus_tag=GCKFODOM_01728;product=Arginine--tRNA ligase
CP045423.1	Prodigal:002006	CDS	1841120	1842502	.	+	0	ID=GCKFODOM_01729;inference=ab initio prediction:Prodigal:002006;locus_tag=GCKFODOM_01729;product=hypothetical protein
CP045423.1	Prodigal:002006	CDS	1842607	1843623	.	+	0	ID=GCKFODOM_01730;eC_number=3.2.1.52;Name=nagZ;db_xref=COG:COG1472;gene=nagZ;inference=ab initio prediction:Prodigal:002006,similar to AA sequence:UniProtKB:Q9HZK0;locus_tag=GCKFODOM_01730;product=Beta-hexosaminidase
CP045423.1	Prodigal:002006	CDS	1843663	1844466	.	+	0	ID=GCKFODOM_01731;Name=scpA;db_xref=COG:COG1354;gene=scpA;inference=ab initio prediction:Prodigal:002006,similar to AA sequence:UniProtKB:P35154;locus_tag=GCKFODOM_01731;product=Segregation and condensation protein A
CP045423.1	Prodigal:002006	CDS	1844468	1845187	.	+	0	ID=GCKFODOM_01732;Name=scpB;gene=scpB;inference=ab initio prediction:Prodigal:002006,protein motif:HAMAP:MF_01804;locus_tag=GCKFODOM_01732;product=Segregation and condensation protein B
CP045423.1	Prodigal:002006	CDS	1845184	1846305	.	+	0	ID=GCKFODOM_01733;eC_number=7.6.2.8;Name=btuD_5;gene=btuD_5;inference=ab initio prediction:Prodigal:002006,protein motif:HAMAP:MF_01005;locus_tag=GCKFODOM_01733;product=Vitamin B12 import ATP-binding protein BtuD
CP045423.1	Prodigal:002006	CDS	1846362	1846601	.	+	0	ID=GCKFODOM_01734;Name=tatA;db_xref=COG:COG1826;gene=tatA;inference=ab initio prediction:Prodigal:002006,similar to AA sequence:UniProtKB:P69428;locus_tag=GCKFODOM_01734;product=Sec-independent protein translocase protein TatA
CP045423.1	Prodigal:002006	CDS	1846677	1847222	.	+	0	ID=GCKFODOM_01735;Name=tatB;gene=tatB;inference=ab initio prediction:Prodigal:002006,protein motif:HAMAP:MF_00237;locus_tag=GCKFODOM_01735;product=Sec-independent protein translocase protein TatB
CP045423.1	Prodigal:002006	CDS	1847219	1848019	.	+	0	ID=GCKFODOM_01736;Name=tatC;db_xref=COG:COG0805;gene=tatC;inference=ab initio prediction:Prodigal:002006,similar to AA sequence:UniProtKB:O67305;locus_tag=GCKFODOM_01736;product=Sec-independent protein translocase protein TatC
CP045423.1	Prodigal:002006	CDS	1848117	1849481	.	+	0	ID=GCKFODOM_01737;eC_number=6.1.1.11;Name=serS;db_xref=COG:COG0172;gene=serS;inference=ab initio prediction:Prodigal:002006,similar to AA sequence:UniProtKB:O66647;locus_tag=GCKFODOM_01737;product=Serine--tRNA ligase
CP045423.1	Prodigal:002006	CDS	1849483	1850244	.	+	0	ID=GCKFODOM_01738;eC_number=3.1.3.5;Name=surE;db_xref=COG:COG0496;gene=surE;inference=ab initio prediction:Prodigal:002006,similar to AA sequence:UniProtKB:B2S5B9;locus_tag=GCKFODOM_01738;product=5'-nucleotidase SurE
CP045423.1	Prodigal:002006	CDS	1850260	1850967	.	+	0	ID=GCKFODOM_01739;eC_number=2.1.1.77;Name=pcm_1;db_xref=COG:COG2518;gene=pcm_1;inference=ab initio prediction:Prodigal:002006,similar to AA sequence:UniProtKB:P0A7A5;locus_tag=GCKFODOM_01739;product=Protein-L-isoaspartate O-methyltransferase
CP045423.1	Prodigal:002006	CDS	1851192	1852394	.	+	0	ID=GCKFODOM_01740;inference=ab initio prediction:Prodigal:002006;locus_tag=GCKFODOM_01740;product=hypothetical protein
CP045423.1	Prodigal:002006	CDS	1852637	1853551	.	-	0	ID=GCKFODOM_01741;inference=ab initio prediction:Prodigal:002006;locus_tag=GCKFODOM_01741;product=hypothetical protein
CP045423.1	Prodigal:002006	CDS	1853605	1854078	.	+	0	ID=GCKFODOM_01742;inference=ab initio prediction:Prodigal:002006;locus_tag=GCKFODOM_01742;product=hypothetical protein
CP045423.1	Prodigal:002006	CDS	1854111	1855718	.	+	0	ID=GCKFODOM_01743;Name=secD;db_xref=COG:COG0342;gene=secD;inference=ab initio prediction:Prodigal:002006,similar to AA sequence:UniProtKB:P0AG90;locus_tag=GCKFODOM_01743;product=Protein translocase subunit SecD
[truncated: 65,597 more rows]
