# Supplementary material for: Comprehensive Comparative Genomics and Phenotyping of Methylobacterium Species
Source: Front Microbiol. 2021 Oct 6;12:740610. doi: 10.3389/fmicb.2021.740610 (PMC8561711; doi:10.3389/fmicb.2021.740610)
Supplement: Supplementary file 12 [file Data_Sheet_6.ZIP › Mr_populi.gff]

##gff-version 3
##sequence-region NC_010725.1 1 5800441
##sequence-region NC_010727.1 1 25164
##sequence-region NC_010721.1 1 23392
NC_010725.1	Prodigal:002006	CDS	198	464	.	+	0	ID=FHIPEHEJ_00001;Name=rpsT;db_xref=COG:COG0268;gene=rpsT;inference=ab initio prediction:Prodigal:002006,similar to AA sequence:UniProtKB:Q6N0C7;locus_tag=FHIPEHEJ_00001;product=30S ribosomal protein S20
NC_010725.1	Prodigal:002006	CDS	1161	2666	.	+	0	ID=FHIPEHEJ_00002;Name=dnaA;gene=dnaA;inference=ab initio prediction:Prodigal:002006,similar to AA sequence:UniProtKB:P68866;locus_tag=FHIPEHEJ_00002;product=Chromosomal replication initiator protein DnaA
NC_010725.1	Prodigal:002006	CDS	2841	3962	.	+	0	ID=FHIPEHEJ_00003;Name=dnaN;gene=dnaN;inference=ab initio prediction:Prodigal:002006,similar to AA sequence:UniProtKB:B8GXP6;locus_tag=FHIPEHEJ_00003;product=Beta sliding clamp
NC_010725.1	Prodigal:002006	CDS	4003	5160	.	+	0	ID=FHIPEHEJ_00004;Name=recF_1;db_xref=COG:COG1195;gene=recF_1;inference=ab initio prediction:Prodigal:002006,similar to AA sequence:UniProtKB:P0A7H0;locus_tag=FHIPEHEJ_00004;product=DNA replication and repair protein RecF
NC_010725.1	Prodigal:002006	CDS	5168	5779	.	+	0	ID=FHIPEHEJ_00005;inference=ab initio prediction:Prodigal:002006;locus_tag=FHIPEHEJ_00005;product=hypothetical protein
NC_010725.1	Prodigal:002006	CDS	5928	7775	.	+	0	ID=FHIPEHEJ_00006;eC_number=3.6.4.12;Name=recQ;db_xref=COG:COG0514;gene=recQ;inference=ab initio prediction:Prodigal:002006,similar to AA sequence:UniProtKB:P15043;locus_tag=FHIPEHEJ_00006;product=ATP-dependent DNA helicase RecQ
NC_010725.1	Prodigal:002006	CDS	8058	8744	.	+	0	ID=FHIPEHEJ_00007;inference=ab initio prediction:Prodigal:002006;locus_tag=FHIPEHEJ_00007;product=hypothetical protein
NC_010725.1	Prodigal:002006	CDS	8864	11047	.	+	0	ID=FHIPEHEJ_00008;eC_number=3.6.4.12;Name=recD2_1;db_xref=COG:COG0507;gene=recD2_1;inference=ab initio prediction:Prodigal:002006,similar to AA sequence:UniProtKB:Q9RT63;locus_tag=FHIPEHEJ_00008;product=ATP-dependent RecD-like DNA helicase
NC_010725.1	Prodigal:002006	CDS	11190	12374	.	+	0	ID=FHIPEHEJ_00009;inference=ab initio prediction:Prodigal:002006;locus_tag=FHIPEHEJ_00009;product=hypothetical protein
NC_010725.1	Prodigal:002006	CDS	12563	14788	.	+	0	ID=FHIPEHEJ_00010;eC_number=6.3.5.3;Name=purL;db_xref=COG:COG0046;gene=purL;inference=ab initio prediction:Prodigal:002006,similar to AA sequence:UniProtKB:P12042;locus_tag=FHIPEHEJ_00010;product=Phosphoribosylformylglycinamidine synthase subunit PurL
NC_010725.1	Prodigal:002006	CDS	14816	15052	.	+	0	ID=FHIPEHEJ_00011;db_xref=COG:COG0271;inference=ab initio prediction:Prodigal:002006,similar to AA sequence:UniProtKB:Q9ZCE4;locus_tag=FHIPEHEJ_00011;product=putative protein RP812
NC_010725.1	Prodigal:002006	CDS	15115	15450	.	+	0	ID=FHIPEHEJ_00012;Name=grxD;db_xref=COG:COG0278;gene=grxD;inference=ab initio prediction:Prodigal:002006,similar to AA sequence:UniProtKB:P0AC69;locus_tag=FHIPEHEJ_00012;product=Glutaredoxin 4
NC_010725.1	Prodigal:002006	CDS	15523	16425	.	+	0	ID=FHIPEHEJ_00013;eC_number=1.8.1.9;Name=trxB_1;db_xref=COG:COG0492;gene=trxB_1;inference=ab initio prediction:Prodigal:002006,similar to AA sequence:UniProtKB:P9WHH1;locus_tag=FHIPEHEJ_00013;product=Thioredoxin reductase
NC_010725.1	Prodigal:002006	CDS	16536	17420	.	+	0	ID=FHIPEHEJ_00014;eC_number=3.1.1.15;Name=araB;gene=araB;inference=ab initio prediction:Prodigal:002006,similar to AA sequence:UniProtKB:Q1JUP5;locus_tag=FHIPEHEJ_00014;product=L-arabinolactonase
NC_010725.1	Prodigal:002006	CDS	17607	17822	.	+	0	ID=FHIPEHEJ_00015;inference=ab initio prediction:Prodigal:002006;locus_tag=FHIPEHEJ_00015;product=hypothetical protein
NC_010725.1	Prodigal:002006	CDS	17839	18660	.	-	0	ID=FHIPEHEJ_00016;inference=ab initio prediction:Prodigal:002006;locus_tag=FHIPEHEJ_00016;product=hypothetical protein
NC_010725.1	Prodigal:002006	CDS	19483	20142	.	+	0	ID=FHIPEHEJ_00017;inference=ab initio prediction:Prodigal:002006;locus_tag=FHIPEHEJ_00017;product=hypothetical protein
NC_010725.1	Prodigal:002006	CDS	20130	22940	.	+	0	ID=FHIPEHEJ_00018;inference=ab initio prediction:Prodigal:002006;locus_tag=FHIPEHEJ_00018;product=hypothetical protein
NC_010725.1	Prodigal:002006	CDS	22937	24322	.	+	0	ID=FHIPEHEJ_00019;inference=ab initio prediction:Prodigal:002006;locus_tag=FHIPEHEJ_00019;product=hypothetical protein
NC_010725.1	Prodigal:002006	CDS	24319	24837	.	+	0	ID=FHIPEHEJ_00020;inference=ab initio prediction:Prodigal:002006;locus_tag=FHIPEHEJ_00020;product=hypothetical protein
NC_010725.1	Prodigal:002006	CDS	24834	25361	.	+	0	ID=FHIPEHEJ_00021;inference=ab initio prediction:Prodigal:002006;locus_tag=FHIPEHEJ_00021;product=hypothetical protein
NC_010725.1	Prodigal:002006	CDS	25358	26314	.	+	0	ID=FHIPEHEJ_00022;inference=ab initio prediction:Prodigal:002006;locus_tag=FHIPEHEJ_00022;product=hypothetical protein
NC_010725.1	Prodigal:002006	CDS	26307	26828	.	+	0	ID=FHIPEHEJ_00023;inference=ab initio prediction:Prodigal:002006;locus_tag=FHIPEHEJ_00023;product=hypothetical protein
NC_010725.1	Prodigal:002006	CDS	26828	27916	.	+	0	ID=FHIPEHEJ_00024;inference=ab initio prediction:Prodigal:002006;locus_tag=FHIPEHEJ_00024;product=hypothetical protein
NC_010725.1	Prodigal:002006	CDS	27948	29639	.	+	0	ID=FHIPEHEJ_00025;eC_number=1.9.3.1;Name=ctaDII;db_xref=COG:COG0843;gene=ctaDII;inference=ab initio prediction:Prodigal:002006,similar to AA sequence:UniProtKB:P98002;locus_tag=FHIPEHEJ_00025;product=Cytochrome c oxidase subunit 1-beta
NC_010725.1	Prodigal:002006	CDS	29636	30325	.	+	0	ID=FHIPEHEJ_00026;eC_number=1.9.3.1;Name=ctaE_1;gene=ctaE_1;inference=ab initio prediction:Prodigal:002006,similar to AA sequence:UniProtKB:Q03439;locus_tag=FHIPEHEJ_00026;product=Cytochrome c oxidase subunit 3
NC_010725.1	Prodigal:002006	CDS	30322	30624	.	+	0	ID=FHIPEHEJ_00027;inference=ab initio prediction:Prodigal:002006;locus_tag=FHIPEHEJ_00027;product=hypothetical protein
NC_010725.1	Prodigal:002006	CDS	31039	31398	.	+	0	ID=FHIPEHEJ_00028;inference=ab initio prediction:Prodigal:002006;locus_tag=FHIPEHEJ_00028;product=hypothetical protein
NC_010725.1	Prodigal:002006	CDS	31484	32314	.	-	0	ID=FHIPEHEJ_00029;inference=ab initio prediction:Prodigal:002006;locus_tag=FHIPEHEJ_00029;product=hypothetical protein
NC_010725.1	Prodigal:002006	CDS	32370	33293	.	-	0	ID=FHIPEHEJ_00030;Name=csgG;db_xref=COG:COG1462;gene=csgG;inference=ab initio prediction:Prodigal:002006,similar to AA sequence:UniProtKB:P0AEA2;locus_tag=FHIPEHEJ_00030;product=Curli production assembly/transport component CsgG
NC_010725.1	Prodigal:002006	CDS	33442	33888	.	-	0	ID=FHIPEHEJ_00031;inference=ab initio prediction:Prodigal:002006;locus_tag=FHIPEHEJ_00031;product=hypothetical protein
NC_010725.1	Prodigal:002006	CDS	33927	34571	.	-	0	ID=FHIPEHEJ_00032;inference=ab initio prediction:Prodigal:002006;locus_tag=FHIPEHEJ_00032;product=hypothetical protein
NC_010725.1	Prodigal:002006	CDS	34866	35198	.	-	0	ID=FHIPEHEJ_00033;inference=ab initio prediction:Prodigal:002006;locus_tag=FHIPEHEJ_00033;product=hypothetical protein
NC_010725.1	Prodigal:002006	CDS	35308	36510	.	-	0	ID=FHIPEHEJ_00034;inference=ab initio prediction:Prodigal:002006;locus_tag=FHIPEHEJ_00034;product=hypothetical protein
NC_010725.1	Prodigal:002006	CDS	37369	37764	.	+	0	ID=FHIPEHEJ_00035;inference=ab initio prediction:Prodigal:002006;locus_tag=FHIPEHEJ_00035;product=hypothetical protein
NC_010725.1	Prodigal:002006	CDS	38104	38718	.	+	0	ID=FHIPEHEJ_00036;inference=ab initio prediction:Prodigal:002006;locus_tag=FHIPEHEJ_00036;product=hypothetical protein
NC_010725.1	Prodigal:002006	CDS	38767	39165	.	+	0	ID=FHIPEHEJ_00037;inference=ab initio prediction:Prodigal:002006;locus_tag=FHIPEHEJ_00037;product=hypothetical protein
NC_010725.1	Prodigal:002006	CDS	39279	41324	.	-	0	ID=FHIPEHEJ_00038;eC_number=2.7.13.3;Name=rcsC_1;gene=rcsC_1;inference=ab initio prediction:Prodigal:002006,protein motif:HAMAP:MF_00979;locus_tag=FHIPEHEJ_00038;product=Sensor histidine kinase RcsC
NC_010725.1	Prodigal:002006	CDS	41324	42841	.	-	0	ID=FHIPEHEJ_00039;eC_number=2.7.11.1;Name=kaiC_1;db_xref=COG:COG0467;gene=kaiC_1;inference=ab initio prediction:Prodigal:002006,similar to AA sequence:UniProtKB:Q79PF4;locus_tag=FHIPEHEJ_00039;product=Circadian clock protein kinase KaiC
NC_010725.1	Prodigal:002006	CDS	43038	45467	.	-	0	ID=FHIPEHEJ_00040;eC_number=2.7.13.3;Name=rcsC_2;gene=rcsC_2;inference=ab initio prediction:Prodigal:002006,protein motif:HAMAP:MF_00979;locus_tag=FHIPEHEJ_00040;product=Sensor histidine kinase RcsC
NC_010725.1	Prodigal:002006	CDS	46113	47318	.	+	0	ID=FHIPEHEJ_00041;inference=ab initio prediction:Prodigal:002006;locus_tag=FHIPEHEJ_00041;product=hypothetical protein
NC_010725.1	Prodigal:002006	CDS	47337	48335	.	-	0	ID=FHIPEHEJ_00042;eC_number=1.3.1.87;Name=hcaB_1;gene=hcaB_1;inference=ab initio prediction:Prodigal:002006,protein motif:HAMAP:MF_01647;locus_tag=FHIPEHEJ_00042;product=3-phenylpropionate-dihydrodiol/cinnamic acid-dihydrodiol dehydrogenase
NC_010725.1	Prodigal:002006	CDS	48445	49140	.	-	0	ID=FHIPEHEJ_00043;Name=rspR_1;db_xref=COG:COG1802;gene=rspR_1;inference=ab initio prediction:Prodigal:002006,similar to AA sequence:UniProtKB:P0ACM2;locus_tag=FHIPEHEJ_00043;product=HTH-type transcriptional repressor RspR
NC_010725.1	Prodigal:002006	CDS	49137	49901	.	-	0	ID=FHIPEHEJ_00044;inference=ab initio prediction:Prodigal:002006;locus_tag=FHIPEHEJ_00044;product=hypothetical protein
NC_010725.1	Prodigal:002006	CDS	49905	50360	.	-	0	ID=FHIPEHEJ_00045;inference=ab initio prediction:Prodigal:002006;locus_tag=FHIPEHEJ_00045;product=hypothetical protein
NC_010725.1	Prodigal:002006	CDS	50630	52276	.	+	0	ID=FHIPEHEJ_00046;eC_number=2.3.1.187;Name=madA;gene=madA;inference=ab initio prediction:Prodigal:002006,similar to AA sequence:UniProtKB:O06924;locus_tag=FHIPEHEJ_00046;product=Acetyl-S-ACP:malonate ACP transferase
NC_010725.1	Prodigal:002006	CDS	52284	52592	.	+	0	ID=FHIPEHEJ_00047;Name=mdcC;gene=mdcC;inference=ab initio prediction:Prodigal:002006,similar to AA sequence:UniProtKB:O06925;locus_tag=FHIPEHEJ_00047;product=Malonate decarboxylase acyl carrier protein
NC_010725.1	Aragorn:001002	tRNA	53116	53210	.	+	.	ID=FHIPEHEJ_00048;inference=COORDINATES:profile:Aragorn:001002;locus_tag=FHIPEHEJ_00048;product=tRNA-Pro(cgg)
NC_010725.1	Prodigal:002006	CDS	53514	54230	.	+	0	ID=FHIPEHEJ_00049;inference=ab initio prediction:Prodigal:002006;locus_tag=FHIPEHEJ_00049;product=hypothetical protein
NC_010725.1	Prodigal:002006	CDS	54223	54882	.	+	0	ID=FHIPEHEJ_00050;eC_number=2.7.7.66;Name=mdcG;gene=mdcG;inference=ab initio prediction:Prodigal:002006,protein motif:HAMAP:MF_00650;locus_tag=FHIPEHEJ_00050;product=Phosphoribosyl-dephospho-CoA transferase
NC_010725.1	Prodigal:002006	CDS	54879	55739	.	+	0	ID=FHIPEHEJ_00051;eC_number=2.4.2.52;Name=citG;db_xref=COG:COG1767;gene=citG;inference=ab initio prediction:Prodigal:002006,similar to AA sequence:UniProtKB:P77231;locus_tag=FHIPEHEJ_00051;product=2-(5''-triphosphoribosyl)-3'-dephosphocoenzyme-A synthase
NC_010725.1	Prodigal:002006	CDS	55736	56659	.	+	0	ID=FHIPEHEJ_00052;eC_number=2.3.1.39;Name=fabD_1;db_xref=COG:COG0331;gene=fabD_1;inference=ab initio prediction:Prodigal:002006,similar to AA sequence:UniProtKB:O85140;locus_tag=FHIPEHEJ_00052;product=Malonyl CoA-acyl carrier protein transacylase
NC_010725.1	Prodigal:002006	CDS	56876	59161	.	+	0	ID=FHIPEHEJ_00053;eC_number=1.2.99.6;Name=paoC_1;db_xref=COG:COG1529;gene=paoC_1;inference=ab initio prediction:Prodigal:002006,similar to AA sequence:UniProtKB:P77489;locus_tag=FHIPEHEJ_00053;product=Aldehyde oxidoreductase molybdenum-binding subunit PaoC
NC_010725.1	Prodigal:002006	CDS	59272	60711	.	-	0	ID=FHIPEHEJ_00054;eC_number=2.6.1.9;Name=hisC_1;gene=hisC_1;inference=ab initio prediction:Prodigal:002006,protein motif:HAMAP:MF_01023;locus_tag=FHIPEHEJ_00054;product=Histidinol-phosphate aminotransferase
NC_010725.1	Prodigal:002006	CDS	61075	61557	.	+	0	ID=FHIPEHEJ_00055;inference=ab initio prediction:Prodigal:002006;locus_tag=FHIPEHEJ_00055;product=hypothetical protein
NC_010725.1	Prodigal:002006	CDS	61617	62693	.	+	0	ID=FHIPEHEJ_00056;eC_number=3.5.5.7;Name=nitA;gene=nitA;inference=ab initio prediction:Prodigal:002006,similar to AA sequence:UniProtKB:Q03217;locus_tag=FHIPEHEJ_00056;product=Aliphatic nitrilase
NC_010725.1	Prodigal:002006	CDS	62647	63750	.	+	0	ID=FHIPEHEJ_00057;inference=ab initio prediction:Prodigal:002006;locus_tag=FHIPEHEJ_00057;product=hypothetical protein
NC_010725.1	Prodigal:002006	CDS	63750	64292	.	+	0	ID=FHIPEHEJ_00058;inference=ab initio prediction:Prodigal:002006;locus_tag=FHIPEHEJ_00058;product=hypothetical protein
NC_010725.1	Prodigal:002006	CDS	64292	65287	.	+	0	ID=FHIPEHEJ_00059;eC_number=2.7.4.16;Name=thiL_1;gene=thiL_1;inference=ab initio prediction:Prodigal:002006,protein motif:HAMAP:MF_02128;locus_tag=FHIPEHEJ_00059;product=Thiamine-monophosphate kinase
NC_010725.1	Prodigal:002006	CDS	65284	65808	.	+	0	ID=FHIPEHEJ_00060;inference=ab initio prediction:Prodigal:002006;locus_tag=FHIPEHEJ_00060;product=hypothetical protein
NC_010725.1	Prodigal:002006	CDS	65805	66980	.	+	0	ID=FHIPEHEJ_00061;eC_number=2.4.1.250;Name=mshA_1;gene=mshA_1;inference=ab initio prediction:Prodigal:002006,protein motif:HAMAP:MF_01695;locus_tag=FHIPEHEJ_00061;product=D-inositol-3-phosphate glycosyltransferase
NC_010725.1	Prodigal:002006	CDS	66973	67254	.	+	0	ID=FHIPEHEJ_00062;inference=ab initio prediction:Prodigal:002006;locus_tag=FHIPEHEJ_00062;product=hypothetical protein
NC_010725.1	Prodigal:002006	CDS	67293	68561	.	+	0	ID=FHIPEHEJ_00063;eC_number=2.1.1.61;Name=mnmC_1;gene=mnmC_1;inference=ab initio prediction:Prodigal:002006,protein motif:HAMAP:MF_01102;locus_tag=FHIPEHEJ_00063;product=tRNA 5-methylaminomethyl-2-thiouridine biosynthesis bifunctional protein MnmC
NC_010725.1	Prodigal:002006	CDS	68909	70045	.	-	0	ID=FHIPEHEJ_00064;inference=ab initio prediction:Prodigal:002006;locus_tag=FHIPEHEJ_00064;product=hypothetical protein
NC_010725.1	Prodigal:002006	CDS	70091	71155	.	-	0	ID=FHIPEHEJ_00065;inference=ab initio prediction:Prodigal:002006;locus_tag=FHIPEHEJ_00065;product=hypothetical protein
NC_010725.1	Prodigal:002006	CDS	71625	71999	.	-	0	ID=FHIPEHEJ_00066;inference=ab initio prediction:Prodigal:002006;locus_tag=FHIPEHEJ_00066;product=hypothetical protein
NC_010725.1	Prodigal:002006	CDS	72889	74469	.	+	0	ID=FHIPEHEJ_00067;inference=ab initio prediction:Prodigal:002006;locus_tag=FHIPEHEJ_00067;product=hypothetical protein
NC_010725.1	Prodigal:002006	CDS	74624	75001	.	+	0	ID=FHIPEHEJ_00068;inference=ab initio prediction:Prodigal:002006;locus_tag=FHIPEHEJ_00068;product=hypothetical protein
NC_010725.1	Prodigal:002006	CDS	75117	76625	.	+	0	ID=FHIPEHEJ_00069;inference=ab initio prediction:Prodigal:002006;locus_tag=FHIPEHEJ_00069;product=hypothetical protein
NC_010725.1	Prodigal:002006	CDS	76625	77356	.	+	0	ID=FHIPEHEJ_00070;inference=ab initio prediction:Prodigal:002006,similar to AA sequence:ISfinder:ISPkr1;locus_tag=FHIPEHEJ_00070;product=IS21 family transposase ISPkr1
NC_010725.1	Prodigal:002006	CDS	77532	77729	.	+	0	ID=FHIPEHEJ_00071;inference=ab initio prediction:Prodigal:002006;locus_tag=FHIPEHEJ_00071;product=hypothetical protein
NC_010725.1	Prodigal:002006	CDS	77731	78003	.	+	0	ID=FHIPEHEJ_00072;inference=ab initio prediction:Prodigal:002006;locus_tag=FHIPEHEJ_00072;product=hypothetical protein
NC_010725.1	Prodigal:002006	CDS	78000	78965	.	-	0	ID=FHIPEHEJ_00073;inference=ab initio prediction:Prodigal:002006;locus_tag=FHIPEHEJ_00073;product=hypothetical protein
NC_010725.1	Prodigal:002006	CDS	78965	79246	.	-	0	ID=FHIPEHEJ_00074;inference=ab initio prediction:Prodigal:002006;locus_tag=FHIPEHEJ_00074;product=hypothetical protein
NC_010725.1	Prodigal:002006	CDS	79246	79836	.	-	0	ID=FHIPEHEJ_00075;inference=ab initio prediction:Prodigal:002006;locus_tag=FHIPEHEJ_00075;product=hypothetical protein
NC_010725.1	Prodigal:002006	CDS	79926	80990	.	-	0	ID=FHIPEHEJ_00076;inference=ab initio prediction:Prodigal:002006;locus_tag=FHIPEHEJ_00076;product=hypothetical protein
NC_010725.1	Prodigal:002006	CDS	81085	81339	.	-	0	ID=FHIPEHEJ_00077;inference=ab initio prediction:Prodigal:002006;locus_tag=FHIPEHEJ_00077;product=hypothetical protein
NC_010725.1	Prodigal:002006	CDS	81378	81851	.	-	0	ID=FHIPEHEJ_00078;inference=ab initio prediction:Prodigal:002006;locus_tag=FHIPEHEJ_00078;product=hypothetical protein
NC_010725.1	Prodigal:002006	CDS	81865	82866	.	-	0	ID=FHIPEHEJ_00079;inference=ab initio prediction:Prodigal:002006;locus_tag=FHIPEHEJ_00079;product=hypothetical protein
NC_010725.1	Prodigal:002006	CDS	82877	83194	.	-	0	ID=FHIPEHEJ_00080;inference=ab initio prediction:Prodigal:002006;locus_tag=FHIPEHEJ_00080;product=hypothetical protein
NC_010725.1	Prodigal:002006	CDS	83191	83445	.	-	0	ID=FHIPEHEJ_00081;inference=ab initio prediction:Prodigal:002006;locus_tag=FHIPEHEJ_00081;product=hypothetical protein
NC_010725.1	Prodigal:002006	CDS	83756	84616	.	+	0	ID=FHIPEHEJ_00082;inference=ab initio prediction:Prodigal:002006;locus_tag=FHIPEHEJ_00082;product=hypothetical protein
NC_010725.1	Prodigal:002006	CDS	84669	85502	.	+	0	ID=FHIPEHEJ_00083;inference=ab initio prediction:Prodigal:002006;locus_tag=FHIPEHEJ_00083;product=hypothetical protein
NC_010725.1	Prodigal:002006	CDS	85582	85896	.	-	0	ID=FHIPEHEJ_00084;inference=ab initio prediction:Prodigal:002006;locus_tag=FHIPEHEJ_00084;product=hypothetical protein
NC_010725.1	Prodigal:002006	CDS	85978	86850	.	+	0	ID=FHIPEHEJ_00085;inference=ab initio prediction:Prodigal:002006;locus_tag=FHIPEHEJ_00085;product=hypothetical protein
NC_010725.1	Prodigal:002006	CDS	86830	87303	.	-	0	ID=FHIPEHEJ_00086;inference=ab initio prediction:Prodigal:002006;locus_tag=FHIPEHEJ_00086;product=hypothetical protein
NC_010725.1	Prodigal:002006	CDS	87578	89620	.	+	0	ID=FHIPEHEJ_00087;inference=ab initio prediction:Prodigal:002006;locus_tag=FHIPEHEJ_00087;product=hypothetical protein
NC_010725.1	Prodigal:002006	CDS	90386	91123	.	+	0	ID=FHIPEHEJ_00088;inference=ab initio prediction:Prodigal:002006;locus_tag=FHIPEHEJ_00088;product=hypothetical protein
NC_010725.1	Prodigal:002006	CDS	91288	92511	.	-	0	ID=FHIPEHEJ_00089;inference=ab initio prediction:Prodigal:002006;locus_tag=FHIPEHEJ_00089;product=hypothetical protein
NC_010725.1	Prodigal:002006	CDS	92667	92879	.	+	0	ID=FHIPEHEJ_00090;inference=ab initio prediction:Prodigal:002006;locus_tag=FHIPEHEJ_00090;product=hypothetical protein
NC_010725.1	Prodigal:002006	CDS	93093	95171	.	-	0	ID=FHIPEHEJ_00091;eC_number=2.7.13.3;Name=rcsC_3;gene=rcsC_3;inference=ab initio prediction:Prodigal:002006,protein motif:HAMAP:MF_00979;locus_tag=FHIPEHEJ_00091;product=Sensor histidine kinase RcsC
NC_010725.1	Prodigal:002006	CDS	95330	95593	.	-	0	ID=FHIPEHEJ_00092;inference=ab initio prediction:Prodigal:002006;locus_tag=FHIPEHEJ_00092;product=hypothetical protein
NC_010725.1	Prodigal:002006	CDS	95869	98658	.	+	0	ID=FHIPEHEJ_00093;inference=ab initio prediction:Prodigal:002006;locus_tag=FHIPEHEJ_00093;product=hypothetical protein
NC_010725.1	Prodigal:002006	CDS	98948	99319	.	+	0	ID=FHIPEHEJ_00094;Name=cckA_1;gene=cckA_1;inference=ab initio prediction:Prodigal:002006,similar to AA sequence:UniProtKB:P0DOA0;locus_tag=FHIPEHEJ_00094;product=Sensor kinase CckA
NC_010725.1	Prodigal:002006	CDS	99399	101624	.	-	0	ID=FHIPEHEJ_00095;eC_number=2.7.13.3;Name=rcsC_4;gene=rcsC_4;inference=ab initio prediction:Prodigal:002006,protein motif:HAMAP:MF_00979;locus_tag=FHIPEHEJ_00095;product=Sensor histidine kinase RcsC
NC_010725.1	Prodigal:002006	CDS	101977	104139	.	-	0	ID=FHIPEHEJ_00096;eC_number=2.7.13.3;Name=rcsC_5;gene=rcsC_5;inference=ab initio prediction:Prodigal:002006,protein motif:HAMAP:MF_00979;locus_tag=FHIPEHEJ_00096;product=Sensor histidine kinase RcsC
NC_010725.1	Prodigal:002006	CDS	104132	107284	.	-	0	ID=FHIPEHEJ_00097;eC_number=2.7.13.3;Name=rcsC_6;gene=rcsC_6;inference=ab initio prediction:Prodigal:002006,protein motif:HAMAP:MF_00979;locus_tag=FHIPEHEJ_00097;product=Sensor histidine kinase RcsC
NC_010725.1	Prodigal:002006	CDS	107288	107476	.	-	0	ID=FHIPEHEJ_00098;inference=ab initio prediction:Prodigal:002006;locus_tag=FHIPEHEJ_00098;product=hypothetical protein
NC_010725.1	Prodigal:002006	CDS	107925	108089	.	+	0	ID=FHIPEHEJ_00099;inference=ab initio prediction:Prodigal:002006;locus_tag=FHIPEHEJ_00099;product=hypothetical protein
NC_010725.1	Prodigal:002006	CDS	108270	108881	.	+	0	ID=FHIPEHEJ_00100;inference=ab initio prediction:Prodigal:002006;locus_tag=FHIPEHEJ_00100;product=hypothetical protein
NC_010725.1	Prodigal:002006	CDS	109033	110376	.	-	0	ID=FHIPEHEJ_00101;inference=ab initio prediction:Prodigal:002006,similar to AA sequence:ISfinder:ISMpo3;locus_tag=FHIPEHEJ_00101;product=IS1380 family transposase ISMpo3
NC_010725.1	Prodigal:002006	CDS	110449	110682	.	-	0	ID=FHIPEHEJ_00102;inference=ab initio prediction:Prodigal:002006;locus_tag=FHIPEHEJ_00102;product=hypothetical protein
NC_010725.1	Prodigal:002006	CDS	110767	110985	.	-	0	ID=FHIPEHEJ_00103;inference=ab initio prediction:Prodigal:002006;locus_tag=FHIPEHEJ_00103;product=hypothetical protein
NC_010725.1	Prodigal:002006	CDS	111030	111779	.	-	0	ID=FHIPEHEJ_00104;inference=ab initio prediction:Prodigal:002006;locus_tag=FHIPEHEJ_00104;product=hypothetical protein
NC_010725.1	Prodigal:002006	CDS	111776	112525	.	-	0	ID=FHIPEHEJ_00105;inference=ab initio prediction:Prodigal:002006;locus_tag=FHIPEHEJ_00105;product=hypothetical protein
NC_010725.1	Prodigal:002006	CDS	112591	112923	.	-	0	ID=FHIPEHEJ_00106;Name=yhjQ_1;db_xref=COG:COG1145;gene=yhjQ_1;inference=ab initio prediction:Prodigal:002006,similar to AA sequence:UniProtKB:O07571;locus_tag=FHIPEHEJ_00106;product=putative cysteine-rich protein YhjQ
NC_010725.1	Prodigal:002006	CDS	113104	113508	.	-	0	ID=FHIPEHEJ_00107;inference=ab initio prediction:Prodigal:002006;locus_tag=FHIPEHEJ_00107;product=hypothetical protein
NC_010725.1	Prodigal:002006	CDS	113532	113897	.	-	0	ID=FHIPEHEJ_00108;inference=ab initio prediction:Prodigal:002006;locus_tag=FHIPEHEJ_00108;product=hypothetical protein
NC_010725.1	Prodigal:002006	CDS	113918	117067	.	-	0	ID=FHIPEHEJ_00109;Name=czcA_1;gene=czcA_1;inference=ab initio prediction:Prodigal:002006,similar to AA sequence:UniProtKB:P13511;locus_tag=FHIPEHEJ_00109;product=Cobalt-zinc-cadmium resistance protein CzcA
NC_010725.1	Prodigal:002006	CDS	117081	118820	.	-	0	ID=FHIPEHEJ_00110;Name=mdtA_1;gene=mdtA_1;inference=ab initio prediction:Prodigal:002006,protein motif:HAMAP:MF_01422;locus_tag=FHIPEHEJ_00110;product=Multidrug resistance protein MdtA
NC_010725.1	Prodigal:002006	CDS	118906	119370	.	-	0	ID=FHIPEHEJ_00111;inference=ab initio prediction:Prodigal:002006;locus_tag=FHIPEHEJ_00111;product=hypothetical protein
NC_010725.1	Prodigal:002006	CDS	119463	119675	.	-	0	ID=FHIPEHEJ_00112;inference=ab initio prediction:Prodigal:002006;locus_tag=FHIPEHEJ_00112;product=hypothetical protein
NC_010725.1	Prodigal:002006	CDS	119816	120202	.	-	0	ID=FHIPEHEJ_00113;eC_number=2.8.1.-;db_xref=COG:COG0607;inference=ab initio prediction:Prodigal:002006,similar to AA sequence:UniProtKB:D3RPB9;locus_tag=FHIPEHEJ_00113;product=Sulfurtransferase
NC_010725.1	Prodigal:002006	CDS	120214	121125	.	-	0	ID=FHIPEHEJ_00114;eC_number=3.-.-.-;Name=blh_1;db_xref=COG:COG0491;gene=blh_1;inference=ab initio prediction:Prodigal:002006,similar to AA sequence:UniProtKB:Q9PFB0;locus_tag=FHIPEHEJ_00114;product=Beta-lactamase hydrolase-like protein
NC_010725.1	Prodigal:002006	CDS	121145	121951	.	-	0	ID=FHIPEHEJ_00115;db_xref=COG:COG0730;inference=ab initio prediction:Prodigal:002006,similar to AA sequence:UniProtKB:Q9PFB4;locus_tag=FHIPEHEJ_00115;product=putative membrane transporter protein
NC_010725.1	Prodigal:002006	CDS	121951	122400	.	-	0	ID=FHIPEHEJ_00116;inference=ab initio prediction:Prodigal:002006,similar to AA sequence:UniProtKB:Q9PFB3;locus_tag=FHIPEHEJ_00116;note=UPF0394 membrane protein XF_0765;product=hypothetical protein
NC_010725.1	Prodigal:002006	CDS	122404	122829	.	-	0	ID=FHIPEHEJ_00117;inference=ab initio prediction:Prodigal:002006,similar to AA sequence:UniProtKB:Q9PFB2;locus_tag=FHIPEHEJ_00117;note=UPF0394 membrane protein XF_0766;product=hypothetical protein
NC_010725.1	Prodigal:002006	CDS	122993	123451	.	+	0	ID=FHIPEHEJ_00118;inference=ab initio prediction:Prodigal:002006;locus_tag=FHIPEHEJ_00118;product=hypothetical protein
NC_010725.1	Prodigal:002006	CDS	123487	123951	.	-	0	ID=FHIPEHEJ_00119;inference=ab initio prediction:Prodigal:002006;locus_tag=FHIPEHEJ_00119;product=hypothetical protein
NC_010725.1	Prodigal:002006	CDS	123935	124783	.	-	0	ID=FHIPEHEJ_00120;inference=ab initio prediction:Prodigal:002006;locus_tag=FHIPEHEJ_00120;product=hypothetical protein
NC_010725.1	Prodigal:002006	CDS	124783	125418	.	-	0	ID=FHIPEHEJ_00121;inference=ab initio prediction:Prodigal:002006;locus_tag=FHIPEHEJ_00121;product=hypothetical protein
NC_010725.1	Prodigal:002006	CDS	125452	127227	.	-	0	ID=FHIPEHEJ_00122;eC_number=1.8.1.8;Name=dsbD_1;db_xref=COG:COG4232;gene=dsbD_1;inference=ab initio prediction:Prodigal:002006,similar to AA sequence:UniProtKB:P36655;locus_tag=FHIPEHEJ_00122;product=Thiol:disulfide interchange protein DsbD
NC_010725.1	Prodigal:002006	CDS	127335	127997	.	+	0	ID=FHIPEHEJ_00123;Name=qseB_1;gene=qseB_1;inference=ab initio prediction:Prodigal:002006,similar to AA sequence:UniProtKB:P52076;locus_tag=FHIPEHEJ_00123;product=Transcriptional regulatory protein QseB
NC_010725.1	Prodigal:002006	CDS	127994	129310	.	+	0	ID=FHIPEHEJ_00124;eC_number=2.7.13.3;Name=qseC_1;gene=qseC_1;inference=ab initio prediction:Prodigal:002006,similar to AA sequence:UniProtKB:Q8X524;locus_tag=FHIPEHEJ_00124;product=Sensor protein QseC
NC_010725.1	Prodigal:002006	CDS	129341	129538	.	-	0	ID=FHIPEHEJ_00125;inference=ab initio prediction:Prodigal:002006;locus_tag=FHIPEHEJ_00125;product=hypothetical protein
NC_010725.1	Prodigal:002006	CDS	129771	130244	.	+	0	ID=FHIPEHEJ_00126;inference=ab initio prediction:Prodigal:002006,similar to AA sequence:ISfinder:ISMpo2;locus_tag=FHIPEHEJ_00126;product=IS1595 family transposase ISMpo2
NC_010725.1	Prodigal:002006	CDS	130272	130451	.	-	0	ID=FHIPEHEJ_00127;inference=ab initio prediction:Prodigal:002006;locus_tag=FHIPEHEJ_00127;product=hypothetical protein
NC_010725.1	Prodigal:002006	CDS	130968	131747	.	-	0	ID=FHIPEHEJ_00128;inference=ab initio prediction:Prodigal:002006;locus_tag=FHIPEHEJ_00128;product=hypothetical protein
NC_010725.1	Prodigal:002006	CDS	131740	132681	.	-	0	ID=FHIPEHEJ_00129;inference=ab initio prediction:Prodigal:002006,similar to AA sequence:ISfinder:ISNwi1;locus_tag=FHIPEHEJ_00129;product=IS1595 family transposase ISNwi1
NC_010725.1	Prodigal:002006	CDS	132795	133118	.	-	0	ID=FHIPEHEJ_00130;Name=hlyU_1;db_xref=COG:COG0640;gene=hlyU_1;inference=ab initio prediction:Prodigal:002006,similar to AA sequence:UniProtKB:P52695;locus_tag=FHIPEHEJ_00130;product=Transcriptional activator HlyU
NC_010725.1	Prodigal:002006	CDS	133779	134585	.	+	0	ID=FHIPEHEJ_00131;inference=ab initio prediction:Prodigal:002006;locus_tag=FHIPEHEJ_00131;product=hypothetical protein
NC_010725.1	Prodigal:002006	CDS	134596	136644	.	-	0	ID=FHIPEHEJ_00132;eC_number=2.7.13.3;Name=rcsC_7;gene=rcsC_7;inference=ab initio prediction:Prodigal:002006,protein motif:HAMAP:MF_00979;locus_tag=FHIPEHEJ_00132;product=Sensor histidine kinase RcsC
NC_010725.1	Prodigal:002006	CDS	136641	138161	.	-	0	ID=FHIPEHEJ_00133;eC_number=2.7.11.1;Name=kaiC_2;db_xref=COG:COG0467;gene=kaiC_2;inference=ab initio prediction:Prodigal:002006,similar to AA sequence:UniProtKB:Q79PF4;locus_tag=FHIPEHEJ_00133;product=Circadian clock protein kinase KaiC
NC_010725.1	Prodigal:002006	CDS	138378	138590	.	+	0	ID=FHIPEHEJ_00134;inference=ab initio prediction:Prodigal:002006;locus_tag=FHIPEHEJ_00134;product=hypothetical protein
NC_010725.1	Prodigal:002006	CDS	138622	139191	.	-	0	ID=FHIPEHEJ_00135;Name=yceJ_1;db_xref=COG:COG3038;gene=yceJ_1;inference=ab initio prediction:Prodigal:002006,similar to AA sequence:UniProtKB:P75925;locus_tag=FHIPEHEJ_00135;product=Cytochrome b561
NC_010725.1	Prodigal:002006	CDS	139188	140336	.	-	0	ID=FHIPEHEJ_00136;Name=soxC_1;gene=soxC_1;inference=ab initio prediction:Prodigal:002006,similar to AA sequence:UniProtKB:P54998;locus_tag=FHIPEHEJ_00136;product=Dibenzothiophene desulfurization enzyme C
NC_010725.1	Prodigal:002006	CDS	140596	141108	.	+	0	ID=FHIPEHEJ_00137;Name=yciE_1;db_xref=COG:COG3685;gene=yciE_1;inference=ab initio prediction:Prodigal:002006,similar to AA sequence:UniProtKB:P21363;locus_tag=FHIPEHEJ_00137;product=Protein YciE
NC_010725.1	Prodigal:002006	CDS	141121	141312	.	+	0	ID=FHIPEHEJ_00138;inference=ab initio prediction:Prodigal:002006;locus_tag=FHIPEHEJ_00138;product=hypothetical protein
NC_010725.1	Prodigal:002006	CDS	141454	143841	.	+	0	ID=FHIPEHEJ_00139;db_xref=COG:COG2199;inference=ab initio prediction:Prodigal:002006,similar to AA sequence:UniProtKB:Q9ABX9;locus_tag=FHIPEHEJ_00139;product=putative signaling protein
NC_010725.1	Prodigal:002006	CDS	143915	144289	.	+	0	ID=FHIPEHEJ_00140;inference=ab initio prediction:Prodigal:002006;locus_tag=FHIPEHEJ_00140;product=hypothetical protein
NC_010725.1	Prodigal:002006	CDS	144286	146028	.	+	0	ID=FHIPEHEJ_00141;inference=ab initio prediction:Prodigal:002006;locus_tag=FHIPEHEJ_00141;product=hypothetical protein
NC_010725.1	Prodigal:002006	CDS	146067	148361	.	-	0	ID=FHIPEHEJ_00142;eC_number=2.7.13.3;Name=rcsC_8;gene=rcsC_8;inference=ab initio prediction:Prodigal:002006,protein motif:HAMAP:MF_00979;locus_tag=FHIPEHEJ_00142;product=Sensor histidine kinase RcsC
NC_010725.1	Prodigal:002006	CDS	148925	150028	.	+	0	ID=FHIPEHEJ_00143;inference=ab initio prediction:Prodigal:002006;locus_tag=FHIPEHEJ_00143;product=hypothetical protein
NC_010725.1	Prodigal:002006	CDS	150258	154241	.	+	0	ID=FHIPEHEJ_00144;eC_number=2.7.13.3;Name=rcsC_9;gene=rcsC_9;inference=ab initio prediction:Prodigal:002006,protein motif:HAMAP:MF_00979;locus_tag=FHIPEHEJ_00144;product=Sensor histidine kinase RcsC
NC_010725.1	Prodigal:002006	CDS	154295	154546	.	-	0	ID=FHIPEHEJ_00145;inference=ab initio prediction:Prodigal:002006;locus_tag=FHIPEHEJ_00145;product=hypothetical protein
NC_010725.1	Prodigal:002006	CDS	154558	157704	.	-	0	ID=FHIPEHEJ_00146;eC_number=2.7.13.3;Name=rcsC_10;gene=rcsC_10;inference=ab initio prediction:Prodigal:002006,protein motif:HAMAP:MF_00979;locus_tag=FHIPEHEJ_00146;product=Sensor histidine kinase RcsC
NC_010725.1	Prodigal:002006	CDS	157808	160681	.	-	0	ID=FHIPEHEJ_00147;eC_number=2.7.13.3;Name=rcsC_11;gene=rcsC_11;inference=ab initio prediction:Prodigal:002006,protein motif:HAMAP:MF_00979;locus_tag=FHIPEHEJ_00147;product=Sensor histidine kinase RcsC
NC_010725.1	Prodigal:002006	CDS	160747	162522	.	-	0	ID=FHIPEHEJ_00148;inference=ab initio prediction:Prodigal:002006,similar to AA sequence:UniProtKB:Q881J7;locus_tag=FHIPEHEJ_00148;product=Blue-light-activated protein
NC_010725.1	Prodigal:002006	CDS	162482	163225	.	-	0	ID=FHIPEHEJ_00149;inference=ab initio prediction:Prodigal:002006;locus_tag=FHIPEHEJ_00149;product=hypothetical protein
NC_010725.1	Prodigal:002006	CDS	163311	163670	.	-	0	ID=FHIPEHEJ_00150;inference=ab initio prediction:Prodigal:002006;locus_tag=FHIPEHEJ_00150;product=hypothetical protein
NC_010725.1	Prodigal:002006	CDS	163724	163960	.	-	0	ID=FHIPEHEJ_00151;inference=ab initio prediction:Prodigal:002006;locus_tag=FHIPEHEJ_00151;product=hypothetical protein
NC_010725.1	Prodigal:002006	CDS	164182	165120	.	-	0	ID=FHIPEHEJ_00152;inference=ab initio prediction:Prodigal:002006;locus_tag=FHIPEHEJ_00152;product=hypothetical protein
NC_010725.1	Prodigal:002006	CDS	165243	166673	.	-	0	ID=FHIPEHEJ_00153;inference=ab initio prediction:Prodigal:002006;locus_tag=FHIPEHEJ_00153;product=hypothetical protein
NC_010725.1	Prodigal:002006	CDS	166816	167037	.	+	0	ID=FHIPEHEJ_00154;inference=ab initio prediction:Prodigal:002006;locus_tag=FHIPEHEJ_00154;product=hypothetical protein
NC_010725.1	Prodigal:002006	CDS	167151	168359	.	+	0	ID=FHIPEHEJ_00155;inference=ab initio prediction:Prodigal:002006,similar to AA sequence:ISfinder:ISMex14;locus_tag=FHIPEHEJ_00155;product=IS256 family transposase ISMex14
NC_010725.1	Prodigal:002006	CDS	168363	168749	.	+	0	ID=FHIPEHEJ_00156;inference=ab initio prediction:Prodigal:002006;locus_tag=FHIPEHEJ_00156;product=hypothetical protein
NC_010725.1	Prodigal:002006	CDS	168850	169407	.	+	0	ID=FHIPEHEJ_00157;inference=ab initio prediction:Prodigal:002006;locus_tag=FHIPEHEJ_00157;product=hypothetical protein
NC_010725.1	Prodigal:002006	CDS	169383	170459	.	-	0	ID=FHIPEHEJ_00158;inference=ab initio prediction:Prodigal:002006;locus_tag=FHIPEHEJ_00158;product=hypothetical protein
NC_010725.1	Prodigal:002006	CDS	170508	171686	.	-	0	ID=FHIPEHEJ_00159;eC_number=1.2.1.46;Name=fdhA;gene=fdhA;inference=ab initio prediction:Prodigal:002006,similar to AA sequence:UniProtKB:P46154;locus_tag=FHIPEHEJ_00159;product=Glutathione-independent formaldehyde dehydrogenase
NC_010725.1	Prodigal:002006	CDS	171748	172749	.	-	0	ID=FHIPEHEJ_00160;eC_number=1.3.1.87;Name=hcaB_2;gene=hcaB_2;inference=ab initio prediction:Prodigal:002006,protein motif:HAMAP:MF_01647;locus_tag=FHIPEHEJ_00160;product=3-phenylpropionate-dihydrodiol/cinnamic acid-dihydrodiol dehydrogenase
NC_010725.1	Prodigal:002006	CDS	172847	173554	.	-	0	ID=FHIPEHEJ_00161;inference=ab initio prediction:Prodigal:002006;locus_tag=FHIPEHEJ_00161;product=hypothetical protein
NC_010725.1	Prodigal:002006	CDS	173566	174669	.	-	0	ID=FHIPEHEJ_00162;Name=nhaP2;db_xref=COG:COG3263;gene=nhaP2;inference=ab initio prediction:Prodigal:002006,similar to AA sequence:UniProtKB:A5F4U3;locus_tag=FHIPEHEJ_00162;product=K(+)/H(+) antiporter NhaP2
NC_010725.1	Prodigal:002006	CDS	174747	175451	.	-	0	ID=FHIPEHEJ_00163;inference=ab initio prediction:Prodigal:002006;locus_tag=FHIPEHEJ_00163;product=hypothetical protein
NC_010725.1	Prodigal:002006	CDS	175585	176445	.	-	0	ID=FHIPEHEJ_00164;eC_number=3.4.-.-;Name=ipuF;gene=ipuF;inference=ab initio prediction:Prodigal:002006,similar to AA sequence:UniProtKB:Q936S7;locus_tag=FHIPEHEJ_00164;product=Gamma-glutamyl-L-1-hydroxyisopropylamide hydrolase
NC_010725.1	Prodigal:002006	CDS	176459	176701	.	-	0	ID=FHIPEHEJ_00165;inference=ab initio prediction:Prodigal:002006;locus_tag=FHIPEHEJ_00165;product=hypothetical protein
NC_010725.1	Prodigal:002006	CDS	177064	178074	.	+	0	ID=FHIPEHEJ_00166;eC_number=2.7.13.3;db_xref=COG:COG2202;inference=ab initio prediction:Prodigal:002006,similar to AA sequence:UniProtKB:Q2NCA3;locus_tag=FHIPEHEJ_00166;product=Blue-light-activated histidine kinase 1
NC_010725.1	Prodigal:002006	CDS	178100	178345	.	-	0	ID=FHIPEHEJ_00167;inference=ab initio prediction:Prodigal:002006;locus_tag=FHIPEHEJ_00167;product=hypothetical protein
NC_010725.1	Prodigal:002006	CDS	178488	178958	.	-	0	ID=FHIPEHEJ_00168;inference=ab initio prediction:Prodigal:002006;locus_tag=FHIPEHEJ_00168;product=hypothetical protein
NC_010725.1	Prodigal:002006	CDS	179117	179611	.	-	0	ID=FHIPEHEJ_00169;Name=yciF_1;db_xref=COG:COG3685;gene=yciF_1;inference=ab initio prediction:Prodigal:002006,similar to AA sequence:UniProtKB:P21362;locus_tag=FHIPEHEJ_00169;product=Protein YciF
NC_010725.1	Prodigal:002006	CDS	180179	182401	.	-	0	ID=FHIPEHEJ_00170;eC_number=2.7.13.3;Name=rcsC_12;gene=rcsC_12;inference=ab initio prediction:Prodigal:002006,protein motif:HAMAP:MF_00979;locus_tag=FHIPEHEJ_00170;product=Sensor histidine kinase RcsC
NC_010725.1	Prodigal:002006	CDS	182538	185231	.	-	0	ID=FHIPEHEJ_00171;inference=ab initio prediction:Prodigal:002006;locus_tag=FHIPEHEJ_00171;product=hypothetical protein
NC_010725.1	Prodigal:002006	CDS	185247	186038	.	-	0	ID=FHIPEHEJ_00172;inference=ab initio prediction:Prodigal:002006;locus_tag=FHIPEHEJ_00172;product=hypothetical protein
NC_010725.1	Prodigal:002006	CDS	186255	186512	.	+	0	ID=FHIPEHEJ_00173;inference=ab initio prediction:Prodigal:002006;locus_tag=FHIPEHEJ_00173;product=hypothetical protein
NC_010725.1	Prodigal:002006	CDS	186717	188267	.	-	0	ID=FHIPEHEJ_00174;inference=ab initio prediction:Prodigal:002006;locus_tag=FHIPEHEJ_00174;product=hypothetical protein
NC_010725.1	Prodigal:002006	CDS	188509	188754	.	+	0	ID=FHIPEHEJ_00175;inference=ab initio prediction:Prodigal:002006;locus_tag=FHIPEHEJ_00175;product=hypothetical protein
NC_010725.1	Prodigal:002006	CDS	188773	189024	.	+	0	ID=FHIPEHEJ_00176;inference=ab initio prediction:Prodigal:002006;locus_tag=FHIPEHEJ_00176;product=hypothetical protein
NC_010725.1	Prodigal:002006	CDS	189021	189263	.	-	0	ID=FHIPEHEJ_00177;inference=ab initio prediction:Prodigal:002006;locus_tag=FHIPEHEJ_00177;product=hypothetical protein
NC_010725.1	Prodigal:002006	CDS	189527	191440	.	+	0	ID=FHIPEHEJ_00178;Name=kup_1;gene=kup_1;inference=ab initio prediction:Prodigal:002006,protein motif:HAMAP:MF_01522;locus_tag=FHIPEHEJ_00178;product=Low affinity potassium transport system protein kup
NC_010725.1	Prodigal:002006	CDS	192016	192489	.	-	0	ID=FHIPEHEJ_00179;inference=ab initio prediction:Prodigal:002006;locus_tag=FHIPEHEJ_00179;product=hypothetical protein
NC_010725.1	Prodigal:002006	CDS	192998	193357	.	+	0	ID=FHIPEHEJ_00180;inference=ab initio prediction:Prodigal:002006;locus_tag=FHIPEHEJ_00180;product=hypothetical protein
NC_010725.1	Prodigal:002006	CDS	193354	193656	.	-	0	ID=FHIPEHEJ_00181;inference=ab initio prediction:Prodigal:002006;locus_tag=FHIPEHEJ_00181;product=hypothetical protein
NC_010725.1	Prodigal:002006	CDS	193659	194489	.	-	0	ID=FHIPEHEJ_00182;eC_number=3.1.4.53;Name=cpdA_1;gene=cpdA_1;inference=ab initio prediction:Prodigal:002006,protein motif:HAMAP:MF_00905;locus_tag=FHIPEHEJ_00182;product=3'%2C5'-cyclic adenosine monophosphate phosphodiesterase CpdA
NC_010725.1	Prodigal:002006	CDS	194486	194839	.	-	0	ID=FHIPEHEJ_00183;inference=ab initio prediction:Prodigal:002006;locus_tag=FHIPEHEJ_00183;product=hypothetical protein
NC_010725.1	Prodigal:002006	CDS	194811	195428	.	-	0	ID=FHIPEHEJ_00184;inference=ab initio prediction:Prodigal:002006;locus_tag=FHIPEHEJ_00184;product=hypothetical protein
NC_010725.1	Prodigal:002006	CDS	195719	196090	.	-	0	ID=FHIPEHEJ_00185;db_xref=COG:COG3039;inference=ab initio prediction:Prodigal:002006,similar to AA sequence:ISfinder:ISMex42;locus_tag=FHIPEHEJ_00185;product=IS5 family transposase ISMex42
NC_010725.1	Prodigal:002006	CDS	196087	196485	.	-	0	ID=FHIPEHEJ_00186;inference=ab initio prediction:Prodigal:002006;locus_tag=FHIPEHEJ_00186;product=hypothetical protein
NC_010725.1	Prodigal:002006	CDS	196614	198221	.	-	0	ID=FHIPEHEJ_00187;eC_number=3.4.21.53;Name=lon_1;gene=lon_1;inference=ab initio prediction:Prodigal:002006,protein motif:HAMAP:MF_01973;locus_tag=FHIPEHEJ_00187;product=Lon protease
NC_010725.1	Prodigal:002006	CDS	198497	198895	.	+	0	ID=FHIPEHEJ_00188;inference=ab initio prediction:Prodigal:002006;locus_tag=FHIPEHEJ_00188;product=hypothetical protein
NC_010725.1	Prodigal:002006	CDS	199200	201200	.	-	0	ID=FHIPEHEJ_00189;inference=ab initio prediction:Prodigal:002006;locus_tag=FHIPEHEJ_00189;product=hypothetical protein
NC_010725.1	Prodigal:002006	CDS	201178	203157	.	-	0	ID=FHIPEHEJ_00190;inference=ab initio prediction:Prodigal:002006;locus_tag=FHIPEHEJ_00190;product=hypothetical protein
NC_010725.1	Prodigal:002006	CDS	203154	203831	.	-	0	ID=FHIPEHEJ_00191;inference=ab initio prediction:Prodigal:002006;locus_tag=FHIPEHEJ_00191;product=hypothetical protein
NC_010725.1	Prodigal:002006	CDS	204655	205089	.	+	0	ID=FHIPEHEJ_00192;inference=ab initio prediction:Prodigal:002006;locus_tag=FHIPEHEJ_00192;product=hypothetical protein
NC_010725.1	Prodigal:002006	CDS	205068	205283	.	-	0	ID=FHIPEHEJ_00193;inference=ab initio prediction:Prodigal:002006;locus_tag=FHIPEHEJ_00193;product=hypothetical protein
NC_010725.1	Prodigal:002006	CDS	205339	205629	.	-	0	ID=FHIPEHEJ_00194;inference=ab initio prediction:Prodigal:002006;locus_tag=FHIPEHEJ_00194;product=hypothetical protein
NC_010725.1	Prodigal:002006	CDS	205821	206180	.	-	0	ID=FHIPEHEJ_00195;inference=ab initio prediction:Prodigal:002006;locus_tag=FHIPEHEJ_00195;product=hypothetical protein
NC_010725.1	Prodigal:002006	CDS	206279	206836	.	-	0	ID=FHIPEHEJ_00196;inference=ab initio prediction:Prodigal:002006;locus_tag=FHIPEHEJ_00196;product=hypothetical protein
NC_010725.1	Prodigal:002006	CDS	206940	207659	.	-	0	ID=FHIPEHEJ_00197;inference=ab initio prediction:Prodigal:002006;locus_tag=FHIPEHEJ_00197;product=hypothetical protein
NC_010725.1	Prodigal:002006	CDS	207777	208034	.	-	0	ID=FHIPEHEJ_00198;inference=ab initio prediction:Prodigal:002006;locus_tag=FHIPEHEJ_00198;product=hypothetical protein
NC_010725.1	Prodigal:002006	CDS	208177	208440	.	-	0	ID=FHIPEHEJ_00199;inference=ab initio prediction:Prodigal:002006;locus_tag=FHIPEHEJ_00199;product=hypothetical protein
NC_010725.1	Aragorn:001002	tRNA	208689	208765	.	-	.	ID=FHIPEHEJ_00200;inference=COORDINATES:profile:Aragorn:001002;locus_tag=FHIPEHEJ_00200;product=tRNA-Met(cat)
NC_010725.1	Prodigal:002006	CDS	208871	210112	.	-	0	ID=FHIPEHEJ_00201;eC_number=4.2.1.20;Name=trpB;db_xref=COG:COG0133;gene=trpB;inference=ab initio prediction:Prodigal:002006,similar to AA sequence:UniProtKB:Q2KE82;locus_tag=FHIPEHEJ_00201;product=Tryptophan synthase beta chain
NC_010725.1	Prodigal:002006	CDS	210244	210891	.	-	0	ID=FHIPEHEJ_00202;eC_number=5.3.1.24;Name=trpF;db_xref=COG:COG0135;gene=trpF;inference=ab initio prediction:Prodigal:002006,similar to AA sequence:UniProtKB:Q56320;locus_tag=FHIPEHEJ_00202;product=N-(5'-phosphoribosyl)anthranilate isomerase
NC_010725.1	Prodigal:002006	CDS	210909	211277	.	-	0	ID=FHIPEHEJ_00203;inference=ab initio prediction:Prodigal:002006;locus_tag=FHIPEHEJ_00203;product=hypothetical protein
NC_010725.1	Prodigal:002006	CDS	211471	211779	.	-	0	ID=FHIPEHEJ_00204;Name=ihfB_1;db_xref=COG:COG0776;gene=ihfB_1;inference=ab initio prediction:Prodigal:002006,similar to AA sequence:UniProtKB:Q06607;locus_tag=FHIPEHEJ_00204;product=Integration host factor subunit beta
NC_010725.1	Prodigal:002006	CDS	211826	212794	.	-	0	ID=FHIPEHEJ_00205;inference=ab initio prediction:Prodigal:002006;locus_tag=FHIPEHEJ_00205;product=hypothetical protein
NC_010725.1	Prodigal:002006	CDS	213090	214415	.	-	0	ID=FHIPEHEJ_00206;inference=ab initio prediction:Prodigal:002006;locus_tag=FHIPEHEJ_00206;product=hypothetical protein
NC_010725.1	Prodigal:002006	CDS	214508	216220	.	-	0	ID=FHIPEHEJ_00207;Name=rpsA;db_xref=COG:COG0539;gene=rpsA;inference=ab initio prediction:Prodigal:002006,similar to AA sequence:UniProtKB:Q6NDP1;locus_tag=FHIPEHEJ_00207;product=30S ribosomal protein S1
NC_010725.1	Prodigal:002006	CDS	216576	217385	.	-	0	ID=FHIPEHEJ_00208;eC_number=2.1.1.-;db_xref=COG:COG0566;inference=ab initio prediction:Prodigal:002006,similar to AA sequence:UniProtKB:P9WFY5;locus_tag=FHIPEHEJ_00208;product=putative tRNA/rRNA methyltransferase
NC_010725.1	Aragorn:001002	tRNA	217545	217619	.	+	.	ID=FHIPEHEJ_00209;inference=COORDINATES:profile:Aragorn:001002;locus_tag=FHIPEHEJ_00209;product=tRNA-Glu(ttc)
NC_010725.1	Prodigal:002006	CDS	217965	218759	.	-	0	ID=FHIPEHEJ_00210;inference=ab initio prediction:Prodigal:002006;locus_tag=FHIPEHEJ_00210;product=hypothetical protein
NC_010725.1	Prodigal:002006	CDS	218876	219922	.	+	0	ID=FHIPEHEJ_00211;inference=ab initio prediction:Prodigal:002006;locus_tag=FHIPEHEJ_00211;product=hypothetical protein
NC_010725.1	Prodigal:002006	CDS	220258	220977	.	+	0	ID=FHIPEHEJ_00212;Name=dipZ;db_xref=COG:COG0785;gene=dipZ;inference=ab initio prediction:Prodigal:002006,similar to AA sequence:UniProtKB:P9WG63;locus_tag=FHIPEHEJ_00212;product=Protein DipZ
NC_010725.1	Prodigal:002006	CDS	221167	221391	.	+	0	ID=FHIPEHEJ_00213;inference=ab initio prediction:Prodigal:002006;locus_tag=FHIPEHEJ_00213;product=hypothetical protein
NC_010725.1	Prodigal:002006	CDS	221498	222550	.	+	0	ID=FHIPEHEJ_00214;inference=ab initio prediction:Prodigal:002006;locus_tag=FHIPEHEJ_00214;product=hypothetical protein
NC_010725.1	Prodigal:002006	CDS	222588	222857	.	-	0	ID=FHIPEHEJ_00215;inference=ab initio prediction:Prodigal:002006;locus_tag=FHIPEHEJ_00215;product=hypothetical protein
NC_010725.1	Prodigal:002006	CDS	222841	223515	.	-	0	ID=FHIPEHEJ_00216;inference=ab initio prediction:Prodigal:002006;locus_tag=FHIPEHEJ_00216;product=hypothetical protein
NC_010725.1	Prodigal:002006	CDS	223525	224976	.	-	0	ID=FHIPEHEJ_00217;inference=ab initio prediction:Prodigal:002006;locus_tag=FHIPEHEJ_00217;product=hypothetical protein
NC_010725.1	Prodigal:002006	CDS	224976	225146	.	-	0	ID=FHIPEHEJ_00218;inference=ab initio prediction:Prodigal:002006;locus_tag=FHIPEHEJ_00218;product=hypothetical protein
NC_010725.1	Prodigal:002006	CDS	225235	225630	.	-	0	ID=FHIPEHEJ_00219;inference=ab initio prediction:Prodigal:002006;locus_tag=FHIPEHEJ_00219;product=hypothetical protein
NC_010725.1	Prodigal:002006	CDS	225632	225925	.	-	0	ID=FHIPEHEJ_00220;inference=ab initio prediction:Prodigal:002006;locus_tag=FHIPEHEJ_00220;product=hypothetical protein
NC_010725.1	Prodigal:002006	CDS	226130	226744	.	+	0	ID=FHIPEHEJ_00221;inference=ab initio prediction:Prodigal:002006;locus_tag=FHIPEHEJ_00221;product=hypothetical protein
NC_010725.1	Prodigal:002006	CDS	226751	227008	.	-	0	ID=FHIPEHEJ_00222;inference=ab initio prediction:Prodigal:002006;locus_tag=FHIPEHEJ_00222;product=hypothetical protein
NC_010725.1	Prodigal:002006	CDS	227336	227557	.	+	0	ID=FHIPEHEJ_00223;inference=ab initio prediction:Prodigal:002006;locus_tag=FHIPEHEJ_00223;product=hypothetical protein
NC_010725.1	Prodigal:002006	CDS	227675	229372	.	-	0	ID=FHIPEHEJ_00224;inference=ab initio prediction:Prodigal:002006;locus_tag=FHIPEHEJ_00224;product=hypothetical protein
NC_010725.1	Prodigal:002006	CDS	229757	231379	.	+	0	ID=FHIPEHEJ_00225;Name=yheS_1;db_xref=COG:COG0488;gene=yheS_1;inference=ab initio prediction:Prodigal:002006,similar to AA sequence:UniProtKB:P63389;locus_tag=FHIPEHEJ_00225;product=putative ABC transporter ATP-binding protein YheS
NC_010725.1	Prodigal:002006	CDS	231387	231743	.	-	0	ID=FHIPEHEJ_00226;inference=ab initio prediction:Prodigal:002006;locus_tag=FHIPEHEJ_00226;product=hypothetical protein
NC_010725.1	Prodigal:002006	CDS	231753	231992	.	-	0	ID=FHIPEHEJ_00227;inference=ab initio prediction:Prodigal:002006;locus_tag=FHIPEHEJ_00227;product=hypothetical protein
NC_010725.1	Prodigal:002006	CDS	232795	235011	.	+	0	ID=FHIPEHEJ_00228;Name=cntO_1;db_xref=COG:COG1629;gene=cntO_1;inference=ab initio prediction:Prodigal:002006,similar to AA sequence:UniProtKB:Q9HUX3;locus_tag=FHIPEHEJ_00228;product=Metal-pseudopaline receptor CntO
NC_010725.1	Prodigal:002006	CDS	235185	236630	.	+	0	ID=FHIPEHEJ_00229;inference=ab initio prediction:Prodigal:002006;locus_tag=FHIPEHEJ_00229;product=hypothetical protein
NC_010725.1	Prodigal:002006	CDS	236916	237029	.	+	0	ID=FHIPEHEJ_00230;inference=ab initio prediction:Prodigal:002006;locus_tag=FHIPEHEJ_00230;product=hypothetical protein
NC_010725.1	Prodigal:002006	CDS	237026	237139	.	+	0	ID=FHIPEHEJ_00231;inference=ab initio prediction:Prodigal:002006;locus_tag=FHIPEHEJ_00231;product=hypothetical protein
NC_010725.1	Prodigal:002006	CDS	237247	238044	.	+	0	ID=FHIPEHEJ_00232;Name=modA_1;db_xref=COG:COG0725;gene=modA_1;inference=ab initio prediction:Prodigal:002006,similar to AA sequence:UniProtKB:Q8PHA1;locus_tag=FHIPEHEJ_00232;product=Molybdate-binding protein ModA
NC_010725.1	Prodigal:002006	CDS	238190	239230	.	-	0	ID=FHIPEHEJ_00233;Name=argP_1;gene=argP_1;inference=ab initio prediction:Prodigal:002006,protein motif:HAMAP:MF_00513;locus_tag=FHIPEHEJ_00233;product=HTH-type transcriptional regulator ArgP
NC_010725.1	Prodigal:002006	CDS	239297	240526	.	+	0	ID=FHIPEHEJ_00234;inference=ab initio prediction:Prodigal:002006;locus_tag=FHIPEHEJ_00234;product=hypothetical protein
NC_010725.1	Prodigal:002006	CDS	240581	240994	.	+	0	ID=FHIPEHEJ_00235;inference=ab initio prediction:Prodigal:002006;locus_tag=FHIPEHEJ_00235;product=hypothetical protein
NC_010725.1	Prodigal:002006	CDS	241105	241695	.	-	0	ID=FHIPEHEJ_00236;inference=ab initio prediction:Prodigal:002006;locus_tag=FHIPEHEJ_00236;product=hypothetical protein
NC_010725.1	Prodigal:002006	CDS	241832	242302	.	+	0	ID=FHIPEHEJ_00237;eC_number=1.17.2.1;Name=nicA;db_xref=COG:COG2080;gene=nicA;inference=ab initio prediction:Prodigal:002006,similar to AA sequence:UniProtKB:Q88FX9;locus_tag=FHIPEHEJ_00237;product=Nicotinate dehydrogenase subunit A
NC_010725.1	Prodigal:002006	CDS	242317	244542	.	+	0	ID=FHIPEHEJ_00238;eC_number=1.17.2.1;Name=nicB_1;db_xref=COG:COG1529;gene=nicB_1;inference=ab initio prediction:Prodigal:002006,similar to AA sequence:UniProtKB:Q88FX8;locus_tag=FHIPEHEJ_00238;product=Nicotinate dehydrogenase subunit B
NC_010725.1	Prodigal:002006	CDS	244856	245803	.	-	0	ID=FHIPEHEJ_00239;Name=aaeA_1;db_xref=COG:COG1566;gene=aaeA_1;inference=ab initio prediction:Prodigal:002006,similar to AA sequence:UniProtKB:P46482;locus_tag=FHIPEHEJ_00239;product=p-hydroxybenzoic acid efflux pump subunit AaeA
NC_010725.1	Prodigal:002006	CDS	245849	246058	.	-	0	ID=FHIPEHEJ_00240;Name=aaeX;gene=aaeX;inference=ab initio prediction:Prodigal:002006,protein motif:HAMAP:MF_01546;locus_tag=FHIPEHEJ_00240;product=Protein AaeX
NC_010725.1	Prodigal:002006	CDS	246069	248111	.	-	0	ID=FHIPEHEJ_00241;Name=aaeB_1;gene=aaeB_1;inference=ab initio prediction:Prodigal:002006,protein motif:HAMAP:MF_01545;locus_tag=FHIPEHEJ_00241;product=p-hydroxybenzoic acid efflux pump subunit AaeB
NC_010725.1	Prodigal:002006	CDS	248108	248605	.	-	0	ID=FHIPEHEJ_00242;Name=slyA_1;gene=slyA_1;inference=ab initio prediction:Prodigal:002006,protein motif:HAMAP:MF_01819;locus_tag=FHIPEHEJ_00242;product=Transcriptional regulator SlyA
NC_010725.1	Prodigal:002006	CDS	249372	249608	.	+	0	ID=FHIPEHEJ_00243;inference=ab initio prediction:Prodigal:002006;locus_tag=FHIPEHEJ_00243;product=hypothetical protein
NC_010725.1	Prodigal:002006	CDS	249657	250055	.	+	0	ID=FHIPEHEJ_00244;inference=ab initio prediction:Prodigal:002006;locus_tag=FHIPEHEJ_00244;product=hypothetical protein
NC_010725.1	Prodigal:002006	CDS	250052	250423	.	+	0	ID=FHIPEHEJ_00245;db_xref=COG:COG3039;inference=ab initio prediction:Prodigal:002006,similar to AA sequence:ISfinder:ISMex42;locus_tag=FHIPEHEJ_00245;product=IS5 family transposase ISMex42
NC_010725.1	Prodigal:002006	CDS	250509	252191	.	+	0	ID=FHIPEHEJ_00246;eC_number=3.1.1.102;inference=ab initio prediction:Prodigal:002006,similar to AA sequence:UniProtKB:A0A0K8P8E7;locus_tag=FHIPEHEJ_00246;product=Mono(2-hydroxyethyl) terephthalate hydrolase
NC_010725.1	Prodigal:002006	CDS	252698	252889	.	+	0	ID=FHIPEHEJ_00247;db_xref=COG:COG3039;inference=ab initio prediction:Prodigal:002006,similar to AA sequence:ISfinder:ISMra2;locus_tag=FHIPEHEJ_00247;product=IS5 family transposase ISMra2
NC_010725.1	Prodigal:002006	CDS	252904	254340	.	-	0	ID=FHIPEHEJ_00248;inference=ab initio prediction:Prodigal:002006;locus_tag=FHIPEHEJ_00248;product=hypothetical protein
NC_010725.1	Prodigal:002006	CDS	254507	255553	.	-	0	ID=FHIPEHEJ_00249;inference=ab initio prediction:Prodigal:002006;locus_tag=FHIPEHEJ_00249;product=hypothetical protein
NC_010725.1	Prodigal:002006	CDS	255645	256910	.	-	0	ID=FHIPEHEJ_00250;inference=ab initio prediction:Prodigal:002006;locus_tag=FHIPEHEJ_00250;product=hypothetical protein
NC_010725.1	Prodigal:002006	CDS	257127	258176	.	+	0	ID=FHIPEHEJ_00251;inference=ab initio prediction:Prodigal:002006;locus_tag=FHIPEHEJ_00251;product=hypothetical protein
NC_010725.1	Prodigal:002006	CDS	258176	259453	.	+	0	ID=FHIPEHEJ_00252;inference=ab initio prediction:Prodigal:002006;locus_tag=FHIPEHEJ_00252;product=hypothetical protein
NC_010725.1	Prodigal:002006	CDS	259453	260643	.	+	0	ID=FHIPEHEJ_00253;inference=ab initio prediction:Prodigal:002006;locus_tag=FHIPEHEJ_00253;product=hypothetical protein
NC_010725.1	Prodigal:002006	CDS	260733	261614	.	+	0	ID=FHIPEHEJ_00254;inference=ab initio prediction:Prodigal:002006;locus_tag=FHIPEHEJ_00254;product=hypothetical protein
NC_010725.1	Prodigal:002006	CDS	261787	263301	.	+	0	ID=FHIPEHEJ_00255;inference=ab initio prediction:Prodigal:002006;locus_tag=FHIPEHEJ_00255;product=hypothetical protein
NC_010725.1	Prodigal:002006	CDS	263334	264569	.	-	0	ID=FHIPEHEJ_00256;eC_number=2.4.1.250;Name=mshA_2;gene=mshA_2;inference=ab initio prediction:Prodigal:002006,protein motif:HAMAP:MF_01695;locus_tag=FHIPEHEJ_00256;product=D-inositol-3-phosphate glycosyltransferase
NC_010725.1	Prodigal:002006	CDS	264566	265813	.	-	0	ID=FHIPEHEJ_00257;eC_number=2.4.1.250;Name=mshA_3;gene=mshA_3;inference=ab initio prediction:Prodigal:002006,protein motif:HAMAP:MF_01695;locus_tag=FHIPEHEJ_00257;product=D-inositol-3-phosphate glycosyltransferase
NC_010725.1	Prodigal:002006	CDS	265810	267141	.	-	0	ID=FHIPEHEJ_00258;inference=ab initio prediction:Prodigal:002006;locus_tag=FHIPEHEJ_00258;product=hypothetical protein
NC_010725.1	Prodigal:002006	CDS	267490	268386	.	+	0	ID=FHIPEHEJ_00259;Name=perR;gene=perR;inference=ab initio prediction:Prodigal:002006,similar to AA sequence:UniProtKB:Q57083;locus_tag=FHIPEHEJ_00259;product=HTH-type transcriptional regulator PerR
NC_010725.1	Prodigal:002006	CDS	268674	269423	.	+	0	ID=FHIPEHEJ_00260;eC_number=1.1.1.100;Name=fabG_1;gene=fabG_1;inference=ab initio prediction:Prodigal:002006,similar to AA sequence:UniProtKB:P0AEK2;locus_tag=FHIPEHEJ_00260;product=3-oxoacyl-[acyl-carrier-protein] reductase FabG
NC_010725.1	Prodigal:002006	CDS	269441	270301	.	+	0	ID=FHIPEHEJ_00261;eC_number=2.2.1.-;Name=aptA;db_xref=COG:COG3959;gene=aptA;inference=ab initio prediction:Prodigal:002006,similar to AA sequence:UniProtKB:A6VKQ4;locus_tag=FHIPEHEJ_00261;product=Apulose-4-phosphate transketolase subunit A
NC_010725.1	Prodigal:002006	CDS	270298	271317	.	+	0	ID=FHIPEHEJ_00262;eC_number=2.2.1.7;Name=dxs_1;db_xref=COG:COG1154;gene=dxs_1;inference=ab initio prediction:Prodigal:002006,similar to AA sequence:UniProtKB:Q9RUB5;locus_tag=FHIPEHEJ_00262;product=1-deoxy-D-xylulose-5-phosphate synthase
NC_010725.1	Prodigal:002006	CDS	271473	272489	.	+	0	ID=FHIPEHEJ_00263;Name=siaP;db_xref=COG:COG1638;gene=siaP;inference=ab initio prediction:Prodigal:002006,similar to AA sequence:UniProtKB:P44542;locus_tag=FHIPEHEJ_00263;product=Sialic acid-binding periplasmic protein SiaP
NC_010725.1	Prodigal:002006	CDS	272500	274374	.	+	0	ID=FHIPEHEJ_00264;Name=siaT;db_xref=COG:COG1593;gene=siaT;inference=ab initio prediction:Prodigal:002006,similar to AA sequence:UniProtKB:P44543;locus_tag=FHIPEHEJ_00264;product=Sialic acid TRAP transporter permease protein SiaT
NC_010725.1	Prodigal:002006	CDS	274421	274585	.	-	0	ID=FHIPEHEJ_00265;inference=ab initio prediction:Prodigal:002006;locus_tag=FHIPEHEJ_00265;product=hypothetical protein
NC_010725.1	Prodigal:002006	CDS	275005	276684	.	+	0	ID=FHIPEHEJ_00266;inference=ab initio prediction:Prodigal:002006;locus_tag=FHIPEHEJ_00266;product=hypothetical protein
NC_010725.1	Prodigal:002006	CDS	276957	278072	.	+	0	ID=FHIPEHEJ_00267;eC_number=1.1.1.1;Name=adh_1;db_xref=COG:COG1063;gene=adh_1;inference=ab initio prediction:Prodigal:002006,similar to AA sequence:UniProtKB:Q0KDL6;locus_tag=FHIPEHEJ_00267;product=Alcohol dehydrogenase
NC_010725.1	Prodigal:002006	CDS	278166	279374	.	+	0	ID=FHIPEHEJ_00268;inference=ab initio prediction:Prodigal:002006,similar to AA sequence:ISfinder:ISMex14;locus_tag=FHIPEHEJ_00268;product=IS256 family transposase ISMex14
NC_010725.1	Prodigal:002006	CDS	280039	280743	.	+	0	ID=FHIPEHEJ_00269;inference=ab initio prediction:Prodigal:002006;locus_tag=FHIPEHEJ_00269;product=hypothetical protein
NC_010725.1	Prodigal:002006	CDS	281254	281550	.	-	0	ID=FHIPEHEJ_00270;inference=ab initio prediction:Prodigal:002006;locus_tag=FHIPEHEJ_00270;product=hypothetical protein
NC_010725.1	Prodigal:002006	CDS	281910	283673	.	+	0	ID=FHIPEHEJ_00271;Name=prsD_1;gene=prsD_1;inference=ab initio prediction:Prodigal:002006,similar to AA sequence:UniProtKB:Q7ANN4;locus_tag=FHIPEHEJ_00271;product=Type I secretion system ATP-binding protein PrsD
NC_010725.1	Prodigal:002006	CDS	283677	285050	.	+	0	ID=FHIPEHEJ_00272;Name=prsE_1;gene=prsE_1;inference=ab initio prediction:Prodigal:002006,similar to AA sequence:UniProtKB:Q7ANN5;locus_tag=FHIPEHEJ_00272;product=Type I secretion system membrane fusion protein PrsE
NC_010725.1	Prodigal:002006	CDS	285129	288872	.	+	0	ID=FHIPEHEJ_00273;inference=ab initio prediction:Prodigal:002006;locus_tag=FHIPEHEJ_00273;product=hypothetical protein
NC_010725.1	Aragorn:001002	tRNA	289701	289775	.	+	.	ID=FHIPEHEJ_00274;inference=COORDINATES:profile:Aragorn:001002;locus_tag=FHIPEHEJ_00274;product=tRNA-Ser(cga)
NC_010725.1	Prodigal:002006	CDS	290938	292122	.	-	0	ID=FHIPEHEJ_00275;inference=ab initio prediction:Prodigal:002006;locus_tag=FHIPEHEJ_00275;product=hypothetical protein
NC_010725.1	Prodigal:002006	CDS	292149	293897	.	-	0	ID=FHIPEHEJ_00276;inference=ab initio prediction:Prodigal:002006;locus_tag=FHIPEHEJ_00276;product=hypothetical protein
NC_010725.1	Prodigal:002006	CDS	295002	296237	.	+	0	ID=FHIPEHEJ_00277;inference=ab initio prediction:Prodigal:002006,similar to AA sequence:UniProtKB:P9WJX1;locus_tag=FHIPEHEJ_00277;product=putative MFS-type transporter
NC_010725.1	Prodigal:002006	CDS	296347	296847	.	+	0	ID=FHIPEHEJ_00278;inference=ab initio prediction:Prodigal:002006;locus_tag=FHIPEHEJ_00278;product=hypothetical protein
NC_010725.1	Prodigal:002006	CDS	296928	297182	.	+	0	ID=FHIPEHEJ_00279;inference=ab initio prediction:Prodigal:002006;locus_tag=FHIPEHEJ_00279;product=hypothetical protein
NC_010725.1	Prodigal:002006	CDS	297193	297837	.	-	0	ID=FHIPEHEJ_00280;inference=ab initio prediction:Prodigal:002006;locus_tag=FHIPEHEJ_00280;product=hypothetical protein
NC_010725.1	Prodigal:002006	CDS	297847	298494	.	-	0	ID=FHIPEHEJ_00281;inference=ab initio prediction:Prodigal:002006;locus_tag=FHIPEHEJ_00281;product=hypothetical protein
NC_010725.1	Prodigal:002006	CDS	298562	299587	.	+	0	ID=FHIPEHEJ_00282;inference=ab initio prediction:Prodigal:002006;locus_tag=FHIPEHEJ_00282;product=hypothetical protein
NC_010725.1	Prodigal:002006	CDS	299656	300828	.	-	0	ID=FHIPEHEJ_00283;eC_number=2.4.1.250;Name=mshA_4;db_xref=COG:COG0438;gene=mshA_4;inference=ab initio prediction:Prodigal:002006,similar to AA sequence:UniProtKB:Q8NTA6;locus_tag=FHIPEHEJ_00283;product=D-inositol 3-phosphate glycosyltransferase
NC_010725.1	Prodigal:002006	CDS	300828	301793	.	-	0	ID=FHIPEHEJ_00284;eC_number=2.4.1.250;Name=mshA_5;gene=mshA_5;inference=ab initio prediction:Prodigal:002006,protein motif:HAMAP:MF_01695;locus_tag=FHIPEHEJ_00284;product=D-inositol-3-phosphate glycosyltransferase
NC_010725.1	Prodigal:002006	CDS	301927	303993	.	+	0	ID=FHIPEHEJ_00285;eC_number=2.4.1.250;Name=mshA_6;gene=mshA_6;inference=ab initio prediction:Prodigal:002006,protein motif:HAMAP:MF_01695;locus_tag=FHIPEHEJ_00285;product=D-inositol-3-phosphate glycosyltransferase
NC_010725.1	Prodigal:002006	CDS	303990	304874	.	+	0	ID=FHIPEHEJ_00286;eC_number=2.4.1.338;Name=valG;db_xref=COG:COG0463;gene=valG;inference=ab initio prediction:Prodigal:002006,similar to AA sequence:UniProtKB:H2K893;locus_tag=FHIPEHEJ_00286;product=Validoxylamine A glucosyltransferase
NC_010725.1	Prodigal:002006	CDS	304888	306030	.	+	0	ID=FHIPEHEJ_00287;inference=ab initio prediction:Prodigal:002006;locus_tag=FHIPEHEJ_00287;product=hypothetical protein
NC_010725.1	Prodigal:002006	CDS	306065	307012	.	+	0	ID=FHIPEHEJ_00288;inference=ab initio prediction:Prodigal:002006;locus_tag=FHIPEHEJ_00288;product=hypothetical protein
NC_010725.1	Prodigal:002006	CDS	307009	308064	.	+	0	ID=FHIPEHEJ_00289;eC_number=2.4.1.250;Name=mshA_7;gene=mshA_7;inference=ab initio prediction:Prodigal:002006,protein motif:HAMAP:MF_01695;locus_tag=FHIPEHEJ_00289;product=D-inositol-3-phosphate glycosyltransferase
NC_010725.1	Prodigal:002006	CDS	308102	308821	.	+	0	ID=FHIPEHEJ_00290;inference=ab initio prediction:Prodigal:002006;locus_tag=FHIPEHEJ_00290;product=hypothetical protein
NC_010725.1	Prodigal:002006	CDS	309231	309389	.	+	0	ID=FHIPEHEJ_00291;inference=ab initio prediction:Prodigal:002006;locus_tag=FHIPEHEJ_00291;product=hypothetical protein
NC_010725.1	Prodigal:002006	CDS	309948	312917	.	-	0	ID=FHIPEHEJ_00292;eC_number=1.17.1.9;inference=ab initio prediction:Prodigal:002006,similar to AA sequence:UniProtKB:Q99RW4;locus_tag=FHIPEHEJ_00292;product=Putative formate dehydrogenase
NC_010725.1	Prodigal:002006	CDS	312994	314712	.	-	0	ID=FHIPEHEJ_00293;eC_number=7.-.-.-;Name=rsxC_1;gene=rsxC_1;inference=ab initio prediction:Prodigal:002006,protein motif:HAMAP:MF_00461;locus_tag=FHIPEHEJ_00293;product=Ion-translocating oxidoreductase complex subunit C
NC_010725.1	Prodigal:002006	CDS	314773	315081	.	-	0	ID=FHIPEHEJ_00294;inference=ab initio prediction:Prodigal:002006;locus_tag=FHIPEHEJ_00294;product=hypothetical protein
NC_010725.1	Prodigal:002006	CDS	316164	316688	.	-	0	ID=FHIPEHEJ_00295;Name=yceJ_2;db_xref=COG:COG3038;gene=yceJ_2;inference=ab initio prediction:Prodigal:002006,similar to AA sequence:UniProtKB:P75925;locus_tag=FHIPEHEJ_00295;product=Cytochrome b561
NC_010725.1	Prodigal:002006	CDS	316685	317797	.	-	0	ID=FHIPEHEJ_00296;eC_number=1.11.1.-;Name=srpA;db_xref=COG:COG0753;gene=srpA;inference=ab initio prediction:Prodigal:002006,similar to AA sequence:UniProtKB:Q55025;locus_tag=FHIPEHEJ_00296;product=Catalase-related peroxidase
NC_010725.1	Prodigal:002006	CDS	317805	318578	.	-	0	ID=FHIPEHEJ_00297;inference=ab initio prediction:Prodigal:002006;locus_tag=FHIPEHEJ_00297;product=hypothetical protein
NC_010725.1	Prodigal:002006	CDS	318575	319105	.	-	0	ID=FHIPEHEJ_00298;Name=sigH;db_xref=COG:COG1595;gene=sigH;inference=ab initio prediction:Prodigal:002006,similar to AA sequence:UniProtKB:A0QTP2;locus_tag=FHIPEHEJ_00298;product=ECF RNA polymerase sigma factor SigH
NC_010725.1	Prodigal:002006	CDS	319374	319652	.	+	0	ID=FHIPEHEJ_00299;inference=ab initio prediction:Prodigal:002006;locus_tag=FHIPEHEJ_00299;product=hypothetical protein
NC_010725.1	Prodigal:002006	CDS	320197	320664	.	+	0	ID=FHIPEHEJ_00300;inference=ab initio prediction:Prodigal:002006;locus_tag=FHIPEHEJ_00300;product=hypothetical protein
NC_010725.1	Prodigal:002006	CDS	320760	321017	.	-	0	ID=FHIPEHEJ_00301;inference=ab initio prediction:Prodigal:002006;locus_tag=FHIPEHEJ_00301;product=hypothetical protein
NC_010725.1	Prodigal:002006	CDS	321710	323662	.	+	0	ID=FHIPEHEJ_00302;inference=ab initio prediction:Prodigal:002006;locus_tag=FHIPEHEJ_00302;product=hypothetical protein
NC_010725.1	Prodigal:002006	CDS	323993	324466	.	+	0	ID=FHIPEHEJ_00303;inference=ab initio prediction:Prodigal:002006;locus_tag=FHIPEHEJ_00303;product=hypothetical protein
NC_010725.1	Prodigal:002006	CDS	324530	325051	.	-	0	ID=FHIPEHEJ_00304;Name=yabI_1;db_xref=COG:COG0586;gene=yabI_1;inference=ab initio prediction:Prodigal:002006,similar to AA sequence:UniProtKB:P30149;locus_tag=FHIPEHEJ_00304;product=Inner membrane protein YabI
NC_010725.1	Prodigal:002006	CDS	325131	325418	.	-	0	ID=FHIPEHEJ_00305;inference=ab initio prediction:Prodigal:002006;locus_tag=FHIPEHEJ_00305;product=hypothetical protein
NC_010725.1	Prodigal:002006	CDS	326369	328282	.	+	0	ID=FHIPEHEJ_00306;Name=kup_2;gene=kup_2;inference=ab initio prediction:Prodigal:002006,protein motif:HAMAP:MF_01522;locus_tag=FHIPEHEJ_00306;product=Low affinity potassium transport system protein kup
NC_010725.1	Prodigal:002006	CDS	328932	329504	.	+	0	ID=FHIPEHEJ_00307;inference=ab initio prediction:Prodigal:002006;locus_tag=FHIPEHEJ_00307;product=hypothetical protein
NC_010725.1	Prodigal:002006	CDS	329485	332934	.	+	0	ID=FHIPEHEJ_00308;eC_number=3.5.1.44;Name=cheB_1;gene=cheB_1;inference=ab initio prediction:Prodigal:002006,protein motif:HAMAP:MF_00099;locus_tag=FHIPEHEJ_00308;product=Protein-glutamate methylesterase/protein-glutamine glutaminase
NC_010725.1	Prodigal:002006	CDS	333038	334375	.	-	0	ID=FHIPEHEJ_00309;inference=ab initio prediction:Prodigal:002006,similar to AA sequence:ISfinder:ISMdi28;locus_tag=FHIPEHEJ_00309;product=IS701 family transposase ISMdi28
NC_010725.1	Prodigal:002006	CDS	335125	336417	.	+	0	ID=FHIPEHEJ_00310;eC_number=2.4.2.59;Name=thi4;gene=thi4;inference=ab initio prediction:Prodigal:002006,protein motif:HAMAP:MF_00304;locus_tag=FHIPEHEJ_00310;product=Thiamine thiazole synthase
NC_010725.1	Prodigal:002006	CDS	336498	337109	.	+	0	ID=FHIPEHEJ_00311;inference=ab initio prediction:Prodigal:002006,similar to AA sequence:UniProtKB:Q881J7;locus_tag=FHIPEHEJ_00311;product=Blue-light-activated protein
NC_010725.1	Prodigal:002006	CDS	337153	337536	.	-	0	ID=FHIPEHEJ_00312;inference=ab initio prediction:Prodigal:002006;locus_tag=FHIPEHEJ_00312;product=hypothetical protein
NC_010725.1	Prodigal:002006	CDS	337533	340238	.	-	0	ID=FHIPEHEJ_00313;inference=ab initio prediction:Prodigal:002006;locus_tag=FHIPEHEJ_00313;product=hypothetical protein
NC_010725.1	Prodigal:002006	CDS	341259	341675	.	-	0	ID=FHIPEHEJ_00314;eC_number=5.5.1.23;Name=dnrD;gene=dnrD;inference=ab initio prediction:Prodigal:002006,similar to AA sequence:UniProtKB:Q54808;locus_tag=FHIPEHEJ_00314;product=Aklanonic acid methyl ester cyclase DnrD
NC_010725.1	Prodigal:002006	CDS	341688	341984	.	-	0	ID=FHIPEHEJ_00315;inference=ab initio prediction:Prodigal:002006;locus_tag=FHIPEHEJ_00315;product=hypothetical protein
NC_010725.1	Prodigal:002006	CDS	341996	343108	.	-	0	ID=FHIPEHEJ_00316;inference=ab initio prediction:Prodigal:002006;locus_tag=FHIPEHEJ_00316;product=hypothetical protein
NC_010725.1	Prodigal:002006	CDS	343341	344423	.	+	0	ID=FHIPEHEJ_00317;inference=ab initio prediction:Prodigal:002006;locus_tag=FHIPEHEJ_00317;product=hypothetical protein
NC_010725.1	Prodigal:002006	CDS	344462	345031	.	+	0	ID=FHIPEHEJ_00318;eC_number=3.1.2.-;Name=yhbO_1;db_xref=COG:COG0693;gene=yhbO_1;inference=ab initio prediction:Prodigal:002006,similar to AA sequence:UniProtKB:P45470;locus_tag=FHIPEHEJ_00318;product=Protein/nucleic acid deglycase 2
NC_010725.1	Prodigal:002006	CDS	345090	345854	.	+	0	ID=FHIPEHEJ_00319;eC_number=1.2.1.62;Name=tsaC1_1;gene=tsaC1_1;inference=ab initio prediction:Prodigal:002006,similar to AA sequence:UniProtKB:P94681;locus_tag=FHIPEHEJ_00319;product=4-formylbenzenesulfonate dehydrogenase TsaC1/TsaC2
NC_010725.1	Prodigal:002006	CDS	346001	346537	.	-	0	ID=FHIPEHEJ_00320;eC_number=1.16.-.-;Name=dps_1;db_xref=COG:COG0783;gene=dps_1;inference=ab initio prediction:Prodigal:002006,similar to AA sequence:UniProtKB:Q8UCK6;locus_tag=FHIPEHEJ_00320;product=DNA protection during starvation protein
NC_010725.1	Prodigal:002006	CDS	346808	347017	.	+	0	ID=FHIPEHEJ_00321;inference=ab initio prediction:Prodigal:002006;locus_tag=FHIPEHEJ_00321;product=hypothetical protein
NC_010725.1	Prodigal:002006	CDS	347074	347592	.	-	0	ID=FHIPEHEJ_00322;eC_number=1.8.4.11;Name=msrA3;gene=msrA3;inference=ab initio prediction:Prodigal:002006,similar to AA sequence:UniProtKB:Q92Y45;locus_tag=FHIPEHEJ_00322;product=Peptide methionine sulfoxide reductase MsrA 3
NC_010725.1	Prodigal:002006	CDS	348177	348575	.	+	0	ID=FHIPEHEJ_00323;inference=ab initio prediction:Prodigal:002006;locus_tag=FHIPEHEJ_00323;product=hypothetical protein
NC_010725.1	Prodigal:002006	CDS	348572	348943	.	+	0	ID=FHIPEHEJ_00324;db_xref=COG:COG3039;inference=ab initio prediction:Prodigal:002006,similar to AA sequence:ISfinder:ISMex42;locus_tag=FHIPEHEJ_00324;product=IS5 family transposase ISMex42
NC_010725.1	Prodigal:002006	CDS	349147	349332	.	-	0	ID=FHIPEHEJ_00325;inference=ab initio prediction:Prodigal:002006;locus_tag=FHIPEHEJ_00325;product=hypothetical protein
NC_010725.1	Prodigal:002006	CDS	349357	350778	.	-	0	ID=FHIPEHEJ_00326;eC_number=3.1.11.6;Name=xseA_1;gene=xseA_1;inference=ab initio prediction:Prodigal:002006,protein motif:HAMAP:MF_00378;locus_tag=FHIPEHEJ_00326;product=Exodeoxyribonuclease 7 large subunit
NC_010725.1	Prodigal:002006	CDS	350856	351776	.	-	0	ID=FHIPEHEJ_00327;inference=ab initio prediction:Prodigal:002006;locus_tag=FHIPEHEJ_00327;product=hypothetical protein
NC_010725.1	Prodigal:002006	CDS	352116	353987	.	-	0	ID=FHIPEHEJ_00328;inference=ab initio prediction:Prodigal:002006;locus_tag=FHIPEHEJ_00328;product=hypothetical protein
NC_010725.1	Prodigal:002006	CDS	354050	354478	.	-	0	ID=FHIPEHEJ_00329;inference=ab initio prediction:Prodigal:002006;locus_tag=FHIPEHEJ_00329;product=hypothetical protein
NC_010725.1	Prodigal:002006	CDS	355007	355318	.	-	0	ID=FHIPEHEJ_00330;inference=ab initio prediction:Prodigal:002006;locus_tag=FHIPEHEJ_00330;product=hypothetical protein
NC_010725.1	Prodigal:002006	CDS	355927	356502	.	+	0	ID=FHIPEHEJ_00331;inference=ab initio prediction:Prodigal:002006;locus_tag=FHIPEHEJ_00331;product=hypothetical protein
NC_010725.1	Prodigal:002006	CDS	356609	357448	.	+	0	ID=FHIPEHEJ_00332;inference=ab initio prediction:Prodigal:002006,protein motif:HAMAP:MF_02040;locus_tag=FHIPEHEJ_00332;product=Iron-sulfur cluster carrier protein
NC_010725.1	Prodigal:002006	CDS	357435	357893	.	+	0	ID=FHIPEHEJ_00333;inference=ab initio prediction:Prodigal:002006;locus_tag=FHIPEHEJ_00333;product=hypothetical protein
NC_010725.1	Prodigal:002006	CDS	358169	358675	.	+	0	ID=FHIPEHEJ_00334;eC_number=1.-.-.-;Name=ydaD_1;gene=ydaD_1;inference=ab initio prediction:Prodigal:002006,similar to AA sequence:UniProtKB:P80873;locus_tag=FHIPEHEJ_00334;product=General stress protein 39
NC_010725.1	Prodigal:002006	CDS	358650	359846	.	-	0	ID=FHIPEHEJ_00335;Name=umuC_1;db_xref=COG:COG0389;gene=umuC_1;inference=ab initio prediction:Prodigal:002006,similar to AA sequence:UniProtKB:P04152;locus_tag=FHIPEHEJ_00335;product=Protein UmuC
NC_010725.1	Prodigal:002006	CDS	360010	361056	.	+	0	ID=FHIPEHEJ_00336;inference=ab initio prediction:Prodigal:002006,similar to AA sequence:ISfinder:ISMpo4;locus_tag=FHIPEHEJ_00336;product=IS110 family transposase ISMpo4
NC_010725.1	Prodigal:002006	CDS	361605	361811	.	-	0	ID=FHIPEHEJ_00337;inference=ab initio prediction:Prodigal:002006;locus_tag=FHIPEHEJ_00337;product=hypothetical protein
NC_010725.1	Prodigal:002006	CDS	361808	362272	.	-	0	ID=FHIPEHEJ_00338;eC_number=3.4.21.-;Name=umuD;db_xref=COG:COG1974;gene=umuD;inference=ab initio prediction:Prodigal:002006,similar to AA sequence:UniProtKB:P0AG11;locus_tag=FHIPEHEJ_00338;product=Protein UmuD
NC_010725.1	Prodigal:002006	CDS	363129	363818	.	-	0	ID=FHIPEHEJ_00339;Name=xerD_1;gene=xerD_1;inference=ab initio prediction:Prodigal:002006,protein motif:HAMAP:MF_01807;locus_tag=FHIPEHEJ_00339;product=Tyrosine recombinase XerD
NC_010725.1	Prodigal:002006	CDS	364463	365671	.	-	0	ID=FHIPEHEJ_00340;inference=ab initio prediction:Prodigal:002006,similar to AA sequence:ISfinder:ISMex14;locus_tag=FHIPEHEJ_00340;product=IS256 family transposase ISMex14
NC_010725.1	Prodigal:002006	CDS	365997	366866	.	-	0	ID=FHIPEHEJ_00341;inference=ab initio prediction:Prodigal:002006,similar to AA sequence:ISfinder:ISMex5;locus_tag=FHIPEHEJ_00341;product=IS3 family transposase ISMex5
NC_010725.1	Prodigal:002006	CDS	366905	367180	.	-	0	ID=FHIPEHEJ_00342;inference=ab initio prediction:Prodigal:002006,similar to AA sequence:ISfinder:ISMex5;locus_tag=FHIPEHEJ_00342;product=IS3 family transposase ISMex5
NC_010725.1	Prodigal:002006	CDS	367321	367596	.	+	0	ID=FHIPEHEJ_00343;eC_number=2.7.13.3;Name=degS;gene=degS;inference=ab initio prediction:Prodigal:002006,similar to AA sequence:UniProtKB:P13799;locus_tag=FHIPEHEJ_00343;product=Signal transduction histidine-protein kinase/phosphatase DegS
NC_010725.1	Prodigal:002006	CDS	367589	368257	.	+	0	ID=FHIPEHEJ_00344;Name=nreC_1;db_xref=COG:COG2197;gene=nreC_1;inference=ab initio prediction:Prodigal:002006,similar to AA sequence:UniProtKB:Q7WZY4;locus_tag=FHIPEHEJ_00344;product=Oxygen regulatory protein NreC
NC_010725.1	Prodigal:002006	CDS	368534	368818	.	-	0	ID=FHIPEHEJ_00345;inference=ab initio prediction:Prodigal:002006;locus_tag=FHIPEHEJ_00345;product=hypothetical protein
NC_010725.1	Prodigal:002006	CDS	369190	370872	.	-	0	ID=FHIPEHEJ_00346;Name=xerC_1;gene=xerC_1;inference=ab initio prediction:Prodigal:002006,protein motif:HAMAP:MF_01808;locus_tag=FHIPEHEJ_00346;product=Tyrosine recombinase XerC
NC_010725.1	Aragorn:001002	tRNA	370962	371051	.	-	.	ID=FHIPEHEJ_00347;inference=COORDINATES:profile:Aragorn:001002;locus_tag=FHIPEHEJ_00347;product=tRNA-Ser(cga)
NC_010725.1	Prodigal:002006	CDS	371175	372497	.	+	0	ID=FHIPEHEJ_00348;Name=rarA;db_xref=COG:COG2256;gene=rarA;inference=ab initio prediction:Prodigal:002006,similar to AA sequence:UniProtKB:P0AAZ4;locus_tag=FHIPEHEJ_00348;product=Replication-associated recombination protein A
NC_010725.1	Prodigal:002006	CDS	372532	374028	.	+	0	ID=FHIPEHEJ_00349;eC_number=3.4.17.19;db_xref=COG:COG2317;inference=ab initio prediction:Prodigal:002006,similar to AA sequence:UniProtKB:Q5SLM3;locus_tag=FHIPEHEJ_00349;product=Thermostable carboxypeptidase 1
NC_010725.1	Prodigal:002006	CDS	374129	375376	.	+	0	ID=FHIPEHEJ_00350;Name=dnaK_1;db_xref=COG:COG0443;gene=dnaK_1;inference=ab initio prediction:Prodigal:002006,similar to AA sequence:UniProtKB:P19993;locus_tag=FHIPEHEJ_00350;product=Chaperone protein DnaK
NC_010725.1	Prodigal:002006	CDS	375479	375826	.	+	0	ID=FHIPEHEJ_00351;inference=ab initio prediction:Prodigal:002006;locus_tag=FHIPEHEJ_00351;product=hypothetical protein
NC_010725.1	Prodigal:002006	CDS	375960	377300	.	+	0	ID=FHIPEHEJ_00352;inference=ab initio prediction:Prodigal:002006;locus_tag=FHIPEHEJ_00352;product=hypothetical protein
NC_010725.1	Prodigal:002006	CDS	377948	378649	.	+	0	ID=FHIPEHEJ_00353;eC_number=3.6.1.1;Name=ppaX;db_xref=COG:COG0546;gene=ppaX;inference=ab initio prediction:Prodigal:002006,similar to AA sequence:UniProtKB:Q9JMQ2;locus_tag=FHIPEHEJ_00353;product=Pyrophosphatase PpaX
NC_010725.1	Prodigal:002006	CDS	378754	379557	.	+	0	ID=FHIPEHEJ_00354;inference=ab initio prediction:Prodigal:002006;locus_tag=FHIPEHEJ_00354;product=hypothetical protein
NC_010725.1	Prodigal:002006	CDS	380093	381625	.	+	0	ID=FHIPEHEJ_00355;eC_number=6.4.1.3;Name=pccB;db_xref=COG:COG4799;gene=pccB;inference=ab initio prediction:Prodigal:002006,similar to AA sequence:UniProtKB:Q3J4E3;locus_tag=FHIPEHEJ_00355;product=Propionyl-CoA carboxylase beta chain
NC_010725.1	Prodigal:002006	CDS	381680	382234	.	-	0	ID=FHIPEHEJ_00356;inference=ab initio prediction:Prodigal:002006;locus_tag=FHIPEHEJ_00356;product=hypothetical protein
NC_010725.1	Aragorn:001002	tRNA	382373	382447	.	-	.	ID=FHIPEHEJ_00357;inference=COORDINATES:profile:Aragorn:001002;locus_tag=FHIPEHEJ_00357;product=tRNA-Val(cac)
NC_010725.1	Prodigal:002006	CDS	382677	383324	.	+	0	ID=FHIPEHEJ_00358;inference=ab initio prediction:Prodigal:002006;locus_tag=FHIPEHEJ_00358;product=hypothetical protein
NC_010725.1	Prodigal:002006	CDS	383357	384376	.	+	0	ID=FHIPEHEJ_00359;eC_number=1.1.1.86;Name=ilvC;db_xref=COG:COG0059;gene=ilvC;inference=ab initio prediction:Prodigal:002006,similar to AA sequence:UniProtKB:Q9HVA2;locus_tag=FHIPEHEJ_00359;product=Ketol-acid reductoisomerase (NADP(+))
NC_010725.1	Prodigal:002006	CDS	384542	385195	.	+	0	ID=FHIPEHEJ_00360;inference=ab initio prediction:Prodigal:002006;locus_tag=FHIPEHEJ_00360;product=hypothetical protein
NC_010725.1	Prodigal:002006	CDS	385318	386142	.	+	0	ID=FHIPEHEJ_00361;inference=ab initio prediction:Prodigal:002006;locus_tag=FHIPEHEJ_00361;product=hypothetical protein
NC_010725.1	Prodigal:002006	CDS	386215	387513	.	-	0	ID=FHIPEHEJ_00362;eC_number=1.3.1.85;Name=ccr;db_xref=COG:COG0604;gene=ccr;inference=ab initio prediction:Prodigal:002006,similar to AA sequence:UniProtKB:Q3IZ91;locus_tag=FHIPEHEJ_00362;product=Crotonyl-CoA carboxylase/reductase
NC_010725.1	Prodigal:002006	CDS	387693	389165	.	-	0	ID=FHIPEHEJ_00363;eC_number=1.11.1.6;Name=katA_1;gene=katA_1;inference=ab initio prediction:Prodigal:002006,similar to AA sequence:UniProtKB:P0A327;locus_tag=FHIPEHEJ_00363;product=Catalase
NC_010725.1	Prodigal:002006	CDS	389544	391610	.	+	0	ID=FHIPEHEJ_00364;eC_number=5.4.99.63;Name=ecm;db_xref=COG:COG1884;gene=ecm;inference=ab initio prediction:Prodigal:002006,similar to AA sequence:UniProtKB:Q49115;locus_tag=FHIPEHEJ_00364;product=Ethylmalonyl-CoA mutase
NC_010725.1	Prodigal:002006	CDS	391690	392376	.	-	0	ID=FHIPEHEJ_00365;inference=ab initio prediction:Prodigal:002006;locus_tag=FHIPEHEJ_00365;product=hypothetical protein
NC_010725.1	Prodigal:002006	CDS	392540	393286	.	-	0	ID=FHIPEHEJ_00366;eC_number=1.1.1.100;Name=fabG_2;gene=fabG_2;inference=ab initio prediction:Prodigal:002006,similar to AA sequence:UniProtKB:P99093;locus_tag=FHIPEHEJ_00366;product=3-oxoacyl-[acyl-carrier-protein] reductase FabG
NC_010725.1	Prodigal:002006	CDS	393395	393724	.	+	0	ID=FHIPEHEJ_00367;inference=ab initio prediction:Prodigal:002006;locus_tag=FHIPEHEJ_00367;product=hypothetical protein
NC_010725.1	Prodigal:002006	CDS	393882	394943	.	+	0	ID=FHIPEHEJ_00368;eC_number=6.1.1.2;Name=trpS;db_xref=COG:COG0180;gene=trpS;inference=ab initio prediction:Prodigal:002006,similar to AA sequence:UniProtKB:Q9KNV7;locus_tag=FHIPEHEJ_00368;product=Tryptophan--tRNA ligase
NC_010725.1	Prodigal:002006	CDS	394956	395129	.	-	0	ID=FHIPEHEJ_00369;inference=ab initio prediction:Prodigal:002006;locus_tag=FHIPEHEJ_00369;product=hypothetical protein
NC_010725.1	Prodigal:002006	CDS	395290	395895	.	+	0	ID=FHIPEHEJ_00370;eC_number=4.2.1.33;Name=leuD;db_xref=COG:COG0066;gene=leuD;inference=ab initio prediction:Prodigal:002006,similar to AA sequence:UniProtKB:Q8DTG5;locus_tag=FHIPEHEJ_00370;product=3-isopropylmalate dehydratase small subunit
NC_010725.1	Prodigal:002006	CDS	395877	396518	.	-	0	ID=FHIPEHEJ_00371;eC_number=3.4.19.3;Name=pcp;gene=pcp;inference=ab initio prediction:Prodigal:002006,protein motif:HAMAP:MF_00417;locus_tag=FHIPEHEJ_00371;product=Pyrrolidone-carboxylate peptidase
NC_010725.1	Prodigal:002006	CDS	396515	397504	.	-	0	ID=FHIPEHEJ_00372;eC_number=3.6.-.-;db_xref=COG:COG1703;inference=ab initio prediction:Prodigal:002006,similar to AA sequence:UniProtKB:P9WPZ1;locus_tag=FHIPEHEJ_00372;product=putative GTPase
NC_010725.1	Prodigal:002006	CDS	397650	398684	.	+	0	ID=FHIPEHEJ_00373;inference=ab initio prediction:Prodigal:002006;locus_tag=FHIPEHEJ_00373;product=hypothetical protein
NC_010725.1	Prodigal:002006	CDS	398869	399216	.	+	0	ID=FHIPEHEJ_00374;inference=ab initio prediction:Prodigal:002006;locus_tag=FHIPEHEJ_00374;product=hypothetical protein
NC_010725.1	Prodigal:002006	CDS	399502	401382	.	-	0	ID=FHIPEHEJ_00375;eC_number=3.4.14.-;Name=dapb3;gene=dapb3;inference=ab initio prediction:Prodigal:002006,similar to AA sequence:UniProtKB:V5YMB3;locus_tag=FHIPEHEJ_00375;product=Dipeptidyl aminopeptidase BIII
NC_010725.1	Prodigal:002006	CDS	401454	402377	.	-	0	ID=FHIPEHEJ_00376;inference=ab initio prediction:Prodigal:002006;locus_tag=FHIPEHEJ_00376;product=hypothetical protein
NC_010725.1	Prodigal:002006	CDS	402718	403002	.	+	0	ID=FHIPEHEJ_00377;inference=ab initio prediction:Prodigal:002006;locus_tag=FHIPEHEJ_00377;product=hypothetical protein
NC_010725.1	Prodigal:002006	CDS	403134	404381	.	+	0	ID=FHIPEHEJ_00378;Name=sbcD;db_xref=COG:COG0420;gene=sbcD;inference=ab initio prediction:Prodigal:002006,similar to AA sequence:UniProtKB:P0AG76;locus_tag=FHIPEHEJ_00378;product=Nuclease SbcCD subunit D
NC_010725.1	Prodigal:002006	CDS	404392	408138	.	+	0	ID=FHIPEHEJ_00379;inference=ab initio prediction:Prodigal:002006;locus_tag=FHIPEHEJ_00379;product=hypothetical protein
NC_010725.1	Prodigal:002006	CDS	408401	409660	.	+	0	ID=FHIPEHEJ_00380;Name=nasA_1;gene=nasA_1;inference=ab initio prediction:Prodigal:002006,similar to AA sequence:UniProtKB:P42432;locus_tag=FHIPEHEJ_00380;product=Nitrate transporter
NC_010725.1	Prodigal:002006	CDS	409806	410573	.	-	0	ID=FHIPEHEJ_00381;inference=ab initio prediction:Prodigal:002006;locus_tag=FHIPEHEJ_00381;product=hypothetical protein
NC_010725.1	Prodigal:002006	CDS	410602	410829	.	-	0	ID=FHIPEHEJ_00382;inference=ab initio prediction:Prodigal:002006;locus_tag=FHIPEHEJ_00382;product=hypothetical protein
NC_010725.1	Prodigal:002006	CDS	411045	411935	.	+	0	ID=FHIPEHEJ_00383;inference=ab initio prediction:Prodigal:002006;locus_tag=FHIPEHEJ_00383;product=hypothetical protein
NC_010725.1	Prodigal:002006	CDS	411932	412288	.	+	0	ID=FHIPEHEJ_00384;inference=ab initio prediction:Prodigal:002006;locus_tag=FHIPEHEJ_00384;product=hypothetical protein
NC_010725.1	Prodigal:002006	CDS	412323	413861	.	-	0	ID=FHIPEHEJ_00385;inference=ab initio prediction:Prodigal:002006;locus_tag=FHIPEHEJ_00385;product=hypothetical protein
NC_010725.1	Prodigal:002006	CDS	413886	414302	.	-	0	ID=FHIPEHEJ_00386;eC_number=3.6.1.65;Name=nudG;db_xref=COG:COG0494;gene=nudG;inference=ab initio prediction:Prodigal:002006,similar to AA sequence:UniProtKB:P77788;locus_tag=FHIPEHEJ_00386;product=CTP pyrophosphohydrolase
NC_010725.1	Prodigal:002006	CDS	414299	415018	.	-	0	ID=FHIPEHEJ_00387;db_xref=COG:COG2968;inference=ab initio prediction:Prodigal:002006,similar to AA sequence:UniProtKB:Q44642;locus_tag=FHIPEHEJ_00387;product=26 kDa periplasmic immunogenic protein
NC_010725.1	Prodigal:002006	CDS	415015	416259	.	-	0	ID=FHIPEHEJ_00388;Name=argJ;gene=argJ;inference=ab initio prediction:Prodigal:002006,similar to AA sequence:UniProtKB:Q07908;locus_tag=FHIPEHEJ_00388;product=Arginine biosynthesis bifunctional protein ArgJ
NC_010725.1	Prodigal:002006	CDS	416639	417106	.	+	0	ID=FHIPEHEJ_00389;inference=ab initio prediction:Prodigal:002006;locus_tag=FHIPEHEJ_00389;product=hypothetical protein
NC_010725.1	Prodigal:002006	CDS	417197	417763	.	+	0	ID=FHIPEHEJ_00390;eC_number=1.11.1.15;Name=btuE;gene=btuE;inference=ab initio prediction:Prodigal:002006,protein motif:HAMAP:MF_02061;locus_tag=FHIPEHEJ_00390;product=Thioredoxin/glutathione peroxidase BtuE
NC_010725.1	Prodigal:002006	CDS	417784	418002	.	-	0	ID=FHIPEHEJ_00391;inference=ab initio prediction:Prodigal:002006;locus_tag=FHIPEHEJ_00391;product=hypothetical protein
NC_010725.1	Prodigal:002006	CDS	418114	418341	.	+	0	ID=FHIPEHEJ_00392;inference=ab initio prediction:Prodigal:002006;locus_tag=FHIPEHEJ_00392;product=hypothetical protein
NC_010725.1	Prodigal:002006	CDS	418430	418672	.	+	0	ID=FHIPEHEJ_00393;inference=ab initio prediction:Prodigal:002006;locus_tag=FHIPEHEJ_00393;product=hypothetical protein
NC_010725.1	Prodigal:002006	CDS	418679	421771	.	-	0	ID=FHIPEHEJ_00394;Name=putA;db_xref=COG:COG0506;gene=putA;inference=ab initio prediction:Prodigal:002006,similar to AA sequence:UniProtKB:P09546;locus_tag=FHIPEHEJ_00394;product=Bifunctional protein PutA
NC_010725.1	Prodigal:002006	CDS	422016	425555	.	-	0	ID=FHIPEHEJ_00395;inference=ab initio prediction:Prodigal:002006;locus_tag=FHIPEHEJ_00395;product=hypothetical protein
NC_010725.1	Prodigal:002006	CDS	425712	425963	.	-	0	ID=FHIPEHEJ_00396;inference=ab initio prediction:Prodigal:002006;locus_tag=FHIPEHEJ_00396;product=hypothetical protein
NC_010725.1	Prodigal:002006	CDS	426078	428474	.	+	0	ID=FHIPEHEJ_00397;eC_number=3.6.4.12;Name=uvrD;db_xref=COG:COG0210;gene=uvrD;inference=ab initio prediction:Prodigal:002006,similar to AA sequence:UniProtKB:P03018;locus_tag=FHIPEHEJ_00397;product=DNA helicase II
NC_010725.1	Prodigal:002006	CDS	428855	429571	.	+	0	ID=FHIPEHEJ_00398;db_xref=COG:COG1702;inference=ab initio prediction:Prodigal:002006,similar to AA sequence:UniProtKB:P9WIA3;locus_tag=FHIPEHEJ_00398;product=PhoH-like protein
NC_010725.1	Prodigal:002006	CDS	429642	430382	.	-	0	ID=FHIPEHEJ_00399;Name=aqpZ2;gene=aqpZ2;inference=ab initio prediction:Prodigal:002006,similar to AA sequence:UniProtKB:Q8UJW4;locus_tag=FHIPEHEJ_00399;product=Aquaporin Z 2
NC_010725.1	Prodigal:002006	CDS	430634	431527	.	-	0	ID=FHIPEHEJ_00400;eC_number=3.1.-.-;Name=dinG_1;gene=dinG_1;inference=ab initio prediction:Prodigal:002006,protein motif:HAMAP:MF_02206;locus_tag=FHIPEHEJ_00400;product=3'-5' exonuclease DinG
NC_010725.1	Prodigal:002006	CDS	431678	432892	.	+	0	ID=FHIPEHEJ_00401;eC_number=4.1.1.2;Name=oxdC;db_xref=COG:COG2140;gene=oxdC;inference=ab initio prediction:Prodigal:002006,similar to AA sequence:UniProtKB:O34714;locus_tag=FHIPEHEJ_00401;product=Oxalate decarboxylase OxdC
NC_010725.1	Prodigal:002006	CDS	432899	435856	.	-	0	ID=FHIPEHEJ_00402;Name=glnE;db_xref=COG:COG1391;gene=glnE;inference=ab initio prediction:Prodigal:002006,similar to AA sequence:UniProtKB:P30870;locus_tag=FHIPEHEJ_00402;product=Bifunctional glutamine synthetase adenylyltransferase/adenylyl-removing enzyme
NC_010725.1	Prodigal:002006	CDS	436201	436416	.	+	0	ID=FHIPEHEJ_00403;inference=ab initio prediction:Prodigal:002006;locus_tag=FHIPEHEJ_00403;product=hypothetical protein
NC_010725.1	Prodigal:002006	CDS	436425	437855	.	-	0	ID=FHIPEHEJ_00404;eC_number=2.7.-.-;Name=sasA_1;gene=sasA_1;inference=ab initio prediction:Prodigal:002006,protein motif:HAMAP:MF_01837;locus_tag=FHIPEHEJ_00404;product=Adaptive-response sensory-kinase SasA
NC_010725.1	Prodigal:002006	CDS	437852	438550	.	-	0	ID=FHIPEHEJ_00405;Name=cusR;db_xref=COG:COG0745;gene=cusR;inference=ab initio prediction:Prodigal:002006,similar to AA sequence:UniProtKB:P0ACZ8;locus_tag=FHIPEHEJ_00405;product=Transcriptional regulatory protein CusR
NC_010725.1	Prodigal:002006	CDS	438577	439086	.	-	0	ID=FHIPEHEJ_00406;inference=ab initio prediction:Prodigal:002006;locus_tag=FHIPEHEJ_00406;product=hypothetical protein
NC_010725.1	Prodigal:002006	CDS	439258	440037	.	-	0	ID=FHIPEHEJ_00407;eC_number=7.3.2.4;Name=nrtD_1;db_xref=COG:COG1116;gene=nrtD_1;inference=ab initio prediction:Prodigal:002006,similar to AA sequence:UniProtKB:P38046;locus_tag=FHIPEHEJ_00407;product=Nitrate import ATP-binding protein NrtD
NC_010725.1	Prodigal:002006	CDS	440066	440416	.	-	0	ID=FHIPEHEJ_00408;inference=ab initio prediction:Prodigal:002006;locus_tag=FHIPEHEJ_00408;product=hypothetical protein
NC_010725.1	Prodigal:002006	CDS	440416	440715	.	-	0	ID=FHIPEHEJ_00409;inference=ab initio prediction:Prodigal:002006;locus_tag=FHIPEHEJ_00409;product=hypothetical protein
NC_010725.1	Prodigal:002006	CDS	440762	441601	.	-	0	ID=FHIPEHEJ_00410;Name=ssuC_1;db_xref=COG:COG0600;gene=ssuC_1;inference=ab initio prediction:Prodigal:002006,similar to AA sequence:UniProtKB:P40401;locus_tag=FHIPEHEJ_00410;product=Putative aliphatic sulfonates transport permease protein SsuC
NC_010725.1	Prodigal:002006	CDS	441662	442294	.	-	0	ID=FHIPEHEJ_00411;inference=ab initio prediction:Prodigal:002006;locus_tag=FHIPEHEJ_00411;product=hypothetical protein
NC_010725.1	Prodigal:002006	CDS	442303	443277	.	-	0	ID=FHIPEHEJ_00412;Name=ssuA_1;gene=ssuA_1;inference=ab initio prediction:Prodigal:002006,similar to AA sequence:UniProtKB:P75853;locus_tag=FHIPEHEJ_00412;product=Putative aliphatic sulfonates-binding protein
NC_010725.1	Prodigal:002006	CDS	443437	446223	.	+	0	ID=FHIPEHEJ_00413;Name=glnD;db_xref=COG:COG2844;gene=glnD;inference=ab initio prediction:Prodigal:002006,similar to AA sequence:UniProtKB:Q9RAE4;locus_tag=FHIPEHEJ_00413;product=Bifunctional uridylyltransferase/uridylyl-removing enzyme
NC_010725.1	Prodigal:002006	CDS	446316	446924	.	+	0	ID=FHIPEHEJ_00414;Name=grpE;db_xref=COG:COG0576;gene=grpE;inference=ab initio prediction:Prodigal:002006,similar to AA sequence:UniProtKB:P09372;locus_tag=FHIPEHEJ_00414;product=Protein GrpE
NC_010725.1	Prodigal:002006	CDS	446947	447264	.	-	0	ID=FHIPEHEJ_00415;inference=ab initio prediction:Prodigal:002006;locus_tag=FHIPEHEJ_00415;product=hypothetical protein
NC_010725.1	Prodigal:002006	CDS	447254	447529	.	-	0	ID=FHIPEHEJ_00416;inference=ab initio prediction:Prodigal:002006;locus_tag=FHIPEHEJ_00416;product=hypothetical protein
NC_010725.1	Prodigal:002006	CDS	447624	448481	.	-	0	ID=FHIPEHEJ_00417;Name=pheA;db_xref=COG:COG0077;gene=pheA;inference=ab initio prediction:Prodigal:002006,similar to AA sequence:UniProtKB:P0A9J8;locus_tag=FHIPEHEJ_00417;product=Bifunctional chorismate mutase/prephenate dehydratase
NC_010725.1	Prodigal:002006	CDS	448497	449240	.	-	0	ID=FHIPEHEJ_00418;eC_number=2.7.7.38;Name=kdsB;db_xref=COG:COG1212;gene=kdsB;inference=ab initio prediction:Prodigal:002006,similar to AA sequence:UniProtKB:P04951;locus_tag=FHIPEHEJ_00418;product=3-deoxy-manno-octulosonate cytidylyltransferase
NC_010725.1	Prodigal:002006	CDS	449570	450493	.	+	0	ID=FHIPEHEJ_00419;inference=ab initio prediction:Prodigal:002006;locus_tag=FHIPEHEJ_00419;product=hypothetical protein
NC_010725.1	Prodigal:002006	CDS	450668	452593	.	+	0	ID=FHIPEHEJ_00420;inference=ab initio prediction:Prodigal:002006;locus_tag=FHIPEHEJ_00420;product=hypothetical protein
NC_010725.1	Prodigal:002006	CDS	452590	454467	.	+	0	ID=FHIPEHEJ_00421;inference=ab initio prediction:Prodigal:002006;locus_tag=FHIPEHEJ_00421;product=hypothetical protein
NC_010725.1	Prodigal:002006	CDS	454477	455574	.	+	0	ID=FHIPEHEJ_00422;Name=yejB;db_xref=COG:COG4174;gene=yejB;inference=ab initio prediction:Prodigal:002006,similar to AA sequence:UniProtKB:P0AFU0;locus_tag=FHIPEHEJ_00422;product=Inner membrane ABC transporter permease protein YejB
NC_010725.1	Prodigal:002006	CDS	455643	456167	.	+	0	ID=FHIPEHEJ_00423;inference=ab initio prediction:Prodigal:002006;locus_tag=FHIPEHEJ_00423;product=hypothetical protein
NC_010725.1	Prodigal:002006	CDS	456242	457780	.	+	0	ID=FHIPEHEJ_00424;eC_number=6.2.1.3;Name=lcfB_1;db_xref=COG:COG0318;gene=lcfB_1;inference=ab initio prediction:Prodigal:002006,similar to AA sequence:UniProtKB:O07610;locus_tag=FHIPEHEJ_00424;product=Long-chain-fatty-acid--CoA ligase
NC_010725.1	Prodigal:002006	CDS	457841	458623	.	+	0	ID=FHIPEHEJ_00425;inference=ab initio prediction:Prodigal:002006;locus_tag=FHIPEHEJ_00425;product=hypothetical protein
NC_010725.1	Aragorn:001002	tRNA	458659	458751	.	+	.	ID=FHIPEHEJ_00426;inference=COORDINATES:profile:Aragorn:001002;locus_tag=FHIPEHEJ_00426;product=tRNA-Ser(gct)
NC_010725.1	Prodigal:002006	CDS	459178	459720	.	-	0	ID=FHIPEHEJ_00427;inference=ab initio prediction:Prodigal:002006;locus_tag=FHIPEHEJ_00427;product=hypothetical protein
NC_010725.1	Prodigal:002006	CDS	459881	462988	.	-	0	ID=FHIPEHEJ_00428;Name=czcA_2;gene=czcA_2;inference=ab initio prediction:Prodigal:002006,similar to AA sequence:UniProtKB:P13511;locus_tag=FHIPEHEJ_00428;product=Cobalt-zinc-cadmium resistance protein CzcA
NC_010725.1	Prodigal:002006	CDS	462985	464070	.	-	0	ID=FHIPEHEJ_00429;Name=mdtE;gene=mdtE;inference=ab initio prediction:Prodigal:002006,similar to AA sequence:UniProtKB:P37636;locus_tag=FHIPEHEJ_00429;product=Multidrug resistance protein MdtE
NC_010725.1	Prodigal:002006	CDS	464467	464955	.	+	0	ID=FHIPEHEJ_00430;inference=ab initio prediction:Prodigal:002006;locus_tag=FHIPEHEJ_00430;product=hypothetical protein
NC_010725.1	Prodigal:002006	CDS	465090	465773	.	+	0	ID=FHIPEHEJ_00431;eC_number=3.5.1.124;Name=hchA;gene=hchA;inference=ab initio prediction:Prodigal:002006,protein motif:HAMAP:MF_01046;locus_tag=FHIPEHEJ_00431;product=Protein/nucleic acid deglycase HchA
NC_010725.1	Prodigal:002006	CDS	466290	466784	.	-	0	ID=FHIPEHEJ_00432;inference=ab initio prediction:Prodigal:002006;locus_tag=FHIPEHEJ_00432;product=hypothetical protein
NC_010725.1	Prodigal:002006	CDS	466892	467386	.	-	0	ID=FHIPEHEJ_00433;Name=ibpA_1;db_xref=COG:COG0071;gene=ibpA_1;inference=ab initio prediction:Prodigal:002006,similar to AA sequence:UniProtKB:P0C054;locus_tag=FHIPEHEJ_00433;product=Small heat shock protein IbpA
NC_010725.1	Prodigal:002006	CDS	467824	468288	.	+	0	ID=FHIPEHEJ_00434;inference=ab initio prediction:Prodigal:002006;locus_tag=FHIPEHEJ_00434;product=hypothetical protein
NC_010725.1	Prodigal:002006	CDS	468329	469681	.	-	0	ID=FHIPEHEJ_00435;eC_number=1.3.98.3;Name=hemN;db_xref=COG:COG0635;gene=hemN;inference=ab initio prediction:Prodigal:002006,similar to AA sequence:UniProtKB:O34162;locus_tag=FHIPEHEJ_00435;product=Oxygen-independent coproporphyrinogen III oxidase
NC_010725.1	Prodigal:002006	CDS	469862	470977	.	-	0	ID=FHIPEHEJ_00436;eC_number=3.5.4.13;Name=dcd;gene=dcd;inference=ab initio prediction:Prodigal:002006,protein motif:HAMAP:MF_00146;locus_tag=FHIPEHEJ_00436;product=dCTP deaminase%2C dUMP-forming
NC_010725.1	Prodigal:002006	CDS	470974	471402	.	-	0	ID=FHIPEHEJ_00437;inference=ab initio prediction:Prodigal:002006;locus_tag=FHIPEHEJ_00437;product=hypothetical protein
NC_010725.1	Prodigal:002006	CDS	471591	471983	.	+	0	ID=FHIPEHEJ_00438;Name=apaG;db_xref=COG:COG2967;gene=apaG;inference=ab initio prediction:Prodigal:002006,similar to AA sequence:UniProtKB:Q7VU61;locus_tag=FHIPEHEJ_00438;product=Protein ApaG
NC_010725.1	Prodigal:002006	CDS	471980	473155	.	+	0	ID=FHIPEHEJ_00439;eC_number=3.5.1.16;Name=argE;db_xref=COG:COG0624;gene=argE;inference=ab initio prediction:Prodigal:002006,similar to AA sequence:UniProtKB:P23908;locus_tag=FHIPEHEJ_00439;product=Acetylornithine deacetylase
NC_010725.1	Prodigal:002006	CDS	473166	474086	.	+	0	ID=FHIPEHEJ_00440;inference=ab initio prediction:Prodigal:002006;locus_tag=FHIPEHEJ_00440;product=hypothetical protein
NC_010725.1	Prodigal:002006	CDS	474090	474959	.	-	0	ID=FHIPEHEJ_00441;Name=yfdC;db_xref=COG:COG2116;gene=yfdC;inference=ab initio prediction:Prodigal:002006,similar to AA sequence:UniProtKB:P37327;locus_tag=FHIPEHEJ_00441;product=Inner membrane protein YfdC
NC_010725.1	Prodigal:002006	CDS	475059	475811	.	-	0	ID=FHIPEHEJ_00442;Name=cinA_1;gene=cinA_1;inference=ab initio prediction:Prodigal:002006,protein motif:HAMAP:MF_00226_A;locus_tag=FHIPEHEJ_00442;product=Putative competence-damage inducible protein
NC_010725.1	Prodigal:002006	CDS	475900	476643	.	+	0	ID=FHIPEHEJ_00443;Name=sfsA;db_xref=COG:COG1489;gene=sfsA;inference=ab initio prediction:Prodigal:002006,similar to AA sequence:UniProtKB:P0A823;locus_tag=FHIPEHEJ_00443;product=Sugar fermentation stimulation protein A
NC_010725.1	Prodigal:002006	CDS	477221	478048	.	-	0	ID=FHIPEHEJ_00444;inference=ab initio prediction:Prodigal:002006;locus_tag=FHIPEHEJ_00444;product=hypothetical protein
NC_010725.1	Prodigal:002006	CDS	478192	478965	.	+	0	ID=FHIPEHEJ_00445;eC_number=3.1.1.2;inference=ab initio prediction:Prodigal:002006,similar to AA sequence:UniProtKB:P22862;locus_tag=FHIPEHEJ_00445;product=Arylesterase
NC_010725.1	Prodigal:002006	CDS	479082	479546	.	+	0	ID=FHIPEHEJ_00446;inference=ab initio prediction:Prodigal:002006;locus_tag=FHIPEHEJ_00446;product=hypothetical protein
NC_010725.1	Prodigal:002006	CDS	479560	480324	.	-	0	ID=FHIPEHEJ_00447;Name=yadH;db_xref=COG:COG0842;gene=yadH;inference=ab initio prediction:Prodigal:002006,similar to AA sequence:UniProtKB:P0AFN6;locus_tag=FHIPEHEJ_00447;product=Inner membrane transport permease YadH
NC_010725.1	Prodigal:002006	CDS	480336	481262	.	-	0	ID=FHIPEHEJ_00448;Name=yadG;db_xref=COG:COG1131;gene=yadG;inference=ab initio prediction:Prodigal:002006,similar to AA sequence:UniProtKB:P36879;locus_tag=FHIPEHEJ_00448;product=putative ABC transporter ATP-binding protein YadG
NC_010725.1	Prodigal:002006	CDS	481496	483493	.	-	0	ID=FHIPEHEJ_00449;eC_number=7.-.-.-;Name=rsxB_1;gene=rsxB_1;inference=ab initio prediction:Prodigal:002006,protein motif:HAMAP:MF_00463;locus_tag=FHIPEHEJ_00449;product=Ion-translocating oxidoreductase complex subunit B
NC_010725.1	Prodigal:002006	CDS	483660	484424	.	+	0	ID=FHIPEHEJ_00450;inference=ab initio prediction:Prodigal:002006;locus_tag=FHIPEHEJ_00450;product=hypothetical protein
NC_010725.1	Prodigal:002006	CDS	484421	484993	.	+	0	ID=FHIPEHEJ_00451;inference=ab initio prediction:Prodigal:002006;locus_tag=FHIPEHEJ_00451;product=hypothetical protein
NC_010725.1	Prodigal:002006	CDS	484990	486000	.	+	0	ID=FHIPEHEJ_00452;inference=ab initio prediction:Prodigal:002006;locus_tag=FHIPEHEJ_00452;product=hypothetical protein
NC_010725.1	Prodigal:002006	CDS	486009	486551	.	+	0	ID=FHIPEHEJ_00453;inference=ab initio prediction:Prodigal:002006;locus_tag=FHIPEHEJ_00453;product=hypothetical protein
NC_010725.1	Prodigal:002006	CDS	486548	487279	.	+	0	ID=FHIPEHEJ_00454;inference=ab initio prediction:Prodigal:002006;locus_tag=FHIPEHEJ_00454;product=hypothetical protein
NC_010725.1	Prodigal:002006	CDS	487367	488002	.	+	0	ID=FHIPEHEJ_00455;Name=torD;gene=torD;inference=ab initio prediction:Prodigal:002006,protein motif:HAMAP:MF_01150;locus_tag=FHIPEHEJ_00455;product=Chaperone protein TorD
NC_010725.1	Prodigal:002006	CDS	488079	488324	.	+	0	ID=FHIPEHEJ_00456;inference=ab initio prediction:Prodigal:002006;locus_tag=FHIPEHEJ_00456;product=hypothetical protein
NC_010725.1	Prodigal:002006	CDS	488332	491274	.	+	0	ID=FHIPEHEJ_00457;eC_number=1.9.6.1;Name=napA;gene=napA;inference=ab initio prediction:Prodigal:002006,protein motif:HAMAP:MF_01630;locus_tag=FHIPEHEJ_00457;product=Periplasmic nitrate reductase
NC_010725.1	Prodigal:002006	CDS	491292	491888	.	+	0	ID=FHIPEHEJ_00458;Name=fdhB1;db_xref=COG:COG0437;gene=fdhB1;inference=ab initio prediction:Prodigal:002006,similar to AA sequence:UniProtKB:P27273;locus_tag=FHIPEHEJ_00458;product=Formate dehydrogenase iron-sulfur subunit
NC_010725.1	Prodigal:002006	CDS	491957	492994	.	+	0	ID=FHIPEHEJ_00459;inference=ab initio prediction:Prodigal:002006;locus_tag=FHIPEHEJ_00459;product=hypothetical protein
NC_010725.1	Prodigal:002006	CDS	493095	493334	.	+	0	ID=FHIPEHEJ_00460;inference=ab initio prediction:Prodigal:002006;locus_tag=FHIPEHEJ_00460;product=hypothetical protein
NC_010725.1	Prodigal:002006	CDS	493379	493972	.	+	0	ID=FHIPEHEJ_00461;inference=ab initio prediction:Prodigal:002006;locus_tag=FHIPEHEJ_00461;product=hypothetical protein
NC_010725.1	Prodigal:002006	CDS	494014	494631	.	-	0	ID=FHIPEHEJ_00462;inference=ab initio prediction:Prodigal:002006;locus_tag=FHIPEHEJ_00462;product=hypothetical protein
NC_010725.1	Prodigal:002006	CDS	494950	495267	.	+	0	ID=FHIPEHEJ_00463;inference=ab initio prediction:Prodigal:002006;locus_tag=FHIPEHEJ_00463;product=hypothetical protein
NC_010725.1	Prodigal:002006	CDS	495264	495899	.	+	0	ID=FHIPEHEJ_00464;Name=betI_1;gene=betI_1;inference=ab initio prediction:Prodigal:002006,protein motif:HAMAP:MF_00768;locus_tag=FHIPEHEJ_00464;product=HTH-type transcriptional regulator BetI
NC_010725.1	Prodigal:002006	CDS	495896	497137	.	+	0	ID=FHIPEHEJ_00465;Name=macA;db_xref=COG:COG0845;gene=macA;inference=ab initio prediction:Prodigal:002006,similar to AA sequence:UniProtKB:P75830;locus_tag=FHIPEHEJ_00465;product=Macrolide export protein MacA
NC_010725.1	Prodigal:002006	CDS	497186	500281	.	+	0	ID=FHIPEHEJ_00466;Name=mdtB_1;gene=mdtB_1;inference=ab initio prediction:Prodigal:002006,similar to AA sequence:UniProtKB:B7LV39;locus_tag=FHIPEHEJ_00466;product=Multidrug resistance protein MdtB
NC_010725.1	Prodigal:002006	CDS	500328	501440	.	-	0	ID=FHIPEHEJ_00467;Name=hrcA;db_xref=COG:COG1420;gene=hrcA;inference=ab initio prediction:Prodigal:002006,similar to AA sequence:UniProtKB:P30727;locus_tag=FHIPEHEJ_00467;product=Heat-inducible transcription repressor HrcA
NC_010725.1	Prodigal:002006	CDS	502068	502781	.	+	0	ID=FHIPEHEJ_00468;eC_number=2.7.7.56;Name=rph;db_xref=COG:COG0689;gene=rph;inference=ab initio prediction:Prodigal:002006,similar to AA sequence:UniProtKB:P50597;locus_tag=FHIPEHEJ_00468;product=Ribonuclease PH
NC_010725.1	Prodigal:002006	CDS	502778	503413	.	+	0	ID=FHIPEHEJ_00469;eC_number=3.6.1.66;db_xref=COG:COG0127;inference=ab initio prediction:Prodigal:002006,similar to AA sequence:UniProtKB:P44598;locus_tag=FHIPEHEJ_00469;product=dITP/XTP pyrophosphatase
NC_010725.1	Prodigal:002006	CDS	503584	504762	.	+	0	ID=FHIPEHEJ_00470;Name=hemW;db_xref=COG:COG0635;gene=hemW;inference=ab initio prediction:Prodigal:002006,similar to AA sequence:UniProtKB:P52062;locus_tag=FHIPEHEJ_00470;product=Heme chaperone HemW
NC_010725.1	Prodigal:002006	CDS	504767	505966	.	-	0	ID=FHIPEHEJ_00471;Name=lpoA;gene=lpoA;inference=ab initio prediction:Prodigal:002006,protein motif:HAMAP:MF_01890;locus_tag=FHIPEHEJ_00471;product=Penicillin-binding protein activator LpoA
NC_010725.1	Prodigal:002006	CDS	506088	507038	.	+	0	ID=FHIPEHEJ_00472;eC_number=2.1.1.198;Name=rsmI;gene=rsmI;inference=ab initio prediction:Prodigal:002006,protein motif:HAMAP:MF_01877;locus_tag=FHIPEHEJ_00472;product=Ribosomal RNA small subunit methyltransferase I
NC_010725.1	Prodigal:002006	CDS	507022	507399	.	+	0	ID=FHIPEHEJ_00473;inference=ab initio prediction:Prodigal:002006,similar to AA sequence:UniProtKB:Q6NCZ4;locus_tag=FHIPEHEJ_00473;note=UPF0102 protein RPA0323;product=hypothetical protein
NC_010725.1	Prodigal:002006	CDS	507437	507826	.	-	0	ID=FHIPEHEJ_00474;Name=pdtaR_1;db_xref=COG:COG3707;gene=pdtaR_1;inference=ab initio prediction:Prodigal:002006,similar to AA sequence:UniProtKB:P9WGM3;locus_tag=FHIPEHEJ_00474;product=putative transcriptional regulatory protein pdtaR
NC_010725.1	Prodigal:002006	CDS	508140	509030	.	+	0	ID=FHIPEHEJ_00475;Name=yehZ;db_xref=COG:COG1732;gene=yehZ;inference=ab initio prediction:Prodigal:002006,similar to AA sequence:UniProtKB:P33362;locus_tag=FHIPEHEJ_00475;product=Glycine betaine-binding protein YehZ
NC_010725.1	Prodigal:002006	CDS	509027	510169	.	+	0	ID=FHIPEHEJ_00476;Name=yehY;db_xref=COG:COG1174;gene=yehY;inference=ab initio prediction:Prodigal:002006,similar to AA sequence:UniProtKB:P33361;locus_tag=FHIPEHEJ_00476;product=Glycine betaine uptake system permease protein YehY
NC_010725.1	Prodigal:002006	CDS	510166	510882	.	+	0	ID=FHIPEHEJ_00477;Name=yehW;db_xref=COG:COG1174;gene=yehW;inference=ab initio prediction:Prodigal:002006,similar to AA sequence:UniProtKB:P33359;locus_tag=FHIPEHEJ_00477;product=Glycine betaine uptake system permease protein YehW
NC_010725.1	Prodigal:002006	CDS	511103	511492	.	+	0	ID=FHIPEHEJ_00478;inference=ab initio prediction:Prodigal:002006;locus_tag=FHIPEHEJ_00478;product=hypothetical protein
NC_010725.1	Prodigal:002006	CDS	511458	512060	.	+	0	ID=FHIPEHEJ_00479;inference=ab initio prediction:Prodigal:002006,similar to AA sequence:ISfinder:ISSpo6;locus_tag=FHIPEHEJ_00479;product=IS630 family transposase ISSpo6
NC_010725.1	Prodigal:002006	CDS	512073	512720	.	-	0	ID=FHIPEHEJ_00480;eC_number=4.-.-.-;Name=ycaC;db_xref=COG:COG1335;gene=ycaC;inference=ab initio prediction:Prodigal:002006,similar to AA sequence:UniProtKB:P21367;locus_tag=FHIPEHEJ_00480;product=putative hydrolase YcaC
NC_010725.1	Prodigal:002006	CDS	513048	514142	.	-	0	ID=FHIPEHEJ_00481;inference=ab initio prediction:Prodigal:002006;locus_tag=FHIPEHEJ_00481;product=hypothetical protein
NC_010725.1	Prodigal:002006	CDS	514249	515196	.	-	0	ID=FHIPEHEJ_00482;inference=ab initio prediction:Prodigal:002006;locus_tag=FHIPEHEJ_00482;product=hypothetical protein
NC_010725.1	Prodigal:002006	CDS	515407	517506	.	+	0	ID=FHIPEHEJ_00483;eC_number=3.4.15.5;Name=dcp;db_xref=COG:COG0339;gene=dcp;inference=ab initio prediction:Prodigal:002006,similar to AA sequence:UniProtKB:P27236;locus_tag=FHIPEHEJ_00483;product=Dipeptidyl carboxypeptidase
NC_010725.1	Prodigal:002006	CDS	517655	519328	.	-	0	ID=FHIPEHEJ_00484;eC_number=6.3.4.3;Name=fhs;db_xref=COG:COG2759;gene=fhs;inference=ab initio prediction:Prodigal:002006,similar to AA sequence:UniProtKB:Q83WS0;locus_tag=FHIPEHEJ_00484;product=Formate--tetrahydrofolate ligase
NC_010725.1	Prodigal:002006	CDS	519543	519764	.	-	0	ID=FHIPEHEJ_00485;inference=ab initio prediction:Prodigal:002006;locus_tag=FHIPEHEJ_00485;product=hypothetical protein
NC_010725.1	Prodigal:002006	CDS	520052	521533	.	+	0	ID=FHIPEHEJ_00486;inference=ab initio prediction:Prodigal:002006;locus_tag=FHIPEHEJ_00486;product=hypothetical protein
NC_010725.1	Prodigal:002006	CDS	521583	521810	.	-	0	ID=FHIPEHEJ_00487;inference=ab initio prediction:Prodigal:002006;locus_tag=FHIPEHEJ_00487;product=hypothetical protein
NC_010725.1	Prodigal:002006	CDS	521956	522492	.	-	0	ID=FHIPEHEJ_00488;inference=ab initio prediction:Prodigal:002006;locus_tag=FHIPEHEJ_00488;product=hypothetical protein
NC_010725.1	Prodigal:002006	CDS	522681	523064	.	-	0	ID=FHIPEHEJ_00489;Name=cheY_1;db_xref=COG:COG0784;gene=cheY_1;inference=ab initio prediction:Prodigal:002006,similar to AA sequence:UniProtKB:P0AE67;locus_tag=FHIPEHEJ_00489;product=Chemotaxis protein CheY
NC_010725.1	Prodigal:002006	CDS	523359	524372	.	+	0	ID=FHIPEHEJ_00490;Name=ribF;db_xref=COG:COG0196;gene=ribF;inference=ab initio prediction:Prodigal:002006,similar to AA sequence:UniProtKB:P0AG40;locus_tag=FHIPEHEJ_00490;product=Bifunctional riboflavin kinase/FMN adenylyltransferase
NC_010725.1	Prodigal:002006	CDS	524495	525499	.	-	0	ID=FHIPEHEJ_00491;eC_number=1.1.1.79;Name=ghrB;db_xref=COG:COG1052;gene=ghrB;inference=ab initio prediction:Prodigal:002006,similar to AA sequence:UniProtKB:P37666;locus_tag=FHIPEHEJ_00491;product=Glyoxylate/hydroxypyruvate reductase B
NC_010725.1	Prodigal:002006	CDS	525834	526427	.	+	0	ID=FHIPEHEJ_00492;inference=ab initio prediction:Prodigal:002006;locus_tag=FHIPEHEJ_00492;product=hypothetical protein
NC_010725.1	Prodigal:002006	CDS	526500	527000	.	-	0	ID=FHIPEHEJ_00493;inference=ab initio prediction:Prodigal:002006;locus_tag=FHIPEHEJ_00493;product=hypothetical protein
NC_010725.1	Prodigal:002006	CDS	527277	527816	.	+	0	ID=FHIPEHEJ_00494;eC_number=4.2.1.59;Name=fabA;db_xref=COG:COG0764;gene=fabA;inference=ab initio prediction:Prodigal:002006,similar to AA sequence:UniProtKB:O33877;locus_tag=FHIPEHEJ_00494;product=3-hydroxydecanoyl-[acyl-carrier-protein] dehydratase
NC_010725.1	Prodigal:002006	CDS	527977	529203	.	+	0	ID=FHIPEHEJ_00495;eC_number=2.3.1.41;Name=fabB;gene=fabB;inference=ab initio prediction:Prodigal:002006,similar to AA sequence:UniProtKB:Q02K94;locus_tag=FHIPEHEJ_00495;product=3-oxoacyl-[acyl-carrier-protein] synthase 1
NC_010725.1	Prodigal:002006	CDS	529353	529472	.	+	0	ID=FHIPEHEJ_00496;inference=ab initio prediction:Prodigal:002006;locus_tag=FHIPEHEJ_00496;product=hypothetical protein
NC_010725.1	Prodigal:002006	CDS	529677	530498	.	+	0	ID=FHIPEHEJ_00497;eC_number=1.3.1.9;Name=fabI_1;db_xref=COG:COG0623;gene=fabI_1;inference=ab initio prediction:Prodigal:002006,similar to AA sequence:UniProtKB:P16657;locus_tag=FHIPEHEJ_00497;product=Enoyl-[acyl-carrier-protein] reductase [NADH] FabI
NC_010725.1	Prodigal:002006	CDS	530563	531324	.	+	0	ID=FHIPEHEJ_00498;Name=fliP_1;db_xref=COG:COG1338;gene=fliP_1;inference=ab initio prediction:Prodigal:002006,similar to AA sequence:UniProtKB:P54700;locus_tag=FHIPEHEJ_00498;product=Flagellar biosynthetic protein FliP
NC_010725.1	Prodigal:002006	CDS	531448	531852	.	+	0	ID=FHIPEHEJ_00499;inference=ab initio prediction:Prodigal:002006;locus_tag=FHIPEHEJ_00499;product=hypothetical protein
NC_010725.1	Prodigal:002006	CDS	531856	535194	.	-	0	ID=FHIPEHEJ_00500;inference=ab initio prediction:Prodigal:002006;locus_tag=FHIPEHEJ_00500;product=hypothetical protein
NC_010725.1	Prodigal:002006	CDS	535327	535752	.	-	0	ID=FHIPEHEJ_00501;inference=ab initio prediction:Prodigal:002006;locus_tag=FHIPEHEJ_00501;product=hypothetical protein
NC_010725.1	Prodigal:002006	CDS	535917	538061	.	-	0	ID=FHIPEHEJ_00502;eC_number=3.4.14.-;Name=dapb1;gene=dapb1;inference=ab initio prediction:Prodigal:002006,similar to AA sequence:UniProtKB:O07834;locus_tag=FHIPEHEJ_00502;product=Dipeptidyl aminopeptidase BI
NC_010725.1	Prodigal:002006	CDS	538463	538900	.	+	0	ID=FHIPEHEJ_00503;Name=ros_1;db_xref=COG:COG4957;gene=ros_1;inference=ab initio prediction:Prodigal:002006,similar to AA sequence:UniProtKB:Q04152;locus_tag=FHIPEHEJ_00503;product=Transcriptional regulatory protein ros
NC_010725.1	Prodigal:002006	CDS	539071	539265	.	+	0	ID=FHIPEHEJ_00504;inference=ab initio prediction:Prodigal:002006;locus_tag=FHIPEHEJ_00504;product=hypothetical protein
NC_010725.1	Prodigal:002006	CDS	539383	540210	.	+	0	ID=FHIPEHEJ_00505;inference=ab initio prediction:Prodigal:002006;locus_tag=FHIPEHEJ_00505;product=hypothetical protein
NC_010725.1	Prodigal:002006	CDS	540323	540736	.	-	0	ID=FHIPEHEJ_00506;Name=sufE;db_xref=COG:COG2166;gene=sufE;inference=ab initio prediction:Prodigal:002006,similar to AA sequence:UniProtKB:Q9EXP1;locus_tag=FHIPEHEJ_00506;product=Cysteine desulfuration protein SufE
NC_010725.1	Prodigal:002006	CDS	540884	541963	.	-	0	ID=FHIPEHEJ_00507;inference=ab initio prediction:Prodigal:002006;locus_tag=FHIPEHEJ_00507;product=hypothetical protein
NC_010725.1	Prodigal:002006	CDS	542116	545793	.	-	0	ID=FHIPEHEJ_00508;eC_number=2.7.13.3;Name=rcsC_13;gene=rcsC_13;inference=ab initio prediction:Prodigal:002006,protein motif:HAMAP:MF_00979;locus_tag=FHIPEHEJ_00508;product=Sensor histidine kinase RcsC
NC_010725.1	Prodigal:002006	CDS	546464	546973	.	+	0	ID=FHIPEHEJ_00509;inference=ab initio prediction:Prodigal:002006;locus_tag=FHIPEHEJ_00509;product=hypothetical protein
NC_010725.1	Prodigal:002006	CDS	547073	547237	.	+	0	ID=FHIPEHEJ_00510;inference=ab initio prediction:Prodigal:002006;locus_tag=FHIPEHEJ_00510;product=hypothetical protein
NC_010725.1	Prodigal:002006	CDS	547286	547726	.	-	0	ID=FHIPEHEJ_00511;eC_number=4.4.1.5;Name=gloA_1;db_xref=COG:COG0346;gene=gloA_1;inference=ab initio prediction:Prodigal:002006,similar to AA sequence:UniProtKB:P44638;locus_tag=FHIPEHEJ_00511;product=Lactoylglutathione lyase
NC_010725.1	Prodigal:002006	CDS	548086	548994	.	+	0	ID=FHIPEHEJ_00512;inference=ab initio prediction:Prodigal:002006;locus_tag=FHIPEHEJ_00512;product=hypothetical protein
NC_010725.1	Prodigal:002006	CDS	549073	551709	.	+	0	ID=FHIPEHEJ_00513;eC_number=3.4.11.2;Name=pepN;db_xref=COG:COG0308;gene=pepN;inference=ab initio prediction:Prodigal:002006,similar to AA sequence:UniProtKB:P04825;locus_tag=FHIPEHEJ_00513;product=Aminopeptidase N
NC_010725.1	Prodigal:002006	CDS	551908	554268	.	+	0	ID=FHIPEHEJ_00514;eC_number=2.7.13.3;Name=rcsC_14;gene=rcsC_14;inference=ab initio prediction:Prodigal:002006,protein motif:HAMAP:MF_00979;locus_tag=FHIPEHEJ_00514;product=Sensor histidine kinase RcsC
NC_010725.1	Prodigal:002006	CDS	554366	555295	.	+	0	ID=FHIPEHEJ_00515;eC_number=3.5.3.1;Name=arcA_1;gene=arcA_1;inference=ab initio prediction:Prodigal:002006,similar to AA sequence:UniProtKB:P14012;locus_tag=FHIPEHEJ_00515;product=Arginase
NC_010725.1	Prodigal:002006	CDS	555355	556833	.	-	0	ID=FHIPEHEJ_00516;eC_number=1.1.1.49;Name=zwf_1;db_xref=COG:COG0364;gene=zwf_1;inference=ab initio prediction:Prodigal:002006,similar to AA sequence:UniProtKB:A0QP90;locus_tag=FHIPEHEJ_00516;product=Glucose-6-phosphate 1-dehydrogenase
NC_010725.1	Prodigal:002006	CDS	557174	557608	.	-	0	ID=FHIPEHEJ_00517;inference=ab initio prediction:Prodigal:002006;locus_tag=FHIPEHEJ_00517;product=hypothetical protein
NC_010725.1	Prodigal:002006	CDS	558020	558181	.	+	0	ID=FHIPEHEJ_00518;inference=ab initio prediction:Prodigal:002006;locus_tag=FHIPEHEJ_00518;product=hypothetical protein
NC_010725.1	Prodigal:002006	CDS	558249	558572	.	-	0	ID=FHIPEHEJ_00519;Name=cutA;db_xref=COG:COG1324;gene=cutA;inference=ab initio prediction:Prodigal:002006,similar to AA sequence:UniProtKB:P69488;locus_tag=FHIPEHEJ_00519;product=Divalent-cation tolerance protein CutA
NC_010725.1	Prodigal:002006	CDS	558678	559448	.	+	0	ID=FHIPEHEJ_00520;eC_number=2.7.1.23;Name=nadK_1;db_xref=COG:COG0061;gene=nadK_1;inference=ab initio prediction:Prodigal:002006,similar to AA sequence:UniProtKB:P65779;locus_tag=FHIPEHEJ_00520;product=NAD kinase
NC_010725.1	Prodigal:002006	CDS	559491	559718	.	-	0	ID=FHIPEHEJ_00521;inference=ab initio prediction:Prodigal:002006;locus_tag=FHIPEHEJ_00521;product=hypothetical protein
NC_010725.1	Prodigal:002006	CDS	559871	561187	.	+	0	ID=FHIPEHEJ_00522;eC_number=2.1.1.176;Name=rsmB_1;gene=rsmB_1;inference=ab initio prediction:Prodigal:002006,protein motif:HAMAP:MF_01856;locus_tag=FHIPEHEJ_00522;product=Ribosomal RNA small subunit methyltransferase B
NC_010725.1	Prodigal:002006	CDS	561249	561413	.	-	0	ID=FHIPEHEJ_00523;inference=ab initio prediction:Prodigal:002006;locus_tag=FHIPEHEJ_00523;product=hypothetical protein
NC_010725.1	Prodigal:002006	CDS	561720	562793	.	+	0	ID=FHIPEHEJ_00524;inference=ab initio prediction:Prodigal:002006;locus_tag=FHIPEHEJ_00524;product=hypothetical protein
NC_010725.1	Prodigal:002006	CDS	563137	564369	.	+	0	ID=FHIPEHEJ_00525;eC_number=2.3.1.47;Name=bioF_1;gene=bioF_1;inference=ab initio prediction:Prodigal:002006,protein motif:HAMAP:MF_01693;locus_tag=FHIPEHEJ_00525;product=8-amino-7-oxononanoate synthase
NC_010725.1	Prodigal:002006	CDS	564404	564733	.	-	0	ID=FHIPEHEJ_00526;inference=ab initio prediction:Prodigal:002006;locus_tag=FHIPEHEJ_00526;product=hypothetical protein
NC_010725.1	Prodigal:002006	CDS	565082	566014	.	+	0	ID=FHIPEHEJ_00527;eC_number=2.3.1.39;Name=fabD_2;db_xref=COG:COG0331;gene=fabD_2;inference=ab initio prediction:Prodigal:002006,similar to AA sequence:UniProtKB:P0AAI9;locus_tag=FHIPEHEJ_00527;product=Malonyl CoA-acyl carrier protein transacylase
NC_010725.1	Prodigal:002006	CDS	566041	566781	.	+	0	ID=FHIPEHEJ_00528;eC_number=1.1.1.100;Name=fabG_3;gene=fabG_3;inference=ab initio prediction:Prodigal:002006,similar to AA sequence:UniProtKB:P50941;locus_tag=FHIPEHEJ_00528;product=3-oxoacyl-[acyl-carrier-protein] reductase FabG
NC_010725.1	Prodigal:002006	CDS	567043	567279	.	+	0	ID=FHIPEHEJ_00529;Name=acpP_1;db_xref=COG:COG0236;gene=acpP_1;inference=ab initio prediction:Prodigal:002006,similar to AA sequence:UniProtKB:P19372;locus_tag=FHIPEHEJ_00529;product=Acyl carrier protein AcpP
NC_010725.1	Prodigal:002006	CDS	567414	568676	.	+	0	ID=FHIPEHEJ_00530;eC_number=2.3.1.179;Name=fabF_1;db_xref=COG:COG0304;gene=fabF_1;inference=ab initio prediction:Prodigal:002006,similar to AA sequence:UniProtKB:O34340;locus_tag=FHIPEHEJ_00530;product=3-oxoacyl-[acyl-carrier-protein] synthase 2
NC_010725.1	Prodigal:002006	CDS	568910	570304	.	+	0	ID=FHIPEHEJ_00531;eC_number=4.2.2.-;Name=mltG;gene=mltG;inference=ab initio prediction:Prodigal:002006,protein motif:HAMAP:MF_02065;locus_tag=FHIPEHEJ_00531;product=Endolytic murein transglycosylase
NC_010725.1	Prodigal:002006	CDS	570321	571067	.	-	0	ID=FHIPEHEJ_00532;eC_number=5.4.2.6;Name=yvdM;db_xref=COG:COG0637;gene=yvdM;inference=ab initio prediction:Prodigal:002006,similar to AA sequence:UniProtKB:O06995;locus_tag=FHIPEHEJ_00532;product=Beta-phosphoglucomutase
NC_010725.1	Prodigal:002006	CDS	571051	573438	.	-	0	ID=FHIPEHEJ_00533;eC_number=2.4.1.64;Name=treP;gene=treP;inference=ab initio prediction:Prodigal:002006,similar to AA sequence:UniProtKB:Q8L164;locus_tag=FHIPEHEJ_00533;product=Alpha%2Calpha-trehalose phosphorylase
NC_010725.1	Prodigal:002006	CDS	573945	575162	.	+	0	ID=FHIPEHEJ_00534;eC_number=2.7.2.1;Name=ackA;db_xref=COG:COG0282;gene=ackA;inference=ab initio prediction:Prodigal:002006,similar to AA sequence:UniProtKB:Q9WYB1;locus_tag=FHIPEHEJ_00534;product=Acetate kinase
NC_010725.1	Prodigal:002006	CDS	575159	576178	.	+	0	ID=FHIPEHEJ_00535;inference=ab initio prediction:Prodigal:002006;locus_tag=FHIPEHEJ_00535;product=hypothetical protein
NC_010725.1	Prodigal:002006	CDS	576186	578924	.	+	0	ID=FHIPEHEJ_00536;Name=rbbA;db_xref=COG:COG0842;gene=rbbA;inference=ab initio prediction:Prodigal:002006,similar to AA sequence:UniProtKB:P37624;locus_tag=FHIPEHEJ_00536;product=Ribosome-associated ATPase
NC_010725.1	Prodigal:002006	CDS	578926	580122	.	+	0	ID=FHIPEHEJ_00537;Name=yhhJ;db_xref=COG:COG0842;gene=yhhJ;inference=ab initio prediction:Prodigal:002006,similar to AA sequence:UniProtKB:P0AGH1;locus_tag=FHIPEHEJ_00537;product=Inner membrane transport permease YhhJ
NC_010725.1	Prodigal:002006	CDS	580200	582635	.	+	0	ID=FHIPEHEJ_00538;eC_number=4.1.2.9;Name=xpkA;gene=xpkA;inference=ab initio prediction:Prodigal:002006,similar to AA sequence:UniProtKB:Q937F6;locus_tag=FHIPEHEJ_00538;product=Xylulose-5-phosphate phosphoketolase
NC_010725.1	Prodigal:002006	CDS	582781	585036	.	+	0	ID=FHIPEHEJ_00539;eC_number=2.7.13.3;Name=cph1_1;gene=cph1_1;inference=ab initio prediction:Prodigal:002006,similar to AA sequence:UniProtKB:Q55168;locus_tag=FHIPEHEJ_00539;product=Phytochrome-like protein cph1
NC_010725.1	Prodigal:002006	CDS	585038	585499	.	+	0	ID=FHIPEHEJ_00540;Name=rcp1_1;gene=rcp1_1;inference=ab initio prediction:Prodigal:002006,similar to AA sequence:UniProtKB:Q55169;locus_tag=FHIPEHEJ_00540;product=Response regulator rcp1
NC_010725.1	Prodigal:002006	CDS	585496	587223	.	+	0	ID=FHIPEHEJ_00541;eC_number=2.7.13.3;Name=rcsC_15;gene=rcsC_15;inference=ab initio prediction:Prodigal:002006,protein motif:HAMAP:MF_00979;locus_tag=FHIPEHEJ_00541;product=Sensor histidine kinase RcsC
NC_010725.1	Aragorn:001002	tRNA	587310	587383	.	-	.	ID=FHIPEHEJ_00542;inference=COORDINATES:profile:Aragorn:001002;locus_tag=FHIPEHEJ_00542;product=tRNA-Gly(tcc)
NC_010725.1	Prodigal:002006	CDS	587596	588708	.	+	0	ID=FHIPEHEJ_00543;eC_number=7.2.2.7;Name=fbpC2;db_xref=COG:COG3842;gene=fbpC2;inference=ab initio prediction:Prodigal:002006,similar to AA sequence:UniProtKB:P44513;locus_tag=FHIPEHEJ_00543;product=Fe(3+) ions import ATP-binding protein FbpC 2
NC_010725.1	Prodigal:002006	CDS	588814	589839	.	+	0	ID=FHIPEHEJ_00544;Name=futA1;gene=futA1;inference=ab initio prediction:Prodigal:002006,similar to AA sequence:UniProtKB:P72827;locus_tag=FHIPEHEJ_00544;product=Iron uptake protein A1
NC_010725.1	Prodigal:002006	CDS	589908	591560	.	+	0	ID=FHIPEHEJ_00545;inference=ab initio prediction:Prodigal:002006;locus_tag=FHIPEHEJ_00545;product=hypothetical protein
NC_010725.1	Prodigal:002006	CDS	591568	591669	.	-	0	ID=FHIPEHEJ_00546;inference=ab initio prediction:Prodigal:002006;locus_tag=FHIPEHEJ_00546;product=hypothetical protein
NC_010725.1	Prodigal:002006	CDS	591981	592235	.	-	0	ID=FHIPEHEJ_00547;inference=ab initio prediction:Prodigal:002006;locus_tag=FHIPEHEJ_00547;product=hypothetical protein
NC_010725.1	Prodigal:002006	CDS	592606	593325	.	-	0	ID=FHIPEHEJ_00548;inference=ab initio prediction:Prodigal:002006;locus_tag=FHIPEHEJ_00548;product=hypothetical protein
NC_010725.1	Prodigal:002006	CDS	593485	594438	.	+	0	ID=FHIPEHEJ_00549;eC_number=5.1.3.24;Name=nanM;gene=nanM;inference=ab initio prediction:Prodigal:002006,protein motif:HAMAP:MF_01195;locus_tag=FHIPEHEJ_00549;product=N-acetylneuraminate epimerase
NC_010725.1	Prodigal:002006	CDS	594523	595875	.	+	0	ID=FHIPEHEJ_00550;eC_number=2.1.1.61;Name=mnmC_2;gene=mnmC_2;inference=ab initio prediction:Prodigal:002006,protein motif:HAMAP:MF_01102;locus_tag=FHIPEHEJ_00550;product=tRNA 5-methylaminomethyl-2-thiouridine biosynthesis bifunctional protein MnmC
NC_010725.1	Prodigal:002006	CDS	595982	596617	.	+	0	ID=FHIPEHEJ_00551;inference=ab initio prediction:Prodigal:002006;locus_tag=FHIPEHEJ_00551;product=hypothetical protein
NC_010725.1	Prodigal:002006	CDS	596621	597040	.	-	0	ID=FHIPEHEJ_00552;inference=ab initio prediction:Prodigal:002006;locus_tag=FHIPEHEJ_00552;product=hypothetical protein
NC_010725.1	Prodigal:002006	CDS	597194	597397	.	+	0	ID=FHIPEHEJ_00553;inference=ab initio prediction:Prodigal:002006;locus_tag=FHIPEHEJ_00553;product=hypothetical protein
NC_010725.1	Prodigal:002006	CDS	597614	597910	.	-	0	ID=FHIPEHEJ_00554;inference=ab initio prediction:Prodigal:002006;locus_tag=FHIPEHEJ_00554;product=hypothetical protein
NC_010725.1	Prodigal:002006	CDS	598170	598334	.	+	0	ID=FHIPEHEJ_00555;inference=ab initio prediction:Prodigal:002006;locus_tag=FHIPEHEJ_00555;product=hypothetical protein
NC_010725.1	Prodigal:002006	CDS	598570	599619	.	+	0	ID=FHIPEHEJ_00556;Name=sbp;db_xref=COG:COG1613;gene=sbp;inference=ab initio prediction:Prodigal:002006,similar to AA sequence:UniProtKB:P0AG78;locus_tag=FHIPEHEJ_00556;product=Sulfate-binding protein
NC_010725.1	Prodigal:002006	CDS	599624	600478	.	+	0	ID=FHIPEHEJ_00557;Name=cysT;db_xref=COG:COG0555;gene=cysT;inference=ab initio prediction:Prodigal:002006,similar to AA sequence:UniProtKB:P27367;locus_tag=FHIPEHEJ_00557;product=Sulfate transport system permease protein CysT
NC_010725.1	Prodigal:002006	CDS	600471	601373	.	+	0	ID=FHIPEHEJ_00558;Name=cysW;db_xref=COG:COG4208;gene=cysW;inference=ab initio prediction:Prodigal:002006,similar to AA sequence:UniProtKB:P0AEB0;locus_tag=FHIPEHEJ_00558;product=Sulfate transport system permease protein CysW
NC_010725.1	Prodigal:002006	CDS	601438	602421	.	+	0	ID=FHIPEHEJ_00559;eC_number=7.3.2.3;Name=cysA_1;db_xref=COG:COG1118;gene=cysA_1;inference=ab initio prediction:Prodigal:002006,similar to AA sequence:UniProtKB:P16676;locus_tag=FHIPEHEJ_00559;product=Sulfate/thiosulfate import ATP-binding protein CysA
NC_010725.1	Aragorn:001002	tRNA	602645	602721	.	-	.	ID=FHIPEHEJ_00560;inference=COORDINATES:profile:Aragorn:001002;locus_tag=FHIPEHEJ_00560;product=tRNA-Met(cat)
NC_010725.1	barrnap:0.9	rRNA	603006	605806	0	-	.	ID=FHIPEHEJ_00561;locus_tag=FHIPEHEJ_00561;product=23S ribosomal RNA
NC_010725.1	Aragorn:001002	tRNA	606090	606165	.	-	.	ID=FHIPEHEJ_00562;inference=COORDINATES:profile:Aragorn:001002;locus_tag=FHIPEHEJ_00562;product=tRNA-Ala(tgc)
NC_010725.1	Aragorn:001002	tRNA	606172	606248	.	-	.	ID=FHIPEHEJ_00563;inference=COORDINATES:profile:Aragorn:001002;locus_tag=FHIPEHEJ_00563;product=tRNA-Ile(gat)
NC_010725.1	barrnap:0.9	rRNA	606445	607926	0	-	.	ID=FHIPEHEJ_00564;locus_tag=FHIPEHEJ_00564;product=16S ribosomal RNA
NC_010725.1	Prodigal:002006	CDS	608587	609057	.	-	0	ID=FHIPEHEJ_00565;inference=ab initio prediction:Prodigal:002006;locus_tag=FHIPEHEJ_00565;product=hypothetical protein
NC_010725.1	Prodigal:002006	CDS	609240	609941	.	+	0	ID=FHIPEHEJ_00566;eC_number=4.2.99.18;Name=nth;db_xref=COG:COG0177;gene=nth;inference=ab initio prediction:Prodigal:002006,similar to AA sequence:UniProtKB:P0AB83;locus_tag=FHIPEHEJ_00566;product=Endonuclease III
NC_010725.1	Prodigal:002006	CDS	610132	610926	.	+	0	ID=FHIPEHEJ_00567;eC_number=6.3.2.6;Name=purC;db_xref=COG:COG0152;gene=purC;inference=ab initio prediction:Prodigal:002006,similar to AA sequence:UniProtKB:Q2GHH2;locus_tag=FHIPEHEJ_00567;product=Phosphoribosylaminoimidazole-succinocarboxamide synthase
NC_010725.1	Prodigal:002006	CDS	610933	612600	.	-	0	ID=FHIPEHEJ_00568;inference=ab initio prediction:Prodigal:002006;locus_tag=FHIPEHEJ_00568;product=hypothetical protein
NC_010725.1	Prodigal:002006	CDS	612597	614609	.	-	0	ID=FHIPEHEJ_00569;inference=ab initio prediction:Prodigal:002006;locus_tag=FHIPEHEJ_00569;product=hypothetical protein
NC_010725.1	Prodigal:002006	CDS	614694	615335	.	-	0	ID=FHIPEHEJ_00570;inference=ab initio prediction:Prodigal:002006;locus_tag=FHIPEHEJ_00570;product=hypothetical protein
NC_010725.1	Prodigal:002006	CDS	615394	615966	.	-	0	ID=FHIPEHEJ_00571;inference=ab initio prediction:Prodigal:002006;locus_tag=FHIPEHEJ_00571;product=hypothetical protein
NC_010725.1	Prodigal:002006	CDS	616213	616632	.	+	0	ID=FHIPEHEJ_00572;inference=ab initio prediction:Prodigal:002006;locus_tag=FHIPEHEJ_00572;product=hypothetical protein
NC_010725.1	Prodigal:002006	CDS	616747	617472	.	-	0	ID=FHIPEHEJ_00573;inference=ab initio prediction:Prodigal:002006;locus_tag=FHIPEHEJ_00573;product=hypothetical protein
NC_010725.1	Prodigal:002006	CDS	617552	618796	.	-	0	ID=FHIPEHEJ_00574;inference=ab initio prediction:Prodigal:002006;locus_tag=FHIPEHEJ_00574;product=hypothetical protein
NC_010725.1	Prodigal:002006	CDS	618955	620349	.	+	0	ID=FHIPEHEJ_00575;eC_number=2.7.13.3;Name=regB;gene=regB;inference=ab initio prediction:Prodigal:002006,similar to AA sequence:UniProtKB:Q3J6C1;locus_tag=FHIPEHEJ_00575;product=Sensor histidine kinase RegB
NC_010725.1	Prodigal:002006	CDS	620386	620988	.	+	0	ID=FHIPEHEJ_00576;Name=regA;db_xref=COG:COG4567;gene=regA;inference=ab initio prediction:Prodigal:002006,similar to AA sequence:UniProtKB:Q53228;locus_tag=FHIPEHEJ_00576;product=Photosynthetic apparatus regulatory protein RegA
NC_010725.1	Prodigal:002006	CDS	621175	621399	.	+	0	ID=FHIPEHEJ_00577;inference=ab initio prediction:Prodigal:002006;locus_tag=FHIPEHEJ_00577;product=hypothetical protein
NC_010725.1	Prodigal:002006	CDS	621592	621831	.	+	0	ID=FHIPEHEJ_00578;eC_number=6.3.5.3;Name=purS;db_xref=COG:COG1828;gene=purS;inference=ab initio prediction:Prodigal:002006,similar to AA sequence:UniProtKB:P12049;locus_tag=FHIPEHEJ_00578;product=Phosphoribosylformylglycinamidine synthase subunit PurS
NC_010725.1	Prodigal:002006	CDS	621831	622511	.	+	0	ID=FHIPEHEJ_00579;eC_number=6.3.5.3;Name=purQ;db_xref=COG:COG0047;gene=purQ;inference=ab initio prediction:Prodigal:002006,similar to AA sequence:UniProtKB:P9WHL5;locus_tag=FHIPEHEJ_00579;product=Phosphoribosylformylglycinamidine synthase subunit PurQ
NC_010725.1	Prodigal:002006	CDS	622578	623123	.	-	0	ID=FHIPEHEJ_00580;eC_number=2.4.2.7;Name=apt;db_xref=COG:COG0503;gene=apt;inference=ab initio prediction:Prodigal:002006,similar to AA sequence:UniProtKB:P69503;locus_tag=FHIPEHEJ_00580;product=Adenine phosphoribosyltransferase
NC_010725.1	Prodigal:002006	CDS	623201	623995	.	-	0	ID=FHIPEHEJ_00581;eC_number=3.1.3.25;Name=suhB_1;db_xref=COG:COG0483;gene=suhB_1;inference=ab initio prediction:Prodigal:002006,similar to AA sequence:UniProtKB:P0ADG4;locus_tag=FHIPEHEJ_00581;product=Inositol-1-monophosphatase
NC_010725.1	Prodigal:002006	CDS	624127	624744	.	-	0	ID=FHIPEHEJ_00582;eC_number=2.5.1.3;Name=thiE_1;db_xref=COG:COG0352;gene=thiE_1;inference=ab initio prediction:Prodigal:002006,similar to AA sequence:UniProtKB:P39594;locus_tag=FHIPEHEJ_00582;product=Thiamine-phosphate synthase
NC_010725.1	Prodigal:002006	CDS	624754	625563	.	-	0	ID=FHIPEHEJ_00583;eC_number=2.8.1.10;Name=thiG;db_xref=COG:COG2022;gene=thiG;inference=ab initio prediction:Prodigal:002006,similar to AA sequence:UniProtKB:A0QQL0;locus_tag=FHIPEHEJ_00583;product=Thiazole synthase
NC_010725.1	Prodigal:002006	CDS	625568	625780	.	-	0	ID=FHIPEHEJ_00584;inference=ab initio prediction:Prodigal:002006;locus_tag=FHIPEHEJ_00584;product=hypothetical protein
NC_010725.1	Prodigal:002006	CDS	625777	626997	.	-	0	ID=FHIPEHEJ_00585;eC_number=1.4.3.19;Name=thiO;db_xref=COG:COG0665;gene=thiO;inference=ab initio prediction:Prodigal:002006,similar to AA sequence:UniProtKB:S5FMM4;locus_tag=FHIPEHEJ_00585;product=Glycine oxidase
NC_010725.1	Prodigal:002006	CDS	627437	629125	.	+	0	ID=FHIPEHEJ_00586;inference=ab initio prediction:Prodigal:002006;locus_tag=FHIPEHEJ_00586;product=hypothetical protein
NC_010725.1	Prodigal:002006	CDS	629145	630422	.	-	0	ID=FHIPEHEJ_00587;inference=ab initio prediction:Prodigal:002006;locus_tag=FHIPEHEJ_00587;product=hypothetical protein
NC_010725.1	Prodigal:002006	CDS	630730	631098	.	+	0	ID=FHIPEHEJ_00588;inference=ab initio prediction:Prodigal:002006;locus_tag=FHIPEHEJ_00588;product=hypothetical protein
NC_010725.1	Prodigal:002006	CDS	631252	632307	.	+	0	ID=FHIPEHEJ_00589;inference=ab initio prediction:Prodigal:002006;locus_tag=FHIPEHEJ_00589;product=hypothetical protein
NC_010725.1	Prodigal:002006	CDS	632313	633662	.	+	0	ID=FHIPEHEJ_00590;Name=nanT_1;gene=nanT_1;inference=ab initio prediction:Prodigal:002006,protein motif:HAMAP:MF_01238;locus_tag=FHIPEHEJ_00590;product=Sialic acid transporter NanT
NC_010725.1	Prodigal:002006	CDS	633707	635710	.	-	0	ID=FHIPEHEJ_00591;Name=rpoD;db_xref=COG:COG0568;gene=rpoD;inference=ab initio prediction:Prodigal:002006,similar to AA sequence:UniProtKB:Q2K619;locus_tag=FHIPEHEJ_00591;product=RNA polymerase sigma factor RpoD
NC_010725.1	Prodigal:002006	CDS	635917	637845	.	-	0	ID=FHIPEHEJ_00592;eC_number=2.7.7.-;Name=dnaG_1;gene=dnaG_1;inference=ab initio prediction:Prodigal:002006,protein motif:HAMAP:MF_00974;locus_tag=FHIPEHEJ_00592;product=DNA primase
NC_010725.1	Prodigal:002006	CDS	638019	638990	.	+	0	ID=FHIPEHEJ_00593;eC_number=3.1.1.17;Name=gnl_1;gene=gnl_1;inference=ab initio prediction:Prodigal:002006,similar to AA sequence:UniProtKB:Q01578;locus_tag=FHIPEHEJ_00593;product=Gluconolactonase
NC_010725.1	Prodigal:002006	CDS	639002	640168	.	+	0	ID=FHIPEHEJ_00594;inference=ab initio prediction:Prodigal:002006;locus_tag=FHIPEHEJ_00594;product=hypothetical protein
NC_010725.1	Prodigal:002006	CDS	640232	640690	.	-	0	ID=FHIPEHEJ_00595;Name=yqeY;db_xref=COG:COG1610;gene=yqeY;inference=ab initio prediction:Prodigal:002006,similar to AA sequence:UniProtKB:P54464;locus_tag=FHIPEHEJ_00595;product=putative protein YqeY
NC_010725.1	Prodigal:002006	CDS	640881	642131	.	+	0	ID=FHIPEHEJ_00596;eC_number=6.3.5.5;Name=carA;db_xref=COG:COG0505;gene=carA;inference=ab initio prediction:Prodigal:002006,similar to AA sequence:UniProtKB:P0A6F1;locus_tag=FHIPEHEJ_00596;product=Carbamoyl-phosphate synthase small chain
NC_010725.1	Prodigal:002006	CDS	642272	642646	.	+	0	ID=FHIPEHEJ_00597;inference=ab initio prediction:Prodigal:002006;locus_tag=FHIPEHEJ_00597;product=hypothetical protein
NC_010725.1	Prodigal:002006	CDS	642653	642985	.	-	0	ID=FHIPEHEJ_00598;inference=ab initio prediction:Prodigal:002006;locus_tag=FHIPEHEJ_00598;product=hypothetical protein
NC_010725.1	Prodigal:002006	CDS	642942	643217	.	-	0	ID=FHIPEHEJ_00599;Name=parD1_1;db_xref=COG:COG3609;gene=parD1_1;inference=ab initio prediction:Prodigal:002006,similar to AA sequence:UniProtKB:P9WIJ7;locus_tag=FHIPEHEJ_00599;product=Antitoxin ParD1
NC_010725.1	Prodigal:002006	CDS	643344	646010	.	-	0	ID=FHIPEHEJ_00600;inference=ab initio prediction:Prodigal:002006;locus_tag=FHIPEHEJ_00600;product=hypothetical protein
NC_010725.1	Prodigal:002006	CDS	646169	646558	.	+	0	ID=FHIPEHEJ_00601;inference=ab initio prediction:Prodigal:002006;locus_tag=FHIPEHEJ_00601;product=hypothetical protein
NC_010725.1	Prodigal:002006	CDS	646555	646971	.	+	0	ID=FHIPEHEJ_00602;Name=flgC_1;db_xref=COG:COG1558;gene=flgC_1;inference=ab initio prediction:Prodigal:002006,similar to AA sequence:UniProtKB:P0A1I7;locus_tag=FHIPEHEJ_00602;product=Flagellar basal-body rod protein FlgC
NC_010725.1	Prodigal:002006	CDS	646983	647336	.	+	0	ID=FHIPEHEJ_00603;Name=fliE_1;gene=fliE_1;inference=ab initio prediction:Prodigal:002006,protein motif:HAMAP:MF_00724;locus_tag=FHIPEHEJ_00603;product=Flagellar hook-basal body complex protein FliE
NC_010725.1	Prodigal:002006	CDS	647363	648151	.	+	0	ID=FHIPEHEJ_00604;Name=flgG_1;db_xref=COG:COG4786;gene=flgG_1;inference=ab initio prediction:Prodigal:002006,similar to AA sequence:UniProtKB:P0A1J3;locus_tag=FHIPEHEJ_00604;product=Flagellar basal-body rod protein FlgG
NC_010725.1	Prodigal:002006	CDS	648190	648678	.	+	0	ID=FHIPEHEJ_00605;inference=ab initio prediction:Prodigal:002006;locus_tag=FHIPEHEJ_00605;product=hypothetical protein
NC_010725.1	Prodigal:002006	CDS	648675	649808	.	+	0	ID=FHIPEHEJ_00606;Name=flgI_1;gene=flgI_1;inference=ab initio prediction:Prodigal:002006,protein motif:HAMAP:MF_00416;locus_tag=FHIPEHEJ_00606;product=Flagellar P-ring protein
NC_010725.1	Prodigal:002006	CDS	649805	650389	.	+	0	ID=FHIPEHEJ_00607;inference=ab initio prediction:Prodigal:002006;locus_tag=FHIPEHEJ_00607;product=hypothetical protein
NC_010725.1	Prodigal:002006	CDS	650389	651099	.	+	0	ID=FHIPEHEJ_00608;Name=flgH_1;gene=flgH_1;inference=ab initio prediction:Prodigal:002006,protein motif:HAMAP:MF_00415;locus_tag=FHIPEHEJ_00608;product=Flagellar L-ring protein
NC_010725.1	Prodigal:002006	CDS	651112	651594	.	+	0	ID=FHIPEHEJ_00609;inference=ab initio prediction:Prodigal:002006;locus_tag=FHIPEHEJ_00609;product=hypothetical protein
NC_010725.1	Prodigal:002006	CDS	651603	652364	.	+	0	ID=FHIPEHEJ_00610;Name=fliP_2;db_xref=COG:COG1338;gene=fliP_2;inference=ab initio prediction:Prodigal:002006,similar to AA sequence:UniProtKB:P54700;locus_tag=FHIPEHEJ_00610;product=Flagellar biosynthetic protein FliP
NC_010725.1	Prodigal:002006	CDS	652664	652894	.	-	0	ID=FHIPEHEJ_00611;inference=ab initio prediction:Prodigal:002006;locus_tag=FHIPEHEJ_00611;product=hypothetical protein
NC_010725.1	Prodigal:002006	CDS	653158	654870	.	+	0	ID=FHIPEHEJ_00612;Name=fliF;db_xref=COG:COG1766;gene=fliF;inference=ab initio prediction:Prodigal:002006,similar to AA sequence:UniProtKB:Q8YDM4;locus_tag=FHIPEHEJ_00612;product=Flagellar M-ring protein
NC_010725.1	Prodigal:002006	CDS	654870	655607	.	+	0	ID=FHIPEHEJ_00613;inference=ab initio prediction:Prodigal:002006;locus_tag=FHIPEHEJ_00613;product=hypothetical protein
NC_010725.1	Prodigal:002006	CDS	655609	657021	.	+	0	ID=FHIPEHEJ_00614;Name=pal_1;gene=pal_1;inference=ab initio prediction:Prodigal:002006,protein motif:HAMAP:MF_02204;locus_tag=FHIPEHEJ_00614;product=Peptidoglycan-associated lipoprotein
NC_010725.1	Prodigal:002006	CDS	657018	658307	.	+	0	ID=FHIPEHEJ_00615;inference=ab initio prediction:Prodigal:002006;locus_tag=FHIPEHEJ_00615;product=hypothetical protein
NC_010725.1	Prodigal:002006	CDS	658347	660203	.	+	0	ID=FHIPEHEJ_00616;inference=ab initio prediction:Prodigal:002006;locus_tag=FHIPEHEJ_00616;product=hypothetical protein
NC_010725.1	Prodigal:002006	CDS	660157	660750	.	+	0	ID=FHIPEHEJ_00617;inference=ab initio prediction:Prodigal:002006;locus_tag=FHIPEHEJ_00617;product=hypothetical protein
NC_010725.1	Prodigal:002006	CDS	660797	661495	.	-	0	ID=FHIPEHEJ_00618;Name=ftcR_1;gene=ftcR_1;inference=ab initio prediction:Prodigal:002006,similar to AA sequence:UniProtKB:Q8YDL7;locus_tag=FHIPEHEJ_00618;product=Flagellar transcriptional regulator FtcR
NC_010725.1	Prodigal:002006	CDS	661706	662152	.	-	0	ID=FHIPEHEJ_00619;inference=ab initio prediction:Prodigal:002006;locus_tag=FHIPEHEJ_00619;product=hypothetical protein
NC_010725.1	Prodigal:002006	CDS	662149	663213	.	-	0	ID=FHIPEHEJ_00620;Name=flhB_1;db_xref=COG:COG1377;gene=flhB_1;inference=ab initio prediction:Prodigal:002006,similar to AA sequence:UniProtKB:P40727;locus_tag=FHIPEHEJ_00620;product=Flagellar biosynthetic protein FlhB
NC_010725.1	Prodigal:002006	CDS	663251	664327	.	-	0	ID=FHIPEHEJ_00621;Name=fliG_1;db_xref=COG:COG1536;gene=fliG_1;inference=ab initio prediction:Prodigal:002006,similar to AA sequence:UniProtKB:Q9WY63;locus_tag=FHIPEHEJ_00621;product=Flagellar motor switch protein FliG
NC_010725.1	Prodigal:002006	CDS	664350	664676	.	-	0	ID=FHIPEHEJ_00622;inference=ab initio prediction:Prodigal:002006;locus_tag=FHIPEHEJ_00622;product=hypothetical protein
NC_010725.1	Prodigal:002006	CDS	664873	665172	.	+	0	ID=FHIPEHEJ_00623;inference=ab initio prediction:Prodigal:002006;locus_tag=FHIPEHEJ_00623;product=hypothetical protein
NC_010725.1	Prodigal:002006	CDS	665186	665482	.	-	0	ID=FHIPEHEJ_00624;inference=ab initio prediction:Prodigal:002006;locus_tag=FHIPEHEJ_00624;product=hypothetical protein
NC_010725.1	Prodigal:002006	CDS	665466	666473	.	-	0	ID=FHIPEHEJ_00625;Name=fliM;db_xref=COG:COG1868;gene=fliM;inference=ab initio prediction:Prodigal:002006,similar to AA sequence:UniProtKB:P26418;locus_tag=FHIPEHEJ_00625;product=Flagellar motor switch protein FliM
NC_010725.1	Prodigal:002006	CDS	666486	667361	.	-	0	ID=FHIPEHEJ_00626;Name=motA;db_xref=COG:COG1291;gene=motA;inference=ab initio prediction:Prodigal:002006,similar to AA sequence:UniProtKB:P09348;locus_tag=FHIPEHEJ_00626;product=Motility protein A
NC_010725.1	Prodigal:002006	CDS	667606	668226	.	+	0	ID=FHIPEHEJ_00627;eC_number=3.4.25.2;Name=hslV;db_xref=COG:COG5405;gene=hslV;inference=ab initio prediction:Prodigal:002006,similar to AA sequence:UniProtKB:P43772;locus_tag=FHIPEHEJ_00627;product=ATP-dependent protease subunit HslV
NC_010725.1	Prodigal:002006	CDS	668333	669646	.	+	0	ID=FHIPEHEJ_00628;Name=hslU;db_xref=COG:COG1220;gene=hslU;inference=ab initio prediction:Prodigal:002006,similar to AA sequence:UniProtKB:P0A6H5;locus_tag=FHIPEHEJ_00628;product=ATP-dependent protease ATPase subunit HslU
NC_010725.1	Prodigal:002006	CDS	669649	670539	.	+	0	ID=FHIPEHEJ_00629;Name=rhtA;db_xref=COG:COG5006;gene=rhtA;inference=ab initio prediction:Prodigal:002006,similar to AA sequence:UniProtKB:P0AA67;locus_tag=FHIPEHEJ_00629;product=Threonine/homoserine exporter RhtA
NC_010725.1	Prodigal:002006	CDS	670546	671607	.	-	0	ID=FHIPEHEJ_00630;db_xref=COG:COG2220;inference=ab initio prediction:Prodigal:002006,similar to AA sequence:UniProtKB:P9WKP3;locus_tag=FHIPEHEJ_00630;product=putative protein
NC_010725.1	Prodigal:002006	CDS	671657	672742	.	-	0	ID=FHIPEHEJ_00631;eC_number=1.14.13.239;inference=ab initio prediction:Prodigal:002006,protein motif:HAMAP:MF_02097;locus_tag=FHIPEHEJ_00631;product=Carnitine monooxygenase oxygenase subunit
NC_010725.1	Prodigal:002006	CDS	673129	673647	.	-	0	ID=FHIPEHEJ_00632;inference=ab initio prediction:Prodigal:002006;locus_tag=FHIPEHEJ_00632;product=hypothetical protein
NC_010725.1	Prodigal:002006	CDS	673934	674155	.	+	0	ID=FHIPEHEJ_00633;inference=ab initio prediction:Prodigal:002006;locus_tag=FHIPEHEJ_00633;product=hypothetical protein
NC_010725.1	Prodigal:002006	CDS	674172	675734	.	+	0	ID=FHIPEHEJ_00634;Name=ffh;db_xref=COG:COG0541;gene=ffh;inference=ab initio prediction:Prodigal:002006,similar to AA sequence:UniProtKB:P0AGD7;locus_tag=FHIPEHEJ_00634;product=Signal recognition particle protein
NC_010725.1	Prodigal:002006	CDS	675731	676078	.	+	0	ID=FHIPEHEJ_00635;inference=ab initio prediction:Prodigal:002006;locus_tag=FHIPEHEJ_00635;product=hypothetical protein
NC_010725.1	Prodigal:002006	CDS	676078	676440	.	+	0	ID=FHIPEHEJ_00636;Name=rpsP;db_xref=COG:COG0228;gene=rpsP;inference=ab initio prediction:Prodigal:002006,similar to AA sequence:UniProtKB:P62236;locus_tag=FHIPEHEJ_00636;product=30S ribosomal protein S16
NC_010725.1	Prodigal:002006	CDS	676503	677177	.	+	0	ID=FHIPEHEJ_00637;Name=rimM;gene=rimM;inference=ab initio prediction:Prodigal:002006,protein motif:HAMAP:MF_00014;locus_tag=FHIPEHEJ_00637;product=Ribosome maturation factor RimM
NC_010725.1	Prodigal:002006	CDS	677221	678015	.	-	0	ID=FHIPEHEJ_00638;inference=ab initio prediction:Prodigal:002006;locus_tag=FHIPEHEJ_00638;product=hypothetical protein
NC_010725.1	Prodigal:002006	CDS	678084	678818	.	-	0	ID=FHIPEHEJ_00639;eC_number=2.1.1.163;Name=COQ5_1;gene=COQ5_1;inference=ab initio prediction:Prodigal:002006,protein motif:HAMAP:MF_01813;locus_tag=FHIPEHEJ_00639;product=2-methoxy-6-polyprenyl-1%2C4-benzoquinol methylase%2C mitochondrial
NC_010725.1	Prodigal:002006	CDS	678926	679237	.	+	0	ID=FHIPEHEJ_00640;inference=ab initio prediction:Prodigal:002006;locus_tag=FHIPEHEJ_00640;product=hypothetical protein
NC_010725.1	Prodigal:002006	CDS	679298	680017	.	+	0	ID=FHIPEHEJ_00641;eC_number=2.1.1.228;Name=trmD;db_xref=COG:COG0336;gene=trmD;inference=ab initio prediction:Prodigal:002006,similar to AA sequence:UniProtKB:Q6G1R9;locus_tag=FHIPEHEJ_00641;product=tRNA (guanine-N(1)-)-methyltransferase
NC_010725.1	Prodigal:002006	CDS	680192	681367	.	+	0	ID=FHIPEHEJ_00642;eC_number=2.6.1.52;Name=serC;db_xref=COG:COG1932;gene=serC;inference=ab initio prediction:Prodigal:002006,similar to AA sequence:UniProtKB:P9WQ73;locus_tag=FHIPEHEJ_00642;product=Phosphoserine aminotransferase
NC_010725.1	Prodigal:002006	CDS	681529	683136	.	+	0	ID=FHIPEHEJ_00643;eC_number=1.1.1.95;Name=serA_1;db_xref=COG:COG0111;gene=serA_1;inference=ab initio prediction:Prodigal:002006,similar to AA sequence:UniProtKB:P9WNX3;locus_tag=FHIPEHEJ_00643;product=D-3-phosphoglycerate dehydrogenase
NC_010725.1	Prodigal:002006	CDS	683114	683443	.	+	0	ID=FHIPEHEJ_00644;inference=ab initio prediction:Prodigal:002006;locus_tag=FHIPEHEJ_00644;product=hypothetical protein
NC_010725.1	Prodigal:002006	CDS	683521	684618	.	+	0	ID=FHIPEHEJ_00645;eC_number=5.3.1.23;Name=mtnA;db_xref=COG:COG0182;gene=mtnA;inference=ab initio prediction:Prodigal:002006,similar to AA sequence:UniProtKB:Q2RXI0;locus_tag=FHIPEHEJ_00645;product=Methylthioribose-1-phosphate isomerase
NC_010725.1	Prodigal:002006	CDS	684632	684979	.	-	0	ID=FHIPEHEJ_00646;inference=ab initio prediction:Prodigal:002006;locus_tag=FHIPEHEJ_00646;product=hypothetical protein
NC_010725.1	Prodigal:002006	CDS	685025	686458	.	-	0	ID=FHIPEHEJ_00647;Name=norM;db_xref=COG:COG0534;gene=norM;inference=ab initio prediction:Prodigal:002006,similar to AA sequence:UniProtKB:O82855;locus_tag=FHIPEHEJ_00647;product=Multidrug resistance protein NorM
NC_010725.1	Prodigal:002006	CDS	686481	688421	.	-	0	ID=FHIPEHEJ_00648;eC_number=3.6.3.-;db_xref=COG:COG1132;inference=ab initio prediction:Prodigal:002006,similar to AA sequence:UniProtKB:Q99T13;locus_tag=FHIPEHEJ_00648;product=Putative multidrug export ATP-binding/permease protein
NC_010725.1	Prodigal:002006	CDS	688466	688915	.	+	0	ID=FHIPEHEJ_00649;eC_number=2.1.1.207;Name=trmL;db_xref=COG:COG0219;gene=trmL;inference=ab initio prediction:Prodigal:002006,similar to AA sequence:UniProtKB:P44868;locus_tag=FHIPEHEJ_00649;product=tRNA (cytidine(34)-2'-O)-methyltransferase
NC_010725.1	Prodigal:002006	CDS	689335	691332	.	+	0	ID=FHIPEHEJ_00650;Name=fhuA_1;db_xref=COG:COG1629;gene=fhuA_1;inference=ab initio prediction:Prodigal:002006,similar to AA sequence:UniProtKB:P06971;locus_tag=FHIPEHEJ_00650;product=Ferrichrome outer membrane transporter/phage receptor
NC_010725.1	Prodigal:002006	CDS	691478	692401	.	+	0	ID=FHIPEHEJ_00651;eC_number=1.3.3.3;Name=hemF;db_xref=COG:COG0408;gene=hemF;inference=ab initio prediction:Prodigal:002006,similar to AA sequence:UniProtKB:P36553;locus_tag=FHIPEHEJ_00651;product=Oxygen-dependent coproporphyrinogen-III oxidase
NC_010725.1	Prodigal:002006	CDS	692415	693533	.	+	0	ID=FHIPEHEJ_00652;eC_number=3.6.4.12;Name=recD2_2;db_xref=COG:COG0507;gene=recD2_2;inference=ab initio prediction:Prodigal:002006,similar to AA sequence:UniProtKB:Q9RT63;locus_tag=FHIPEHEJ_00652;product=ATP-dependent RecD-like DNA helicase
NC_010725.1	Prodigal:002006	CDS	693979	695256	.	-	0	ID=FHIPEHEJ_00653;db_xref=COG:COG1167;inference=ab initio prediction:Prodigal:002006,similar to AA sequence:UniProtKB:A0R5R7;locus_tag=FHIPEHEJ_00653;product=Putative aminotransferase/MSMEI_6121
NC_010725.1	Prodigal:002006	CDS	695649	696329	.	+	0	ID=FHIPEHEJ_00654;Name=ftcR_2;gene=ftcR_2;inference=ab initio prediction:Prodigal:002006,similar to AA sequence:UniProtKB:Q8YDL7;locus_tag=FHIPEHEJ_00654;product=Flagellar transcriptional regulator FtcR
NC_010725.1	Prodigal:002006	CDS	696451	698229	.	-	0	ID=FHIPEHEJ_00655;inference=ab initio prediction:Prodigal:002006;locus_tag=FHIPEHEJ_00655;product=hypothetical protein
NC_010725.1	Prodigal:002006	CDS	698675	698980	.	-	0	ID=FHIPEHEJ_00656;inference=ab initio prediction:Prodigal:002006;locus_tag=FHIPEHEJ_00656;product=hypothetical protein
NC_010725.1	Prodigal:002006	CDS	699200	699766	.	+	0	ID=FHIPEHEJ_00657;inference=ab initio prediction:Prodigal:002006;locus_tag=FHIPEHEJ_00657;product=hypothetical protein
NC_010725.1	Prodigal:002006	CDS	699912	701165	.	+	0	ID=FHIPEHEJ_00658;inference=ab initio prediction:Prodigal:002006;locus_tag=FHIPEHEJ_00658;product=hypothetical protein
NC_010725.1	Prodigal:002006	CDS	701170	701898	.	+	0	ID=FHIPEHEJ_00659;Name=flgG_2;db_xref=COG:COG4786;gene=flgG_2;inference=ab initio prediction:Prodigal:002006,similar to AA sequence:UniProtKB:P0A1J3;locus_tag=FHIPEHEJ_00659;product=Flagellar basal-body rod protein FlgG
NC_010725.1	Prodigal:002006	CDS	701903	703231	.	+	0	ID=FHIPEHEJ_00660;eC_number=7.1.2.2;Name=ssaN;db_xref=COG:COG1157;gene=ssaN;inference=ab initio prediction:Prodigal:002006,similar to AA sequence:UniProtKB:P74857;locus_tag=FHIPEHEJ_00660;product=putative secretion system apparatus ATP synthase SsaN
NC_010725.1	Prodigal:002006	CDS	703314	704522	.	+	0	ID=FHIPEHEJ_00661;Name=flgE_1;db_xref=COG:COG1749;gene=flgE_1;inference=ab initio prediction:Prodigal:002006,similar to AA sequence:UniProtKB:Q8YDL6;locus_tag=FHIPEHEJ_00661;product=Flagellar hook protein FlgE
NC_010725.1	Prodigal:002006	CDS	704625	706094	.	+	0	ID=FHIPEHEJ_00662;inference=ab initio prediction:Prodigal:002006;locus_tag=FHIPEHEJ_00662;product=hypothetical protein
NC_010725.1	Prodigal:002006	CDS	706102	707154	.	+	0	ID=FHIPEHEJ_00663;inference=ab initio prediction:Prodigal:002006;locus_tag=FHIPEHEJ_00663;product=hypothetical protein
NC_010725.1	Prodigal:002006	CDS	707196	707546	.	+	0	ID=FHIPEHEJ_00664;inference=ab initio prediction:Prodigal:002006;locus_tag=FHIPEHEJ_00664;product=hypothetical protein
NC_010725.1	Prodigal:002006	CDS	707557	708084	.	+	0	ID=FHIPEHEJ_00665;Name=flbT_1;gene=flbT_1;inference=ab initio prediction:Prodigal:002006,protein motif:HAMAP:MF_00783;locus_tag=FHIPEHEJ_00665;product=flagellum biosynthesis repressor protein FlbT
NC_010725.1	Prodigal:002006	CDS	708090	708506	.	+	0	ID=FHIPEHEJ_00666;Name=flgD;db_xref=COG:COG1843;gene=flgD;inference=ab initio prediction:Prodigal:002006,similar to AA sequence:UniProtKB:P0A1I9;locus_tag=FHIPEHEJ_00666;product=Basal-body rod modification protein FlgD
NC_010725.1	Prodigal:002006	CDS	708636	708902	.	+	0	ID=FHIPEHEJ_00667;inference=ab initio prediction:Prodigal:002006;locus_tag=FHIPEHEJ_00667;product=hypothetical protein
NC_010725.1	Prodigal:002006	CDS	709195	711276	.	+	0	ID=FHIPEHEJ_00668;Name=flhA_1;db_xref=COG:COG1298;gene=flhA_1;inference=ab initio prediction:Prodigal:002006,similar to AA sequence:UniProtKB:Q8YDK9;locus_tag=FHIPEHEJ_00668;product=Flagellar biosynthesis protein FlhA
NC_010725.1	Prodigal:002006	CDS	711273	712043	.	+	0	ID=FHIPEHEJ_00669;inference=ab initio prediction:Prodigal:002006;locus_tag=FHIPEHEJ_00669;product=hypothetical protein
NC_010725.1	Prodigal:002006	CDS	712049	712459	.	+	0	ID=FHIPEHEJ_00670;inference=ab initio prediction:Prodigal:002006;locus_tag=FHIPEHEJ_00670;product=hypothetical protein
NC_010725.1	Prodigal:002006	CDS	712532	713002	.	+	0	ID=FHIPEHEJ_00671;inference=ab initio prediction:Prodigal:002006;locus_tag=FHIPEHEJ_00671;product=hypothetical protein
NC_010725.1	Prodigal:002006	CDS	713009	713353	.	+	0	ID=FHIPEHEJ_00672;inference=ab initio prediction:Prodigal:002006;locus_tag=FHIPEHEJ_00672;product=hypothetical protein
NC_010725.1	Prodigal:002006	CDS	713357	713803	.	+	0	ID=FHIPEHEJ_00673;inference=ab initio prediction:Prodigal:002006;locus_tag=FHIPEHEJ_00673;product=hypothetical protein
NC_010725.1	Prodigal:002006	CDS	714026	715021	.	+	0	ID=FHIPEHEJ_00674;inference=ab initio prediction:Prodigal:002006;locus_tag=FHIPEHEJ_00674;product=hypothetical protein
NC_010725.1	Prodigal:002006	CDS	715039	715380	.	-	0	ID=FHIPEHEJ_00675;inference=ab initio prediction:Prodigal:002006;locus_tag=FHIPEHEJ_00675;product=hypothetical protein
NC_010725.1	Prodigal:002006	CDS	715641	716378	.	-	0	ID=FHIPEHEJ_00676;inference=ab initio prediction:Prodigal:002006;locus_tag=FHIPEHEJ_00676;product=hypothetical protein
NC_010725.1	Prodigal:002006	CDS	716422	718353	.	-	0	ID=FHIPEHEJ_00677;eC_number=2.7.13.3;Name=rcsC_16;gene=rcsC_16;inference=ab initio prediction:Prodigal:002006,protein motif:HAMAP:MF_00979;locus_tag=FHIPEHEJ_00677;product=Sensor histidine kinase RcsC
NC_010725.1	Prodigal:002006	CDS	718732	719091	.	+	0	ID=FHIPEHEJ_00678;inference=ab initio prediction:Prodigal:002006;locus_tag=FHIPEHEJ_00678;product=hypothetical protein
NC_010725.1	Prodigal:002006	CDS	719155	720198	.	+	0	ID=FHIPEHEJ_00679;eC_number=7.1.1.7;Name=cydB_1;db_xref=COG:COG1294;gene=cydB_1;inference=ab initio prediction:Prodigal:002006,similar to AA sequence:UniProtKB:P0ABK2;locus_tag=FHIPEHEJ_00679;product=Cytochrome bd-I ubiquinol oxidase subunit 2
NC_010725.1	Prodigal:002006	CDS	720490	722937	.	+	0	ID=FHIPEHEJ_00680;eC_number=2.4.1.129;Name=mtgA_1;gene=mtgA_1;inference=ab initio prediction:Prodigal:002006,protein motif:HAMAP:MF_00766;locus_tag=FHIPEHEJ_00680;product=Biosynthetic peptidoglycan transglycosylase
NC_010725.1	Prodigal:002006	CDS	722975	723847	.	-	0	ID=FHIPEHEJ_00681;Name=argP_2;gene=argP_2;inference=ab initio prediction:Prodigal:002006,protein motif:HAMAP:MF_00513;locus_tag=FHIPEHEJ_00681;product=HTH-type transcriptional regulator ArgP
NC_010725.1	Prodigal:002006	CDS	723942	724160	.	+	0	ID=FHIPEHEJ_00682;inference=ab initio prediction:Prodigal:002006;locus_tag=FHIPEHEJ_00682;product=hypothetical protein
NC_010725.1	Prodigal:002006	CDS	724204	724983	.	+	0	ID=FHIPEHEJ_00683;inference=ab initio prediction:Prodigal:002006;locus_tag=FHIPEHEJ_00683;product=hypothetical protein
NC_010725.1	Prodigal:002006	CDS	725025	726512	.	-	0	ID=FHIPEHEJ_00684;eC_number=3.2.2.4;Name=amn;db_xref=COG:COG0775;gene=amn;inference=ab initio prediction:Prodigal:002006,similar to AA sequence:UniProtKB:P0AE12;locus_tag=FHIPEHEJ_00684;product=AMP nucleosidase
NC_010725.1	Prodigal:002006	CDS	726656	727159	.	+	0	ID=FHIPEHEJ_00685;db_xref=COG:COG1720;inference=ab initio prediction:Prodigal:002006,similar to AA sequence:UniProtKB:Q6NDF6;locus_tag=FHIPEHEJ_00685;product=S-adenosyl-L-methionine-binding protein
NC_010725.1	Prodigal:002006	CDS	727167	728477	.	-	0	ID=FHIPEHEJ_00686;inference=ab initio prediction:Prodigal:002006;locus_tag=FHIPEHEJ_00686;product=hypothetical protein
NC_010725.1	Prodigal:002006	CDS	728682	729752	.	-	0	ID=FHIPEHEJ_00687;inference=ab initio prediction:Prodigal:002006;locus_tag=FHIPEHEJ_00687;product=hypothetical protein
NC_010725.1	Prodigal:002006	CDS	730001	730429	.	-	0	ID=FHIPEHEJ_00688;inference=ab initio prediction:Prodigal:002006;locus_tag=FHIPEHEJ_00688;product=hypothetical protein
NC_010725.1	Prodigal:002006	CDS	730496	731380	.	-	0	ID=FHIPEHEJ_00689;inference=ab initio prediction:Prodigal:002006;locus_tag=FHIPEHEJ_00689;product=hypothetical protein
NC_010725.1	Prodigal:002006	CDS	731506	732678	.	+	0	ID=FHIPEHEJ_00690;inference=ab initio prediction:Prodigal:002006;locus_tag=FHIPEHEJ_00690;product=hypothetical protein
NC_010725.1	Prodigal:002006	CDS	733134	734678	.	+	0	ID=FHIPEHEJ_00691;Name=smc_1;gene=smc_1;inference=ab initio prediction:Prodigal:002006,protein motif:HAMAP:MF_01894;locus_tag=FHIPEHEJ_00691;product=Chromosome partition protein Smc
NC_010725.1	Prodigal:002006	CDS	734720	735208	.	+	0	ID=FHIPEHEJ_00692;inference=ab initio prediction:Prodigal:002006;locus_tag=FHIPEHEJ_00692;product=hypothetical protein
NC_010725.1	Prodigal:002006	CDS	735226	735732	.	+	0	ID=FHIPEHEJ_00693;inference=ab initio prediction:Prodigal:002006;locus_tag=FHIPEHEJ_00693;product=hypothetical protein
NC_010725.1	Prodigal:002006	CDS	735916	737286	.	+	0	ID=FHIPEHEJ_00694;Name=yhdG_1;db_xref=COG:COG0531;gene=yhdG_1;inference=ab initio prediction:Prodigal:002006,similar to AA sequence:UniProtKB:O07576;locus_tag=FHIPEHEJ_00694;product=putative amino acid permease YhdG
NC_010725.1	Prodigal:002006	CDS	737317	738009	.	+	0	ID=FHIPEHEJ_00695;inference=ab initio prediction:Prodigal:002006;locus_tag=FHIPEHEJ_00695;product=hypothetical protein
NC_010725.1	Prodigal:002006	CDS	738011	739027	.	-	0	ID=FHIPEHEJ_00696;eC_number=1.1.-.-;Name=yajO_1;db_xref=COG:COG0667;gene=yajO_1;inference=ab initio prediction:Prodigal:002006,similar to AA sequence:UniProtKB:P77735;locus_tag=FHIPEHEJ_00696;product=1-deoxyxylulose-5-phosphate synthase YajO
NC_010725.1	Prodigal:002006	CDS	739186	740097	.	+	0	ID=FHIPEHEJ_00697;Name=rhaS;gene=rhaS;inference=ab initio prediction:Prodigal:002006,protein motif:HAMAP:MF_01534;locus_tag=FHIPEHEJ_00697;product=HTH-type transcriptional activator RhaS
NC_010725.1	Aragorn:001002	tRNA	740118	740202	.	-	.	ID=FHIPEHEJ_00698;inference=COORDINATES:profile:Aragorn:001002;locus_tag=FHIPEHEJ_00698;product=tRNA-Leu(caa)
NC_010725.1	Prodigal:002006	CDS	740309	741601	.	-	0	ID=FHIPEHEJ_00699;Name=arsB_1;db_xref=COG:COG1055;gene=arsB_1;inference=ab initio prediction:Prodigal:002006,similar to AA sequence:UniProtKB:P0AB93;locus_tag=FHIPEHEJ_00699;product=Arsenical pump membrane protein
NC_010725.1	Prodigal:002006	CDS	741637	742074	.	-	0	ID=FHIPEHEJ_00700;eC_number=1.20.4.1;Name=arsC_1;gene=arsC_1;inference=ab initio prediction:Prodigal:002006,similar to AA sequence:UniProtKB:P08692;locus_tag=FHIPEHEJ_00700;product=Arsenate reductase
NC_010725.1	Prodigal:002006	CDS	742067	742429	.	-	0	ID=FHIPEHEJ_00701;inference=ab initio prediction:Prodigal:002006;locus_tag=FHIPEHEJ_00701;product=hypothetical protein
NC_010725.1	Prodigal:002006	CDS	742477	743229	.	+	0	ID=FHIPEHEJ_00702;eC_number=1.-.-.-;Name=arsH_1;db_xref=COG:COG0431;gene=arsH_1;inference=ab initio prediction:Prodigal:002006,similar to AA sequence:UniProtKB:B7J950;locus_tag=FHIPEHEJ_00702;product=NADPH-dependent FMN reductase ArsH
NC_010725.1	Prodigal:002006	CDS	743336	743917	.	+	0	ID=FHIPEHEJ_00703;inference=ab initio prediction:Prodigal:002006;locus_tag=FHIPEHEJ_00703;product=hypothetical protein
NC_010725.1	Prodigal:002006	CDS	743914	744429	.	+	0	ID=FHIPEHEJ_00704;Name=dsbB;db_xref=COG:COG1495;gene=dsbB;inference=ab initio prediction:Prodigal:002006,similar to AA sequence:UniProtKB:P0A6M2;locus_tag=FHIPEHEJ_00704;product=Disulfide bond formation protein B
NC_010725.1	Prodigal:002006	CDS	744393	745010	.	-	0	ID=FHIPEHEJ_00705;inference=ab initio prediction:Prodigal:002006;locus_tag=FHIPEHEJ_00705;product=hypothetical protein
NC_010725.1	Prodigal:002006	CDS	745243	745662	.	-	0	ID=FHIPEHEJ_00706;inference=ab initio prediction:Prodigal:002006;locus_tag=FHIPEHEJ_00706;product=hypothetical protein
NC_010725.1	Prodigal:002006	CDS	745764	746777	.	-	0	ID=FHIPEHEJ_00707;eC_number=1.1.1.94;Name=gpsA;db_xref=COG:COG0240;gene=gpsA;inference=ab initio prediction:Prodigal:002006,similar to AA sequence:UniProtKB:P9WN77;locus_tag=FHIPEHEJ_00707;product=Glycerol-3-phosphate dehydrogenase [NAD(P)+]
NC_010725.1	Prodigal:002006	CDS	747410	748810	.	+	0	ID=FHIPEHEJ_00708;Name=bdlA_1;db_xref=COG:COG0840;gene=bdlA_1;inference=ab initio prediction:Prodigal:002006,similar to AA sequence:UniProtKB:Q9I3S1;locus_tag=FHIPEHEJ_00708;product=Biofilm dispersion protein BdlA
NC_010725.1	Prodigal:002006	CDS	748821	749864	.	-	0	ID=FHIPEHEJ_00709;eC_number=2.3.1.234;Name=tsaD;db_xref=COG:COG0533;gene=tsaD;inference=ab initio prediction:Prodigal:002006,similar to AA sequence:UniProtKB:P40731;locus_tag=FHIPEHEJ_00709;product=tRNA N6-adenosine threonylcarbamoyltransferase
NC_010725.1	Prodigal:002006	CDS	750028	750756	.	+	0	ID=FHIPEHEJ_00710;inference=ab initio prediction:Prodigal:002006;locus_tag=FHIPEHEJ_00710;product=hypothetical protein
NC_010725.1	Prodigal:002006	CDS	750896	753241	.	+	0	ID=FHIPEHEJ_00711;inference=ab initio prediction:Prodigal:002006;locus_tag=FHIPEHEJ_00711;product=hypothetical protein
NC_010725.1	Prodigal:002006	CDS	753361	754896	.	+	0	ID=FHIPEHEJ_00712;Name=lapB;gene=lapB;inference=ab initio prediction:Prodigal:002006,protein motif:HAMAP:MF_00994;locus_tag=FHIPEHEJ_00712;product=Lipopolysaccharide assembly protein B
NC_010725.1	Aragorn:001002	tRNA	755055	755144	.	+	.	ID=FHIPEHEJ_00713;inference=COORDINATES:profile:Aragorn:001002;locus_tag=FHIPEHEJ_00713;product=tRNA-Ser(gga)
NC_010725.1	Prodigal:002006	CDS	755256	756089	.	+	0	ID=FHIPEHEJ_00714;inference=ab initio prediction:Prodigal:002006;locus_tag=FHIPEHEJ_00714;product=hypothetical protein
NC_010725.1	Prodigal:002006	CDS	757009	759345	.	+	0	ID=FHIPEHEJ_00715;eC_number=3.6.4.13;Name=deaD_1;gene=deaD_1;inference=ab initio prediction:Prodigal:002006,protein motif:HAMAP:MF_00964;locus_tag=FHIPEHEJ_00715;product=ATP-dependent RNA helicase DeaD
NC_010725.1	Aragorn:001002	tRNA	759495	759571	.	-	.	ID=FHIPEHEJ_00716;inference=COORDINATES:profile:Aragorn:001002;locus_tag=FHIPEHEJ_00716;product=tRNA-Met(cat)
NC_010725.1	barrnap:0.9	rRNA	759855	762651	0	-	.	ID=FHIPEHEJ_00717;locus_tag=FHIPEHEJ_00717;product=23S ribosomal RNA
NC_010725.1	Aragorn:001002	tRNA	762945	763020	.	-	.	ID=FHIPEHEJ_00718;inference=COORDINATES:profile:Aragorn:001002;locus_tag=FHIPEHEJ_00718;product=tRNA-Ala(tgc)
NC_010725.1	Aragorn:001002	tRNA	763027	763103	.	-	.	ID=FHIPEHEJ_00719;inference=COORDINATES:profile:Aragorn:001002;locus_tag=FHIPEHEJ_00719;product=tRNA-Ile(gat)
NC_010725.1	barrnap:0.9	rRNA	763309	764790	0	-	.	ID=FHIPEHEJ_00720;locus_tag=FHIPEHEJ_00720;product=16S ribosomal RNA
NC_010725.1	Prodigal:002006	CDS	765470	766342	.	-	0	ID=FHIPEHEJ_00721;inference=ab initio prediction:Prodigal:002006;locus_tag=FHIPEHEJ_00721;product=hypothetical protein
NC_010725.1	Prodigal:002006	CDS	766462	767469	.	-	0	ID=FHIPEHEJ_00722;Name=tehA;db_xref=COG:COG1275;gene=tehA;inference=ab initio prediction:Prodigal:002006,similar to AA sequence:UniProtKB:P25396;locus_tag=FHIPEHEJ_00722;product=Tellurite resistance protein TehA
NC_010725.1	Prodigal:002006	CDS	767514	769772	.	-	0	ID=FHIPEHEJ_00723;eC_number=1.3.99.16;Name=iorB_1;gene=iorB_1;inference=ab initio prediction:Prodigal:002006,similar to AA sequence:UniProtKB:Q51698;locus_tag=FHIPEHEJ_00723;product=Isoquinoline 1-oxidoreductase subunit beta
NC_010725.1	Prodigal:002006	CDS	769783	770229	.	-	0	ID=FHIPEHEJ_00724;eC_number=1.3.99.16;Name=iorA_1;gene=iorA_1;inference=ab initio prediction:Prodigal:002006,similar to AA sequence:UniProtKB:Q51697;locus_tag=FHIPEHEJ_00724;product=Isoquinoline 1-oxidoreductase subunit alpha
NC_010725.1	Prodigal:002006	CDS	770411	771427	.	-	0	ID=FHIPEHEJ_00725;inference=ab initio prediction:Prodigal:002006,similar to AA sequence:UniProtKB:P99173;locus_tag=FHIPEHEJ_00725;product=Zinc-type alcohol dehydrogenase-like protein
NC_010725.1	Prodigal:002006	CDS	771458	772483	.	-	0	ID=FHIPEHEJ_00726;Name=yijE;gene=yijE;inference=ab initio prediction:Prodigal:002006,similar to AA sequence:UniProtKB:P0ABT8;locus_tag=FHIPEHEJ_00726;product=putative cystine transporter YijE
NC_010725.1	Prodigal:002006	CDS	772714	773592	.	+	0	ID=FHIPEHEJ_00727;Name=gltR;db_xref=COG:COG0583;gene=gltR;inference=ab initio prediction:Prodigal:002006,similar to AA sequence:UniProtKB:P94501;locus_tag=FHIPEHEJ_00727;product=HTH-type transcriptional regulator GltR
NC_010725.1	Prodigal:002006	CDS	773711	774502	.	-	0	ID=FHIPEHEJ_00728;eC_number=1.3.1.87;Name=hcaB_3;gene=hcaB_3;inference=ab initio prediction:Prodigal:002006,protein motif:HAMAP:MF_01647;locus_tag=FHIPEHEJ_00728;product=3-phenylpropionate-dihydrodiol/cinnamic acid-dihydrodiol dehydrogenase
NC_010725.1	Prodigal:002006	CDS	774638	775594	.	+	0	ID=FHIPEHEJ_00729;Name=cdhR_1;db_xref=COG:COG4977;gene=cdhR_1;inference=ab initio prediction:Prodigal:002006,similar to AA sequence:UniProtKB:Q9HTH5;locus_tag=FHIPEHEJ_00729;product=HTH-type transcriptional regulator CdhR
NC_010725.1	Prodigal:002006	CDS	775705	775965	.	+	0	ID=FHIPEHEJ_00730;inference=ab initio prediction:Prodigal:002006;locus_tag=FHIPEHEJ_00730;product=hypothetical protein
NC_010725.1	Prodigal:002006	CDS	776213	778303	.	+	0	ID=FHIPEHEJ_00731;inference=ab initio prediction:Prodigal:002006;locus_tag=FHIPEHEJ_00731;product=hypothetical protein
NC_010725.1	Prodigal:002006	CDS	778300	779634	.	+	0	ID=FHIPEHEJ_00732;inference=ab initio prediction:Prodigal:002006;locus_tag=FHIPEHEJ_00732;product=hypothetical protein
NC_010725.1	Prodigal:002006	CDS	779817	781286	.	+	0	ID=FHIPEHEJ_00733;inference=ab initio prediction:Prodigal:002006;locus_tag=FHIPEHEJ_00733;product=hypothetical protein
NC_010725.1	Prodigal:002006	CDS	781283	781828	.	+	0	ID=FHIPEHEJ_00734;inference=ab initio prediction:Prodigal:002006;locus_tag=FHIPEHEJ_00734;product=hypothetical protein
NC_010725.1	Prodigal:002006	CDS	781875	783044	.	+	0	ID=FHIPEHEJ_00735;inference=ab initio prediction:Prodigal:002006;locus_tag=FHIPEHEJ_00735;product=hypothetical protein
NC_010725.1	Prodigal:002006	CDS	783126	784142	.	+	0	ID=FHIPEHEJ_00736;inference=ab initio prediction:Prodigal:002006;locus_tag=FHIPEHEJ_00736;product=hypothetical protein
NC_010725.1	Prodigal:002006	CDS	784215	784472	.	+	0	ID=FHIPEHEJ_00737;inference=ab initio prediction:Prodigal:002006;locus_tag=FHIPEHEJ_00737;product=hypothetical protein
NC_010725.1	Prodigal:002006	CDS	784469	784894	.	+	0	ID=FHIPEHEJ_00738;eC_number=3.1.-.-;Name=fitB_1;gene=fitB_1;inference=ab initio prediction:Prodigal:002006,similar to AA sequence:UniProtKB:Q5F882;locus_tag=FHIPEHEJ_00738;product=Toxin FitB
NC_010725.1	Prodigal:002006	CDS	785020	785868	.	+	0	ID=FHIPEHEJ_00739;Name=pal_2;gene=pal_2;inference=ab initio prediction:Prodigal:002006,protein motif:HAMAP:MF_02204;locus_tag=FHIPEHEJ_00739;product=Peptidoglycan-associated lipoprotein
NC_010725.1	Prodigal:002006	CDS	785924	786886	.	+	0	ID=FHIPEHEJ_00740;inference=ab initio prediction:Prodigal:002006;locus_tag=FHIPEHEJ_00740;product=hypothetical protein
NC_010725.1	Prodigal:002006	CDS	786955	787968	.	+	0	ID=FHIPEHEJ_00741;inference=ab initio prediction:Prodigal:002006;locus_tag=FHIPEHEJ_00741;product=hypothetical protein
NC_010725.1	Prodigal:002006	CDS	788222	788485	.	+	0	ID=FHIPEHEJ_00742;inference=ab initio prediction:Prodigal:002006;locus_tag=FHIPEHEJ_00742;product=hypothetical protein
NC_010725.1	Prodigal:002006	CDS	788548	789123	.	+	0	ID=FHIPEHEJ_00743;inference=ab initio prediction:Prodigal:002006;locus_tag=FHIPEHEJ_00743;product=hypothetical protein
NC_010725.1	Prodigal:002006	CDS	789126	790661	.	+	0	ID=FHIPEHEJ_00744;inference=ab initio prediction:Prodigal:002006;locus_tag=FHIPEHEJ_00744;product=hypothetical protein
NC_010725.1	Prodigal:002006	CDS	790776	793097	.	+	0	ID=FHIPEHEJ_00745;Name=yhgF;db_xref=COG:COG2183;gene=yhgF;inference=ab initio prediction:Prodigal:002006,similar to AA sequence:UniProtKB:P46837;locus_tag=FHIPEHEJ_00745;product=Protein YhgF
NC_010725.1	Prodigal:002006	CDS	793315	793968	.	+	0	ID=FHIPEHEJ_00746;Name=kpsT;gene=kpsT;inference=ab initio prediction:Prodigal:002006,similar to AA sequence:UniProtKB:P23888;locus_tag=FHIPEHEJ_00746;product=Polysialic acid transport ATP-binding protein KpsT
NC_010725.1	Prodigal:002006	CDS	794150	795394	.	+	0	ID=FHIPEHEJ_00747;inference=ab initio prediction:Prodigal:002006;locus_tag=FHIPEHEJ_00747;product=hypothetical protein
NC_010725.1	Prodigal:002006	CDS	795417	796139	.	-	0	ID=FHIPEHEJ_00748;inference=ab initio prediction:Prodigal:002006;locus_tag=FHIPEHEJ_00748;product=hypothetical protein
NC_010725.1	Prodigal:002006	CDS	796197	796502	.	-	0	ID=FHIPEHEJ_00749;inference=ab initio prediction:Prodigal:002006;locus_tag=FHIPEHEJ_00749;product=hypothetical protein
NC_010725.1	Prodigal:002006	CDS	796702	798846	.	+	0	ID=FHIPEHEJ_00750;Name=flhA_2;db_xref=COG:COG1298;gene=flhA_2;inference=ab initio prediction:Prodigal:002006,similar to AA sequence:UniProtKB:Q8YDK9;locus_tag=FHIPEHEJ_00750;product=Flagellar biosynthesis protein FlhA
NC_010725.1	Prodigal:002006	CDS	798987	800663	.	+	0	ID=FHIPEHEJ_00751;db_xref=COG:COG0840;inference=ab initio prediction:Prodigal:002006,similar to AA sequence:UniProtKB:Q2W4T8;locus_tag=FHIPEHEJ_00751;product=Methyl-accepting chemotaxis protein
NC_010725.1	Prodigal:002006	CDS	800820	800960	.	-	0	ID=FHIPEHEJ_00752;inference=ab initio prediction:Prodigal:002006;locus_tag=FHIPEHEJ_00752;product=hypothetical protein
NC_010725.1	Prodigal:002006	CDS	801190	802242	.	-	0	ID=FHIPEHEJ_00753;inference=ab initio prediction:Prodigal:002006;locus_tag=FHIPEHEJ_00753;product=hypothetical protein
NC_010725.1	Prodigal:002006	CDS	802452	802943	.	-	0	ID=FHIPEHEJ_00754;inference=ab initio prediction:Prodigal:002006;locus_tag=FHIPEHEJ_00754;product=hypothetical protein
NC_010725.1	Prodigal:002006	CDS	803171	803575	.	-	0	ID=FHIPEHEJ_00755;inference=ab initio prediction:Prodigal:002006;locus_tag=FHIPEHEJ_00755;product=hypothetical protein
NC_010725.1	Prodigal:002006	CDS	803668	805026	.	-	0	ID=FHIPEHEJ_00756;eC_number=7.1.2.2;Name=yscN;gene=yscN;inference=ab initio prediction:Prodigal:002006,similar to AA sequence:UniProtKB:P40291;locus_tag=FHIPEHEJ_00756;product=putative ATP synthase YscN
NC_010725.1	Prodigal:002006	CDS	805466	806167	.	+	0	ID=FHIPEHEJ_00757;Name=ctrA;gene=ctrA;inference=ab initio prediction:Prodigal:002006,similar to AA sequence:UniProtKB:Q8FZ93;locus_tag=FHIPEHEJ_00757;product=Cell cycle response regulator CtrA
NC_010725.1	Prodigal:002006	CDS	806256	806501	.	-	0	ID=FHIPEHEJ_00758;inference=ab initio prediction:Prodigal:002006;locus_tag=FHIPEHEJ_00758;product=hypothetical protein
NC_010725.1	Prodigal:002006	CDS	806535	807161	.	-	0	ID=FHIPEHEJ_00759;eC_number=2.3.1.89;Name=dapH_1;gene=dapH_1;inference=ab initio prediction:Prodigal:002006,protein motif:HAMAP:MF_01691;locus_tag=FHIPEHEJ_00759;product=2%2C3%2C4%2C5-tetrahydropyridine-2%2C6-dicarboxylate N-acetyltransferase
NC_010725.1	Prodigal:002006	CDS	807237	809567	.	+	0	ID=FHIPEHEJ_00760;eC_number=1.1.1.39;Name=dme;db_xref=COG:COG0280;gene=dme;inference=ab initio prediction:Prodigal:002006,similar to AA sequence:UniProtKB:O30807;locus_tag=FHIPEHEJ_00760;product=NAD-dependent malic enzyme
NC_010725.1	Prodigal:002006	CDS	809672	811111	.	+	0	ID=FHIPEHEJ_00761;inference=ab initio prediction:Prodigal:002006;locus_tag=FHIPEHEJ_00761;product=hypothetical protein
NC_010725.1	Prodigal:002006	CDS	811284	811463	.	-	0	ID=FHIPEHEJ_00762;inference=ab initio prediction:Prodigal:002006;locus_tag=FHIPEHEJ_00762;product=hypothetical protein
NC_010725.1	Prodigal:002006	CDS	811533	812417	.	-	0	ID=FHIPEHEJ_00763;inference=ab initio prediction:Prodigal:002006;locus_tag=FHIPEHEJ_00763;product=hypothetical protein
NC_010725.1	Prodigal:002006	CDS	812414	814489	.	-	0	ID=FHIPEHEJ_00764;inference=ab initio prediction:Prodigal:002006;locus_tag=FHIPEHEJ_00764;product=hypothetical protein
NC_010725.1	Prodigal:002006	CDS	814486	816576	.	-	0	ID=FHIPEHEJ_00765;inference=ab initio prediction:Prodigal:002006;locus_tag=FHIPEHEJ_00765;product=hypothetical protein
NC_010725.1	Prodigal:002006	CDS	816588	817250	.	-	0	ID=FHIPEHEJ_00766;inference=ab initio prediction:Prodigal:002006;locus_tag=FHIPEHEJ_00766;product=hypothetical protein
NC_010725.1	Prodigal:002006	CDS	817429	818814	.	-	0	ID=FHIPEHEJ_00767;eC_number=3.5.1.18;Name=dapE_1;gene=dapE_1;inference=ab initio prediction:Prodigal:002006,protein motif:HAMAP:MF_01690;locus_tag=FHIPEHEJ_00767;product=Succinyl-diaminopimelate desuccinylase
NC_010725.1	Prodigal:002006	CDS	819105	819629	.	+	0	ID=FHIPEHEJ_00768;eC_number=1.2.99.6;Name=paoA_1;db_xref=COG:COG2080;gene=paoA_1;inference=ab initio prediction:Prodigal:002006,similar to AA sequence:UniProtKB:P77165;locus_tag=FHIPEHEJ_00768;product=Aldehyde oxidoreductase iron-sulfur-binding subunit PaoA
NC_010725.1	Prodigal:002006	CDS	819626	820642	.	+	0	ID=FHIPEHEJ_00769;eC_number=1.2.99.6;Name=paoB_1;db_xref=COG:COG1319;gene=paoB_1;inference=ab initio prediction:Prodigal:002006,similar to AA sequence:UniProtKB:P77324;locus_tag=FHIPEHEJ_00769;product=Aldehyde oxidoreductase FAD-binding subunit PaoB
NC_010725.1	Prodigal:002006	CDS	820653	822914	.	+	0	ID=FHIPEHEJ_00770;eC_number=1.2.99.6;Name=paoC_2;db_xref=COG:COG1529;gene=paoC_2;inference=ab initio prediction:Prodigal:002006,similar to AA sequence:UniProtKB:P77489;locus_tag=FHIPEHEJ_00770;product=Aldehyde oxidoreductase molybdenum-binding subunit PaoC
NC_010725.1	Prodigal:002006	CDS	823063	823431	.	+	0	ID=FHIPEHEJ_00771;Name=crcB_1;db_xref=COG:COG0239;gene=crcB_1;inference=ab initio prediction:Prodigal:002006,similar to AA sequence:UniProtKB:P37002;locus_tag=FHIPEHEJ_00771;product=Putative fluoride ion transporter CrcB
NC_010725.1	Prodigal:002006	CDS	823443	823880	.	+	0	ID=FHIPEHEJ_00772;Name=arnE;gene=arnE;inference=ab initio prediction:Prodigal:002006,protein motif:HAMAP:MF_01869;locus_tag=FHIPEHEJ_00772;product=4-amino-4-deoxy-L-arabinose-phosphoundecaprenol flippase subunit ArnE
NC_010725.1	Prodigal:002006	CDS	823868	824542	.	+	0	ID=FHIPEHEJ_00773;eC_number=3.4.13.22;Name=vanX;gene=vanX;inference=ab initio prediction:Prodigal:002006,similar to AA sequence:UniProtKB:Q06241;locus_tag=FHIPEHEJ_00773;product=D-alanyl-D-alanine dipeptidase
NC_010725.1	Prodigal:002006	CDS	824712	824999	.	+	0	ID=FHIPEHEJ_00774;inference=ab initio prediction:Prodigal:002006;locus_tag=FHIPEHEJ_00774;product=hypothetical protein
NC_010725.1	Prodigal:002006	CDS	824996	825322	.	+	0	ID=FHIPEHEJ_00775;inference=ab initio prediction:Prodigal:002006;locus_tag=FHIPEHEJ_00775;product=hypothetical protein
NC_010725.1	Prodigal:002006	CDS	825327	825662	.	-	0	ID=FHIPEHEJ_00776;inference=ab initio prediction:Prodigal:002006;locus_tag=FHIPEHEJ_00776;product=hypothetical protein
NC_010725.1	Prodigal:002006	CDS	826164	826823	.	-	0	ID=FHIPEHEJ_00777;Name=slyA_2;gene=slyA_2;inference=ab initio prediction:Prodigal:002006,protein motif:HAMAP:MF_01819;locus_tag=FHIPEHEJ_00777;product=Transcriptional regulator SlyA
NC_010725.1	Prodigal:002006	CDS	827069	829267	.	+	0	ID=FHIPEHEJ_00778;inference=ab initio prediction:Prodigal:002006;locus_tag=FHIPEHEJ_00778;product=hypothetical protein
NC_010725.1	Prodigal:002006	CDS	829299	830066	.	+	0	ID=FHIPEHEJ_00779;eC_number=2.7.7.33;Name=rfbF;db_xref=COG:COG1208;gene=rfbF;inference=ab initio prediction:Prodigal:002006,similar to AA sequence:UniProtKB:Q8Z5I4;locus_tag=FHIPEHEJ_00779;product=Glucose-1-phosphate cytidylyltransferase
NC_010725.1	Prodigal:002006	CDS	830066	831184	.	+	0	ID=FHIPEHEJ_00780;eC_number=4.2.1.45;Name=rfbG;db_xref=COG:COG0451;gene=rfbG;inference=ab initio prediction:Prodigal:002006,similar to AA sequence:UniProtKB:P26397;locus_tag=FHIPEHEJ_00780;product=CDP-glucose 4%2C6-dehydratase
NC_010725.1	Prodigal:002006	CDS	831181	832410	.	+	0	ID=FHIPEHEJ_00781;inference=ab initio prediction:Prodigal:002006;locus_tag=FHIPEHEJ_00781;product=hypothetical protein
NC_010725.1	Prodigal:002006	CDS	832417	832950	.	+	0	ID=FHIPEHEJ_00782;eC_number=5.1.3.13;Name=rfbC_1;db_xref=COG:COG1898;gene=rfbC_1;inference=ab initio prediction:Prodigal:002006,similar to AA sequence:UniProtKB:P26394;locus_tag=FHIPEHEJ_00782;product=dTDP-4-dehydrorhamnose 3%2C5-epimerase
NC_010725.1	Prodigal:002006	CDS	832947	833894	.	+	0	ID=FHIPEHEJ_00783;eC_number=1.1.1.281;Name=rmd;gene=rmd;inference=ab initio prediction:Prodigal:002006,similar to AA sequence:UniProtKB:Q6T1X6;locus_tag=FHIPEHEJ_00783;product=GDP-6-deoxy-D-mannose reductase
NC_010725.1	Prodigal:002006	CDS	833869	834267	.	-	0	ID=FHIPEHEJ_00784;inference=ab initio prediction:Prodigal:002006;locus_tag=FHIPEHEJ_00784;product=hypothetical protein
NC_010725.1	Prodigal:002006	CDS	834444	835700	.	-	0	ID=FHIPEHEJ_00785;eC_number=2.6.1.62;Name=bioA;db_xref=COG:COG0161;gene=bioA;inference=ab initio prediction:Prodigal:002006,similar to AA sequence:UniProtKB:P12995;locus_tag=FHIPEHEJ_00785;product=Adenosylmethionine-8-amino-7-oxononanoate aminotransferase
NC_010725.1	Prodigal:002006	CDS	835889	838735	.	-	0	ID=FHIPEHEJ_00786;eC_number=1.4.4.2;Name=gcvP;gene=gcvP;inference=ab initio prediction:Prodigal:002006,similar to AA sequence:UniProtKB:P74416;locus_tag=FHIPEHEJ_00786;product=Glycine dehydrogenase (decarboxylating)
NC_010725.1	Prodigal:002006	CDS	838810	839172	.	-	0	ID=FHIPEHEJ_00787;Name=gcvH;db_xref=COG:COG0509;gene=gcvH;inference=ab initio prediction:Prodigal:002006,similar to AA sequence:UniProtKB:Q9WY55;locus_tag=FHIPEHEJ_00787;product=Glycine cleavage system H protein
NC_010725.1	Prodigal:002006	CDS	839200	840378	.	-	0	ID=FHIPEHEJ_00788;eC_number=2.1.2.10;Name=gcvT;db_xref=COG:COG0404;gene=gcvT;inference=ab initio prediction:Prodigal:002006,similar to AA sequence:UniProtKB:Q9WY54;locus_tag=FHIPEHEJ_00788;product=Aminomethyltransferase
NC_010725.1	Prodigal:002006	CDS	840687	840917	.	-	0	ID=FHIPEHEJ_00789;inference=ab initio prediction:Prodigal:002006;locus_tag=FHIPEHEJ_00789;product=hypothetical protein
NC_010725.1	Prodigal:002006	CDS	841028	842191	.	+	0	ID=FHIPEHEJ_00790;eC_number=2.3.1.47;Name=bioF_2;db_xref=COG:COG0156;gene=bioF_2;inference=ab initio prediction:Prodigal:002006,similar to AA sequence:UniProtKB:P53556;locus_tag=FHIPEHEJ_00790;product=8-amino-7-oxononanoate synthase 2
NC_010725.1	Prodigal:002006	CDS	842197	843057	.	-	0	ID=FHIPEHEJ_00791;eC_number=3.4.14.13;Name=ykfC;db_xref=COG:COG0791;gene=ykfC;inference=ab initio prediction:Prodigal:002006,similar to AA sequence:UniProtKB:O35010;locus_tag=FHIPEHEJ_00791;product=Gamma-D-glutamyl-L-lysine dipeptidyl-peptidase
NC_010725.1	Prodigal:002006	CDS	843388	843738	.	+	0	ID=FHIPEHEJ_00792;inference=ab initio prediction:Prodigal:002006;locus_tag=FHIPEHEJ_00792;product=hypothetical protein
NC_010725.1	Prodigal:002006	CDS	843854	844540	.	-	0	ID=FHIPEHEJ_00793;inference=ab initio prediction:Prodigal:002006;locus_tag=FHIPEHEJ_00793;product=hypothetical protein
NC_010725.1	Prodigal:002006	CDS	844617	844988	.	-	0	ID=FHIPEHEJ_00794;inference=ab initio prediction:Prodigal:002006;locus_tag=FHIPEHEJ_00794;product=hypothetical protein
NC_010725.1	Prodigal:002006	CDS	844988	845266	.	-	0	ID=FHIPEHEJ_00795;inference=ab initio prediction:Prodigal:002006;locus_tag=FHIPEHEJ_00795;product=hypothetical protein
NC_010725.1	Prodigal:002006	CDS	845323	846039	.	-	0	ID=FHIPEHEJ_00796;Name=mgtC;db_xref=COG:COG1285;gene=mgtC;inference=ab initio prediction:Prodigal:002006,similar to AA sequence:UniProtKB:P0CI70;locus_tag=FHIPEHEJ_00796;product=Protein MgtC
NC_010725.1	Prodigal:002006	CDS	846363	847358	.	+	0	ID=FHIPEHEJ_00797;inference=ab initio prediction:Prodigal:002006;locus_tag=FHIPEHEJ_00797;product=hypothetical protein
NC_010725.1	Prodigal:002006	CDS	847364	848296	.	+	0	ID=FHIPEHEJ_00798;inference=ab initio prediction:Prodigal:002006;locus_tag=FHIPEHEJ_00798;product=hypothetical protein
NC_010725.1	Prodigal:002006	CDS	848432	848887	.	+	0	ID=FHIPEHEJ_00799;inference=ab initio prediction:Prodigal:002006;locus_tag=FHIPEHEJ_00799;product=hypothetical protein
NC_010725.1	Prodigal:002006	CDS	848893	849912	.	+	0	ID=FHIPEHEJ_00800;inference=ab initio prediction:Prodigal:002006;locus_tag=FHIPEHEJ_00800;product=hypothetical protein
NC_010725.1	Prodigal:002006	CDS	849926	850849	.	+	0	ID=FHIPEHEJ_00801;inference=ab initio prediction:Prodigal:002006;locus_tag=FHIPEHEJ_00801;product=hypothetical protein
NC_010725.1	Prodigal:002006	CDS	850849	851787	.	+	0	ID=FHIPEHEJ_00802;inference=ab initio prediction:Prodigal:002006;locus_tag=FHIPEHEJ_00802;product=hypothetical protein
NC_010725.1	Prodigal:002006	CDS	851781	853061	.	+	0	ID=FHIPEHEJ_00803;inference=ab initio prediction:Prodigal:002006;locus_tag=FHIPEHEJ_00803;product=hypothetical protein
NC_010725.1	Prodigal:002006	CDS	853149	854243	.	+	0	ID=FHIPEHEJ_00804;inference=ab initio prediction:Prodigal:002006;locus_tag=FHIPEHEJ_00804;product=hypothetical protein
NC_010725.1	Prodigal:002006	CDS	854360	855337	.	+	0	ID=FHIPEHEJ_00805;Name=ribN;gene=ribN;inference=ab initio prediction:Prodigal:002006,similar to AA sequence:UniProtKB:Q9KKU0;locus_tag=FHIPEHEJ_00805;product=Riboflavin transporter
NC_010725.1	Prodigal:002006	CDS	855313	855603	.	-	0	ID=FHIPEHEJ_00806;inference=ab initio prediction:Prodigal:002006;locus_tag=FHIPEHEJ_00806;product=hypothetical protein
NC_010725.1	Prodigal:002006	CDS	855876	856973	.	-	0	ID=FHIPEHEJ_00807;inference=ab initio prediction:Prodigal:002006;locus_tag=FHIPEHEJ_00807;product=hypothetical protein
NC_010725.1	Prodigal:002006	CDS	857220	857636	.	-	0	ID=FHIPEHEJ_00808;eC_number=1.8.4.12;Name=msrB_1;gene=msrB_1;inference=ab initio prediction:Prodigal:002006,similar to AA sequence:UniProtKB:Q3JRF0;locus_tag=FHIPEHEJ_00808;product=Peptide methionine sulfoxide reductase MsrB
NC_010725.1	Prodigal:002006	CDS	857742	858902	.	-	0	ID=FHIPEHEJ_00809;inference=ab initio prediction:Prodigal:002006;locus_tag=FHIPEHEJ_00809;product=hypothetical protein
NC_010725.1	Prodigal:002006	CDS	859051	860517	.	-	0	ID=FHIPEHEJ_00810;eC_number=2.7.13.3;inference=ab initio prediction:Prodigal:002006,similar to AA sequence:UniProtKB:Q8YC53;locus_tag=FHIPEHEJ_00810;product=Blue-light-activated histidine kinase
NC_010725.1	Prodigal:002006	CDS	860762	862294	.	-	0	ID=FHIPEHEJ_00811;eC_number=6.2.1.3;Name=lcfB_2;db_xref=COG:COG0318;gene=lcfB_2;inference=ab initio prediction:Prodigal:002006,similar to AA sequence:UniProtKB:O07610;locus_tag=FHIPEHEJ_00811;product=Long-chain-fatty-acid--CoA ligase
NC_010725.1	Prodigal:002006	CDS	862457	862897	.	-	0	ID=FHIPEHEJ_00812;inference=ab initio prediction:Prodigal:002006;locus_tag=FHIPEHEJ_00812;product=hypothetical protein
NC_010725.1	Prodigal:002006	CDS	863233	864099	.	+	0	ID=FHIPEHEJ_00813;inference=ab initio prediction:Prodigal:002006;locus_tag=FHIPEHEJ_00813;product=hypothetical protein
NC_010725.1	Prodigal:002006	CDS	864107	865351	.	-	0	ID=FHIPEHEJ_00814;db_xref=COG:COG2081;inference=ab initio prediction:Prodigal:002006,similar to AA sequence:UniProtKB:P44941;locus_tag=FHIPEHEJ_00814;product=putative protein
NC_010725.1	Prodigal:002006	CDS	865631	866692	.	+	0	ID=FHIPEHEJ_00815;Name=alx;db_xref=COG:COG0861;gene=alx;inference=ab initio prediction:Prodigal:002006,similar to AA sequence:UniProtKB:P42601;locus_tag=FHIPEHEJ_00815;product=Putative membrane-bound redox modulator Alx
NC_010725.1	Prodigal:002006	CDS	866832	867131	.	+	0	ID=FHIPEHEJ_00816;inference=ab initio prediction:Prodigal:002006;locus_tag=FHIPEHEJ_00816;product=hypothetical protein
NC_010725.1	Prodigal:002006	CDS	867238	867816	.	-	0	ID=FHIPEHEJ_00817;eC_number=3.1.2.-;Name=yhbO_2;db_xref=COG:COG0693;gene=yhbO_2;inference=ab initio prediction:Prodigal:002006,similar to AA sequence:UniProtKB:P45470;locus_tag=FHIPEHEJ_00817;product=Protein/nucleic acid deglycase 2
NC_010725.1	Prodigal:002006	CDS	867989	868210	.	+	0	ID=FHIPEHEJ_00818;inference=ab initio prediction:Prodigal:002006;locus_tag=FHIPEHEJ_00818;product=hypothetical protein
NC_010725.1	Prodigal:002006	CDS	868387	868821	.	+	0	ID=FHIPEHEJ_00819;inference=ab initio prediction:Prodigal:002006;locus_tag=FHIPEHEJ_00819;product=hypothetical protein
NC_010725.1	Prodigal:002006	CDS	868925	869314	.	-	0	ID=FHIPEHEJ_00820;inference=ab initio prediction:Prodigal:002006;locus_tag=FHIPEHEJ_00820;product=hypothetical protein
NC_010725.1	Prodigal:002006	CDS	869648	869857	.	+	0	ID=FHIPEHEJ_00821;Name=cspA_1;db_xref=COG:COG1278;gene=cspA_1;inference=ab initio prediction:Prodigal:002006,similar to AA sequence:UniProtKB:Q9Z3S6;locus_tag=FHIPEHEJ_00821;product=Cold shock protein CspA
NC_010725.1	Prodigal:002006	CDS	870052	870279	.	+	0	ID=FHIPEHEJ_00822;inference=ab initio prediction:Prodigal:002006;locus_tag=FHIPEHEJ_00822;product=hypothetical protein
NC_010725.1	Prodigal:002006	CDS	870346	870786	.	-	0	ID=FHIPEHEJ_00823;inference=ab initio prediction:Prodigal:002006;locus_tag=FHIPEHEJ_00823;product=hypothetical protein
NC_010725.1	Prodigal:002006	CDS	870891	872198	.	-	0	ID=FHIPEHEJ_00824;inference=ab initio prediction:Prodigal:002006;locus_tag=FHIPEHEJ_00824;product=hypothetical protein
NC_010725.1	Prodigal:002006	CDS	872337	873569	.	+	0	ID=FHIPEHEJ_00825;Name=hcaT_1;gene=hcaT_1;inference=ab initio prediction:Prodigal:002006,similar to AA sequence:UniProtKB:Q47142;locus_tag=FHIPEHEJ_00825;product=putative 3-phenylpropionic acid transporter
NC_010725.1	Prodigal:002006	CDS	873767	874915	.	+	0	ID=FHIPEHEJ_00826;inference=ab initio prediction:Prodigal:002006;locus_tag=FHIPEHEJ_00826;product=hypothetical protein
NC_010725.1	Prodigal:002006	CDS	874951	875787	.	+	0	ID=FHIPEHEJ_00827;Name=mkl;db_xref=COG:COG1127;gene=mkl;inference=ab initio prediction:Prodigal:002006,similar to AA sequence:UniProtKB:P9WQL5;locus_tag=FHIPEHEJ_00827;product=putative ribonucleotide transport ATP-binding protein mkl
NC_010725.1	Prodigal:002006	CDS	875859	876941	.	+	0	ID=FHIPEHEJ_00828;inference=ab initio prediction:Prodigal:002006;locus_tag=FHIPEHEJ_00828;product=hypothetical protein
NC_010725.1	Prodigal:002006	CDS	877065	877688	.	+	0	ID=FHIPEHEJ_00829;inference=ab initio prediction:Prodigal:002006;locus_tag=FHIPEHEJ_00829;product=hypothetical protein
NC_010725.1	Prodigal:002006	CDS	877716	878534	.	-	0	ID=FHIPEHEJ_00830;eC_number=3.1.3.25;Name=suhB_2;db_xref=COG:COG0483;gene=suhB_2;inference=ab initio prediction:Prodigal:002006,similar to AA sequence:UniProtKB:P0ADG4;locus_tag=FHIPEHEJ_00830;product=Inositol-1-monophosphatase
NC_010725.1	Prodigal:002006	CDS	878911	879414	.	+	0	ID=FHIPEHEJ_00831;inference=ab initio prediction:Prodigal:002006;locus_tag=FHIPEHEJ_00831;product=hypothetical protein
NC_010725.1	Prodigal:002006	CDS	879440	879628	.	-	0	ID=FHIPEHEJ_00832;inference=ab initio prediction:Prodigal:002006;locus_tag=FHIPEHEJ_00832;product=hypothetical protein
NC_010725.1	Prodigal:002006	CDS	879679	880629	.	-	0	ID=FHIPEHEJ_00833;eC_number=2.5.1.39;Name=ubiA;db_xref=COG:COG0382;gene=ubiA;inference=ab initio prediction:Prodigal:002006,similar to AA sequence:UniProtKB:P0AGK1;locus_tag=FHIPEHEJ_00833;product=4-hydroxybenzoate octaprenyltransferase
NC_010725.1	Prodigal:002006	CDS	880666	881271	.	-	0	ID=FHIPEHEJ_00834;inference=ab initio prediction:Prodigal:002006;locus_tag=FHIPEHEJ_00834;product=hypothetical protein
NC_010725.1	Prodigal:002006	CDS	881575	882327	.	+	0	ID=FHIPEHEJ_00835;eC_number=2.1.1.193;Name=rsmE;db_xref=COG:COG1385;gene=rsmE;inference=ab initio prediction:Prodigal:002006,similar to AA sequence:UniProtKB:P0AGL7;locus_tag=FHIPEHEJ_00835;product=Ribosomal RNA small subunit methyltransferase E
NC_010725.1	Prodigal:002006	CDS	882357	883340	.	+	0	ID=FHIPEHEJ_00836;eC_number=3.5.1.1;Name=ansA_1;db_xref=COG:COG0252;gene=ansA_1;inference=ab initio prediction:Prodigal:002006,similar to AA sequence:UniProtKB:P50286;locus_tag=FHIPEHEJ_00836;product=L-asparaginase
NC_010725.1	Prodigal:002006	CDS	883528	884898	.	+	0	ID=FHIPEHEJ_00837;eC_number=6.3.2.2;Name=egtA;gene=egtA;inference=ab initio prediction:Prodigal:002006,protein motif:HAMAP:MF_02034;locus_tag=FHIPEHEJ_00837;product=Glutamate--cysteine ligase EgtA
NC_010725.1	Prodigal:002006	CDS	884942	886441	.	-	0	ID=FHIPEHEJ_00838;inference=ab initio prediction:Prodigal:002006;locus_tag=FHIPEHEJ_00838;product=hypothetical protein
NC_010725.1	Prodigal:002006	CDS	886651	887076	.	+	0	ID=FHIPEHEJ_00839;inference=ab initio prediction:Prodigal:002006;locus_tag=FHIPEHEJ_00839;product=hypothetical protein
NC_010725.1	Prodigal:002006	CDS	887156	887437	.	+	0	ID=FHIPEHEJ_00840;Name=tusA;gene=tusA;inference=ab initio prediction:Prodigal:002006,protein motif:HAMAP:MF_00413;locus_tag=FHIPEHEJ_00840;product=Sulfur carrier protein TusA
NC_010725.1	Prodigal:002006	CDS	887467	888033	.	+	0	ID=FHIPEHEJ_00841;eC_number=3.6.1.-;Name=nudK;gene=nudK;inference=ab initio prediction:Prodigal:002006,similar to AA sequence:UniProtKB:P37128;locus_tag=FHIPEHEJ_00841;product=GDP-mannose pyrophosphatase NudK
NC_010725.1	Prodigal:002006	CDS	888131	888265	.	+	0	ID=FHIPEHEJ_00842;inference=ab initio prediction:Prodigal:002006;locus_tag=FHIPEHEJ_00842;product=hypothetical protein
NC_010725.1	Prodigal:002006	CDS	888447	888848	.	+	0	ID=FHIPEHEJ_00843;inference=ab initio prediction:Prodigal:002006;locus_tag=FHIPEHEJ_00843;product=hypothetical protein
NC_010725.1	Prodigal:002006	CDS	888954	889394	.	-	0	ID=FHIPEHEJ_00844;inference=ab initio prediction:Prodigal:002006;locus_tag=FHIPEHEJ_00844;product=hypothetical protein
NC_010725.1	Prodigal:002006	CDS	889543	890307	.	-	0	ID=FHIPEHEJ_00845;inference=ab initio prediction:Prodigal:002006;locus_tag=FHIPEHEJ_00845;product=hypothetical protein
NC_010725.1	Prodigal:002006	CDS	890352	890543	.	-	0	ID=FHIPEHEJ_00846;inference=ab initio prediction:Prodigal:002006;locus_tag=FHIPEHEJ_00846;product=hypothetical protein
NC_010725.1	Prodigal:002006	CDS	890540	890812	.	-	0	ID=FHIPEHEJ_00847;inference=ab initio prediction:Prodigal:002006;locus_tag=FHIPEHEJ_00847;product=hypothetical protein
NC_010725.1	Prodigal:002006	CDS	890971	891846	.	+	0	ID=FHIPEHEJ_00848;inference=ab initio prediction:Prodigal:002006;locus_tag=FHIPEHEJ_00848;product=hypothetical protein
NC_010725.1	Prodigal:002006	CDS	891843	893180	.	+	0	ID=FHIPEHEJ_00849;inference=ab initio prediction:Prodigal:002006;locus_tag=FHIPEHEJ_00849;product=hypothetical protein
NC_010725.1	Prodigal:002006	CDS	893187	893879	.	-	0	ID=FHIPEHEJ_00850;inference=ab initio prediction:Prodigal:002006;locus_tag=FHIPEHEJ_00850;product=hypothetical protein
NC_010725.1	Prodigal:002006	CDS	893876	894088	.	-	0	ID=FHIPEHEJ_00851;inference=ab initio prediction:Prodigal:002006;locus_tag=FHIPEHEJ_00851;product=hypothetical protein
NC_010725.1	Prodigal:002006	CDS	894150	894821	.	-	0	ID=FHIPEHEJ_00852;inference=ab initio prediction:Prodigal:002006;locus_tag=FHIPEHEJ_00852;product=hypothetical protein
NC_010725.1	Prodigal:002006	CDS	894829	895317	.	-	0	ID=FHIPEHEJ_00853;eC_number=3.1.-.-;Name=yhaV;gene=yhaV;inference=ab initio prediction:Prodigal:002006,similar to AA sequence:UniProtKB:P64594;locus_tag=FHIPEHEJ_00853;product=Ribonuclease toxin YhaV
NC_010725.1	Prodigal:002006	CDS	895314	895673	.	-	0	ID=FHIPEHEJ_00854;inference=ab initio prediction:Prodigal:002006;locus_tag=FHIPEHEJ_00854;product=hypothetical protein
NC_010725.1	Prodigal:002006	CDS	895754	896581	.	-	0	ID=FHIPEHEJ_00855;eC_number=2.7.8.26;Name=cobV;gene=cobV;inference=ab initio prediction:Prodigal:002006,similar to AA sequence:UniProtKB:P29936;locus_tag=FHIPEHEJ_00855;product=Adenosylcobinamide-GDP ribazoletransferase
NC_010725.1	Prodigal:002006	CDS	896747	897784	.	+	0	ID=FHIPEHEJ_00856;eC_number=2.4.2.21;Name=cobU;gene=cobU;inference=ab initio prediction:Prodigal:002006,similar to AA sequence:UniProtKB:P29935;locus_tag=FHIPEHEJ_00856;product=Nicotinate-nucleotide--dimethylbenzimidazole phosphoribosyltransferase
NC_010725.1	Prodigal:002006	CDS	897791	899332	.	-	0	ID=FHIPEHEJ_00857;eC_number=2.7.13.3;Name=rcsC_17;gene=rcsC_17;inference=ab initio prediction:Prodigal:002006,protein motif:HAMAP:MF_00979;locus_tag=FHIPEHEJ_00857;product=Sensor histidine kinase RcsC
NC_010725.1	Prodigal:002006	CDS	899663	900118	.	+	0	ID=FHIPEHEJ_00858;eC_number=1.3.99.16;Name=iorA_2;gene=iorA_2;inference=ab initio prediction:Prodigal:002006,similar to AA sequence:UniProtKB:Q51697;locus_tag=FHIPEHEJ_00858;product=Isoquinoline 1-oxidoreductase subunit alpha
NC_010725.1	Prodigal:002006	CDS	900154	902349	.	+	0	ID=FHIPEHEJ_00859;eC_number=1.3.99.16;Name=iorB_2;gene=iorB_2;inference=ab initio prediction:Prodigal:002006,similar to AA sequence:UniProtKB:Q51698;locus_tag=FHIPEHEJ_00859;product=Isoquinoline 1-oxidoreductase subunit beta
NC_010725.1	Prodigal:002006	CDS	902515	905889	.	+	0	ID=FHIPEHEJ_00860;inference=ab initio prediction:Prodigal:002006;locus_tag=FHIPEHEJ_00860;product=hypothetical protein
NC_010725.1	Prodigal:002006	CDS	905935	907239	.	-	0	ID=FHIPEHEJ_00861;eC_number=3.5.1.4;Name=amiD_1;db_xref=COG:COG0154;gene=amiD_1;inference=ab initio prediction:Prodigal:002006,similar to AA sequence:UniProtKB:P9WQ93;locus_tag=FHIPEHEJ_00861;product=Putative amidase AmiD
NC_010725.1	Prodigal:002006	CDS	907282	908259	.	+	0	ID=FHIPEHEJ_00862;inference=ab initio prediction:Prodigal:002006;locus_tag=FHIPEHEJ_00862;product=hypothetical protein
NC_010725.1	Prodigal:002006	CDS	908495	908962	.	+	0	ID=FHIPEHEJ_00863;inference=ab initio prediction:Prodigal:002006;locus_tag=FHIPEHEJ_00863;product=hypothetical protein
NC_010725.1	Prodigal:002006	CDS	909058	909729	.	+	0	ID=FHIPEHEJ_00864;inference=ab initio prediction:Prodigal:002006;locus_tag=FHIPEHEJ_00864;product=hypothetical protein
NC_010725.1	Prodigal:002006	CDS	910207	911013	.	+	0	ID=FHIPEHEJ_00865;eC_number=2.1.1.266;Name=rlmJ;db_xref=COG:COG2961;gene=rlmJ;inference=ab initio prediction:Prodigal:002006,similar to AA sequence:UniProtKB:P31777;locus_tag=FHIPEHEJ_00865;product=Ribosomal RNA large subunit methyltransferase J
NC_010725.1	Prodigal:002006	CDS	911041	911310	.	-	0	ID=FHIPEHEJ_00866;inference=ab initio prediction:Prodigal:002006;locus_tag=FHIPEHEJ_00866;product=hypothetical protein
NC_010725.1	Prodigal:002006	CDS	911325	911555	.	-	0	ID=FHIPEHEJ_00867;inference=ab initio prediction:Prodigal:002006;locus_tag=FHIPEHEJ_00867;product=hypothetical protein
NC_010725.1	Prodigal:002006	CDS	911665	913098	.	-	0	ID=FHIPEHEJ_00868;eC_number=1.-.-.-;db_xref=COG:COG0277;inference=ab initio prediction:Prodigal:002006,similar to AA sequence:UniProtKB:P9WIT1;locus_tag=FHIPEHEJ_00868;product=putative FAD-linked oxidoreductase
NC_010725.1	Prodigal:002006	CDS	913462	913824	.	+	0	ID=FHIPEHEJ_00869;inference=ab initio prediction:Prodigal:002006;locus_tag=FHIPEHEJ_00869;product=hypothetical protein
NC_010725.1	Prodigal:002006	CDS	913922	914407	.	-	0	ID=FHIPEHEJ_00870;Name=ohrR_1;gene=ohrR_1;inference=ab initio prediction:Prodigal:002006,similar to AA sequence:UniProtKB:O34777;locus_tag=FHIPEHEJ_00870;product=Organic hydroperoxide resistance transcriptional regulator
NC_010725.1	Prodigal:002006	CDS	914842	915450	.	-	0	ID=FHIPEHEJ_00871;inference=ab initio prediction:Prodigal:002006;locus_tag=FHIPEHEJ_00871;product=hypothetical protein
NC_010725.1	Prodigal:002006	CDS	915447	916130	.	-	0	ID=FHIPEHEJ_00872;inference=ab initio prediction:Prodigal:002006;locus_tag=FHIPEHEJ_00872;product=hypothetical protein
NC_010725.1	Prodigal:002006	CDS	916141	918423	.	-	0	ID=FHIPEHEJ_00873;eC_number=2.4.1.129;Name=mtgA_2;gene=mtgA_2;inference=ab initio prediction:Prodigal:002006,protein motif:HAMAP:MF_00766;locus_tag=FHIPEHEJ_00873;product=Biosynthetic peptidoglycan transglycosylase
NC_010725.1	Prodigal:002006	CDS	918735	919199	.	+	0	ID=FHIPEHEJ_00874;inference=ab initio prediction:Prodigal:002006;locus_tag=FHIPEHEJ_00874;product=hypothetical protein
NC_010725.1	Prodigal:002006	CDS	919232	919888	.	-	0	ID=FHIPEHEJ_00875;inference=ab initio prediction:Prodigal:002006;locus_tag=FHIPEHEJ_00875;product=hypothetical protein
NC_010725.1	Prodigal:002006	CDS	920168	920719	.	+	0	ID=FHIPEHEJ_00876;inference=ab initio prediction:Prodigal:002006;locus_tag=FHIPEHEJ_00876;product=hypothetical protein
NC_010725.1	Prodigal:002006	CDS	920719	921552	.	+	0	ID=FHIPEHEJ_00877;inference=ab initio prediction:Prodigal:002006;locus_tag=FHIPEHEJ_00877;product=hypothetical protein
NC_010725.1	Prodigal:002006	CDS	921537	922970	.	+	0	ID=FHIPEHEJ_00878;inference=ab initio prediction:Prodigal:002006;locus_tag=FHIPEHEJ_00878;product=hypothetical protein
NC_010725.1	Prodigal:002006	CDS	922960	923109	.	-	0	ID=FHIPEHEJ_00879;inference=ab initio prediction:Prodigal:002006;locus_tag=FHIPEHEJ_00879;product=hypothetical protein
NC_010725.1	Prodigal:002006	CDS	923175	924389	.	+	0	ID=FHIPEHEJ_00880;Name=zapE;db_xref=COG:COG1485;gene=zapE;inference=ab initio prediction:Prodigal:002006,similar to AA sequence:UniProtKB:P64612;locus_tag=FHIPEHEJ_00880;product=Cell division protein ZapE
NC_010725.1	Prodigal:002006	CDS	924489	925067	.	-	0	ID=FHIPEHEJ_00881;eC_number=3.2.2.-;db_xref=COG:COG2094;inference=ab initio prediction:Prodigal:002006,similar to AA sequence:UniProtKB:P9WJP7;locus_tag=FHIPEHEJ_00881;product=Putative 3-methyladenine DNA glycosylase
NC_010725.1	Prodigal:002006	CDS	925088	925765	.	-	0	ID=FHIPEHEJ_00882;eC_number=3.1.26.4;Name=rnhA;gene=rnhA;inference=ab initio prediction:Prodigal:002006,protein motif:HAMAP:MF_00042;locus_tag=FHIPEHEJ_00882;product=Ribonuclease H
NC_010725.1	Prodigal:002006	CDS	925813	926607	.	-	0	ID=FHIPEHEJ_00883;inference=ab initio prediction:Prodigal:002006;locus_tag=FHIPEHEJ_00883;product=hypothetical protein
NC_010725.1	Prodigal:002006	CDS	926607	926840	.	-	0	ID=FHIPEHEJ_00884;inference=ab initio prediction:Prodigal:002006;locus_tag=FHIPEHEJ_00884;product=hypothetical protein
NC_010725.1	Prodigal:002006	CDS	927300	927608	.	+	0	ID=FHIPEHEJ_00885;inference=ab initio prediction:Prodigal:002006;locus_tag=FHIPEHEJ_00885;product=hypothetical protein
NC_010725.1	Prodigal:002006	CDS	927831	928793	.	+	0	ID=FHIPEHEJ_00886;eC_number=6.3.2.3;Name=gshB_1;db_xref=COG:COG0189;gene=gshB_1;inference=ab initio prediction:Prodigal:002006,similar to AA sequence:UniProtKB:P04425;locus_tag=FHIPEHEJ_00886;product=Glutathione synthetase
NC_010725.1	Prodigal:002006	CDS	928905	929060	.	-	0	ID=FHIPEHEJ_00887;inference=ab initio prediction:Prodigal:002006;locus_tag=FHIPEHEJ_00887;product=hypothetical protein
NC_010725.1	Prodigal:002006	CDS	929731	931308	.	-	0	ID=FHIPEHEJ_00888;Name=nhaK;db_xref=COG:COG0025;gene=nhaK;inference=ab initio prediction:Prodigal:002006,similar to AA sequence:UniProtKB:O32212;locus_tag=FHIPEHEJ_00888;product=Sodium%2C potassium%2C lithium and rubidium/H(+) antiporter
NC_010725.1	Prodigal:002006	CDS	931401	932153	.	-	0	ID=FHIPEHEJ_00889;eC_number=3.5.1.28;Name=amiD_2;db_xref=COG:COG3023;gene=amiD_2;inference=ab initio prediction:Prodigal:002006,similar to AA sequence:UniProtKB:P75820;locus_tag=FHIPEHEJ_00889;product=N-acetylmuramoyl-L-alanine amidase AmiD
NC_010725.1	Prodigal:002006	CDS	932150	932875	.	-	0	ID=FHIPEHEJ_00890;Name=djlA;db_xref=COG:COG1076;gene=djlA;inference=ab initio prediction:Prodigal:002006,similar to AA sequence:UniProtKB:P31680;locus_tag=FHIPEHEJ_00890;product=Co-chaperone protein DjlA
NC_010725.1	Prodigal:002006	CDS	933090	933383	.	-	0	ID=FHIPEHEJ_00891;inference=ab initio prediction:Prodigal:002006;locus_tag=FHIPEHEJ_00891;product=hypothetical protein
NC_010725.1	Prodigal:002006	CDS	933591	934214	.	+	0	ID=FHIPEHEJ_00892;Name=ureE_1;gene=ureE_1;inference=ab initio prediction:Prodigal:002006,protein motif:HAMAP:MF_00822;locus_tag=FHIPEHEJ_00892;product=Urease accessory protein UreE
NC_010725.1	Prodigal:002006	CDS	934335	934487	.	+	0	ID=FHIPEHEJ_00893;inference=ab initio prediction:Prodigal:002006;locus_tag=FHIPEHEJ_00893;product=hypothetical protein
NC_010725.1	Prodigal:002006	CDS	934748	934948	.	+	0	ID=FHIPEHEJ_00894;inference=ab initio prediction:Prodigal:002006;locus_tag=FHIPEHEJ_00894;product=hypothetical protein
NC_010725.1	Prodigal:002006	CDS	935162	936196	.	+	0	ID=FHIPEHEJ_00895;eC_number=1.3.1.-;Name=dusA;db_xref=COG:COG0042;gene=dusA;inference=ab initio prediction:Prodigal:002006,similar to AA sequence:UniProtKB:P32695;locus_tag=FHIPEHEJ_00895;product=tRNA-dihydrouridine(20/20a) synthase
NC_010725.1	Prodigal:002006	CDS	936234	938291	.	-	0	ID=FHIPEHEJ_00896;inference=ab initio prediction:Prodigal:002006;locus_tag=FHIPEHEJ_00896;product=hypothetical protein
NC_010725.1	Prodigal:002006	CDS	938402	938854	.	-	0	ID=FHIPEHEJ_00897;Name=cheY_2;db_xref=COG:COG0784;gene=cheY_2;inference=ab initio prediction:Prodigal:002006,similar to AA sequence:UniProtKB:P0AE67;locus_tag=FHIPEHEJ_00897;product=Chemotaxis protein CheY
NC_010725.1	Prodigal:002006	CDS	938915	939382	.	-	0	ID=FHIPEHEJ_00898;inference=ab initio prediction:Prodigal:002006;locus_tag=FHIPEHEJ_00898;product=hypothetical protein
NC_010725.1	Prodigal:002006	CDS	939628	941010	.	+	0	ID=FHIPEHEJ_00899;Name=flgE_2;db_xref=COG:COG1749;gene=flgE_2;inference=ab initio prediction:Prodigal:002006,similar to AA sequence:UniProtKB:Q8YDL6;locus_tag=FHIPEHEJ_00899;product=Flagellar hook protein FlgE
NC_010725.1	Prodigal:002006	CDS	941048	942946	.	+	0	ID=FHIPEHEJ_00900;inference=ab initio prediction:Prodigal:002006;locus_tag=FHIPEHEJ_00900;product=hypothetical protein
NC_010725.1	Prodigal:002006	CDS	942961	944754	.	+	0	ID=FHIPEHEJ_00901;inference=ab initio prediction:Prodigal:002006;locus_tag=FHIPEHEJ_00901;product=hypothetical protein
NC_010725.1	Prodigal:002006	CDS	944893	946170	.	-	0	ID=FHIPEHEJ_00902;inference=ab initio prediction:Prodigal:002006;locus_tag=FHIPEHEJ_00902;product=hypothetical protein
NC_010725.1	Prodigal:002006	CDS	946690	947580	.	-	0	ID=FHIPEHEJ_00903;eC_number=2.1.1.297;Name=prmC_1;db_xref=COG:COG2890;gene=prmC_1;inference=ab initio prediction:Prodigal:002006,similar to AA sequence:UniProtKB:P0ACC1;locus_tag=FHIPEHEJ_00903;product=Release factor glutamine methyltransferase
NC_010725.1	Prodigal:002006	CDS	947618	948703	.	-	0	ID=FHIPEHEJ_00904;Name=prfA;db_xref=COG:COG0216;gene=prfA;inference=ab initio prediction:Prodigal:002006,similar to AA sequence:UniProtKB:P0A7I0;locus_tag=FHIPEHEJ_00904;product=Peptide chain release factor RF1
NC_010725.1	Prodigal:002006	CDS	948780	951041	.	-	0	ID=FHIPEHEJ_00905;eC_number=2.7.3.9;Name=ptsP;db_xref=COG:COG3605;gene=ptsP;inference=ab initio prediction:Prodigal:002006,similar to AA sequence:UniProtKB:P37177;locus_tag=FHIPEHEJ_00905;product=Phosphoenolpyruvate-dependent phosphotransferase system
NC_010725.1	Prodigal:002006	CDS	951113	952348	.	-	0	ID=FHIPEHEJ_00906;eC_number=2.7.2.4;db_xref=COG:COG0527;inference=ab initio prediction:Prodigal:002006,similar to AA sequence:UniProtKB:Q88EI9;locus_tag=FHIPEHEJ_00906;product=Aspartate kinase
NC_010725.1	Prodigal:002006	CDS	952526	953263	.	+	0	ID=FHIPEHEJ_00907;eC_number=2.1.1.222;Name=ubiG;db_xref=COG:COG2227;gene=ubiG;inference=ab initio prediction:Prodigal:002006,similar to AA sequence:UniProtKB:P17993;locus_tag=FHIPEHEJ_00907;product=Ubiquinone biosynthesis O-methyltransferase
NC_010725.1	Prodigal:002006	CDS	953322	953894	.	+	0	ID=FHIPEHEJ_00908;inference=ab initio prediction:Prodigal:002006,similar to AA sequence:UniProtKB:O84741;locus_tag=FHIPEHEJ_00908;note=UPF0098 protein CT_736;product=hypothetical protein
NC_010725.1	Prodigal:002006	CDS	954041	955021	.	+	0	ID=FHIPEHEJ_00909;eC_number=1.6.5.5;Name=qorA_1;db_xref=COG:COG0604;gene=qorA_1;inference=ab initio prediction:Prodigal:002006,similar to AA sequence:UniProtKB:P28304;locus_tag=FHIPEHEJ_00909;product=Quinone oxidoreductase 1
NC_010725.1	Prodigal:002006	CDS	955301	956314	.	+	0	ID=FHIPEHEJ_00910;eC_number=1.11.1.5;Name=ccp_1;db_xref=COG:COG1858;gene=ccp_1;inference=ab initio prediction:Prodigal:002006,similar to AA sequence:UniProtKB:P55929;locus_tag=FHIPEHEJ_00910;product=Cytochrome c551 peroxidase
NC_010725.1	Prodigal:002006	CDS	956382	958034	.	+	0	ID=FHIPEHEJ_00911;inference=ab initio prediction:Prodigal:002006;locus_tag=FHIPEHEJ_00911;product=hypothetical protein
NC_010725.1	Prodigal:002006	CDS	958049	958618	.	-	0	ID=FHIPEHEJ_00912;eC_number=3.1.22.4;Name=ruvC_1;gene=ruvC_1;inference=ab initio prediction:Prodigal:002006,protein motif:HAMAP:MF_00034;locus_tag=FHIPEHEJ_00912;product=Crossover junction endodeoxyribonuclease RuvC
NC_010725.1	Prodigal:002006	CDS	958708	959337	.	-	0	ID=FHIPEHEJ_00913;Name=yceI;db_xref=COG:COG2353;gene=yceI;inference=ab initio prediction:Prodigal:002006,similar to AA sequence:UniProtKB:P0A8X2;locus_tag=FHIPEHEJ_00913;product=Protein YceI
NC_010725.1	Prodigal:002006	CDS	959425	960051	.	+	0	ID=FHIPEHEJ_00914;eC_number=3.6.4.12;Name=ruvA;db_xref=COG:COG0632;gene=ruvA;inference=ab initio prediction:Prodigal:002006,similar to AA sequence:UniProtKB:P0A809;locus_tag=FHIPEHEJ_00914;product=Holliday junction ATP-dependent DNA helicase RuvA
NC_010725.1	Prodigal:002006	CDS	960057	960353	.	-	0	ID=FHIPEHEJ_00915;inference=ab initio prediction:Prodigal:002006;locus_tag=FHIPEHEJ_00915;product=hypothetical protein
NC_010725.1	Prodigal:002006	CDS	960431	960811	.	+	0	ID=FHIPEHEJ_00916;Name=divK_1;gene=divK_1;inference=ab initio prediction:Prodigal:002006,similar to AA sequence:UniProtKB:Q7BBW0;locus_tag=FHIPEHEJ_00916;product=Polar-differentiation response regulator DivK
NC_010725.1	Prodigal:002006	CDS	960867	962240	.	+	0	ID=FHIPEHEJ_00917;Name=pleD_1;gene=pleD_1;inference=ab initio prediction:Prodigal:002006,similar to AA sequence:UniProtKB:B8GZM2;locus_tag=FHIPEHEJ_00917;product=Response regulator PleD
NC_010725.1	Prodigal:002006	CDS	962248	962730	.	-	0	ID=FHIPEHEJ_00918;Name=nsrR_1;db_xref=COG:COG1959;gene=nsrR_1;inference=ab initio prediction:Prodigal:002006,similar to AA sequence:UniProtKB:Q9L132;locus_tag=FHIPEHEJ_00918;product=HTH-type transcriptional repressor NsrR
NC_010725.1	Prodigal:002006	CDS	962825	964066	.	+	0	ID=FHIPEHEJ_00919;eC_number=1.14.12.17;Name=hmp_1;gene=hmp_1;inference=ab initio prediction:Prodigal:002006,similar to AA sequence:UniProtKB:P39662;locus_tag=FHIPEHEJ_00919;product=Flavohemoprotein
NC_010725.1	Prodigal:002006	CDS	964095	964259	.	-	0	ID=FHIPEHEJ_00920;inference=ab initio prediction:Prodigal:002006;locus_tag=FHIPEHEJ_00920;product=hypothetical protein
NC_010725.1	Prodigal:002006	CDS	964292	964621	.	-	0	ID=FHIPEHEJ_00921;inference=ab initio prediction:Prodigal:002006;locus_tag=FHIPEHEJ_00921;product=hypothetical protein
NC_010725.1	Prodigal:002006	CDS	964611	964994	.	-	0	ID=FHIPEHEJ_00922;inference=ab initio prediction:Prodigal:002006;locus_tag=FHIPEHEJ_00922;product=hypothetical protein
NC_010725.1	Prodigal:002006	CDS	965187	966164	.	-	0	ID=FHIPEHEJ_00923;eC_number=2.5.1.47;Name=cysK1;db_xref=COG:COG0031;gene=cysK1;inference=ab initio prediction:Prodigal:002006,similar to AA sequence:UniProtKB:P9WP55;locus_tag=FHIPEHEJ_00923;product=O-acetylserine sulfhydrylase
NC_010725.1	Prodigal:002006	CDS	966503	966679	.	-	0	ID=FHIPEHEJ_00924;inference=ab initio prediction:Prodigal:002006;locus_tag=FHIPEHEJ_00924;product=hypothetical protein
NC_010725.1	Prodigal:002006	CDS	966841	967344	.	-	0	ID=FHIPEHEJ_00925;inference=ab initio prediction:Prodigal:002006;locus_tag=FHIPEHEJ_00925;product=hypothetical protein
NC_010725.1	Prodigal:002006	CDS	967805	968083	.	+	0	ID=FHIPEHEJ_00926;inference=ab initio prediction:Prodigal:002006;locus_tag=FHIPEHEJ_00926;product=hypothetical protein
NC_010725.1	Prodigal:002006	CDS	968093	969334	.	-	0	ID=FHIPEHEJ_00927;eC_number=1.18.1.-;Name=thcD_1;gene=thcD_1;inference=ab initio prediction:Prodigal:002006,similar to AA sequence:UniProtKB:P43494;locus_tag=FHIPEHEJ_00927;product=Rhodocoxin reductase
NC_010725.1	Prodigal:002006	CDS	969331	970320	.	-	0	ID=FHIPEHEJ_00928;Name=cmpR_1;gene=cmpR_1;inference=ab initio prediction:Prodigal:002006,similar to AA sequence:UniProtKB:Q55459;locus_tag=FHIPEHEJ_00928;product=HTH-type transcriptional activator CmpR
NC_010725.1	Prodigal:002006	CDS	970528	971574	.	+	0	ID=FHIPEHEJ_00929;eC_number=3.1.3.11;Name=fbp;db_xref=COG:COG0158;gene=fbp;inference=ab initio prediction:Prodigal:002006,similar to AA sequence:UniProtKB:P0A993;locus_tag=FHIPEHEJ_00929;product=Fructose-1%2C6-bisphosphatase class 1
NC_010725.1	Prodigal:002006	CDS	971603	972463	.	+	0	ID=FHIPEHEJ_00930;eC_number=2.7.1.19;Name=prkA;db_xref=COG:COG3954;gene=prkA;inference=ab initio prediction:Prodigal:002006,similar to AA sequence:UniProtKB:P12033;locus_tag=FHIPEHEJ_00930;product=Phosphoribulokinase 1
NC_010725.1	Prodigal:002006	CDS	972518	973477	.	-	0	ID=FHIPEHEJ_00931;inference=ab initio prediction:Prodigal:002006;locus_tag=FHIPEHEJ_00931;product=hypothetical protein
NC_010725.1	Prodigal:002006	CDS	973679	974425	.	-	0	ID=FHIPEHEJ_00932;db_xref=COG:COG0217;inference=ab initio prediction:Prodigal:002006,similar to AA sequence:UniProtKB:O67517;locus_tag=FHIPEHEJ_00932;product=putative transcriptional regulatory protein
NC_010725.1	Prodigal:002006	CDS	974743	975555	.	-	0	ID=FHIPEHEJ_00933;inference=ab initio prediction:Prodigal:002006;locus_tag=FHIPEHEJ_00933;product=hypothetical protein
NC_010725.1	Prodigal:002006	CDS	975983	976291	.	+	0	ID=FHIPEHEJ_00934;inference=ab initio prediction:Prodigal:002006;locus_tag=FHIPEHEJ_00934;product=hypothetical protein
NC_010725.1	Prodigal:002006	CDS	976302	977459	.	-	0	ID=FHIPEHEJ_00935;inference=ab initio prediction:Prodigal:002006;locus_tag=FHIPEHEJ_00935;product=hypothetical protein
NC_010725.1	Prodigal:002006	CDS	977456	978832	.	-	0	ID=FHIPEHEJ_00936;inference=ab initio prediction:Prodigal:002006;locus_tag=FHIPEHEJ_00936;product=hypothetical protein
NC_010725.1	Prodigal:002006	CDS	979022	979291	.	+	0	ID=FHIPEHEJ_00937;inference=ab initio prediction:Prodigal:002006;locus_tag=FHIPEHEJ_00937;product=hypothetical protein
NC_010725.1	Prodigal:002006	CDS	979273	979656	.	+	0	ID=FHIPEHEJ_00938;inference=ab initio prediction:Prodigal:002006;locus_tag=FHIPEHEJ_00938;product=hypothetical protein
NC_010725.1	Prodigal:002006	CDS	979700	980512	.	-	0	ID=FHIPEHEJ_00939;inference=ab initio prediction:Prodigal:002006;locus_tag=FHIPEHEJ_00939;product=hypothetical protein
NC_010725.1	Prodigal:002006	CDS	980563	981708	.	-	0	ID=FHIPEHEJ_00940;inference=ab initio prediction:Prodigal:002006;locus_tag=FHIPEHEJ_00940;product=hypothetical protein
NC_010725.1	Prodigal:002006	CDS	981897	982658	.	-	0	ID=FHIPEHEJ_00941;eC_number=3.1.3.-;Name=cbbY;db_xref=COG:COG0637;gene=cbbY;inference=ab initio prediction:Prodigal:002006,similar to AA sequence:UniProtKB:P95649;locus_tag=FHIPEHEJ_00941;product=Protein CbbY
NC_010725.1	Prodigal:002006	CDS	982652	983335	.	-	0	ID=FHIPEHEJ_00942;eC_number=5.1.3.1;Name=rpe;gene=rpe;inference=ab initio prediction:Prodigal:002006,similar to AA sequence:UniProtKB:P74061;locus_tag=FHIPEHEJ_00942;product=Ribulose-phosphate 3-epimerase
NC_010725.1	Prodigal:002006	CDS	983540	984154	.	-	0	ID=FHIPEHEJ_00943;eC_number=2.3.1.189;Name=mshD_1;gene=mshD_1;inference=ab initio prediction:Prodigal:002006,protein motif:HAMAP:MF_01698;locus_tag=FHIPEHEJ_00943;product=Mycothiol acetyltransferase
NC_010725.1	Prodigal:002006	CDS	984154	986511	.	-	0	ID=FHIPEHEJ_00944;eC_number=4.1.1.17;Name=speF;db_xref=COG:COG1982;gene=speF;inference=ab initio prediction:Prodigal:002006,similar to AA sequence:UniProtKB:P24169;locus_tag=FHIPEHEJ_00944;product=Inducible ornithine decarboxylase
NC_010725.1	Prodigal:002006	CDS	986596	986958	.	-	0	ID=FHIPEHEJ_00945;inference=ab initio prediction:Prodigal:002006;locus_tag=FHIPEHEJ_00945;product=hypothetical protein
NC_010725.1	Prodigal:002006	CDS	987227	987784	.	-	0	ID=FHIPEHEJ_00946;Name=moaB;db_xref=COG:COG0521;gene=moaB;inference=ab initio prediction:Prodigal:002006,similar to AA sequence:UniProtKB:P0AEZ9;locus_tag=FHIPEHEJ_00946;product=Molybdenum cofactor biosynthesis protein B
NC_010725.1	Prodigal:002006	CDS	987967	989274	.	+	0	ID=FHIPEHEJ_00947;eC_number=4.3.2.2;Name=purB;db_xref=COG:COG0015;gene=purB;inference=ab initio prediction:Prodigal:002006,similar to AA sequence:UniProtKB:P12047;locus_tag=FHIPEHEJ_00947;product=Adenylosuccinate lyase
NC_010725.1	Prodigal:002006	CDS	989335	990192	.	+	0	ID=FHIPEHEJ_00948;eC_number=2.6.1.21;Name=dat;gene=dat;inference=ab initio prediction:Prodigal:002006,similar to AA sequence:UniProtKB:P99090;locus_tag=FHIPEHEJ_00948;product=D-alanine aminotransferase
NC_010725.1	Prodigal:002006	CDS	990253	990567	.	+	0	ID=FHIPEHEJ_00949;inference=ab initio prediction:Prodigal:002006;locus_tag=FHIPEHEJ_00949;product=hypothetical protein
NC_010725.1	Prodigal:002006	CDS	990751	992043	.	+	0	ID=FHIPEHEJ_00950;eC_number=6.3.4.4;Name=purA;db_xref=COG:COG0104;gene=purA;inference=ab initio prediction:Prodigal:002006,similar to AA sequence:UniProtKB:Q8ZIV7;locus_tag=FHIPEHEJ_00950;product=Adenylosuccinate synthetase
NC_010725.1	Prodigal:002006	CDS	992084	993565	.	+	0	ID=FHIPEHEJ_00951;inference=ab initio prediction:Prodigal:002006;locus_tag=FHIPEHEJ_00951;product=hypothetical protein
NC_010725.1	Prodigal:002006	CDS	993707	994600	.	-	0	ID=FHIPEHEJ_00952;Name=rpoH_1;db_xref=COG:COG0568;gene=rpoH_1;inference=ab initio prediction:Prodigal:002006,similar to AA sequence:UniProtKB:P0CAW9;locus_tag=FHIPEHEJ_00952;product=RNA polymerase sigma factor RpoH
NC_010725.1	Prodigal:002006	CDS	994864	996522	.	-	0	ID=FHIPEHEJ_00953;inference=ab initio prediction:Prodigal:002006;locus_tag=FHIPEHEJ_00953;product=hypothetical protein
NC_010725.1	Prodigal:002006	CDS	996526	997734	.	-	0	ID=FHIPEHEJ_00954;inference=ab initio prediction:Prodigal:002006,similar to AA sequence:ISfinder:ISMex14;locus_tag=FHIPEHEJ_00954;product=IS256 family transposase ISMex14
NC_010725.1	Prodigal:002006	CDS	997828	998262	.	-	0	ID=FHIPEHEJ_00955;inference=ab initio prediction:Prodigal:002006;locus_tag=FHIPEHEJ_00955;product=hypothetical protein
NC_010725.1	Prodigal:002006	CDS	998738	998899	.	-	0	ID=FHIPEHEJ_00956;inference=ab initio prediction:Prodigal:002006;locus_tag=FHIPEHEJ_00956;product=hypothetical protein
NC_010725.1	Prodigal:002006	CDS	999014	999463	.	-	0	ID=FHIPEHEJ_00957;inference=ab initio prediction:Prodigal:002006;locus_tag=FHIPEHEJ_00957;product=hypothetical protein
NC_010725.1	Prodigal:002006	CDS	999587	1000624	.	-	0	ID=FHIPEHEJ_00958;eC_number=5.4.99.23;Name=rluD;db_xref=COG:COG0564;gene=rluD;inference=ab initio prediction:Prodigal:002006,similar to AA sequence:UniProtKB:P33643;locus_tag=FHIPEHEJ_00958;product=Ribosomal large subunit pseudouridine synthase D
NC_010725.1	Aragorn:001002	tRNA	1000708	1000783	.	+	.	ID=FHIPEHEJ_00959;inference=COORDINATES:profile:Aragorn:001002;locus_tag=FHIPEHEJ_00959;product=tRNA-Glu(ctc)
NC_010725.1	Prodigal:002006	CDS	1002061	1002999	.	+	0	ID=FHIPEHEJ_00960;eC_number=3.2.-.-;Name=rihC;gene=rihC;inference=ab initio prediction:Prodigal:002006,protein motif:HAMAP:MF_01432;locus_tag=FHIPEHEJ_00960;product=Non-specific ribonucleoside hydrolase RihC
NC_010725.1	Prodigal:002006	CDS	1003057	1003746	.	-	0	ID=FHIPEHEJ_00961;Name=kdpE_1;db_xref=COG:COG0745;gene=kdpE_1;inference=ab initio prediction:Prodigal:002006,similar to AA sequence:UniProtKB:P9WGN1;locus_tag=FHIPEHEJ_00961;product=Transcriptional regulatory protein KdpE
NC_010725.1	Prodigal:002006	CDS	1003760	1006468	.	-	0	ID=FHIPEHEJ_00962;eC_number=2.7.13.3;Name=kdpD;db_xref=COG:COG2205;gene=kdpD;inference=ab initio prediction:Prodigal:002006,similar to AA sequence:UniProtKB:P21865;locus_tag=FHIPEHEJ_00962;product=Sensor protein KdpD
NC_010725.1	Prodigal:002006	CDS	1006489	1007094	.	-	0	ID=FHIPEHEJ_00963;Name=kdpC;db_xref=COG:COG2156;gene=kdpC;inference=ab initio prediction:Prodigal:002006,similar to AA sequence:UniProtKB:P9WKF1;locus_tag=FHIPEHEJ_00963;product=Potassium-transporting ATPase KdpC subunit
NC_010725.1	Prodigal:002006	CDS	1007112	1009235	.	-	0	ID=FHIPEHEJ_00964;eC_number=7.2.2.6;Name=kdpB;db_xref=COG:COG2216;gene=kdpB;inference=ab initio prediction:Prodigal:002006,similar to AA sequence:UniProtKB:P03960;locus_tag=FHIPEHEJ_00964;product=Potassium-transporting ATPase ATP-binding subunit
NC_010725.1	Prodigal:002006	CDS	1009281	1009481	.	-	0	ID=FHIPEHEJ_00965;inference=ab initio prediction:Prodigal:002006;locus_tag=FHIPEHEJ_00965;product=hypothetical protein
NC_010725.1	Prodigal:002006	CDS	1009483	1011198	.	-	0	ID=FHIPEHEJ_00966;Name=kdpA;db_xref=COG:COG2060;gene=kdpA;inference=ab initio prediction:Prodigal:002006,similar to AA sequence:UniProtKB:P03959;locus_tag=FHIPEHEJ_00966;product=Potassium-transporting ATPase potassium-binding subunit
NC_010725.1	Aragorn:001002	tRNA	1011692	1011768	.	-	.	ID=FHIPEHEJ_00967;inference=COORDINATES:profile:Aragorn:001002;locus_tag=FHIPEHEJ_00967;product=tRNA-Met(cat)
NC_010725.1	barrnap:0.9	rRNA	1012052	1014848	0	-	.	ID=FHIPEHEJ_00968;locus_tag=FHIPEHEJ_00968;product=23S ribosomal RNA
NC_010725.1	Aragorn:001002	tRNA	1015142	1015217	.	-	.	ID=FHIPEHEJ_00969;inference=COORDINATES:profile:Aragorn:001002;locus_tag=FHIPEHEJ_00969;product=tRNA-Ala(tgc)
NC_010725.1	Aragorn:001002	tRNA	1015224	1015300	.	-	.	ID=FHIPEHEJ_00970;inference=COORDINATES:profile:Aragorn:001002;locus_tag=FHIPEHEJ_00970;product=tRNA-Ile(gat)
NC_010725.1	barrnap:0.9	rRNA	1015506	1016987	0	-	.	ID=FHIPEHEJ_00971;locus_tag=FHIPEHEJ_00971;product=16S ribosomal RNA
NC_010725.1	Prodigal:002006	CDS	1017777	1019876	.	+	0	ID=FHIPEHEJ_00972;inference=ab initio prediction:Prodigal:002006;locus_tag=FHIPEHEJ_00972;product=hypothetical protein
NC_010725.1	Prodigal:002006	CDS	1019907	1020401	.	-	0	ID=FHIPEHEJ_00973;inference=ab initio prediction:Prodigal:002006;locus_tag=FHIPEHEJ_00973;product=hypothetical protein
NC_010725.1	Prodigal:002006	CDS	1020487	1021401	.	-	0	ID=FHIPEHEJ_00974;eC_number=6.1.1.17;Name=gltX_1;db_xref=COG:COG0008;gene=gltX_1;inference=ab initio prediction:Prodigal:002006,similar to AA sequence:UniProtKB:P04805;locus_tag=FHIPEHEJ_00974;product=Glutamate--tRNA ligase
NC_010725.1	Prodigal:002006	CDS	1021425	1021724	.	-	0	ID=FHIPEHEJ_00975;inference=ab initio prediction:Prodigal:002006;locus_tag=FHIPEHEJ_00975;product=hypothetical protein
NC_010725.1	Prodigal:002006	CDS	1021959	1022177	.	+	0	ID=FHIPEHEJ_00976;inference=ab initio prediction:Prodigal:002006;locus_tag=FHIPEHEJ_00976;product=hypothetical protein
NC_010725.1	Prodigal:002006	CDS	1022200	1024080	.	-	0	ID=FHIPEHEJ_00977;Name=htpG;db_xref=COG:COG0326;gene=htpG;inference=ab initio prediction:Prodigal:002006,similar to AA sequence:UniProtKB:Q83EL0;locus_tag=FHIPEHEJ_00977;product=Chaperone protein HtpG
NC_010725.1	Prodigal:002006	CDS	1024239	1024553	.	-	0	ID=FHIPEHEJ_00978;inference=ab initio prediction:Prodigal:002006;locus_tag=FHIPEHEJ_00978;product=hypothetical protein
NC_010725.1	Prodigal:002006	CDS	1024872	1026467	.	+	0	ID=FHIPEHEJ_00979;eC_number=3.5.1.126;Name=hpxW;db_xref=COG:COG0405;gene=hpxW;inference=ab initio prediction:Prodigal:002006,similar to AA sequence:UniProtKB:A6T9C8;locus_tag=FHIPEHEJ_00979;product=Oxamate amidohydrolase proenzyme
NC_010725.1	Prodigal:002006	CDS	1026555	1028192	.	+	0	ID=FHIPEHEJ_00980;eC_number=2.7.1.29;Name=dhaK;gene=dhaK;inference=ab initio prediction:Prodigal:002006,similar to AA sequence:UniProtKB:P45510;locus_tag=FHIPEHEJ_00980;product=Dihydroxyacetone kinase
NC_010725.1	Prodigal:002006	CDS	1028204	1029049	.	+	0	ID=FHIPEHEJ_00981;eC_number=2.1.1.163;Name=COQ5_2;gene=COQ5_2;inference=ab initio prediction:Prodigal:002006,protein motif:HAMAP:MF_01813;locus_tag=FHIPEHEJ_00981;product=2-methoxy-6-polyprenyl-1%2C4-benzoquinol methylase%2C mitochondrial
NC_010725.1	Prodigal:002006	CDS	1029105	1030394	.	+	0	ID=FHIPEHEJ_00982;Name=oxlT_1;gene=oxlT_1;inference=ab initio prediction:Prodigal:002006,similar to AA sequence:UniProtKB:Q51330;locus_tag=FHIPEHEJ_00982;product=Oxalate:formate antiporter
NC_010725.1	Prodigal:002006	CDS	1030603	1031841	.	+	0	ID=FHIPEHEJ_00983;eC_number=2.1.1.132;Name=cobL;gene=cobL;inference=ab initio prediction:Prodigal:002006,similar to AA sequence:UniProtKB:P21921;locus_tag=FHIPEHEJ_00983;product=Precorrin-6Y C(5%2C15)-methyltransferase [decarboxylating]
NC_010725.1	Prodigal:002006	CDS	1031820	1032242	.	+	0	ID=FHIPEHEJ_00984;inference=ab initio prediction:Prodigal:002006;locus_tag=FHIPEHEJ_00984;product=hypothetical protein
NC_010725.1	Prodigal:002006	CDS	1032369	1033460	.	+	0	ID=FHIPEHEJ_00985;inference=ab initio prediction:Prodigal:002006;locus_tag=FHIPEHEJ_00985;product=hypothetical protein
NC_010725.1	Prodigal:002006	CDS	1033508	1034296	.	+	0	ID=FHIPEHEJ_00986;eC_number=2.1.1.133;Name=cobM;gene=cobM;inference=ab initio prediction:Prodigal:002006,similar to AA sequence:UniProtKB:P21922;locus_tag=FHIPEHEJ_00986;product=Precorrin-4 C(11)-methyltransferase
NC_010725.1	Prodigal:002006	CDS	1034293	1035618	.	+	0	ID=FHIPEHEJ_00987;eC_number=6.3.5.9;Name=cobB_1;gene=cobB_1;inference=ab initio prediction:Prodigal:002006,similar to AA sequence:UniProtKB:P21632;locus_tag=FHIPEHEJ_00987;product=Hydrogenobyrinate a%2Cc-diamide synthase
NC_010725.1	Prodigal:002006	CDS	1035749	1036156	.	-	0	ID=FHIPEHEJ_00988;inference=ab initio prediction:Prodigal:002006;locus_tag=FHIPEHEJ_00988;product=hypothetical protein
NC_010725.1	Prodigal:002006	CDS	1036606	1036941	.	+	0	ID=FHIPEHEJ_00989;eC_number=1.14.14.18;Name=isdG;gene=isdG;inference=ab initio prediction:Prodigal:002006,protein motif:HAMAP:MF_01272;locus_tag=FHIPEHEJ_00989;product=Heme oxygenase (staphylobilin-producing)
NC_010725.1	Prodigal:002006	CDS	1037110	1038417	.	-	0	ID=FHIPEHEJ_00990;Name=fsr;gene=fsr;inference=ab initio prediction:Prodigal:002006,similar to AA sequence:UniProtKB:P52067;locus_tag=FHIPEHEJ_00990;product=Fosmidomycin resistance protein
NC_010725.1	Prodigal:002006	CDS	1038827	1040326	.	+	0	ID=FHIPEHEJ_00991;inference=ab initio prediction:Prodigal:002006;locus_tag=FHIPEHEJ_00991;product=hypothetical protein
NC_010725.1	Prodigal:002006	CDS	1040359	1040913	.	-	0	ID=FHIPEHEJ_00992;inference=ab initio prediction:Prodigal:002006;locus_tag=FHIPEHEJ_00992;product=hypothetical protein
NC_010725.1	Prodigal:002006	CDS	1041121	1041252	.	+	0	ID=FHIPEHEJ_00993;inference=ab initio prediction:Prodigal:002006;locus_tag=FHIPEHEJ_00993;product=hypothetical protein
NC_010725.1	Prodigal:002006	CDS	1041249	1042163	.	+	0	ID=FHIPEHEJ_00994;eC_number=7.6.2.8;Name=btuD_1;gene=btuD_1;inference=ab initio prediction:Prodigal:002006,protein motif:HAMAP:MF_01005;locus_tag=FHIPEHEJ_00994;product=Vitamin B12 import ATP-binding protein BtuD
NC_010725.1	Prodigal:002006	CDS	1042160	1043047	.	+	0	ID=FHIPEHEJ_00995;Name=mntC;db_xref=COG:COG1108;gene=mntC;inference=ab initio prediction:Prodigal:002006,similar to AA sequence:UniProtKB:O35024;locus_tag=FHIPEHEJ_00995;product=Manganese transport system membrane protein MntC
NC_010725.1	Prodigal:002006	CDS	1043210	1043842	.	-	0	ID=FHIPEHEJ_00996;inference=ab initio prediction:Prodigal:002006;locus_tag=FHIPEHEJ_00996;product=hypothetical protein
NC_010725.1	Prodigal:002006	CDS	1044094	1044804	.	+	0	ID=FHIPEHEJ_00997;inference=ab initio prediction:Prodigal:002006;locus_tag=FHIPEHEJ_00997;product=hypothetical protein
NC_010725.1	Prodigal:002006	CDS	1044811	1045557	.	-	0	ID=FHIPEHEJ_00998;eC_number=1.1.1.304;Name=budC;gene=budC;inference=ab initio prediction:Prodigal:002006,similar to AA sequence:UniProtKB:Q48436;locus_tag=FHIPEHEJ_00998;product=Diacetyl reductase [(S)-acetoin forming]
NC_010725.1	Prodigal:002006	CDS	1045712	1046578	.	+	0	ID=FHIPEHEJ_00999;eC_number=2.1.2.9;Name=fmt_1;db_xref=COG:COG0223;gene=fmt_1;inference=ab initio prediction:Prodigal:002006,similar to AA sequence:UniProtKB:Q83AA8;locus_tag=FHIPEHEJ_00999;product=Methionyl-tRNA formyltransferase
NC_010725.1	Prodigal:002006	CDS	1046583	1046744	.	+	0	ID=FHIPEHEJ_01000;inference=ab initio prediction:Prodigal:002006;locus_tag=FHIPEHEJ_01000;product=hypothetical protein
NC_010725.1	Prodigal:002006	CDS	1046778	1047371	.	-	0	ID=FHIPEHEJ_01001;eC_number=1.1.1.328;Name=nboR;gene=nboR;inference=ab initio prediction:Prodigal:002006,similar to AA sequence:UniProtKB:Q93NF6;locus_tag=FHIPEHEJ_01001;product=Nicotine blue oxidoreductase
NC_010725.1	Prodigal:002006	CDS	1047358	1048368	.	-	0	ID=FHIPEHEJ_01002;inference=ab initio prediction:Prodigal:002006;locus_tag=FHIPEHEJ_01002;product=hypothetical protein
NC_010725.1	Prodigal:002006	CDS	1048373	1049104	.	-	0	ID=FHIPEHEJ_01003;inference=ab initio prediction:Prodigal:002006;locus_tag=FHIPEHEJ_01003;product=hypothetical protein
NC_010725.1	Prodigal:002006	CDS	1049169	1049492	.	-	0	ID=FHIPEHEJ_01004;Name=paoD;db_xref=COG:COG1975;gene=paoD;inference=ab initio prediction:Prodigal:002006,similar to AA sequence:UniProtKB:P77183;locus_tag=FHIPEHEJ_01004;product=Molybdenum cofactor insertion chaperone PaoD
NC_010725.1	Prodigal:002006	CDS	1049664	1050779	.	+	0	ID=FHIPEHEJ_01005;Name=braC_1;db_xref=COG:COG0683;gene=braC_1;inference=ab initio prediction:Prodigal:002006,similar to AA sequence:UniProtKB:P21175;locus_tag=FHIPEHEJ_01005;product=Leucine-%2C isoleucine-%2C valine-%2C threonine-%2C and alanine-binding protein
NC_010725.1	Prodigal:002006	CDS	1051115	1051390	.	+	0	ID=FHIPEHEJ_01006;Name=infA;gene=infA;inference=ab initio prediction:Prodigal:002006,protein motif:HAMAP:MF_00075;locus_tag=FHIPEHEJ_01006;product=Translation initiation factor IF-1
NC_010725.1	Prodigal:002006	CDS	1051466	1053712	.	-	0	ID=FHIPEHEJ_01007;eC_number=5.6.2.2;Name=parC;db_xref=COG:COG0188;gene=parC;inference=ab initio prediction:Prodigal:002006,similar to AA sequence:UniProtKB:P0AFI2;locus_tag=FHIPEHEJ_01007;product=DNA topoisomerase 4 subunit A
NC_010725.1	Prodigal:002006	CDS	1053834	1054574	.	-	0	ID=FHIPEHEJ_01008;Name=recO;gene=recO;inference=ab initio prediction:Prodigal:002006,protein motif:HAMAP:MF_00201;locus_tag=FHIPEHEJ_01008;product=DNA repair protein RecO
NC_010725.1	Prodigal:002006	CDS	1054723	1055094	.	+	0	ID=FHIPEHEJ_01009;inference=ab initio prediction:Prodigal:002006;locus_tag=FHIPEHEJ_01009;product=hypothetical protein
NC_010725.1	Prodigal:002006	CDS	1055324	1056019	.	+	0	ID=FHIPEHEJ_01010;eC_number=4.3.2.7;Name=chaC;db_xref=COG:COG3703;gene=chaC;inference=ab initio prediction:Prodigal:002006,similar to AA sequence:UniProtKB:P39163;locus_tag=FHIPEHEJ_01010;product=Glutathione-specific gamma-glutamylcyclotransferase
NC_010725.1	Prodigal:002006	CDS	1056110	1056895	.	-	0	ID=FHIPEHEJ_01011;inference=ab initio prediction:Prodigal:002006;locus_tag=FHIPEHEJ_01011;product=hypothetical protein
NC_010725.1	Prodigal:002006	CDS	1057136	1060657	.	-	0	ID=FHIPEHEJ_01012;eC_number=2.7.7.7;Name=dnaE1;gene=dnaE1;inference=ab initio prediction:Prodigal:002006,similar to AA sequence:UniProtKB:B8GWS6;locus_tag=FHIPEHEJ_01012;product=DNA polymerase III subunit alpha
NC_010725.1	Prodigal:002006	CDS	1060862	1060966	.	-	0	ID=FHIPEHEJ_01013;inference=ab initio prediction:Prodigal:002006;locus_tag=FHIPEHEJ_01013;product=hypothetical protein
NC_010725.1	Prodigal:002006	CDS	1061089	1061391	.	-	0	ID=FHIPEHEJ_01014;inference=ab initio prediction:Prodigal:002006;locus_tag=FHIPEHEJ_01014;product=hypothetical protein
NC_010725.1	Prodigal:002006	CDS	1061781	1062491	.	-	0	ID=FHIPEHEJ_01015;eC_number=3.6.3.-;Name=lolD;db_xref=COG:COG1136;gene=lolD;inference=ab initio prediction:Prodigal:002006,similar to AA sequence:UniProtKB:P75957;locus_tag=FHIPEHEJ_01015;product=Lipoprotein-releasing system ATP-binding protein LolD
NC_010725.1	Prodigal:002006	CDS	1062506	1063825	.	-	0	ID=FHIPEHEJ_01016;Name=lolE;db_xref=COG:COG4591;gene=lolE;inference=ab initio prediction:Prodigal:002006,similar to AA sequence:UniProtKB:P75958;locus_tag=FHIPEHEJ_01016;product=Lipoprotein-releasing system transmembrane protein LolE
NC_010725.1	Prodigal:002006	CDS	1063838	1065163	.	-	0	ID=FHIPEHEJ_01017;eC_number=6.1.1.15;Name=proS;db_xref=COG:COG0442;gene=proS;inference=ab initio prediction:Prodigal:002006,similar to AA sequence:UniProtKB:Q6N5P6;locus_tag=FHIPEHEJ_01017;product=Proline--tRNA ligase
NC_010725.1	Prodigal:002006	CDS	1065598	1065936	.	-	0	ID=FHIPEHEJ_01018;inference=ab initio prediction:Prodigal:002006;locus_tag=FHIPEHEJ_01018;product=hypothetical protein
NC_010725.1	Prodigal:002006	CDS	1066111	1066515	.	-	0	ID=FHIPEHEJ_01019;eC_number=5.1.99.-;Name=epi;db_xref=COG:COG0346;gene=epi;inference=ab initio prediction:Prodigal:002006,similar to AA sequence:UniProtKB:Q3IZP4;locus_tag=FHIPEHEJ_01019;product=Ethylmalonyl-CoA/methylmalonyl-CoA epimerase
NC_010725.1	Prodigal:002006	CDS	1066570	1068243	.	-	0	ID=FHIPEHEJ_01020;eC_number=3.1.-.-;Name=rnj;db_xref=COG:COG0595;gene=rnj;inference=ab initio prediction:Prodigal:002006,similar to AA sequence:UniProtKB:A0QVT2;locus_tag=FHIPEHEJ_01020;product=Ribonuclease J
NC_010725.1	Prodigal:002006	CDS	1068263	1069108	.	-	0	ID=FHIPEHEJ_01021;eC_number=6.3.4.15;Name=birA;db_xref=COG:COG0340;gene=birA;inference=ab initio prediction:Prodigal:002006,similar to AA sequence:UniProtKB:P0CI75;locus_tag=FHIPEHEJ_01021;product=Bifunctional ligase/repressor BirA
NC_010725.1	Prodigal:002006	CDS	1069115	1070554	.	-	0	ID=FHIPEHEJ_01022;eC_number=7.1.1.-;Name=nuoN;db_xref=COG:COG1007;gene=nuoN;inference=ab initio prediction:Prodigal:002006,similar to AA sequence:UniProtKB:A1B479;locus_tag=FHIPEHEJ_01022;product=NADH-quinone oxidoreductase subunit N
NC_010725.1	Prodigal:002006	CDS	1070551	1072134	.	-	0	ID=FHIPEHEJ_01023;eC_number=7.1.1.-;Name=nuoM_1;db_xref=COG:COG1008;gene=nuoM_1;inference=ab initio prediction:Prodigal:002006,similar to AA sequence:UniProtKB:P0AFE8;locus_tag=FHIPEHEJ_01023;product=NADH-quinone oxidoreductase subunit M
NC_010725.1	Prodigal:002006	CDS	1072134	1074251	.	-	0	ID=FHIPEHEJ_01024;eC_number=7.1.1.-;Name=nuoL;db_xref=COG:COG1009;gene=nuoL;inference=ab initio prediction:Prodigal:002006,similar to AA sequence:UniProtKB:P9WIW1;locus_tag=FHIPEHEJ_01024;product=NADH-quinone oxidoreductase subunit L
NC_010725.1	Prodigal:002006	CDS	1074314	1074619	.	-	0	ID=FHIPEHEJ_01025;eC_number=7.1.1.-;Name=nuoK_1;db_xref=COG:COG0713;gene=nuoK_1;inference=ab initio prediction:Prodigal:002006,similar to AA sequence:UniProtKB:A1B482;locus_tag=FHIPEHEJ_01025;product=NADH-quinone oxidoreductase subunit K
NC_010725.1	Prodigal:002006	CDS	1074625	1075245	.	-	0	ID=FHIPEHEJ_01026;eC_number=7.1.1.-;Name=nuoJ;db_xref=COG:COG0839;gene=nuoJ;inference=ab initio prediction:Prodigal:002006,similar to AA sequence:UniProtKB:P0AFE0;locus_tag=FHIPEHEJ_01026;product=NADH-quinone oxidoreductase subunit J
NC_010725.1	Prodigal:002006	CDS	1075453	1075941	.	-	0	ID=FHIPEHEJ_01027;eC_number=7.1.1.-;Name=nuoI;db_xref=COG:COG1143;gene=nuoI;inference=ab initio prediction:Prodigal:002006,similar to AA sequence:UniProtKB:A1B486;locus_tag=FHIPEHEJ_01027;product=NADH-quinone oxidoreductase subunit I
NC_010725.1	Prodigal:002006	CDS	1075955	1076977	.	-	0	ID=FHIPEHEJ_01028;eC_number=7.1.1.-;Name=nuoH;db_xref=COG:COG1005;gene=nuoH;inference=ab initio prediction:Prodigal:002006,similar to AA sequence:UniProtKB:P42032;locus_tag=FHIPEHEJ_01028;product=NADH-quinone oxidoreductase subunit H
NC_010725.1	Prodigal:002006	CDS	1076990	1079056	.	-	0	ID=FHIPEHEJ_01029;eC_number=7.1.1.-;Name=nqo3;db_xref=COG:COG1034;gene=nqo3;inference=ab initio prediction:Prodigal:002006,similar to AA sequence:UniProtKB:P29915;locus_tag=FHIPEHEJ_01029;product=NADH-quinone oxidoreductase chain 3
NC_010725.1	Prodigal:002006	CDS	1079091	1080392	.	-	0	ID=FHIPEHEJ_01030;eC_number=7.1.1.-;Name=nuoF;gene=nuoF;inference=ab initio prediction:Prodigal:002006,similar to AA sequence:UniProtKB:A8GQT6;locus_tag=FHIPEHEJ_01030;product=NADH-quinone oxidoreductase subunit F
NC_010725.1	Prodigal:002006	CDS	1080403	1081641	.	-	0	ID=FHIPEHEJ_01031;inference=ab initio prediction:Prodigal:002006;locus_tag=FHIPEHEJ_01031;product=hypothetical protein
NC_010725.1	Prodigal:002006	CDS	1081661	1082851	.	-	0	ID=FHIPEHEJ_01032;eC_number=7.1.1.-;Name=nuoD;db_xref=COG:COG0649;gene=nuoD;inference=ab initio prediction:Prodigal:002006,similar to AA sequence:UniProtKB:A1B495;locus_tag=FHIPEHEJ_01032;product=NADH-quinone oxidoreductase subunit D
NC_010725.1	Prodigal:002006	CDS	1082863	1083522	.	-	0	ID=FHIPEHEJ_01033;eC_number=7.1.1.-;Name=nqo5;db_xref=COG:COG0852;gene=nqo5;inference=ab initio prediction:Prodigal:002006,similar to AA sequence:UniProtKB:P29917;locus_tag=FHIPEHEJ_01033;product=NADH-quinone oxidoreductase chain 5
NC_010725.1	Prodigal:002006	CDS	1083535	1084122	.	-	0	ID=FHIPEHEJ_01034;eC_number=7.1.1.-;Name=nuoB;db_xref=COG:COG0377;gene=nuoB;inference=ab initio prediction:Prodigal:002006,similar to AA sequence:UniProtKB:A1B497;locus_tag=FHIPEHEJ_01034;product=NADH-quinone oxidoreductase subunit B
NC_010725.1	Prodigal:002006	CDS	1084175	1084540	.	-	0	ID=FHIPEHEJ_01035;eC_number=7.1.1.-;Name=ndhC_1;gene=ndhC_1;inference=ab initio prediction:Prodigal:002006,similar to AA sequence:UniProtKB:P19045;locus_tag=FHIPEHEJ_01035;product=NAD(P)H-quinone oxidoreductase subunit 3
NC_010725.1	Aragorn:001002	tRNA	1085073	1085149	.	+	.	ID=FHIPEHEJ_01036;inference=COORDINATES:profile:Aragorn:001002;locus_tag=FHIPEHEJ_01036;product=tRNA-Asp(gtc)
NC_010725.1	Prodigal:002006	CDS	1085374	1085862	.	+	0	ID=FHIPEHEJ_01037;inference=ab initio prediction:Prodigal:002006;locus_tag=FHIPEHEJ_01037;product=hypothetical protein
NC_010725.1	Prodigal:002006	CDS	1085906	1086337	.	-	0	ID=FHIPEHEJ_01038;db_xref=COG:COG3794;inference=ab initio prediction:Prodigal:002006,similar to AA sequence:UniProtKB:P04171;locus_tag=FHIPEHEJ_01038;product=Pseudoazurin
NC_010725.1	Prodigal:002006	CDS	1086638	1090111	.	+	0	ID=FHIPEHEJ_01039;eC_number=6.3.5.5;Name=carB_1;db_xref=COG:COG0458;gene=carB_1;inference=ab initio prediction:Prodigal:002006,similar to AA sequence:UniProtKB:P00968;locus_tag=FHIPEHEJ_01039;product=Carbamoyl-phosphate synthase large chain
NC_010725.1	Prodigal:002006	CDS	1090242	1090724	.	+	0	ID=FHIPEHEJ_01040;Name=greA;db_xref=COG:COG0782;gene=greA;inference=ab initio prediction:Prodigal:002006,similar to AA sequence:UniProtKB:P0A6W5;locus_tag=FHIPEHEJ_01040;product=Transcription elongation factor GreA
NC_010725.1	Prodigal:002006	CDS	1090730	1091221	.	+	0	ID=FHIPEHEJ_01041;inference=ab initio prediction:Prodigal:002006;locus_tag=FHIPEHEJ_01041;product=hypothetical protein
NC_010725.1	Prodigal:002006	CDS	1091255	1092340	.	+	0	ID=FHIPEHEJ_01042;inference=ab initio prediction:Prodigal:002006;locus_tag=FHIPEHEJ_01042;product=hypothetical protein
NC_010725.1	Prodigal:002006	CDS	1092506	1093480	.	+	0	ID=FHIPEHEJ_01043;eC_number=1.8.1.9;Name=trxB_2;db_xref=COG:COG0492;gene=trxB_2;inference=ab initio prediction:Prodigal:002006,similar to AA sequence:UniProtKB:P0A9P4;locus_tag=FHIPEHEJ_01043;product=Thioredoxin reductase
NC_010725.1	Prodigal:002006	CDS	1093839	1094729	.	+	0	ID=FHIPEHEJ_01044;Name=dmlR_1;gene=dmlR_1;inference=ab initio prediction:Prodigal:002006,similar to AA sequence:UniProtKB:P76250;locus_tag=FHIPEHEJ_01044;product=HTH-type transcriptional regulator DmlR
NC_010725.1	Prodigal:002006	CDS	1094845	1095300	.	+	0	ID=FHIPEHEJ_01045;eC_number=4.2.1.10;Name=aroQ;db_xref=COG:COG0757;gene=aroQ;inference=ab initio prediction:Prodigal:002006,similar to AA sequence:UniProtKB:Q5SIL5;locus_tag=FHIPEHEJ_01045;product=3-dehydroquinate dehydratase
NC_010725.1	Prodigal:002006	CDS	1095319	1095795	.	+	0	ID=FHIPEHEJ_01046;Name=accB;db_xref=COG:COG0511;gene=accB;inference=ab initio prediction:Prodigal:002006,similar to AA sequence:UniProtKB:P0ABD8;locus_tag=FHIPEHEJ_01046;product=Biotin carboxyl carrier protein of acetyl-CoA carboxylase
NC_010725.1	Prodigal:002006	CDS	1095806	1097173	.	+	0	ID=FHIPEHEJ_01047;eC_number=6.3.4.14;Name=accC;db_xref=COG:COG0439;gene=accC;inference=ab initio prediction:Prodigal:002006,similar to AA sequence:UniProtKB:P43873;locus_tag=FHIPEHEJ_01047;product=Biotin carboxylase
NC_010725.1	Prodigal:002006	CDS	1097329	1097985	.	+	0	ID=FHIPEHEJ_01048;eC_number=2.3.2.6;Name=aat;db_xref=COG:COG2360;gene=aat;inference=ab initio prediction:Prodigal:002006,similar to AA sequence:UniProtKB:P0A8P1;locus_tag=FHIPEHEJ_01048;product=Leucyl/phenylalanyl-tRNA--protein transferase
NC_010725.1	Prodigal:002006	CDS	1098105	1098728	.	-	0	ID=FHIPEHEJ_01049;Name=fabR;gene=fabR;inference=ab initio prediction:Prodigal:002006,protein motif:HAMAP:MF_01190;locus_tag=FHIPEHEJ_01049;product=HTH-type transcriptional repressor FabR
NC_010725.1	Prodigal:002006	CDS	1098776	1099246	.	+	0	ID=FHIPEHEJ_01050;inference=ab initio prediction:Prodigal:002006;locus_tag=FHIPEHEJ_01050;product=hypothetical protein
NC_010725.1	Prodigal:002006	CDS	1099253	1099912	.	-	0	ID=FHIPEHEJ_01051;inference=ab initio prediction:Prodigal:002006;locus_tag=FHIPEHEJ_01051;product=hypothetical protein
NC_010725.1	Prodigal:002006	CDS	1100013	1101110	.	-	0	ID=FHIPEHEJ_01052;inference=ab initio prediction:Prodigal:002006;locus_tag=FHIPEHEJ_01052;product=hypothetical protein
NC_010725.1	Prodigal:002006	CDS	1101227	1101643	.	-	0	ID=FHIPEHEJ_01053;inference=ab initio prediction:Prodigal:002006;locus_tag=FHIPEHEJ_01053;product=hypothetical protein
NC_010725.1	Prodigal:002006	CDS	1102161	1105892	.	+	0	ID=FHIPEHEJ_01054;inference=ab initio prediction:Prodigal:002006;locus_tag=FHIPEHEJ_01054;product=hypothetical protein
NC_010725.1	Prodigal:002006	CDS	1106109	1107533	.	-	0	ID=FHIPEHEJ_01055;eC_number=2.7.-.-;Name=sasA_2;gene=sasA_2;inference=ab initio prediction:Prodigal:002006,protein motif:HAMAP:MF_01837;locus_tag=FHIPEHEJ_01055;product=Adaptive-response sensory-kinase SasA
NC_010725.1	Prodigal:002006	CDS	1107530	1108198	.	-	0	ID=FHIPEHEJ_01056;Name=basR;gene=basR;inference=ab initio prediction:Prodigal:002006,similar to AA sequence:UniProtKB:P30843;locus_tag=FHIPEHEJ_01056;product=Transcriptional regulatory protein BasR
NC_010725.1	Prodigal:002006	CDS	1108341	1109012	.	+	0	ID=FHIPEHEJ_01057;inference=ab initio prediction:Prodigal:002006;locus_tag=FHIPEHEJ_01057;product=hypothetical protein
NC_010725.1	Prodigal:002006	CDS	1109294	1109776	.	-	0	ID=FHIPEHEJ_01058;Name=mexR;db_xref=COG:COG1846;gene=mexR;inference=ab initio prediction:Prodigal:002006,similar to AA sequence:UniProtKB:P52003;locus_tag=FHIPEHEJ_01058;product=Multidrug resistance operon repressor
NC_010725.1	Prodigal:002006	CDS	1109850	1111202	.	+	0	ID=FHIPEHEJ_01059;eC_number=1.13.11.5;Name=hmgA;db_xref=COG:COG3508;gene=hmgA;inference=ab initio prediction:Prodigal:002006,similar to AA sequence:UniProtKB:Q9X4F5;locus_tag=FHIPEHEJ_01059;product=Homogentisate 1%2C2-dioxygenase
NC_010725.1	Prodigal:002006	CDS	1111377	1112708	.	+	0	ID=FHIPEHEJ_01060;Name=abaF;gene=abaF;inference=ab initio prediction:Prodigal:002006,similar to AA sequence:UniProtKB:P0DPR5;locus_tag=FHIPEHEJ_01060;product=Fosfomycin resistance protein AbaF
NC_010725.1	Prodigal:002006	CDS	1112720	1114030	.	+	0	ID=FHIPEHEJ_01061;inference=ab initio prediction:Prodigal:002006;locus_tag=FHIPEHEJ_01061;product=hypothetical protein
NC_010725.1	Prodigal:002006	CDS	1114027	1114665	.	+	0	ID=FHIPEHEJ_01062;eC_number=5.2.1.4;Name=nagL_1;gene=nagL_1;inference=ab initio prediction:Prodigal:002006,similar to AA sequence:UniProtKB:O86043;locus_tag=FHIPEHEJ_01062;product=Maleylpyruvate isomerase
NC_010725.1	Prodigal:002006	CDS	1114970	1115995	.	+	0	ID=FHIPEHEJ_01063;inference=ab initio prediction:Prodigal:002006;locus_tag=FHIPEHEJ_01063;product=hypothetical protein
NC_010725.1	Prodigal:002006	CDS	1116665	1118344	.	+	0	ID=FHIPEHEJ_01064;db_xref=COG:COG0840;inference=ab initio prediction:Prodigal:002006,similar to AA sequence:UniProtKB:Q2W4T8;locus_tag=FHIPEHEJ_01064;product=Methyl-accepting chemotaxis protein
NC_010725.1	Prodigal:002006	CDS	1118558	1118998	.	-	0	ID=FHIPEHEJ_01065;inference=ab initio prediction:Prodigal:002006;locus_tag=FHIPEHEJ_01065;product=hypothetical protein
NC_010725.1	Prodigal:002006	CDS	1119073	1119546	.	-	0	ID=FHIPEHEJ_01066;inference=ab initio prediction:Prodigal:002006;locus_tag=FHIPEHEJ_01066;product=hypothetical protein
NC_010725.1	Prodigal:002006	CDS	1119599	1119703	.	-	0	ID=FHIPEHEJ_01067;inference=ab initio prediction:Prodigal:002006;locus_tag=FHIPEHEJ_01067;product=hypothetical protein
NC_010725.1	Prodigal:002006	CDS	1119725	1120108	.	-	0	ID=FHIPEHEJ_01068;inference=ab initio prediction:Prodigal:002006;locus_tag=FHIPEHEJ_01068;product=hypothetical protein
NC_010725.1	Prodigal:002006	CDS	1120232	1120435	.	-	0	ID=FHIPEHEJ_01069;inference=ab initio prediction:Prodigal:002006;locus_tag=FHIPEHEJ_01069;product=hypothetical protein
NC_010725.1	Prodigal:002006	CDS	1120524	1121435	.	-	0	ID=FHIPEHEJ_01070;inference=ab initio prediction:Prodigal:002006;locus_tag=FHIPEHEJ_01070;product=hypothetical protein
NC_010725.1	Prodigal:002006	CDS	1121479	1121820	.	-	0	ID=FHIPEHEJ_01071;inference=ab initio prediction:Prodigal:002006;locus_tag=FHIPEHEJ_01071;product=hypothetical protein
NC_010725.1	Prodigal:002006	CDS	1121926	1122081	.	-	0	ID=FHIPEHEJ_01072;inference=ab initio prediction:Prodigal:002006;locus_tag=FHIPEHEJ_01072;product=hypothetical protein
NC_010725.1	Prodigal:002006	CDS	1122177	1123637	.	-	0	ID=FHIPEHEJ_01073;Name=malT;gene=malT;inference=ab initio prediction:Prodigal:002006,protein motif:HAMAP:MF_01247;locus_tag=FHIPEHEJ_01073;product=HTH-type transcriptional regulator MalT
NC_010725.1	Prodigal:002006	CDS	1123973	1124743	.	-	0	ID=FHIPEHEJ_01074;inference=ab initio prediction:Prodigal:002006;locus_tag=FHIPEHEJ_01074;product=hypothetical protein
NC_010725.1	Prodigal:002006	CDS	1124740	1125654	.	-	0	ID=FHIPEHEJ_01075;eC_number=3.1.1.17;Name=gnl_2;gene=gnl_2;inference=ab initio prediction:Prodigal:002006,similar to AA sequence:UniProtKB:Q01578;locus_tag=FHIPEHEJ_01075;product=Gluconolactonase
NC_010725.1	Prodigal:002006	CDS	1125659	1126123	.	-	0	ID=FHIPEHEJ_01076;inference=ab initio prediction:Prodigal:002006;locus_tag=FHIPEHEJ_01076;product=hypothetical protein
NC_010725.1	Prodigal:002006	CDS	1126120	1126602	.	-	0	ID=FHIPEHEJ_01077;inference=ab initio prediction:Prodigal:002006;locus_tag=FHIPEHEJ_01077;product=hypothetical protein
NC_010725.1	Prodigal:002006	CDS	1126760	1128340	.	+	0	ID=FHIPEHEJ_01078;eC_number=1.1.3.-;Name=livQ;gene=livQ;inference=ab initio prediction:Prodigal:002006,similar to AA sequence:UniProtKB:Q2MF66;locus_tag=FHIPEHEJ_01078;product=6'''-hydroxyparomomycin C oxidase
NC_010725.1	Prodigal:002006	CDS	1128449	1128937	.	-	0	ID=FHIPEHEJ_01079;Name=ypmQ;db_xref=COG:COG1999;gene=ypmQ;inference=ab initio prediction:Prodigal:002006,similar to AA sequence:UniProtKB:P54178;locus_tag=FHIPEHEJ_01079;product=SCO1 protein
NC_010725.1	Prodigal:002006	CDS	1129038	1130156	.	-	0	ID=FHIPEHEJ_01080;eC_number=3.1.26.11;Name=rbn_1;gene=rbn_1;inference=ab initio prediction:Prodigal:002006,protein motif:HAMAP:MF_01818;locus_tag=FHIPEHEJ_01080;product=Ribonuclease BN
NC_010725.1	Prodigal:002006	CDS	1130449	1131699	.	-	0	ID=FHIPEHEJ_01081;inference=ab initio prediction:Prodigal:002006;locus_tag=FHIPEHEJ_01081;product=hypothetical protein
NC_010725.1	Prodigal:002006	CDS	1131705	1132319	.	-	0	ID=FHIPEHEJ_01082;inference=ab initio prediction:Prodigal:002006;locus_tag=FHIPEHEJ_01082;product=hypothetical protein
NC_010725.1	Prodigal:002006	CDS	1132316	1134145	.	-	0	ID=FHIPEHEJ_01083;inference=ab initio prediction:Prodigal:002006;locus_tag=FHIPEHEJ_01083;product=hypothetical protein
NC_010725.1	Prodigal:002006	CDS	1134133	1141614	.	-	0	ID=FHIPEHEJ_01084;inference=ab initio prediction:Prodigal:002006;locus_tag=FHIPEHEJ_01084;product=hypothetical protein
NC_010725.1	Prodigal:002006	CDS	1142235	1143647	.	+	0	ID=FHIPEHEJ_01085;inference=ab initio prediction:Prodigal:002006;locus_tag=FHIPEHEJ_01085;product=hypothetical protein
NC_010725.1	Prodigal:002006	CDS	1143680	1144612	.	-	0	ID=FHIPEHEJ_01086;Name=dmlR_2;gene=dmlR_2;inference=ab initio prediction:Prodigal:002006,similar to AA sequence:UniProtKB:P76250;locus_tag=FHIPEHEJ_01086;product=HTH-type transcriptional regulator DmlR
NC_010725.1	Prodigal:002006	CDS	1144770	1146020	.	+	0	ID=FHIPEHEJ_01087;inference=ab initio prediction:Prodigal:002006;locus_tag=FHIPEHEJ_01087;product=hypothetical protein
NC_010725.1	Prodigal:002006	CDS	1146067	1146906	.	+	0	ID=FHIPEHEJ_01088;eC_number=3.5.3.26;Name=allE;db_xref=COG:COG3257;gene=allE;inference=ab initio prediction:Prodigal:002006,similar to AA sequence:UniProtKB:P75713;locus_tag=FHIPEHEJ_01088;product=(S)-ureidoglycine aminohydrolase
NC_010725.1	Prodigal:002006	CDS	1146903	1147400	.	+	0	ID=FHIPEHEJ_01089;eC_number=4.3.2.3;Name=allA_1;db_xref=COG:COG3194;gene=allA_1;inference=ab initio prediction:Prodigal:002006,similar to AA sequence:UniProtKB:P59285;locus_tag=FHIPEHEJ_01089;product=Ureidoglycolate lyase
NC_010725.1	Prodigal:002006	CDS	1147524	1148165	.	+	0	ID=FHIPEHEJ_01090;Name=rutR;db_xref=COG:COG1309;gene=rutR;inference=ab initio prediction:Prodigal:002006,similar to AA sequence:UniProtKB:P0ACU2;locus_tag=FHIPEHEJ_01090;product=HTH-type transcriptional regulator RutR
NC_010725.1	Prodigal:002006	CDS	1148380	1149510	.	+	0	ID=FHIPEHEJ_01091;eC_number=1.14.99.46;Name=rutA;db_xref=COG:COG2141;gene=rutA;inference=ab initio prediction:Prodigal:002006,similar to AA sequence:UniProtKB:P75898;locus_tag=FHIPEHEJ_01091;product=Pyrimidine monooxygenase RutA
NC_010725.1	Prodigal:002006	CDS	1149510	1150253	.	+	0	ID=FHIPEHEJ_01092;eC_number=3.5.1.110;Name=rutB_1;db_xref=COG:COG1335;gene=rutB_1;inference=ab initio prediction:Prodigal:002006,similar to AA sequence:UniProtKB:P75897;locus_tag=FHIPEHEJ_01092;product=Peroxyureidoacrylate/ureidoacrylate amidohydrolase RutB
NC_010725.1	Prodigal:002006	CDS	1150266	1150658	.	+	0	ID=FHIPEHEJ_01093;eC_number=1.-.-.-;Name=rutC;db_xref=COG:COG0251;gene=rutC;inference=ab initio prediction:Prodigal:002006,similar to AA sequence:UniProtKB:P0AFQ5;locus_tag=FHIPEHEJ_01093;product=Putative aminoacrylate peracid reductase RutC
NC_010725.1	Prodigal:002006	CDS	1150663	1151445	.	+	0	ID=FHIPEHEJ_01094;eC_number=3.5.1.-;Name=rutD;gene=rutD;inference=ab initio prediction:Prodigal:002006,similar to AA sequence:UniProtKB:B6I985;locus_tag=FHIPEHEJ_01094;product=Putative aminoacrylate hydrolase RutD
NC_010725.1	Prodigal:002006	CDS	1151476	1152084	.	+	0	ID=FHIPEHEJ_01095;eC_number=1.5.1.42;Name=rutF_1;gene=rutF_1;inference=ab initio prediction:Prodigal:002006,protein motif:HAMAP:MF_00833;locus_tag=FHIPEHEJ_01095;product=FMN reductase (NADH) RutF
NC_010725.1	Prodigal:002006	CDS	1152088	1152606	.	+	0	ID=FHIPEHEJ_01096;eC_number=4.3.2.3;Name=allA_2;gene=allA_2;inference=ab initio prediction:Prodigal:002006,protein motif:HAMAP:MF_00616;locus_tag=FHIPEHEJ_01096;product=Ureidoglycolate lyase
NC_010725.1	Prodigal:002006	CDS	1152759	1153628	.	+	0	ID=FHIPEHEJ_01097;eC_number=7.6.2.8;Name=btuD_2;gene=btuD_2;inference=ab initio prediction:Prodigal:002006,protein motif:HAMAP:MF_01005;locus_tag=FHIPEHEJ_01097;product=Vitamin B12 import ATP-binding protein BtuD
NC_010725.1	Prodigal:002006	CDS	1153666	1154535	.	+	0	ID=FHIPEHEJ_01098;inference=ab initio prediction:Prodigal:002006;locus_tag=FHIPEHEJ_01098;product=hypothetical protein
NC_010725.1	Prodigal:002006	CDS	1154532	1155497	.	+	0	ID=FHIPEHEJ_01099;inference=ab initio prediction:Prodigal:002006;locus_tag=FHIPEHEJ_01099;product=hypothetical protein
NC_010725.1	Prodigal:002006	CDS	1155563	1156567	.	+	0	ID=FHIPEHEJ_01100;inference=ab initio prediction:Prodigal:002006;locus_tag=FHIPEHEJ_01100;product=hypothetical protein
NC_010725.1	Prodigal:002006	CDS	1156709	1157524	.	+	0	ID=FHIPEHEJ_01101;eC_number=1.17.5.2;Name=cdhB_1;gene=cdhB_1;inference=ab initio prediction:Prodigal:002006,similar to AA sequence:UniProtKB:D7REY4;locus_tag=FHIPEHEJ_01101;product=Caffeine dehydrogenase subunit beta
NC_010725.1	Prodigal:002006	CDS	1157521	1160307	.	+	0	ID=FHIPEHEJ_01102;eC_number=1.17.1.4;Name=xdhA;db_xref=COG:COG1529;gene=xdhA;inference=ab initio prediction:Prodigal:002006,similar to AA sequence:UniProtKB:Q46799;locus_tag=FHIPEHEJ_01102;product=Putative xanthine dehydrogenase molybdenum-binding subunit XdhA
NC_010725.1	Prodigal:002006	CDS	1160304	1161677	.	+	0	ID=FHIPEHEJ_01103;eC_number=3.5.4.3;Name=guaD_1;db_xref=COG:COG0402;gene=guaD_1;inference=ab initio prediction:Prodigal:002006,similar to AA sequence:UniProtKB:P76641;locus_tag=FHIPEHEJ_01103;product=Guanine deaminase
NC_010725.1	Prodigal:002006	CDS	1161691	1162614	.	-	0	ID=FHIPEHEJ_01104;Name=yhaJ;gene=yhaJ;inference=ab initio prediction:Prodigal:002006,similar to AA sequence:UniProtKB:P67661;locus_tag=FHIPEHEJ_01104;product=HTH-type transcriptional regulator YhaJ
NC_010725.1	Prodigal:002006	CDS	1162795	1163025	.	-	0	ID=FHIPEHEJ_01105;inference=ab initio prediction:Prodigal:002006;locus_tag=FHIPEHEJ_01105;product=hypothetical protein
NC_010725.1	Prodigal:002006	CDS	1163263	1163511	.	-	0	ID=FHIPEHEJ_01106;inference=ab initio prediction:Prodigal:002006;locus_tag=FHIPEHEJ_01106;product=hypothetical protein
NC_010725.1	Prodigal:002006	CDS	1163806	1165176	.	-	0	ID=FHIPEHEJ_01107;eC_number=3.5.4.11;Name=codAch2;db_xref=COG:COG0402;gene=codAch2;inference=ab initio prediction:Prodigal:002006,similar to AA sequence:UniProtKB:B9J8S0;locus_tag=FHIPEHEJ_01107;product=Pterin deaminase
NC_010725.1	Prodigal:002006	CDS	1165224	1166129	.	-	0	ID=FHIPEHEJ_01108;Name=hdfR_1;gene=hdfR_1;inference=ab initio prediction:Prodigal:002006,protein motif:HAMAP:MF_01233;locus_tag=FHIPEHEJ_01108;product=HTH-type transcriptional regulator HdfR
NC_010725.1	Prodigal:002006	CDS	1166465	1167451	.	+	0	ID=FHIPEHEJ_01109;inference=ab initio prediction:Prodigal:002006;locus_tag=FHIPEHEJ_01109;product=hypothetical protein
NC_010725.1	Prodigal:002006	CDS	1167457	1168356	.	+	0	ID=FHIPEHEJ_01110;eC_number=3.6.3.-;Name=ssuB_1;db_xref=COG:COG1116;gene=ssuB_1;inference=ab initio prediction:Prodigal:002006,similar to AA sequence:UniProtKB:P97027;locus_tag=FHIPEHEJ_01110;product=Aliphatic sulfonates import ATP-binding protein SsuB
NC_010725.1	Prodigal:002006	CDS	1168353	1169147	.	+	0	ID=FHIPEHEJ_01111;Name=ribX;gene=ribX;inference=ab initio prediction:Prodigal:002006,similar to AA sequence:UniProtKB:A9WGD1;locus_tag=FHIPEHEJ_01111;product=Riboflavin transport system permease protein RibX
NC_010725.1	Prodigal:002006	CDS	1169214	1170287	.	+	0	ID=FHIPEHEJ_01112;eC_number=1.14.13.178;Name=ndmA;gene=ndmA;inference=ab initio prediction:Prodigal:002006,similar to AA sequence:UniProtKB:H9N289;locus_tag=FHIPEHEJ_01112;product=Methylxanthine N1-demethylase NdmA
NC_010725.1	Prodigal:002006	CDS	1170287	1171255	.	+	0	ID=FHIPEHEJ_01113;Name=ribY;db_xref=COG:COG0715;gene=ribY;inference=ab initio prediction:Prodigal:002006,similar to AA sequence:UniProtKB:A9WGD2;locus_tag=FHIPEHEJ_01113;product=Riboflavin-binding protein RibY
NC_010725.1	Prodigal:002006	CDS	1171268	1172239	.	+	0	ID=FHIPEHEJ_01114;eC_number=1.14.11.52;Name=vldW_1;gene=vldW_1;inference=ab initio prediction:Prodigal:002006,similar to AA sequence:UniProtKB:Q15JG7;locus_tag=FHIPEHEJ_01114;product=Validamycin A dioxygenase
NC_010725.1	Prodigal:002006	CDS	1172241	1173611	.	+	0	ID=FHIPEHEJ_01115;inference=ab initio prediction:Prodigal:002006;locus_tag=FHIPEHEJ_01115;product=hypothetical protein
NC_010725.1	Prodigal:002006	CDS	1173617	1174204	.	+	0	ID=FHIPEHEJ_01116;eC_number=1.7.1.17;Name=azoR_1;gene=azoR_1;inference=ab initio prediction:Prodigal:002006,protein motif:HAMAP:MF_01216;locus_tag=FHIPEHEJ_01116;product=FMN-dependent NADH-azoreductase
NC_010725.1	Prodigal:002006	CDS	1174244	1175800	.	+	0	ID=FHIPEHEJ_01117;eC_number=6.2.1.-;Name=sauT_1;db_xref=COG:COG0318;gene=sauT_1;inference=ab initio prediction:Prodigal:002006,similar to AA sequence:UniProtKB:Q0K844;locus_tag=FHIPEHEJ_01117;product=putative sulfoacetate--CoA ligase
NC_010725.1	Prodigal:002006	CDS	1175800	1176618	.	+	0	ID=FHIPEHEJ_01118;eC_number=3.5.2.10;Name=crnA_1;gene=crnA_1;inference=ab initio prediction:Prodigal:002006,similar to AA sequence:UniProtKB:P83772;locus_tag=FHIPEHEJ_01118;product=Creatinine amidohydrolase
NC_010725.1	Prodigal:002006	CDS	1176608	1178260	.	+	0	ID=FHIPEHEJ_01119;eC_number=3.1.1.84;Name=cocE;gene=cocE;inference=ab initio prediction:Prodigal:002006,similar to AA sequence:UniProtKB:Q9L9D7;locus_tag=FHIPEHEJ_01119;product=Cocaine esterase
NC_010725.1	Prodigal:002006	CDS	1178347	1178553	.	+	0	ID=FHIPEHEJ_01120;inference=ab initio prediction:Prodigal:002006;locus_tag=FHIPEHEJ_01120;product=hypothetical protein
NC_010725.1	Prodigal:002006	CDS	1178625	1178894	.	+	0	ID=FHIPEHEJ_01121;inference=ab initio prediction:Prodigal:002006;locus_tag=FHIPEHEJ_01121;product=hypothetical protein
NC_010725.1	Prodigal:002006	CDS	1178965	1180038	.	-	0	ID=FHIPEHEJ_01122;inference=ab initio prediction:Prodigal:002006,similar to AA sequence:UniProtKB:Q2YKI6;locus_tag=FHIPEHEJ_01122;product=Purine-binding protein
NC_010725.1	Prodigal:002006	CDS	1180164	1180307	.	-	0	ID=FHIPEHEJ_01123;inference=ab initio prediction:Prodigal:002006;locus_tag=FHIPEHEJ_01123;product=hypothetical protein
NC_010725.1	Prodigal:002006	CDS	1180476	1180754	.	+	0	ID=FHIPEHEJ_01124;inference=ab initio prediction:Prodigal:002006;locus_tag=FHIPEHEJ_01124;product=hypothetical protein
NC_010725.1	Prodigal:002006	CDS	1180992	1182233	.	-	0	ID=FHIPEHEJ_01125;eC_number=1.14.13.209;Name=sdgC;gene=sdgC;inference=ab initio prediction:Prodigal:002006,similar to AA sequence:UniProtKB:Q7X281;locus_tag=FHIPEHEJ_01125;product=Salicyloyl-CoA 5-hydroxylase
NC_010725.1	Prodigal:002006	CDS	1182843	1184405	.	-	0	ID=FHIPEHEJ_01126;eC_number=7.5.2.7;Name=rbsA_1;db_xref=COG:COG1129;gene=rbsA_1;inference=ab initio prediction:Prodigal:002006,similar to AA sequence:UniProtKB:P04983;locus_tag=FHIPEHEJ_01126;product=Ribose import ATP-binding protein RbsA
NC_010725.1	Prodigal:002006	CDS	1184413	1185132	.	-	0	ID=FHIPEHEJ_01127;eC_number=3.5.1.110;Name=rutB_2;db_xref=COG:COG1335;gene=rutB_2;inference=ab initio prediction:Prodigal:002006,similar to AA sequence:UniProtKB:P75897;locus_tag=FHIPEHEJ_01127;product=Peroxyureidoacrylate/ureidoacrylate amidohydrolase RutB
NC_010725.1	Prodigal:002006	CDS	1185377	1185787	.	+	0	ID=FHIPEHEJ_01128;inference=ab initio prediction:Prodigal:002006;locus_tag=FHIPEHEJ_01128;product=hypothetical protein
NC_010725.1	Prodigal:002006	CDS	1185796	1186824	.	-	0	ID=FHIPEHEJ_01129;eC_number=3.5.1.49;Name=amiF_1;db_xref=COG:COG0388;gene=amiF_1;inference=ab initio prediction:Prodigal:002006,similar to AA sequence:UniProtKB:P59701;locus_tag=FHIPEHEJ_01129;product=Formamidase
NC_010725.1	Prodigal:002006	CDS	1186834	1187754	.	-	0	ID=FHIPEHEJ_01130;Name=rfuD;db_xref=COG:COG1079;gene=rfuD;inference=ab initio prediction:Prodigal:002006,similar to AA sequence:UniProtKB:O83324;locus_tag=FHIPEHEJ_01130;product=putative riboflavin import permease protein RfuD
NC_010725.1	Prodigal:002006	CDS	1187777	1188925	.	-	0	ID=FHIPEHEJ_01131;inference=ab initio prediction:Prodigal:002006;locus_tag=FHIPEHEJ_01131;product=hypothetical protein
NC_010725.1	Prodigal:002006	CDS	1189039	1190193	.	-	0	ID=FHIPEHEJ_01132;inference=ab initio prediction:Prodigal:002006,similar to AA sequence:UniProtKB:Q2YKI6;locus_tag=FHIPEHEJ_01132;product=Purine-binding protein
NC_010725.1	Prodigal:002006	CDS	1190345	1191271	.	-	0	ID=FHIPEHEJ_01133;inference=ab initio prediction:Prodigal:002006;locus_tag=FHIPEHEJ_01133;product=hypothetical protein
NC_010725.1	Prodigal:002006	CDS	1191276	1192370	.	-	0	ID=FHIPEHEJ_01134;inference=ab initio prediction:Prodigal:002006;locus_tag=FHIPEHEJ_01134;product=hypothetical protein
NC_010725.1	Prodigal:002006	CDS	1192430	1194034	.	-	0	ID=FHIPEHEJ_01135;eC_number=7.5.2.11;Name=mglA;db_xref=COG:COG1129;gene=mglA;inference=ab initio prediction:Prodigal:002006,similar to AA sequence:UniProtKB:P0AAG8;locus_tag=FHIPEHEJ_01135;product=Galactose/methyl galactoside import ATP-binding protein MglA
NC_010725.1	Prodigal:002006	CDS	1194034	1195398	.	-	0	ID=FHIPEHEJ_01136;eC_number=3.5.4.32;db_xref=COG:COG0402;inference=ab initio prediction:Prodigal:002006,similar to AA sequence:UniProtKB:Q9I6Z0;locus_tag=FHIPEHEJ_01136;product=8-oxoguanine deaminase
NC_010725.1	Prodigal:002006	CDS	1195424	1196419	.	-	0	ID=FHIPEHEJ_01137;inference=ab initio prediction:Prodigal:002006;locus_tag=FHIPEHEJ_01137;product=hypothetical protein
NC_010725.1	Prodigal:002006	CDS	1196944	1197624	.	+	0	ID=FHIPEHEJ_01138;eC_number=3.5.1.110;Name=rutB_3;db_xref=COG:COG1335;gene=rutB_3;inference=ab initio prediction:Prodigal:002006,similar to AA sequence:UniProtKB:P75897;locus_tag=FHIPEHEJ_01138;product=Peroxyureidoacrylate/ureidoacrylate amidohydrolase RutB
NC_010725.1	Prodigal:002006	CDS	1197714	1197917	.	+	0	ID=FHIPEHEJ_01139;inference=ab initio prediction:Prodigal:002006;locus_tag=FHIPEHEJ_01139;product=hypothetical protein
NC_010725.1	Prodigal:002006	CDS	1197914	1199329	.	+	0	ID=FHIPEHEJ_01140;eC_number=3.5.1.131;Name=atzE;gene=atzE;inference=ab initio prediction:Prodigal:002006,similar to AA sequence:UniProtKB:Q936X3;locus_tag=FHIPEHEJ_01140;product=1-carboxybiuret hydrolase subunit AtzE
NC_010725.1	Prodigal:002006	CDS	1199326	1199733	.	+	0	ID=FHIPEHEJ_01141;inference=ab initio prediction:Prodigal:002006;locus_tag=FHIPEHEJ_01141;product=hypothetical protein
NC_010725.1	Prodigal:002006	CDS	1199824	1201221	.	-	0	ID=FHIPEHEJ_01142;Name=uacT;db_xref=COG:COG2233;gene=uacT;inference=ab initio prediction:Prodigal:002006,similar to AA sequence:UniProtKB:Q46821;locus_tag=FHIPEHEJ_01142;product=Uric acid transporter UacT
NC_010725.1	Prodigal:002006	CDS	1202154	1202885	.	-	0	ID=FHIPEHEJ_01143;inference=ab initio prediction:Prodigal:002006;locus_tag=FHIPEHEJ_01143;product=hypothetical protein
NC_010725.1	Prodigal:002006	CDS	1203153	1206161	.	-	0	ID=FHIPEHEJ_01144;inference=ab initio prediction:Prodigal:002006;locus_tag=FHIPEHEJ_01144;product=hypothetical protein
NC_010725.1	Prodigal:002006	CDS	1206510	1208990	.	+	0	ID=FHIPEHEJ_01145;eC_number=2.7.13.3;Name=rcsC_18;gene=rcsC_18;inference=ab initio prediction:Prodigal:002006,protein motif:HAMAP:MF_00979;locus_tag=FHIPEHEJ_01145;product=Sensor histidine kinase RcsC
NC_010725.1	Prodigal:002006	CDS	1209240	1210298	.	+	0	ID=FHIPEHEJ_01146;inference=ab initio prediction:Prodigal:002006;locus_tag=FHIPEHEJ_01146;product=hypothetical protein
NC_010725.1	Prodigal:002006	CDS	1210480	1210941	.	+	0	ID=FHIPEHEJ_01147;Name=ureE_2;gene=ureE_2;inference=ab initio prediction:Prodigal:002006,similar to AA sequence:UniProtKB:Q7A429;locus_tag=FHIPEHEJ_01147;product=Urease accessory protein UreE
NC_010725.1	Prodigal:002006	CDS	1210947	1211627	.	+	0	ID=FHIPEHEJ_01148;Name=ureF_1;gene=ureF_1;inference=ab initio prediction:Prodigal:002006,protein motif:HAMAP:MF_01385;locus_tag=FHIPEHEJ_01148;product=Urease accessory protein UreF
NC_010725.1	Prodigal:002006	CDS	1211641	1212336	.	+	0	ID=FHIPEHEJ_01149;eC_number=3.5.1.5;Name=ureA_1;db_xref=COG:COG0831;gene=ureA_1;inference=ab initio prediction:Prodigal:002006,similar to AA sequence:UniProtKB:P14916;locus_tag=FHIPEHEJ_01149;product=Urease subunit alpha
NC_010725.1	Prodigal:002006	CDS	1212353	1214065	.	+	0	ID=FHIPEHEJ_01150;eC_number=3.5.1.5;Name=ureC_1;gene=ureC_1;inference=ab initio prediction:Prodigal:002006,similar to AA sequence:UniProtKB:Q07397;locus_tag=FHIPEHEJ_01150;product=Urease subunit alpha
NC_010725.1	Prodigal:002006	CDS	1214062	1214712	.	+	0	ID=FHIPEHEJ_01151;Name=ureG_1;db_xref=COG:COG0378;gene=ureG_1;inference=ab initio prediction:Prodigal:002006,similar to AA sequence:UniProtKB:Q09066;locus_tag=FHIPEHEJ_01151;product=Urease accessory protein UreG
NC_010725.1	Prodigal:002006	CDS	1214712	1215596	.	+	0	ID=FHIPEHEJ_01152;Name=ureD_1;gene=ureD_1;inference=ab initio prediction:Prodigal:002006,protein motif:HAMAP:MF_01384;locus_tag=FHIPEHEJ_01152;product=Urease accessory protein UreD
NC_010725.1	Prodigal:002006	CDS	1215785	1217026	.	+	0	ID=FHIPEHEJ_01153;Name=amiC_1;gene=amiC_1;inference=ab initio prediction:Prodigal:002006,similar to AA sequence:UniProtKB:P27017;locus_tag=FHIPEHEJ_01153;product=Aliphatic amidase expression-regulating protein
NC_010725.1	Prodigal:002006	CDS	1217103	1218260	.	-	0	ID=FHIPEHEJ_01154;inference=ab initio prediction:Prodigal:002006;locus_tag=FHIPEHEJ_01154;product=hypothetical protein
NC_010725.1	Prodigal:002006	CDS	1218260	1220470	.	-	0	ID=FHIPEHEJ_01155;Name=cntO_2;db_xref=COG:COG1629;gene=cntO_2;inference=ab initio prediction:Prodigal:002006,similar to AA sequence:UniProtKB:Q9HUX3;locus_tag=FHIPEHEJ_01155;product=Metal-pseudopaline receptor CntO
NC_010725.1	Prodigal:002006	CDS	1221109	1222314	.	+	0	ID=FHIPEHEJ_01156;inference=ab initio prediction:Prodigal:002006;locus_tag=FHIPEHEJ_01156;product=hypothetical protein
NC_010725.1	Prodigal:002006	CDS	1222449	1222817	.	-	0	ID=FHIPEHEJ_01157;inference=ab initio prediction:Prodigal:002006;locus_tag=FHIPEHEJ_01157;product=hypothetical protein
NC_010725.1	Prodigal:002006	CDS	1222850	1223293	.	-	0	ID=FHIPEHEJ_01158;inference=ab initio prediction:Prodigal:002006;locus_tag=FHIPEHEJ_01158;product=hypothetical protein
NC_010725.1	Prodigal:002006	CDS	1223560	1224009	.	+	0	ID=FHIPEHEJ_01159;eC_number=2.7.13.3;Name=fixL_1;gene=fixL_1;inference=ab initio prediction:Prodigal:002006,similar to AA sequence:UniProtKB:P10955;locus_tag=FHIPEHEJ_01159;product=Sensor protein FixL
NC_010725.1	Prodigal:002006	CDS	1224112	1225362	.	+	0	ID=FHIPEHEJ_01160;eC_number=2.8.3.16;Name=frc_1;db_xref=COG:COG1804;gene=frc_1;inference=ab initio prediction:Prodigal:002006,similar to AA sequence:UniProtKB:P69902;locus_tag=FHIPEHEJ_01160;product=Formyl-CoA:oxalate CoA-transferase
NC_010725.1	Prodigal:002006	CDS	1225611	1226825	.	+	0	ID=FHIPEHEJ_01161;eC_number=1.1.1.205;Name=IMPDH_1;gene=IMPDH_1;inference=ab initio prediction:Prodigal:002006,protein motif:HAMAP:MF_01964;locus_tag=FHIPEHEJ_01161;product=Inosine-5'-monophosphate dehydrogenase
NC_010725.1	Prodigal:002006	CDS	1226887	1227606	.	-	0	ID=FHIPEHEJ_01162;inference=ab initio prediction:Prodigal:002006;locus_tag=FHIPEHEJ_01162;product=hypothetical protein
NC_010725.1	Prodigal:002006	CDS	1227868	1229622	.	-	0	ID=FHIPEHEJ_01163;eC_number=4.1.1.8;Name=oxc;db_xref=COG:COG0028;gene=oxc;inference=ab initio prediction:Prodigal:002006,similar to AA sequence:UniProtKB:P40149;locus_tag=FHIPEHEJ_01163;product=Oxalyl-CoA decarboxylase
NC_010725.1	Prodigal:002006	CDS	1230040	1231365	.	-	0	ID=FHIPEHEJ_01164;Name=oxlT_2;gene=oxlT_2;inference=ab initio prediction:Prodigal:002006,similar to AA sequence:UniProtKB:Q51330;locus_tag=FHIPEHEJ_01164;product=Oxalate:formate antiporter
NC_010725.1	Prodigal:002006	CDS	1231635	1232960	.	-	0	ID=FHIPEHEJ_01165;Name=oxlT_3;gene=oxlT_3;inference=ab initio prediction:Prodigal:002006,similar to AA sequence:UniProtKB:Q51330;locus_tag=FHIPEHEJ_01165;product=Oxalate:formate antiporter
NC_010725.1	Prodigal:002006	CDS	1233389	1233808	.	+	0	ID=FHIPEHEJ_01166;inference=ab initio prediction:Prodigal:002006;locus_tag=FHIPEHEJ_01166;product=hypothetical protein
NC_010725.1	Prodigal:002006	CDS	1233960	1234253	.	+	0	ID=FHIPEHEJ_01167;inference=ab initio prediction:Prodigal:002006;locus_tag=FHIPEHEJ_01167;product=hypothetical protein
NC_010725.1	Prodigal:002006	CDS	1234278	1236146	.	+	0	ID=FHIPEHEJ_01168;inference=ab initio prediction:Prodigal:002006;locus_tag=FHIPEHEJ_01168;product=hypothetical protein
NC_010725.1	Prodigal:002006	CDS	1236254	1236532	.	+	0	ID=FHIPEHEJ_01169;inference=ab initio prediction:Prodigal:002006;locus_tag=FHIPEHEJ_01169;product=hypothetical protein
NC_010725.1	Prodigal:002006	CDS	1236514	1236726	.	-	0	ID=FHIPEHEJ_01170;inference=ab initio prediction:Prodigal:002006;locus_tag=FHIPEHEJ_01170;product=hypothetical protein
NC_010725.1	Prodigal:002006	CDS	1236864	1238153	.	-	0	ID=FHIPEHEJ_01171;eC_number=2.8.3.16;Name=frc_2;db_xref=COG:COG1804;gene=frc_2;inference=ab initio prediction:Prodigal:002006,similar to AA sequence:UniProtKB:P69902;locus_tag=FHIPEHEJ_01171;product=Formyl-CoA:oxalate CoA-transferase
NC_010725.1	Prodigal:002006	CDS	1238537	1239220	.	+	0	ID=FHIPEHEJ_01172;Name=rspR_2;db_xref=COG:COG1802;gene=rspR_2;inference=ab initio prediction:Prodigal:002006,similar to AA sequence:UniProtKB:P0ACM2;locus_tag=FHIPEHEJ_01172;product=HTH-type transcriptional repressor RspR
NC_010725.1	Prodigal:002006	CDS	1239367	1240494	.	-	0	ID=FHIPEHEJ_01173;eC_number=3.6.-.-;Name=yjiA_1;db_xref=COG:COG0523;gene=yjiA_1;inference=ab initio prediction:Prodigal:002006,similar to AA sequence:UniProtKB:P24203;locus_tag=FHIPEHEJ_01173;product=P-loop guanosine triphosphatase YjiA
NC_010725.1	Prodigal:002006	CDS	1240781	1242280	.	-	0	ID=FHIPEHEJ_01174;inference=ab initio prediction:Prodigal:002006;locus_tag=FHIPEHEJ_01174;product=hypothetical protein
NC_010725.1	Prodigal:002006	CDS	1242541	1243173	.	+	0	ID=FHIPEHEJ_01175;eC_number=4.3.99.3;Name=queE;gene=queE;inference=ab initio prediction:Prodigal:002006,similar to AA sequence:UniProtKB:A0A0H3KB22;locus_tag=FHIPEHEJ_01175;product=7-carboxy-7-deazaguanine synthase
NC_010725.1	Prodigal:002006	CDS	1243285	1243641	.	+	0	ID=FHIPEHEJ_01176;eC_number=4.1.2.50;Name=queD;db_xref=COG:COG0720;gene=queD;inference=ab initio prediction:Prodigal:002006,similar to AA sequence:UniProtKB:P65870;locus_tag=FHIPEHEJ_01176;product=6-carboxy-5%2C6%2C7%2C8-tetrahydropterin synthase
NC_010725.1	Prodigal:002006	CDS	1243644	1244363	.	+	0	ID=FHIPEHEJ_01177;eC_number=6.3.4.20;Name=queC_1;db_xref=COG:COG0603;gene=queC_1;inference=ab initio prediction:Prodigal:002006,similar to AA sequence:UniProtKB:O31675;locus_tag=FHIPEHEJ_01177;product=7-cyano-7-deazaguanine synthase
NC_010725.1	Prodigal:002006	CDS	1244388	1245125	.	+	0	ID=FHIPEHEJ_01178;eC_number=3.5.1.103;Name=mshB;gene=mshB;inference=ab initio prediction:Prodigal:002006,protein motif:HAMAP:MF_01696;locus_tag=FHIPEHEJ_01178;product=1D-myo-inositol 2-acetamido-2-deoxy-alpha-D-glucopyranoside deacetylase
NC_010725.1	Prodigal:002006	CDS	1245228	1246091	.	+	0	ID=FHIPEHEJ_01179;inference=ab initio prediction:Prodigal:002006;locus_tag=FHIPEHEJ_01179;product=hypothetical protein
NC_010725.1	Prodigal:002006	CDS	1246111	1246326	.	-	0	ID=FHIPEHEJ_01180;inference=ab initio prediction:Prodigal:002006;locus_tag=FHIPEHEJ_01180;product=hypothetical protein
NC_010725.1	Prodigal:002006	CDS	1246683	1246865	.	+	0	ID=FHIPEHEJ_01181;inference=ab initio prediction:Prodigal:002006;locus_tag=FHIPEHEJ_01181;product=hypothetical protein
NC_010725.1	Prodigal:002006	CDS	1246866	1247093	.	+	0	ID=FHIPEHEJ_01182;inference=ab initio prediction:Prodigal:002006;locus_tag=FHIPEHEJ_01182;product=hypothetical protein
NC_010725.1	Prodigal:002006	CDS	1247157	1247474	.	+	0	ID=FHIPEHEJ_01183;inference=ab initio prediction:Prodigal:002006;locus_tag=FHIPEHEJ_01183;product=hypothetical protein
NC_010725.1	Prodigal:002006	CDS	1247504	1247794	.	+	0	ID=FHIPEHEJ_01184;inference=ab initio prediction:Prodigal:002006;locus_tag=FHIPEHEJ_01184;product=hypothetical protein
NC_010725.1	Prodigal:002006	CDS	1247868	1248080	.	-	0	ID=FHIPEHEJ_01185;inference=ab initio prediction:Prodigal:002006;locus_tag=FHIPEHEJ_01185;product=hypothetical protein
NC_010725.1	Prodigal:002006	CDS	1248237	1249310	.	-	0	ID=FHIPEHEJ_01186;eC_number=2.4.1.227;Name=murG_1;gene=murG_1;inference=ab initio prediction:Prodigal:002006,protein motif:HAMAP:MF_00033;locus_tag=FHIPEHEJ_01186;product=UDP-N-acetylglucosamine--N-acetylmuramyl-(pentapeptide) pyrophosphoryl-undecaprenol N-acetylglucosamine transferase
NC_010725.1	Prodigal:002006	CDS	1249350	1250468	.	-	0	ID=FHIPEHEJ_01187;inference=ab initio prediction:Prodigal:002006;locus_tag=FHIPEHEJ_01187;product=hypothetical protein
NC_010725.1	Prodigal:002006	CDS	1250473	1251567	.	-	0	ID=FHIPEHEJ_01188;eC_number=2.4.1.11;db_xref=COG:COG0438;inference=ab initio prediction:Prodigal:002006,similar to AA sequence:UniProtKB:P9WMY9;locus_tag=FHIPEHEJ_01188;product=Glycogen synthase
NC_010725.1	Prodigal:002006	CDS	1251837	1252160	.	-	0	ID=FHIPEHEJ_01189;inference=ab initio prediction:Prodigal:002006;locus_tag=FHIPEHEJ_01189;product=hypothetical protein
NC_010725.1	Prodigal:002006	CDS	1252303	1252704	.	-	0	ID=FHIPEHEJ_01190;eC_number=2.7.1.191;Name=manX;db_xref=COG:COG2893;gene=manX;inference=ab initio prediction:Prodigal:002006,similar to AA sequence:UniProtKB:P69797;locus_tag=FHIPEHEJ_01190;product=PTS system mannose-specific EIIAB component
NC_010725.1	Prodigal:002006	CDS	1252830	1253357	.	-	0	ID=FHIPEHEJ_01191;eC_number=2.7.4.-;Name=hprK;gene=hprK;inference=ab initio prediction:Prodigal:002006,protein motif:HAMAP:MF_01249;locus_tag=FHIPEHEJ_01191;product=HPr kinase/phosphorylase
NC_010725.1	Prodigal:002006	CDS	1253354	1255204	.	-	0	ID=FHIPEHEJ_01192;eC_number=2.7.-.-;Name=sasA_3;gene=sasA_3;inference=ab initio prediction:Prodigal:002006,protein motif:HAMAP:MF_01837;locus_tag=FHIPEHEJ_01192;product=Adaptive-response sensory-kinase SasA
NC_010725.1	Prodigal:002006	CDS	1255233	1255946	.	-	0	ID=FHIPEHEJ_01193;Name=baeR;db_xref=COG:COG0745;gene=baeR;inference=ab initio prediction:Prodigal:002006,similar to AA sequence:UniProtKB:P69228;locus_tag=FHIPEHEJ_01193;product=Transcriptional regulatory protein BaeR
NC_010725.1	Prodigal:002006	CDS	1256477	1257289	.	+	0	ID=FHIPEHEJ_01194;inference=ab initio prediction:Prodigal:002006;locus_tag=FHIPEHEJ_01194;product=hypothetical protein
NC_010725.1	Prodigal:002006	CDS	1257440	1259245	.	+	0	ID=FHIPEHEJ_01195;eC_number=3.6.5.-;Name=lepA;gene=lepA;inference=ab initio prediction:Prodigal:002006,similar to AA sequence:UniProtKB:P65272;locus_tag=FHIPEHEJ_01195;product=Elongation factor 4
NC_010725.1	Prodigal:002006	CDS	1259517	1260782	.	+	0	ID=FHIPEHEJ_01196;Name=mdtA_2;gene=mdtA_2;inference=ab initio prediction:Prodigal:002006,protein motif:HAMAP:MF_01422;locus_tag=FHIPEHEJ_01196;product=Multidrug resistance protein MdtA
NC_010725.1	Aragorn:001002	tRNA	1261194	1261284	.	-	.	ID=FHIPEHEJ_01197;inference=COORDINATES:profile:Aragorn:001002;locus_tag=FHIPEHEJ_01197;product=tRNA-Pro(tgg)
NC_010725.1	Prodigal:002006	CDS	1264144	1264416	.	+	0	ID=FHIPEHEJ_01198;inference=ab initio prediction:Prodigal:002006;locus_tag=FHIPEHEJ_01198;product=hypothetical protein
NC_010725.1	Prodigal:002006	CDS	1264395	1264745	.	+	0	ID=FHIPEHEJ_01199;inference=ab initio prediction:Prodigal:002006;locus_tag=FHIPEHEJ_01199;product=hypothetical protein
NC_010725.1	Prodigal:002006	CDS	1264682	1265758	.	-	0	ID=FHIPEHEJ_01200;Name=kdgR;db_xref=COG:COG1609;gene=kdgR;inference=ab initio prediction:Prodigal:002006,similar to AA sequence:UniProtKB:P50844;locus_tag=FHIPEHEJ_01200;product=HTH-type transcriptional regulator KdgR
NC_010725.1	Prodigal:002006	CDS	1265973	1268534	.	+	0	ID=FHIPEHEJ_01201;inference=ab initio prediction:Prodigal:002006;locus_tag=FHIPEHEJ_01201;product=hypothetical protein
NC_010725.1	Prodigal:002006	CDS	1268538	1269485	.	+	0	ID=FHIPEHEJ_01202;eC_number=2.7.1.11;Name=pfkB;db_xref=COG:COG1105;gene=pfkB;inference=ab initio prediction:Prodigal:002006,similar to AA sequence:UniProtKB:P06999;locus_tag=FHIPEHEJ_01202;product=ATP-dependent 6-phosphofructokinase isozyme 2
NC_010725.1	Prodigal:002006	CDS	1269611	1271335	.	+	0	ID=FHIPEHEJ_01203;Name=fruA;db_xref=COG:COG1299;gene=fruA;inference=ab initio prediction:Prodigal:002006,similar to AA sequence:UniProtKB:P23355;locus_tag=FHIPEHEJ_01203;product=PTS system fructose-specific EIIB'BC component
NC_010725.1	Prodigal:002006	CDS	1271496	1273001	.	+	0	ID=FHIPEHEJ_01204;Name=oprB_1;db_xref=COG:COG3659;gene=oprB_1;inference=ab initio prediction:Prodigal:002006,similar to AA sequence:UniProtKB:Q51485;locus_tag=FHIPEHEJ_01204;product=Porin B
NC_010725.1	Prodigal:002006	CDS	1273238	1274299	.	-	0	ID=FHIPEHEJ_01205;inference=ab initio prediction:Prodigal:002006;locus_tag=FHIPEHEJ_01205;product=hypothetical protein
NC_010725.1	Prodigal:002006	CDS	1274363	1277410	.	-	0	ID=FHIPEHEJ_01206;eC_number=2.4.1.129;Name=mtgA_3;gene=mtgA_3;inference=ab initio prediction:Prodigal:002006,protein motif:HAMAP:MF_00766;locus_tag=FHIPEHEJ_01206;product=Biosynthetic peptidoglycan transglycosylase
NC_010725.1	Prodigal:002006	CDS	1277631	1278824	.	-	0	ID=FHIPEHEJ_01207;inference=ab initio prediction:Prodigal:002006;locus_tag=FHIPEHEJ_01207;product=hypothetical protein
NC_010725.1	Prodigal:002006	CDS	1279008	1280210	.	-	0	ID=FHIPEHEJ_01208;inference=ab initio prediction:Prodigal:002006;locus_tag=FHIPEHEJ_01208;product=hypothetical protein
NC_010725.1	Prodigal:002006	CDS	1280414	1280830	.	+	0	ID=FHIPEHEJ_01209;Name=flbT_2;gene=flbT_2;inference=ab initio prediction:Prodigal:002006,protein motif:HAMAP:MF_00783;locus_tag=FHIPEHEJ_01209;product=flagellum biosynthesis repressor protein FlbT
NC_010725.1	Prodigal:002006	CDS	1280858	1281073	.	-	0	ID=FHIPEHEJ_01210;inference=ab initio prediction:Prodigal:002006;locus_tag=FHIPEHEJ_01210;product=hypothetical protein
NC_010725.1	Prodigal:002006	CDS	1281169	1282320	.	-	0	ID=FHIPEHEJ_01211;Name=ycfT;db_xref=COG:COG4763;gene=ycfT;inference=ab initio prediction:Prodigal:002006,similar to AA sequence:UniProtKB:P75955;locus_tag=FHIPEHEJ_01211;product=Inner membrane protein YcfT
NC_010725.1	Prodigal:002006	CDS	1282670	1283233	.	-	0	ID=FHIPEHEJ_01212;inference=ab initio prediction:Prodigal:002006;locus_tag=FHIPEHEJ_01212;product=hypothetical protein
NC_010725.1	Prodigal:002006	CDS	1283816	1284190	.	-	0	ID=FHIPEHEJ_01213;inference=ab initio prediction:Prodigal:002006;locus_tag=FHIPEHEJ_01213;product=hypothetical protein
NC_010725.1	Prodigal:002006	CDS	1284358	1284786	.	+	0	ID=FHIPEHEJ_01214;eC_number=3.-.-.-;Name=blh_2;db_xref=COG:COG0491;gene=blh_2;inference=ab initio prediction:Prodigal:002006,similar to AA sequence:UniProtKB:Q8UAA9;locus_tag=FHIPEHEJ_01214;product=Beta-lactamase hydrolase-like protein
NC_010725.1	Prodigal:002006	CDS	1284799	1285551	.	-	0	ID=FHIPEHEJ_01215;eC_number=3.4.11.18;Name=mapB;db_xref=COG:COG0024;gene=mapB;inference=ab initio prediction:Prodigal:002006,similar to AA sequence:UniProtKB:O34484;locus_tag=FHIPEHEJ_01215;product=Methionine aminopeptidase 2
NC_010725.1	Prodigal:002006	CDS	1285649	1287259	.	-	0	ID=FHIPEHEJ_01216;Name=emrB_1;gene=emrB_1;inference=ab initio prediction:Prodigal:002006,similar to AA sequence:UniProtKB:P0AEJ0;locus_tag=FHIPEHEJ_01216;product=Multidrug export protein EmrB
NC_010725.1	Prodigal:002006	CDS	1287256	1288233	.	-	0	ID=FHIPEHEJ_01217;Name=emrA_1;gene=emrA_1;inference=ab initio prediction:Prodigal:002006,similar to AA sequence:UniProtKB:P0DPR6;locus_tag=FHIPEHEJ_01217;product=Colistin resistance protein EmrA
NC_010725.1	Prodigal:002006	CDS	1288264	1288443	.	+	0	ID=FHIPEHEJ_01218;inference=ab initio prediction:Prodigal:002006;locus_tag=FHIPEHEJ_01218;product=hypothetical protein
NC_010725.1	Prodigal:002006	CDS	1288717	1289343	.	+	0	ID=FHIPEHEJ_01219;inference=ab initio prediction:Prodigal:002006;locus_tag=FHIPEHEJ_01219;product=hypothetical protein
NC_010725.1	Prodigal:002006	CDS	1289411	1290310	.	-	0	ID=FHIPEHEJ_01220;inference=ab initio prediction:Prodigal:002006;locus_tag=FHIPEHEJ_01220;product=hypothetical protein
NC_010725.1	Prodigal:002006	CDS	1290637	1291467	.	-	0	ID=FHIPEHEJ_01221;eC_number=2.3.1.247;Name=kce_1;gene=kce_1;inference=ab initio prediction:Prodigal:002006,similar to AA sequence:UniProtKB:B0VHH0;locus_tag=FHIPEHEJ_01221;product=3-keto-5-aminohexanoate cleavage enzyme
NC_010725.1	Prodigal:002006	CDS	1291499	1292875	.	-	0	ID=FHIPEHEJ_01222;Name=dctD_1;gene=dctD_1;inference=ab initio prediction:Prodigal:002006,similar to AA sequence:UniProtKB:P13632;locus_tag=FHIPEHEJ_01222;product=C4-dicarboxylate transport transcriptional regulatory protein DctD
NC_010725.1	Prodigal:002006	CDS	1292865	1294730	.	-	0	ID=FHIPEHEJ_01223;eC_number=2.7.13.3;Name=dctB_1;gene=dctB_1;inference=ab initio prediction:Prodigal:002006,similar to AA sequence:UniProtKB:P13633;locus_tag=FHIPEHEJ_01223;product=C4-dicarboxylate transport sensor protein DctB
NC_010725.1	Prodigal:002006	CDS	1294989	1295852	.	-	0	ID=FHIPEHEJ_01224;eC_number=7.6.2.8;Name=btuD_3;gene=btuD_3;inference=ab initio prediction:Prodigal:002006,protein motif:HAMAP:MF_01005;locus_tag=FHIPEHEJ_01224;product=Vitamin B12 import ATP-binding protein BtuD
NC_010725.1	Prodigal:002006	CDS	1295861	1296682	.	-	0	ID=FHIPEHEJ_01225;Name=ssuC_2;db_xref=COG:COG0600;gene=ssuC_2;inference=ab initio prediction:Prodigal:002006,similar to AA sequence:UniProtKB:P40401;locus_tag=FHIPEHEJ_01225;product=Putative aliphatic sulfonates transport permease protein SsuC
NC_010725.1	Prodigal:002006	CDS	1296693	1297673	.	-	0	ID=FHIPEHEJ_01226;inference=ab initio prediction:Prodigal:002006;locus_tag=FHIPEHEJ_01226;product=hypothetical protein
NC_010725.1	Prodigal:002006	CDS	1297937	1298686	.	-	0	ID=FHIPEHEJ_01227;Name=minC_1;db_xref=COG:COG0850;gene=minC_1;inference=ab initio prediction:Prodigal:002006,similar to AA sequence:UniProtKB:P65359;locus_tag=FHIPEHEJ_01227;product=Septum site-determining protein MinC
NC_010725.1	Prodigal:002006	CDS	1298802	1300133	.	-	0	ID=FHIPEHEJ_01228;inference=ab initio prediction:Prodigal:002006;locus_tag=FHIPEHEJ_01228;product=hypothetical protein
NC_010725.1	Prodigal:002006	CDS	1300470	1302296	.	+	0	ID=FHIPEHEJ_01229;Name=typA;db_xref=COG:COG1217;gene=typA;inference=ab initio prediction:Prodigal:002006,similar to AA sequence:UniProtKB:P32132;locus_tag=FHIPEHEJ_01229;product=GTP-binding protein TypA/BipA
NC_010725.1	Prodigal:002006	CDS	1302480	1304168	.	-	0	ID=FHIPEHEJ_01230;inference=ab initio prediction:Prodigal:002006;locus_tag=FHIPEHEJ_01230;product=hypothetical protein
NC_010725.1	Prodigal:002006	CDS	1304589	1305227	.	+	0	ID=FHIPEHEJ_01231;Name=minC_2;db_xref=COG:COG0850;gene=minC_2;inference=ab initio prediction:Prodigal:002006,similar to AA sequence:UniProtKB:P18196;locus_tag=FHIPEHEJ_01231;product=Septum site-determining protein MinC
NC_010725.1	Prodigal:002006	CDS	1305240	1306055	.	+	0	ID=FHIPEHEJ_01232;Name=minD;db_xref=COG:COG2894;gene=minD;inference=ab initio prediction:Prodigal:002006,similar to AA sequence:UniProtKB:Q7DDS7;locus_tag=FHIPEHEJ_01232;product=Septum site-determining protein MinD
NC_010725.1	Prodigal:002006	CDS	1306052	1306348	.	+	0	ID=FHIPEHEJ_01233;Name=minE;db_xref=COG:COG0851;gene=minE;inference=ab initio prediction:Prodigal:002006,similar to AA sequence:UniProtKB:P58152;locus_tag=FHIPEHEJ_01233;product=Cell division topological specificity factor
NC_010725.1	Prodigal:002006	CDS	1306447	1307736	.	-	0	ID=FHIPEHEJ_01234;inference=ab initio prediction:Prodigal:002006,similar to AA sequence:UniProtKB:A0LNN5;locus_tag=FHIPEHEJ_01234;product=L-lactate transporter
NC_010725.1	Prodigal:002006	CDS	1307846	1308406	.	+	0	ID=FHIPEHEJ_01235;inference=ab initio prediction:Prodigal:002006;locus_tag=FHIPEHEJ_01235;product=hypothetical protein
NC_010725.1	Prodigal:002006	CDS	1308426	1309784	.	-	0	ID=FHIPEHEJ_01236;eC_number=1.14.-.-;inference=ab initio prediction:Prodigal:002006,similar to AA sequence:UniProtKB:P9WPN3;locus_tag=FHIPEHEJ_01236;product=Putative cytochrome P450 132
NC_010725.1	Prodigal:002006	CDS	1309991	1310251	.	-	0	ID=FHIPEHEJ_01237;inference=ab initio prediction:Prodigal:002006;locus_tag=FHIPEHEJ_01237;product=hypothetical protein
NC_010725.1	Prodigal:002006	CDS	1310248	1311645	.	-	0	ID=FHIPEHEJ_01238;inference=ab initio prediction:Prodigal:002006;locus_tag=FHIPEHEJ_01238;product=hypothetical protein
NC_010725.1	Prodigal:002006	CDS	1311665	1312543	.	-	0	ID=FHIPEHEJ_01239;eC_number=3.3.2.10;inference=ab initio prediction:Prodigal:002006,similar to AA sequence:UniProtKB:O52866;locus_tag=FHIPEHEJ_01239;product=Soluble epoxide hydrolase
NC_010725.1	Prodigal:002006	CDS	1312660	1313403	.	-	0	ID=FHIPEHEJ_01240;eC_number=1.-.-.-;inference=ab initio prediction:Prodigal:002006,similar to AA sequence:UniProtKB:Q7A3L9;locus_tag=FHIPEHEJ_01240;product=putative oxidoreductase
NC_010725.1	Prodigal:002006	CDS	1313415	1314200	.	-	0	ID=FHIPEHEJ_01241;inference=ab initio prediction:Prodigal:002006;locus_tag=FHIPEHEJ_01241;product=hypothetical protein
NC_010725.1	Prodigal:002006	CDS	1314510	1315214	.	-	0	ID=FHIPEHEJ_01242;inference=ab initio prediction:Prodigal:002006;locus_tag=FHIPEHEJ_01242;product=hypothetical protein
NC_010725.1	Prodigal:002006	CDS	1315211	1316068	.	-	0	ID=FHIPEHEJ_01243;eC_number=1.1.1.340;Name=ptlF;gene=ptlF;inference=ab initio prediction:Prodigal:002006,similar to AA sequence:UniProtKB:Q82IY9;locus_tag=FHIPEHEJ_01243;product=1-deoxy-11-beta-hydroxypentalenate dehydrogenase
NC_010725.1	Prodigal:002006	CDS	1316137	1317024	.	-	0	ID=FHIPEHEJ_01244;eC_number=5.1.3.20;Name=hldD_1;gene=hldD_1;inference=ab initio prediction:Prodigal:002006,protein motif:HAMAP:MF_01601;locus_tag=FHIPEHEJ_01244;product=ADP-L-glycero-D-manno-heptose-6-epimerase
NC_010725.1	Prodigal:002006	CDS	1317159	1318073	.	+	0	ID=FHIPEHEJ_01245;Name=pgrR_1;gene=pgrR_1;inference=ab initio prediction:Prodigal:002006,similar to AA sequence:UniProtKB:P77333;locus_tag=FHIPEHEJ_01245;product=HTH-type transcriptional regulator PgrR
NC_010725.1	Prodigal:002006	CDS	1318037	1318585	.	-	0	ID=FHIPEHEJ_01246;eC_number=1.17.1.4;Name=pucE;db_xref=COG:COG2080;gene=pucE;inference=ab initio prediction:Prodigal:002006,similar to AA sequence:UniProtKB:O32143;locus_tag=FHIPEHEJ_01246;product=putative xanthine dehydrogenase subunit E
NC_010725.1	Prodigal:002006	CDS	1318582	1321755	.	-	0	ID=FHIPEHEJ_01247;inference=ab initio prediction:Prodigal:002006;locus_tag=FHIPEHEJ_01247;product=hypothetical protein
NC_010725.1	Prodigal:002006	CDS	1321829	1322689	.	-	0	ID=FHIPEHEJ_01248;eC_number=1.14.13.128;inference=ab initio prediction:Prodigal:002006,similar to AA sequence:UniProtKB:F0E1K6;locus_tag=FHIPEHEJ_01248;product=putative methylxanthine N7-demethylase NdmC
NC_010725.1	Prodigal:002006	CDS	1322703	1324085	.	-	0	ID=FHIPEHEJ_01249;eC_number=3.8.1.8;Name=atzA_1;gene=atzA_1;inference=ab initio prediction:Prodigal:002006,similar to AA sequence:UniProtKB:P72156;locus_tag=FHIPEHEJ_01249;product=Atrazine chlorohydrolase
NC_010725.1	Prodigal:002006	CDS	1324093	1325649	.	-	0	ID=FHIPEHEJ_01250;eC_number=1.1.-.-;db_xref=COG:COG2303;inference=ab initio prediction:Prodigal:002006,similar to AA sequence:UniProtKB:P9WMV5;locus_tag=FHIPEHEJ_01250;product=putative GMC-type oxidoreductase
NC_010725.1	Prodigal:002006	CDS	1325651	1326322	.	-	0	ID=FHIPEHEJ_01251;inference=ab initio prediction:Prodigal:002006;locus_tag=FHIPEHEJ_01251;product=hypothetical protein
NC_010725.1	Prodigal:002006	CDS	1326319	1326819	.	-	0	ID=FHIPEHEJ_01252;inference=ab initio prediction:Prodigal:002006;locus_tag=FHIPEHEJ_01252;product=hypothetical protein
NC_010725.1	Prodigal:002006	CDS	1326923	1327846	.	-	0	ID=FHIPEHEJ_01253;Name=hdfR_2;gene=hdfR_2;inference=ab initio prediction:Prodigal:002006,protein motif:HAMAP:MF_01233;locus_tag=FHIPEHEJ_01253;product=HTH-type transcriptional regulator HdfR
NC_010725.1	Prodigal:002006	CDS	1327865	1328506	.	-	0	ID=FHIPEHEJ_01254;eC_number=1.8.4.-;Name=yfcG_1;db_xref=COG:COG0625;gene=yfcG_1;inference=ab initio prediction:Prodigal:002006,similar to AA sequence:UniProtKB:P77526;locus_tag=FHIPEHEJ_01254;product=Disulfide-bond oxidoreductase YfcG
NC_010725.1	Prodigal:002006	CDS	1328503	1329156	.	-	0	ID=FHIPEHEJ_01255;eC_number=1.14.12.19;Name=hcaE;gene=hcaE;inference=ab initio prediction:Prodigal:002006,protein motif:HAMAP:MF_01648;locus_tag=FHIPEHEJ_01255;product=3-phenylpropionate/cinnamic acid dioxygenase subunit alpha
NC_010725.1	Prodigal:002006	CDS	1329149	1329430	.	-	0	ID=FHIPEHEJ_01256;inference=ab initio prediction:Prodigal:002006;locus_tag=FHIPEHEJ_01256;product=hypothetical protein
NC_010725.1	Prodigal:002006	CDS	1329764	1330903	.	+	0	ID=FHIPEHEJ_01257;inference=ab initio prediction:Prodigal:002006,similar to AA sequence:UniProtKB:Q2YKI6;locus_tag=FHIPEHEJ_01257;product=Purine-binding protein
NC_010725.1	Prodigal:002006	CDS	1330903	1332504	.	+	0	ID=FHIPEHEJ_01258;eC_number=7.5.2.7;Name=rbsA_2;db_xref=COG:COG1129;gene=rbsA_2;inference=ab initio prediction:Prodigal:002006,similar to AA sequence:UniProtKB:P04983;locus_tag=FHIPEHEJ_01258;product=Ribose import ATP-binding protein RbsA
NC_010725.1	Prodigal:002006	CDS	1332501	1333553	.	+	0	ID=FHIPEHEJ_01259;inference=ab initio prediction:Prodigal:002006;locus_tag=FHIPEHEJ_01259;product=hypothetical protein
NC_010725.1	Prodigal:002006	CDS	1333579	1334514	.	+	0	ID=FHIPEHEJ_01260;inference=ab initio prediction:Prodigal:002006;locus_tag=FHIPEHEJ_01260;product=hypothetical protein
NC_010725.1	Prodigal:002006	CDS	1334528	1335922	.	+	0	ID=FHIPEHEJ_01261;eC_number=3.5.4.32;db_xref=COG:COG0402;inference=ab initio prediction:Prodigal:002006,similar to AA sequence:UniProtKB:Q9I6Z0;locus_tag=FHIPEHEJ_01261;product=8-oxoguanine deaminase
NC_010725.1	Prodigal:002006	CDS	1335975	1336829	.	+	0	ID=FHIPEHEJ_01262;eC_number=1.14.13.128;inference=ab initio prediction:Prodigal:002006,similar to AA sequence:UniProtKB:F0E1K6;locus_tag=FHIPEHEJ_01262;product=putative methylxanthine N7-demethylase NdmC
NC_010725.1	Prodigal:002006	CDS	1336901	1338433	.	-	0	ID=FHIPEHEJ_01263;eC_number=4.1.3.6;Name=citF;db_xref=COG:COG3051;gene=citF;inference=ab initio prediction:Prodigal:002006,similar to AA sequence:UniProtKB:P45413;locus_tag=FHIPEHEJ_01263;product=Citrate lyase alpha chain
NC_010725.1	Prodigal:002006	CDS	1338533	1339468	.	-	0	ID=FHIPEHEJ_01264;Name=benM;gene=benM;inference=ab initio prediction:Prodigal:002006,similar to AA sequence:UniProtKB:O68014;locus_tag=FHIPEHEJ_01264;product=HTH-type transcriptional regulator BenM
NC_010725.1	Prodigal:002006	CDS	1339753	1341195	.	+	0	ID=FHIPEHEJ_01265;eC_number=1.2.1.8;Name=gbsA;db_xref=COG:COG1012;gene=gbsA;inference=ab initio prediction:Prodigal:002006,similar to AA sequence:UniProtKB:P71016;locus_tag=FHIPEHEJ_01265;product=Betaine aldehyde dehydrogenase
NC_010725.1	Prodigal:002006	CDS	1341227	1341973	.	+	0	ID=FHIPEHEJ_01266;eC_number=1.2.1.62;Name=tsaC1_2;gene=tsaC1_2;inference=ab initio prediction:Prodigal:002006,similar to AA sequence:UniProtKB:P94681;locus_tag=FHIPEHEJ_01266;product=4-formylbenzenesulfonate dehydrogenase TsaC1/TsaC2
NC_010725.1	Prodigal:002006	CDS	1342117	1343628	.	+	0	ID=FHIPEHEJ_01267;eC_number=4.2.1.2;Name=fumA;db_xref=COG:COG1838;gene=fumA;inference=ab initio prediction:Prodigal:002006,similar to AA sequence:UniProtKB:P0AC33;locus_tag=FHIPEHEJ_01267;product=Fumarate hydratase class I%2C aerobic
NC_010725.1	Prodigal:002006	CDS	1343943	1345277	.	+	0	ID=FHIPEHEJ_01268;Name=pcaK;db_xref=COG:COG0477;gene=pcaK;inference=ab initio prediction:Prodigal:002006,similar to AA sequence:UniProtKB:Q43975;locus_tag=FHIPEHEJ_01268;product=4-hydroxybenzoate transporter PcaK
NC_010725.1	Prodigal:002006	CDS	1345384	1346253	.	+	0	ID=FHIPEHEJ_01269;eC_number=4.1.3.6;Name=citE;db_xref=COG:COG2301;gene=citE;inference=ab initio prediction:Prodigal:002006,similar to AA sequence:UniProtKB:P17725;locus_tag=FHIPEHEJ_01269;product=Citrate lyase subunit beta
NC_010725.1	Prodigal:002006	CDS	1346440	1347348	.	-	0	ID=FHIPEHEJ_01270;Name=hcaR;gene=hcaR;inference=ab initio prediction:Prodigal:002006,similar to AA sequence:UniProtKB:Q47141;locus_tag=FHIPEHEJ_01270;product=Hca operon transcriptional activator HcaR
NC_010725.1	Prodigal:002006	CDS	1347585	1349021	.	+	0	ID=FHIPEHEJ_01271;eC_number=1.2.1.39;Name=feaB;db_xref=COG:COG1012;gene=feaB;inference=ab initio prediction:Prodigal:002006,similar to AA sequence:UniProtKB:P80668;locus_tag=FHIPEHEJ_01271;product=Phenylacetaldehyde dehydrogenase
NC_010725.1	Prodigal:002006	CDS	1349360	1351075	.	+	0	ID=FHIPEHEJ_01272;eC_number=1.1.99.-;Name=alkJ;gene=alkJ;inference=ab initio prediction:Prodigal:002006,similar to AA sequence:UniProtKB:Q00593;locus_tag=FHIPEHEJ_01272;product=Alcohol dehydrogenase [acceptor]
NC_010725.1	Prodigal:002006	CDS	1351163	1352110	.	+	0	ID=FHIPEHEJ_01273;inference=ab initio prediction:Prodigal:002006;locus_tag=FHIPEHEJ_01273;product=hypothetical protein
NC_010725.1	Prodigal:002006	CDS	1352396	1353328	.	-	0	ID=FHIPEHEJ_01274;inference=ab initio prediction:Prodigal:002006;locus_tag=FHIPEHEJ_01274;product=hypothetical protein
NC_010725.1	Prodigal:002006	CDS	1353328	1354092	.	-	0	ID=FHIPEHEJ_01275;eC_number=2.5.1.-;Name=cmoB_1;gene=cmoB_1;inference=ab initio prediction:Prodigal:002006,protein motif:HAMAP:MF_01590;locus_tag=FHIPEHEJ_01275;product=tRNA U34 carboxymethyltransferase
NC_010725.1	Prodigal:002006	CDS	1354089	1354703	.	-	0	ID=FHIPEHEJ_01276;eC_number=3.1.3.3;Name=pspB;db_xref=COG:COG0406;gene=pspB;inference=ab initio prediction:Prodigal:002006,similar to AA sequence:UniProtKB:D3DFP8;locus_tag=FHIPEHEJ_01276;product=Putative phosphoserine phosphatase 2
NC_010725.1	Prodigal:002006	CDS	1354700	1355791	.	-	0	ID=FHIPEHEJ_01277;eC_number=5.5.1.4;Name=ino1;db_xref=COG:COG1260;gene=ino1;inference=ab initio prediction:Prodigal:002006,similar to AA sequence:UniProtKB:A0R7G6;locus_tag=FHIPEHEJ_01277;product=Inositol-3-phosphate synthase
NC_010725.1	Prodigal:002006	CDS	1355791	1356888	.	-	0	ID=FHIPEHEJ_01278;eC_number=5.1.3.2;db_xref=COG:COG1088;inference=ab initio prediction:Prodigal:002006,similar to AA sequence:UniProtKB:A0R5C5;locus_tag=FHIPEHEJ_01278;product=UDP-glucose 4-epimerase
NC_010725.1	Prodigal:002006	CDS	1356970	1358100	.	-	0	ID=FHIPEHEJ_01279;inference=ab initio prediction:Prodigal:002006;locus_tag=FHIPEHEJ_01279;product=hypothetical protein
NC_010725.1	Prodigal:002006	CDS	1358097	1359209	.	-	0	ID=FHIPEHEJ_01280;inference=ab initio prediction:Prodigal:002006;locus_tag=FHIPEHEJ_01280;product=hypothetical protein
NC_010725.1	Prodigal:002006	CDS	1359206	1360327	.	-	0	ID=FHIPEHEJ_01281;inference=ab initio prediction:Prodigal:002006;locus_tag=FHIPEHEJ_01281;product=hypothetical protein
NC_010725.1	Prodigal:002006	CDS	1360324	1361484	.	-	0	ID=FHIPEHEJ_01282;eC_number=2.4.1.345;Name=pimA;db_xref=COG:COG0438;gene=pimA;inference=ab initio prediction:Prodigal:002006,similar to AA sequence:UniProtKB:A0QWG6;locus_tag=FHIPEHEJ_01282;product=Phosphatidyl-myo-inositol mannosyltransferase
NC_010725.1	Prodigal:002006	CDS	1361475	1362767	.	-	0	ID=FHIPEHEJ_01283;eC_number=1.21.98.3;Name=bchE_1;db_xref=COG:COG1032;gene=bchE_1;inference=ab initio prediction:Prodigal:002006,similar to AA sequence:UniProtKB:P26168;locus_tag=FHIPEHEJ_01283;product=Anaerobic magnesium-protoporphyrin IX monomethyl ester cyclase
NC_010725.1	Prodigal:002006	CDS	1362764	1363870	.	-	0	ID=FHIPEHEJ_01284;eC_number=5.1.3.10;Name=rfbE;db_xref=COG:COG0451;gene=rfbE;inference=ab initio prediction:Prodigal:002006,similar to AA sequence:UniProtKB:P14169;locus_tag=FHIPEHEJ_01284;product=CDP-paratose 2-epimerase
NC_010725.1	Prodigal:002006	CDS	1363867	1364979	.	-	0	ID=FHIPEHEJ_01285;eC_number=5.1.3.25;Name=wbiB;gene=wbiB;inference=ab initio prediction:Prodigal:002006,similar to AA sequence:UniProtKB:Q2SYH7;locus_tag=FHIPEHEJ_01285;product=dTDP-L-rhamnose 4-epimerase
NC_010725.1	Prodigal:002006	CDS	1365387	1366367	.	-	0	ID=FHIPEHEJ_01286;inference=ab initio prediction:Prodigal:002006;locus_tag=FHIPEHEJ_01286;product=hypothetical protein
NC_010725.1	Prodigal:002006	CDS	1366619	1367536	.	+	0	ID=FHIPEHEJ_01287;eC_number=3.1.1.99;inference=ab initio prediction:Prodigal:002006,similar to AA sequence:UniProtKB:P0DOV6;locus_tag=FHIPEHEJ_01287;product=6-deoxy-6-sulfogluconolactonase
NC_010725.1	Prodigal:002006	CDS	1367592	1369478	.	+	0	ID=FHIPEHEJ_01288;eC_number=3.2.1.28;db_xref=COG:COG3387;inference=ab initio prediction:Prodigal:002006,similar to AA sequence:UniProtKB:A0R0W9;locus_tag=FHIPEHEJ_01288;product=Trehalase
NC_010725.1	Prodigal:002006	CDS	1369487	1370449	.	+	0	ID=FHIPEHEJ_01289;eC_number=1.1.98.2;Name=fgd1;db_xref=COG:COG2141;gene=fgd1;inference=ab initio prediction:Prodigal:002006,similar to AA sequence:UniProtKB:P9WNE1;locus_tag=FHIPEHEJ_01289;product=F420-dependent glucose-6-phosphate dehydrogenase
NC_010725.1	Prodigal:002006	CDS	1370471	1371244	.	-	0	ID=FHIPEHEJ_01290;eC_number=4.2.1.17;Name=echA8;db_xref=COG:COG1024;gene=echA8;inference=ab initio prediction:Prodigal:002006,similar to AA sequence:UniProtKB:P9WNN9;locus_tag=FHIPEHEJ_01290;product=putative enoyl-CoA hydratase echA8
NC_010725.1	Prodigal:002006	CDS	1371516	1371848	.	-	0	ID=FHIPEHEJ_01291;inference=ab initio prediction:Prodigal:002006;locus_tag=FHIPEHEJ_01291;product=hypothetical protein
NC_010725.1	Prodigal:002006	CDS	1372174	1373409	.	+	0	ID=FHIPEHEJ_01292;Name=aaeA_2;gene=aaeA_2;inference=ab initio prediction:Prodigal:002006,protein motif:HAMAP:MF_01544;locus_tag=FHIPEHEJ_01292;product=p-hydroxybenzoic acid efflux pump subunit AaeA
NC_010725.1	Prodigal:002006	CDS	1373391	1375409	.	+	0	ID=FHIPEHEJ_01293;inference=ab initio prediction:Prodigal:002006;locus_tag=FHIPEHEJ_01293;product=hypothetical protein
NC_010725.1	Prodigal:002006	CDS	1375568	1375903	.	-	0	ID=FHIPEHEJ_01294;inference=ab initio prediction:Prodigal:002006;locus_tag=FHIPEHEJ_01294;product=hypothetical protein
NC_010725.1	Prodigal:002006	CDS	1375914	1376609	.	-	0	ID=FHIPEHEJ_01295;Name=esiB;gene=esiB;inference=ab initio prediction:Prodigal:002006,similar to AA sequence:UniProtKB:A0A0H2VDN9;locus_tag=FHIPEHEJ_01295;product=Secretory immunoglobulin A-binding protein EsiB
NC_010725.1	Prodigal:002006	CDS	1376628	1377734	.	-	0	ID=FHIPEHEJ_01296;inference=ab initio prediction:Prodigal:002006;locus_tag=FHIPEHEJ_01296;product=hypothetical protein
NC_010725.1	Prodigal:002006	CDS	1377884	1380316	.	-	0	ID=FHIPEHEJ_01297;eC_number=3.5.1.56;Name=dmfA2;gene=dmfA2;inference=ab initio prediction:Prodigal:002006,similar to AA sequence:UniProtKB:C9DQ21;locus_tag=FHIPEHEJ_01297;product=N%2CN-dimethylformamidase beta subunit
NC_010725.1	Prodigal:002006	CDS	1380441	1380881	.	-	0	ID=FHIPEHEJ_01298;inference=ab initio prediction:Prodigal:002006;locus_tag=FHIPEHEJ_01298;product=hypothetical protein
NC_010725.1	Prodigal:002006	CDS	1381238	1381936	.	-	0	ID=FHIPEHEJ_01299;Name=livF_1;db_xref=COG:COG0410;gene=livF_1;inference=ab initio prediction:Prodigal:002006,similar to AA sequence:UniProtKB:P22731;locus_tag=FHIPEHEJ_01299;product=High-affinity branched-chain amino acid transport ATP-binding protein LivF
NC_010725.1	Prodigal:002006	CDS	1381939	1382679	.	-	0	ID=FHIPEHEJ_01300;eC_number=3.6.3.-;Name=lptB_1;db_xref=COG:COG1137;gene=lptB_1;inference=ab initio prediction:Prodigal:002006,similar to AA sequence:UniProtKB:P45073;locus_tag=FHIPEHEJ_01300;product=Lipopolysaccharide export system ATP-binding protein LptB
NC_010725.1	Prodigal:002006	CDS	1382691	1383812	.	-	0	ID=FHIPEHEJ_01301;inference=ab initio prediction:Prodigal:002006;locus_tag=FHIPEHEJ_01301;product=hypothetical protein
NC_010725.1	Prodigal:002006	CDS	1383892	1384776	.	-	0	ID=FHIPEHEJ_01302;Name=livH_1;db_xref=COG:COG0559;gene=livH_1;inference=ab initio prediction:Prodigal:002006,similar to AA sequence:UniProtKB:P0AEX7;locus_tag=FHIPEHEJ_01302;product=High-affinity branched-chain amino acid transport system permease protein LivH
NC_010725.1	Prodigal:002006	CDS	1384844	1386154	.	-	0	ID=FHIPEHEJ_01303;Name=amiC_2;gene=amiC_2;inference=ab initio prediction:Prodigal:002006,similar to AA sequence:UniProtKB:P27017;locus_tag=FHIPEHEJ_01303;product=Aliphatic amidase expression-regulating protein
NC_010725.1	Prodigal:002006	CDS	1386705	1388183	.	+	0	ID=FHIPEHEJ_01304;Name=oprB_2;db_xref=COG:COG3659;gene=oprB_2;inference=ab initio prediction:Prodigal:002006,similar to AA sequence:UniProtKB:Q51485;locus_tag=FHIPEHEJ_01304;product=Porin B
NC_010725.1	Prodigal:002006	CDS	1388347	1391604	.	-	0	ID=FHIPEHEJ_01305;eC_number=3.6.4.-;Name=mfd_1;db_xref=COG:COG1197;gene=mfd_1;inference=ab initio prediction:Prodigal:002006,similar to AA sequence:UniProtKB:P30958;locus_tag=FHIPEHEJ_01305;product=Transcription-repair-coupling factor
NC_010725.1	Prodigal:002006	CDS	1391859	1393133	.	-	0	ID=FHIPEHEJ_01306;eC_number=1.11.2.4;Name=cypC;db_xref=COG:COG2124;gene=cypC;inference=ab initio prediction:Prodigal:002006,similar to AA sequence:UniProtKB:O31440;locus_tag=FHIPEHEJ_01306;product=Fatty-acid peroxygenase
NC_010725.1	Prodigal:002006	CDS	1393458	1393937	.	+	0	ID=FHIPEHEJ_01307;Name=nikR;db_xref=COG:COG0864;gene=nikR;inference=ab initio prediction:Prodigal:002006,similar to AA sequence:UniProtKB:P0A6Z6;locus_tag=FHIPEHEJ_01307;product=Nickel-responsive regulator
NC_010725.1	Prodigal:002006	CDS	1394045	1394257	.	+	0	ID=FHIPEHEJ_01308;inference=ab initio prediction:Prodigal:002006;locus_tag=FHIPEHEJ_01308;product=hypothetical protein
NC_010725.1	Prodigal:002006	CDS	1394273	1394632	.	-	0	ID=FHIPEHEJ_01309;inference=ab initio prediction:Prodigal:002006;locus_tag=FHIPEHEJ_01309;product=hypothetical protein
NC_010725.1	Prodigal:002006	CDS	1394830	1395240	.	-	0	ID=FHIPEHEJ_01310;inference=ab initio prediction:Prodigal:002006;locus_tag=FHIPEHEJ_01310;product=hypothetical protein
NC_010725.1	Prodigal:002006	CDS	1395374	1398880	.	-	0	ID=FHIPEHEJ_01311;eC_number=3.5.1.44;Name=cheB_2;gene=cheB_2;inference=ab initio prediction:Prodigal:002006,protein motif:HAMAP:MF_00099;locus_tag=FHIPEHEJ_01311;product=Protein-glutamate methylesterase/protein-glutamine glutaminase
NC_010725.1	Prodigal:002006	CDS	1398963	1399772	.	-	0	ID=FHIPEHEJ_01312;db_xref=COG:COG3039;inference=ab initio prediction:Prodigal:002006,similar to AA sequence:ISfinder:ISMdi26;locus_tag=FHIPEHEJ_01312;product=IS5 family transposase ISMdi26
NC_010725.1	Prodigal:002006	CDS	1399912	1400976	.	-	0	ID=FHIPEHEJ_01313;eC_number=3.5.1.44;Name=cheB_3;gene=cheB_3;inference=ab initio prediction:Prodigal:002006,protein motif:HAMAP:MF_00099;locus_tag=FHIPEHEJ_01313;product=Protein-glutamate methylesterase/protein-glutamine glutaminase
NC_010725.1	Prodigal:002006	CDS	1401217	1402053	.	+	0	ID=FHIPEHEJ_01314;inference=ab initio prediction:Prodigal:002006;locus_tag=FHIPEHEJ_01314;product=hypothetical protein
NC_010725.1	Prodigal:002006	CDS	1402053	1402418	.	+	0	ID=FHIPEHEJ_01315;Name=petJ;gene=petJ;inference=ab initio prediction:Prodigal:002006,protein motif:HAMAP:MF_00594;locus_tag=FHIPEHEJ_01315;product=Cytochrome c6
NC_010725.1	Prodigal:002006	CDS	1402426	1403190	.	-	0	ID=FHIPEHEJ_01316;Name=aadR;db_xref=COG:COG0664;gene=aadR;inference=ab initio prediction:Prodigal:002006,similar to AA sequence:UniProtKB:Q01980;locus_tag=FHIPEHEJ_01316;product=Transcriptional activatory protein AadR
NC_010725.1	Prodigal:002006	CDS	1403481	1405109	.	-	0	ID=FHIPEHEJ_01317;eC_number=7.6.2.8;Name=btuD_4;gene=btuD_4;inference=ab initio prediction:Prodigal:002006,protein motif:HAMAP:MF_01005;locus_tag=FHIPEHEJ_01317;product=Vitamin B12 import ATP-binding protein BtuD
NC_010725.1	Prodigal:002006	CDS	1405109	1406854	.	-	0	ID=FHIPEHEJ_01318;eC_number=7.6.2.8;Name=btuD_5;gene=btuD_5;inference=ab initio prediction:Prodigal:002006,protein motif:HAMAP:MF_01005;locus_tag=FHIPEHEJ_01318;product=Vitamin B12 import ATP-binding protein BtuD
NC_010725.1	Prodigal:002006	CDS	1406954	1408543	.	+	0	ID=FHIPEHEJ_01319;eC_number=7.1.1.7;Name=cydA;db_xref=COG:COG1271;gene=cydA;inference=ab initio prediction:Prodigal:002006,similar to AA sequence:UniProtKB:P0ABJ9;locus_tag=FHIPEHEJ_01319;product=Cytochrome bd-I ubiquinol oxidase subunit 1
NC_010725.1	Prodigal:002006	CDS	1408640	1409794	.	+	0	ID=FHIPEHEJ_01320;eC_number=7.1.1.7;Name=cydB_2;db_xref=COG:COG1294;gene=cydB_2;inference=ab initio prediction:Prodigal:002006,similar to AA sequence:UniProtKB:P0ABK2;locus_tag=FHIPEHEJ_01320;product=Cytochrome bd-I ubiquinol oxidase subunit 2
NC_010725.1	Prodigal:002006	CDS	1409863	1409994	.	+	0	ID=FHIPEHEJ_01321;inference=ab initio prediction:Prodigal:002006;locus_tag=FHIPEHEJ_01321;product=hypothetical protein
NC_010725.1	Prodigal:002006	CDS	1410014	1410766	.	-	0	ID=FHIPEHEJ_01322;Name=glpR;db_xref=COG:COG1349;gene=glpR;inference=ab initio prediction:Prodigal:002006,similar to AA sequence:UniProtKB:P0ACL0;locus_tag=FHIPEHEJ_01322;product=Glycerol-3-phosphate regulon repressor
NC_010725.1	Prodigal:002006	CDS	1410905	1412605	.	-	0	ID=FHIPEHEJ_01323;eC_number=6.3.5.7;Name=gatA_1;db_xref=COG:COG0154;gene=gatA_1;inference=ab initio prediction:Prodigal:002006,similar to AA sequence:UniProtKB:Q9HVT8;locus_tag=FHIPEHEJ_01323;product=Glutamyl-tRNA(Gln) amidotransferase subunit A
NC_010725.1	Prodigal:002006	CDS	1412949	1415453	.	+	0	ID=FHIPEHEJ_01324;Name=rssB_1;gene=rssB_1;inference=ab initio prediction:Prodigal:002006,protein motif:HAMAP:MF_00958;locus_tag=FHIPEHEJ_01324;product=Regulator of RpoS
NC_010725.1	Prodigal:002006	CDS	1415634	1416458	.	+	0	ID=FHIPEHEJ_01325;inference=ab initio prediction:Prodigal:002006;locus_tag=FHIPEHEJ_01325;product=hypothetical protein
NC_010725.1	Prodigal:002006	CDS	1416425	1416529	.	-	0	ID=FHIPEHEJ_01326;inference=ab initio prediction:Prodigal:002006;locus_tag=FHIPEHEJ_01326;product=hypothetical protein
NC_010725.1	Prodigal:002006	CDS	1416798	1419266	.	+	0	ID=FHIPEHEJ_01327;inference=ab initio prediction:Prodigal:002006;locus_tag=FHIPEHEJ_01327;product=hypothetical protein
NC_010725.1	Prodigal:002006	CDS	1419272	1421899	.	+	0	ID=FHIPEHEJ_01328;inference=ab initio prediction:Prodigal:002006;locus_tag=FHIPEHEJ_01328;product=hypothetical protein
NC_010725.1	Prodigal:002006	CDS	1421899	1423164	.	+	0	ID=FHIPEHEJ_01329;inference=ab initio prediction:Prodigal:002006;locus_tag=FHIPEHEJ_01329;product=hypothetical protein
NC_010725.1	Prodigal:002006	CDS	1423149	1425185	.	+	0	ID=FHIPEHEJ_01330;inference=ab initio prediction:Prodigal:002006;locus_tag=FHIPEHEJ_01330;product=hypothetical protein
NC_010725.1	Prodigal:002006	CDS	1425212	1426219	.	+	0	ID=FHIPEHEJ_01331;inference=ab initio prediction:Prodigal:002006;locus_tag=FHIPEHEJ_01331;product=hypothetical protein
NC_010725.1	Prodigal:002006	CDS	1426422	1426526	.	+	0	ID=FHIPEHEJ_01332;inference=ab initio prediction:Prodigal:002006;locus_tag=FHIPEHEJ_01332;product=hypothetical protein
NC_010725.1	Aragorn:001002	tRNA	1426744	1426820	.	-	.	ID=FHIPEHEJ_01333;inference=COORDINATES:profile:Aragorn:001002;locus_tag=FHIPEHEJ_01333;product=tRNA-Met(cat)
NC_010725.1	barrnap:0.9	rRNA	1427115	1429911	0	-	.	ID=FHIPEHEJ_01334;locus_tag=FHIPEHEJ_01334;product=23S ribosomal RNA
NC_010725.1	Aragorn:001002	tRNA	1430205	1430280	.	-	.	ID=FHIPEHEJ_01335;inference=COORDINATES:profile:Aragorn:001002;locus_tag=FHIPEHEJ_01335;product=tRNA-Ala(tgc)
NC_010725.1	Aragorn:001002	tRNA	1430287	1430363	.	-	.	ID=FHIPEHEJ_01336;inference=COORDINATES:profile:Aragorn:001002;locus_tag=FHIPEHEJ_01336;product=tRNA-Ile(gat)
NC_010725.1	barrnap:0.9	rRNA	1430569	1432050	0	-	.	ID=FHIPEHEJ_01337;locus_tag=FHIPEHEJ_01337;product=16S ribosomal RNA
NC_010725.1	Prodigal:002006	CDS	1432693	1433862	.	-	0	ID=FHIPEHEJ_01338;inference=ab initio prediction:Prodigal:002006;locus_tag=FHIPEHEJ_01338;product=hypothetical protein
NC_010725.1	Prodigal:002006	CDS	1434113	1435012	.	-	0	ID=FHIPEHEJ_01339;Name=hdfR_3;gene=hdfR_3;inference=ab initio prediction:Prodigal:002006,protein motif:HAMAP:MF_01233;locus_tag=FHIPEHEJ_01339;product=HTH-type transcriptional regulator HdfR
NC_010725.1	Prodigal:002006	CDS	1435133	1435531	.	+	0	ID=FHIPEHEJ_01340;inference=ab initio prediction:Prodigal:002006;locus_tag=FHIPEHEJ_01340;product=hypothetical protein
NC_010725.1	Prodigal:002006	CDS	1435641	1436807	.	+	0	ID=FHIPEHEJ_01341;Name=hcaT_2;gene=hcaT_2;inference=ab initio prediction:Prodigal:002006,similar to AA sequence:UniProtKB:Q47142;locus_tag=FHIPEHEJ_01341;product=putative 3-phenylpropionic acid transporter
NC_010725.1	Prodigal:002006	CDS	1436891	1439068	.	+	0	ID=FHIPEHEJ_01342;eC_number=3.6.4.-;Name=priA_1;db_xref=COG:COG1198;gene=priA_1;inference=ab initio prediction:Prodigal:002006,similar to AA sequence:UniProtKB:P17888;locus_tag=FHIPEHEJ_01342;product=Primosomal protein N'
NC_010725.1	Prodigal:002006	CDS	1439143	1439505	.	+	0	ID=FHIPEHEJ_01343;inference=ab initio prediction:Prodigal:002006;locus_tag=FHIPEHEJ_01343;product=hypothetical protein
NC_010725.1	Prodigal:002006	CDS	1439583	1439963	.	-	0	ID=FHIPEHEJ_01344;inference=ab initio prediction:Prodigal:002006;locus_tag=FHIPEHEJ_01344;product=hypothetical protein
NC_010725.1	Prodigal:002006	CDS	1440453	1440704	.	-	0	ID=FHIPEHEJ_01345;inference=ab initio prediction:Prodigal:002006;locus_tag=FHIPEHEJ_01345;product=hypothetical protein
NC_010725.1	Prodigal:002006	CDS	1440850	1441860	.	-	0	ID=FHIPEHEJ_01346;eC_number=1.3.1.87;Name=hcaB_4;gene=hcaB_4;inference=ab initio prediction:Prodigal:002006,protein motif:HAMAP:MF_01647;locus_tag=FHIPEHEJ_01346;product=3-phenylpropionate-dihydrodiol/cinnamic acid-dihydrodiol dehydrogenase
NC_010725.1	Prodigal:002006	CDS	1442047	1442658	.	-	0	ID=FHIPEHEJ_01347;eC_number=3.5.1.59;inference=ab initio prediction:Prodigal:002006,similar to AA sequence:UniProtKB:P32400;locus_tag=FHIPEHEJ_01347;product=N-carbamoylsarcosine amidase
NC_010725.1	Prodigal:002006	CDS	1442698	1443870	.	-	0	ID=FHIPEHEJ_01348;eC_number=1.1.1.1;db_xref=COG:COG1063;inference=ab initio prediction:Prodigal:002006,similar to AA sequence:UniProtKB:O07737;locus_tag=FHIPEHEJ_01348;product=putative zinc-binding alcohol dehydrogenase
NC_010725.1	Prodigal:002006	CDS	1443966	1444619	.	-	0	ID=FHIPEHEJ_01349;inference=ab initio prediction:Prodigal:002006;locus_tag=FHIPEHEJ_01349;product=hypothetical protein
NC_010725.1	Prodigal:002006	CDS	1444849	1445706	.	+	0	ID=FHIPEHEJ_01350;eC_number=1.-.-.-;Name=yghA_1;gene=yghA_1;inference=ab initio prediction:Prodigal:002006,similar to AA sequence:UniProtKB:P0AG84;locus_tag=FHIPEHEJ_01350;product=putative oxidoreductase YghA
NC_010725.1	Prodigal:002006	CDS	1445773	1446771	.	+	0	ID=FHIPEHEJ_01351;eC_number=1.3.1.87;Name=hcaB_5;gene=hcaB_5;inference=ab initio prediction:Prodigal:002006,protein motif:HAMAP:MF_01647;locus_tag=FHIPEHEJ_01351;product=3-phenylpropionate-dihydrodiol/cinnamic acid-dihydrodiol dehydrogenase
NC_010725.1	Prodigal:002006	CDS	1446855	1447034	.	+	0	ID=FHIPEHEJ_01352;inference=ab initio prediction:Prodigal:002006;locus_tag=FHIPEHEJ_01352;product=hypothetical protein
NC_010725.1	Prodigal:002006	CDS	1447121	1448791	.	-	0	ID=FHIPEHEJ_01353;eC_number=2.7.-.-;Name=ubiB_1;db_xref=COG:COG0661;gene=ubiB_1;inference=ab initio prediction:Prodigal:002006,similar to AA sequence:UniProtKB:P0A6A0;locus_tag=FHIPEHEJ_01353;product=putative protein kinase UbiB
NC_010725.1	Prodigal:002006	CDS	1448909	1449388	.	-	0	ID=FHIPEHEJ_01354;inference=ab initio prediction:Prodigal:002006;locus_tag=FHIPEHEJ_01354;product=hypothetical protein
NC_010725.1	Aragorn:001002	tRNA	1449623	1449699	.	-	.	ID=FHIPEHEJ_01355;inference=COORDINATES:profile:Aragorn:001002;locus_tag=FHIPEHEJ_01355;product=tRNA-Met(cat)
NC_010725.1	barrnap:0.9	rRNA	1449987	1452783	0	-	.	ID=FHIPEHEJ_01356;locus_tag=FHIPEHEJ_01356;product=23S ribosomal RNA
NC_010725.1	Aragorn:001002	tRNA	1453067	1453142	.	-	.	ID=FHIPEHEJ_01357;inference=COORDINATES:profile:Aragorn:001002;locus_tag=FHIPEHEJ_01357;product=tRNA-Ala(tgc)
NC_010725.1	Aragorn:001002	tRNA	1453149	1453225	.	-	.	ID=FHIPEHEJ_01358;inference=COORDINATES:profile:Aragorn:001002;locus_tag=FHIPEHEJ_01358;product=tRNA-Ile(gat)
NC_010725.1	barrnap:0.9	rRNA	1453422	1454903	0	-	.	ID=FHIPEHEJ_01359;locus_tag=FHIPEHEJ_01359;product=16S ribosomal RNA
NC_010725.1	Prodigal:002006	CDS	1455832	1456263	.	+	0	ID=FHIPEHEJ_01360;inference=ab initio prediction:Prodigal:002006,similar to AA sequence:UniProtKB:Q9PFB2;locus_tag=FHIPEHEJ_01360;note=UPF0394 membrane protein XF_0766;product=hypothetical protein
NC_010725.1	Prodigal:002006	CDS	1456260	1456718	.	+	0	ID=FHIPEHEJ_01361;inference=ab initio prediction:Prodigal:002006,similar to AA sequence:UniProtKB:Q9PFB3;locus_tag=FHIPEHEJ_01361;note=UPF0394 membrane protein XF_0765;product=hypothetical protein
NC_010725.1	Aragorn:001002	tRNA	1456841	1456917	.	+	.	ID=FHIPEHEJ_01362;inference=COORDINATES:profile:Aragorn:001002;locus_tag=FHIPEHEJ_01362;product=tRNA-Arg(tct)
NC_010725.1	Prodigal:002006	CDS	1457124	1457564	.	+	0	ID=FHIPEHEJ_01363;inference=ab initio prediction:Prodigal:002006;locus_tag=FHIPEHEJ_01363;product=hypothetical protein
NC_010725.1	Prodigal:002006	CDS	1457576	1457848	.	-	0	ID=FHIPEHEJ_01364;inference=ab initio prediction:Prodigal:002006;locus_tag=FHIPEHEJ_01364;product=hypothetical protein
NC_010725.1	Prodigal:002006	CDS	1457939	1458307	.	+	0	ID=FHIPEHEJ_01365;inference=ab initio prediction:Prodigal:002006;locus_tag=FHIPEHEJ_01365;product=hypothetical protein
NC_010725.1	Prodigal:002006	CDS	1458384	1458623	.	-	0	ID=FHIPEHEJ_01366;inference=ab initio prediction:Prodigal:002006;locus_tag=FHIPEHEJ_01366;product=hypothetical protein
NC_010725.1	Prodigal:002006	CDS	1458828	1459010	.	+	0	ID=FHIPEHEJ_01367;inference=ab initio prediction:Prodigal:002006;locus_tag=FHIPEHEJ_01367;product=hypothetical protein
NC_010725.1	Prodigal:002006	CDS	1459803	1459904	.	-	0	ID=FHIPEHEJ_01368;inference=ab initio prediction:Prodigal:002006;locus_tag=FHIPEHEJ_01368;product=hypothetical protein
NC_010725.1	Prodigal:002006	CDS	1460622	1461053	.	-	0	ID=FHIPEHEJ_01369;inference=ab initio prediction:Prodigal:002006;locus_tag=FHIPEHEJ_01369;product=hypothetical protein
NC_010725.1	Prodigal:002006	CDS	1461080	1461832	.	-	0	ID=FHIPEHEJ_01370;inference=ab initio prediction:Prodigal:002006;locus_tag=FHIPEHEJ_01370;product=hypothetical protein
NC_010725.1	Prodigal:002006	CDS	1462105	1462920	.	-	0	ID=FHIPEHEJ_01371;inference=ab initio prediction:Prodigal:002006;locus_tag=FHIPEHEJ_01371;product=hypothetical protein
NC_010725.1	Prodigal:002006	CDS	1462974	1463474	.	-	0	ID=FHIPEHEJ_01372;Name=ros_2;db_xref=COG:COG4957;gene=ros_2;inference=ab initio prediction:Prodigal:002006,similar to AA sequence:UniProtKB:Q04152;locus_tag=FHIPEHEJ_01372;product=Transcriptional regulatory protein ros
NC_010725.1	Prodigal:002006	CDS	1463622	1463897	.	-	0	ID=FHIPEHEJ_01373;inference=ab initio prediction:Prodigal:002006,similar to AA sequence:UniProtKB:B8H4R9;locus_tag=FHIPEHEJ_01373;note=UPF0335 protein CCNA_03428;product=hypothetical protein
NC_010725.1	Prodigal:002006	CDS	1464033	1464239	.	+	0	ID=FHIPEHEJ_01374;inference=ab initio prediction:Prodigal:002006;locus_tag=FHIPEHEJ_01374;product=hypothetical protein
NC_010725.1	Prodigal:002006	CDS	1464518	1465618	.	-	0	ID=FHIPEHEJ_01375;inference=ab initio prediction:Prodigal:002006;locus_tag=FHIPEHEJ_01375;product=hypothetical protein
NC_010725.1	Prodigal:002006	CDS	1465961	1466299	.	+	0	ID=FHIPEHEJ_01376;inference=ab initio prediction:Prodigal:002006;locus_tag=FHIPEHEJ_01376;product=hypothetical protein
NC_010725.1	Prodigal:002006	CDS	1467058	1467396	.	+	0	ID=FHIPEHEJ_01377;inference=ab initio prediction:Prodigal:002006;locus_tag=FHIPEHEJ_01377;product=hypothetical protein
NC_010725.1	Prodigal:002006	CDS	1467555	1467914	.	+	0	ID=FHIPEHEJ_01378;inference=ab initio prediction:Prodigal:002006;locus_tag=FHIPEHEJ_01378;product=hypothetical protein
NC_010725.1	Prodigal:002006	CDS	1467934	1468920	.	+	0	ID=FHIPEHEJ_01379;inference=ab initio prediction:Prodigal:002006;locus_tag=FHIPEHEJ_01379;product=hypothetical protein
NC_010725.1	Prodigal:002006	CDS	1469060	1470193	.	-	0	ID=FHIPEHEJ_01380;Name=umuC_2;db_xref=COG:COG0389;gene=umuC_2;inference=ab initio prediction:Prodigal:002006,similar to AA sequence:UniProtKB:P04152;locus_tag=FHIPEHEJ_01380;product=Protein UmuC
NC_010725.1	Prodigal:002006	CDS	1470357	1471403	.	+	0	ID=FHIPEHEJ_01381;inference=ab initio prediction:Prodigal:002006,similar to AA sequence:ISfinder:ISMpo4;locus_tag=FHIPEHEJ_01381;product=IS110 family transposase ISMpo4
NC_010725.1	Prodigal:002006	CDS	1472627	1473778	.	+	0	ID=FHIPEHEJ_01382;Name=frzCD;db_xref=COG:COG0840;gene=frzCD;inference=ab initio prediction:Prodigal:002006,similar to AA sequence:UniProtKB:P43500;locus_tag=FHIPEHEJ_01382;product=Frizzy aggregation protein FrzCD
NC_010725.1	Prodigal:002006	CDS	1473766	1474065	.	-	0	ID=FHIPEHEJ_01383;inference=ab initio prediction:Prodigal:002006;locus_tag=FHIPEHEJ_01383;product=hypothetical protein
NC_010725.1	Prodigal:002006	CDS	1474603	1475547	.	-	0	ID=FHIPEHEJ_01384;inference=ab initio prediction:Prodigal:002006;locus_tag=FHIPEHEJ_01384;product=hypothetical protein
NC_010725.1	Prodigal:002006	CDS	1475637	1475882	.	-	0	ID=FHIPEHEJ_01385;inference=ab initio prediction:Prodigal:002006;locus_tag=FHIPEHEJ_01385;product=hypothetical protein
NC_010725.1	Prodigal:002006	CDS	1475879	1476199	.	-	0	ID=FHIPEHEJ_01386;inference=ab initio prediction:Prodigal:002006;locus_tag=FHIPEHEJ_01386;product=hypothetical protein
NC_010725.1	Prodigal:002006	CDS	1476196	1476507	.	-	0	ID=FHIPEHEJ_01387;inference=ab initio prediction:Prodigal:002006;locus_tag=FHIPEHEJ_01387;product=hypothetical protein
NC_010725.1	Prodigal:002006	CDS	1476763	1477257	.	-	0	ID=FHIPEHEJ_01388;inference=ab initio prediction:Prodigal:002006;locus_tag=FHIPEHEJ_01388;product=hypothetical protein
NC_010725.1	Prodigal:002006	CDS	1477254	1477505	.	-	0	ID=FHIPEHEJ_01389;inference=ab initio prediction:Prodigal:002006;locus_tag=FHIPEHEJ_01389;product=hypothetical protein
NC_010725.1	Prodigal:002006	CDS	1477690	1477935	.	-	0	ID=FHIPEHEJ_01390;inference=ab initio prediction:Prodigal:002006;locus_tag=FHIPEHEJ_01390;product=hypothetical protein
NC_010725.1	Prodigal:002006	CDS	1478695	1480038	.	+	0	ID=FHIPEHEJ_01391;Name=xerC_2;gene=xerC_2;inference=ab initio prediction:Prodigal:002006,protein motif:HAMAP:MF_01808;locus_tag=FHIPEHEJ_01391;product=Tyrosine recombinase XerC
NC_010725.1	Prodigal:002006	CDS	1480175	1484080	.	-	0	ID=FHIPEHEJ_01392;eC_number=2.4.1.250;Name=mshA_8;gene=mshA_8;inference=ab initio prediction:Prodigal:002006,protein motif:HAMAP:MF_01695;locus_tag=FHIPEHEJ_01392;product=D-inositol-3-phosphate glycosyltransferase
NC_010725.1	Prodigal:002006	CDS	1484608	1485516	.	+	0	ID=FHIPEHEJ_01393;inference=ab initio prediction:Prodigal:002006;locus_tag=FHIPEHEJ_01393;product=hypothetical protein
NC_010725.1	Prodigal:002006	CDS	1485658	1486428	.	-	0	ID=FHIPEHEJ_01394;inference=ab initio prediction:Prodigal:002006;locus_tag=FHIPEHEJ_01394;product=hypothetical protein
NC_010725.1	Prodigal:002006	CDS	1486513	1487091	.	-	0	ID=FHIPEHEJ_01395;Name=ecfG;gene=ecfG;inference=ab initio prediction:Prodigal:002006,similar to AA sequence:UniProtKB:B3Q6P8;locus_tag=FHIPEHEJ_01395;product=ECF RNA polymerase sigma factor EcfG
NC_010725.1	Prodigal:002006	CDS	1487330	1488634	.	-	0	ID=FHIPEHEJ_01396;inference=ab initio prediction:Prodigal:002006;locus_tag=FHIPEHEJ_01396;product=hypothetical protein
NC_010725.1	Prodigal:002006	CDS	1488916	1489320	.	+	0	ID=FHIPEHEJ_01397;inference=ab initio prediction:Prodigal:002006;locus_tag=FHIPEHEJ_01397;product=hypothetical protein
NC_010725.1	Prodigal:002006	CDS	1489430	1490503	.	+	0	ID=FHIPEHEJ_01398;inference=ab initio prediction:Prodigal:002006;locus_tag=FHIPEHEJ_01398;product=hypothetical protein
NC_010725.1	Prodigal:002006	CDS	1490595	1491140	.	+	0	ID=FHIPEHEJ_01399;inference=ab initio prediction:Prodigal:002006;locus_tag=FHIPEHEJ_01399;product=hypothetical protein
NC_010725.1	Prodigal:002006	CDS	1491100	1491765	.	+	0	ID=FHIPEHEJ_01400;inference=ab initio prediction:Prodigal:002006;locus_tag=FHIPEHEJ_01400;product=hypothetical protein
NC_010725.1	Prodigal:002006	CDS	1491888	1492244	.	+	0	ID=FHIPEHEJ_01401;inference=ab initio prediction:Prodigal:002006;locus_tag=FHIPEHEJ_01401;product=hypothetical protein
NC_010725.1	Prodigal:002006	CDS	1492286	1494427	.	+	0	ID=FHIPEHEJ_01402;Name=fecA;db_xref=COG:COG4772;gene=fecA;inference=ab initio prediction:Prodigal:002006,similar to AA sequence:UniProtKB:P13036;locus_tag=FHIPEHEJ_01402;product=Fe(3+) dicitrate transport protein FecA
NC_010725.1	Prodigal:002006	CDS	1494602	1494844	.	+	0	ID=FHIPEHEJ_01403;inference=ab initio prediction:Prodigal:002006;locus_tag=FHIPEHEJ_01403;product=hypothetical protein
NC_010725.1	Prodigal:002006	CDS	1494845	1495246	.	+	0	ID=FHIPEHEJ_01404;eC_number=3.1.-.-;db_xref=COG:COG3742;inference=ab initio prediction:Prodigal:002006,similar to AA sequence:UniProtKB:P9WF57;locus_tag=FHIPEHEJ_01404;product=Ribonuclease VapC42
NC_010725.1	Prodigal:002006	CDS	1495292	1496860	.	-	0	ID=FHIPEHEJ_01405;inference=ab initio prediction:Prodigal:002006;locus_tag=FHIPEHEJ_01405;product=hypothetical protein
NC_010725.1	Prodigal:002006	CDS	1496904	1497575	.	-	0	ID=FHIPEHEJ_01406;Name=gntR;gene=gntR;inference=ab initio prediction:Prodigal:002006,similar to AA sequence:UniProtKB:Q8GAL4;locus_tag=FHIPEHEJ_01406;product=putative D-xylose utilization operon transcriptional repressor
NC_010725.1	Prodigal:002006	CDS	1497739	1498761	.	+	0	ID=FHIPEHEJ_01407;db_xref=COG:COG1638;inference=ab initio prediction:Prodigal:002006,similar to AA sequence:UniProtKB:Q21XD7;locus_tag=FHIPEHEJ_01407;product=Solute-binding protein
NC_010725.1	Prodigal:002006	CDS	1498758	1499483	.	+	0	ID=FHIPEHEJ_01408;inference=ab initio prediction:Prodigal:002006;locus_tag=FHIPEHEJ_01408;product=hypothetical protein
NC_010725.1	Prodigal:002006	CDS	1499480	1500832	.	+	0	ID=FHIPEHEJ_01409;Name=dctM;db_xref=COG:COG1593;gene=dctM;inference=ab initio prediction:Prodigal:002006,similar to AA sequence:UniProtKB:O07838;locus_tag=FHIPEHEJ_01409;product=C4-dicarboxylate TRAP transporter large permease protein DctM
NC_010725.1	Prodigal:002006	CDS	1501089	1501286	.	+	0	ID=FHIPEHEJ_01410;inference=ab initio prediction:Prodigal:002006;locus_tag=FHIPEHEJ_01410;product=hypothetical protein
NC_010725.1	Prodigal:002006	CDS	1501789	1502019	.	+	0	ID=FHIPEHEJ_01411;inference=ab initio prediction:Prodigal:002006;locus_tag=FHIPEHEJ_01411;product=hypothetical protein
NC_010725.1	Prodigal:002006	CDS	1502081	1503127	.	+	0	ID=FHIPEHEJ_01412;eC_number=4.2.1.22;Name=cbs;db_xref=COG:COG0031;gene=cbs;inference=ab initio prediction:Prodigal:002006,similar to AA sequence:UniProtKB:P9WP51;locus_tag=FHIPEHEJ_01412;product=Putative cystathionine beta-synthase
NC_010725.1	Prodigal:002006	CDS	1503237	1503389	.	+	0	ID=FHIPEHEJ_01413;inference=ab initio prediction:Prodigal:002006;locus_tag=FHIPEHEJ_01413;product=hypothetical protein
NC_010725.1	Prodigal:002006	CDS	1503409	1504863	.	-	0	ID=FHIPEHEJ_01414;inference=ab initio prediction:Prodigal:002006;locus_tag=FHIPEHEJ_01414;product=hypothetical protein
NC_010725.1	Prodigal:002006	CDS	1505145	1510451	.	+	0	ID=FHIPEHEJ_01415;Name=yfhM;db_xref=COG:COG2373;gene=yfhM;inference=ab initio prediction:Prodigal:002006,similar to AA sequence:UniProtKB:P76578;locus_tag=FHIPEHEJ_01415;product=Alpha-2-macroglobulin
NC_010725.1	Prodigal:002006	CDS	1510456	1512570	.	+	0	ID=FHIPEHEJ_01416;Name=pbpC;db_xref=COG:COG4953;gene=pbpC;inference=ab initio prediction:Prodigal:002006,similar to AA sequence:UniProtKB:P76577;locus_tag=FHIPEHEJ_01416;product=Penicillin-binding protein 1C
NC_010725.1	Prodigal:002006	CDS	1512710	1513030	.	+	0	ID=FHIPEHEJ_01417;Name=gdx;db_xref=COG:COG2076;gene=gdx;inference=ab initio prediction:Prodigal:002006,similar to AA sequence:UniProtKB:P69937;locus_tag=FHIPEHEJ_01417;product=Guanidinium exporter
NC_010725.1	Prodigal:002006	CDS	1513035	1513832	.	-	0	ID=FHIPEHEJ_01418;inference=ab initio prediction:Prodigal:002006;locus_tag=FHIPEHEJ_01418;product=hypothetical protein
NC_010725.1	Prodigal:002006	CDS	1513883	1514494	.	-	0	ID=FHIPEHEJ_01419;inference=ab initio prediction:Prodigal:002006;locus_tag=FHIPEHEJ_01419;product=hypothetical protein
NC_010725.1	Prodigal:002006	CDS	1514491	1516662	.	-	0	ID=FHIPEHEJ_01420;inference=ab initio prediction:Prodigal:002006;locus_tag=FHIPEHEJ_01420;product=hypothetical protein
NC_010725.1	Prodigal:002006	CDS	1516908	1517519	.	+	0	ID=FHIPEHEJ_01421;eC_number=5.4.2.11;Name=gpmA_1;gene=gpmA_1;inference=ab initio prediction:Prodigal:002006,protein motif:HAMAP:MF_01039;locus_tag=FHIPEHEJ_01421;product=2%2C3-bisphosphoglycerate-dependent phosphoglycerate mutase
NC_010725.1	Prodigal:002006	CDS	1517510	1518235	.	-	0	ID=FHIPEHEJ_01422;inference=ab initio prediction:Prodigal:002006;locus_tag=FHIPEHEJ_01422;product=hypothetical protein
NC_010725.1	Prodigal:002006	CDS	1518300	1519313	.	-	0	ID=FHIPEHEJ_01423;inference=ab initio prediction:Prodigal:002006;locus_tag=FHIPEHEJ_01423;product=hypothetical protein
NC_010725.1	Prodigal:002006	CDS	1519304	1519963	.	-	0	ID=FHIPEHEJ_01424;inference=ab initio prediction:Prodigal:002006;locus_tag=FHIPEHEJ_01424;product=hypothetical protein
NC_010725.1	Prodigal:002006	CDS	1520046	1520507	.	-	0	ID=FHIPEHEJ_01425;Name=ccmH;db_xref=COG:COG3088;gene=ccmH;inference=ab initio prediction:Prodigal:002006,similar to AA sequence:UniProtKB:Q9I3N0;locus_tag=FHIPEHEJ_01425;product=Cytochrome c-type biogenesis protein CcmH
NC_010725.1	Prodigal:002006	CDS	1520504	1522504	.	-	0	ID=FHIPEHEJ_01426;Name=ccmF;db_xref=COG:COG1138;gene=ccmF;inference=ab initio prediction:Prodigal:002006,similar to AA sequence:UniProtKB:P33927;locus_tag=FHIPEHEJ_01426;product=Cytochrome c-type biogenesis protein CcmF
NC_010725.1	Prodigal:002006	CDS	1522551	1523060	.	-	0	ID=FHIPEHEJ_01427;Name=ccmE;db_xref=COG:COG2332;gene=ccmE;inference=ab initio prediction:Prodigal:002006,similar to AA sequence:UniProtKB:Q9LA01;locus_tag=FHIPEHEJ_01427;product=Cytochrome c-type biogenesis protein CcmE
NC_010725.1	Prodigal:002006	CDS	1523223	1524773	.	-	0	ID=FHIPEHEJ_01428;inference=ab initio prediction:Prodigal:002006;locus_tag=FHIPEHEJ_01428;product=hypothetical protein
NC_010725.1	Prodigal:002006	CDS	1524922	1526337	.	-	0	ID=FHIPEHEJ_01429;eC_number=2.7.-.-;Name=sasA_4;gene=sasA_4;inference=ab initio prediction:Prodigal:002006,protein motif:HAMAP:MF_01837;locus_tag=FHIPEHEJ_01429;product=Adaptive-response sensory-kinase SasA
NC_010725.1	Prodigal:002006	CDS	1526430	1526666	.	+	0	ID=FHIPEHEJ_01430;inference=ab initio prediction:Prodigal:002006;locus_tag=FHIPEHEJ_01430;product=hypothetical protein
NC_010725.1	Prodigal:002006	CDS	1526666	1527064	.	+	0	ID=FHIPEHEJ_01431;eC_number=3.1.-.-;db_xref=COG:COG3742;inference=ab initio prediction:Prodigal:002006,similar to AA sequence:UniProtKB:P9WF57;locus_tag=FHIPEHEJ_01431;product=Ribonuclease VapC42
NC_010725.1	Prodigal:002006	CDS	1527071	1527748	.	-	0	ID=FHIPEHEJ_01432;Name=phoP_1;gene=phoP_1;inference=ab initio prediction:Prodigal:002006,similar to AA sequence:UniProtKB:P23836;locus_tag=FHIPEHEJ_01432;product=Transcriptional regulatory protein PhoP
NC_010725.1	Prodigal:002006	CDS	1527788	1528261	.	-	0	ID=FHIPEHEJ_01433;inference=ab initio prediction:Prodigal:002006;locus_tag=FHIPEHEJ_01433;product=hypothetical protein
NC_010725.1	Prodigal:002006	CDS	1528345	1528581	.	-	0	ID=FHIPEHEJ_01434;inference=ab initio prediction:Prodigal:002006;locus_tag=FHIPEHEJ_01434;product=hypothetical protein
NC_010725.1	Prodigal:002006	CDS	1528600	1528953	.	-	0	ID=FHIPEHEJ_01435;inference=ab initio prediction:Prodigal:002006;locus_tag=FHIPEHEJ_01435;product=hypothetical protein
NC_010725.1	Prodigal:002006	CDS	1529051	1529641	.	-	0	ID=FHIPEHEJ_01436;inference=ab initio prediction:Prodigal:002006;locus_tag=FHIPEHEJ_01436;product=hypothetical protein
NC_010725.1	Prodigal:002006	CDS	1529628	1530257	.	-	0	ID=FHIPEHEJ_01437;inference=ab initio prediction:Prodigal:002006;locus_tag=FHIPEHEJ_01437;product=hypothetical protein
NC_010725.1	Prodigal:002006	CDS	1530304	1531386	.	-	0	ID=FHIPEHEJ_01438;inference=ab initio prediction:Prodigal:002006;locus_tag=FHIPEHEJ_01438;product=hypothetical protein
NC_010725.1	Prodigal:002006	CDS	1531413	1535315	.	-	0	ID=FHIPEHEJ_01439;inference=ab initio prediction:Prodigal:002006;locus_tag=FHIPEHEJ_01439;product=hypothetical protein
NC_010725.1	Prodigal:002006	CDS	1535342	1535800	.	-	0	ID=FHIPEHEJ_01440;inference=ab initio prediction:Prodigal:002006;locus_tag=FHIPEHEJ_01440;product=hypothetical protein
NC_010725.1	Prodigal:002006	CDS	1535808	1536701	.	-	0	ID=FHIPEHEJ_01441;inference=ab initio prediction:Prodigal:002006;locus_tag=FHIPEHEJ_01441;product=hypothetical protein
NC_010725.1	Prodigal:002006	CDS	1536712	1537353	.	-	0	ID=FHIPEHEJ_01442;inference=ab initio prediction:Prodigal:002006;locus_tag=FHIPEHEJ_01442;product=hypothetical protein
NC_010725.1	Prodigal:002006	CDS	1537365	1537991	.	-	0	ID=FHIPEHEJ_01443;inference=ab initio prediction:Prodigal:002006;locus_tag=FHIPEHEJ_01443;product=hypothetical protein
NC_010725.1	Prodigal:002006	CDS	1537978	1538220	.	-	0	ID=FHIPEHEJ_01444;inference=ab initio prediction:Prodigal:002006;locus_tag=FHIPEHEJ_01444;product=hypothetical protein
NC_010725.1	Prodigal:002006	CDS	1538217	1538543	.	-	0	ID=FHIPEHEJ_01445;inference=ab initio prediction:Prodigal:002006;locus_tag=FHIPEHEJ_01445;product=hypothetical protein
NC_010725.1	Prodigal:002006	CDS	1538546	1538956	.	-	0	ID=FHIPEHEJ_01446;inference=ab initio prediction:Prodigal:002006;locus_tag=FHIPEHEJ_01446;product=hypothetical protein
NC_010725.1	Prodigal:002006	CDS	1538987	1539406	.	-	0	ID=FHIPEHEJ_01447;inference=ab initio prediction:Prodigal:002006;locus_tag=FHIPEHEJ_01447;product=hypothetical protein
NC_010725.1	Prodigal:002006	CDS	1539403	1539741	.	-	0	ID=FHIPEHEJ_01448;inference=ab initio prediction:Prodigal:002006;locus_tag=FHIPEHEJ_01448;product=hypothetical protein
NC_010725.1	Prodigal:002006	CDS	1539764	1540339	.	-	0	ID=FHIPEHEJ_01449;inference=ab initio prediction:Prodigal:002006;locus_tag=FHIPEHEJ_01449;product=hypothetical protein
NC_010725.1	Prodigal:002006	CDS	1540373	1541119	.	+	0	ID=FHIPEHEJ_01450;inference=ab initio prediction:Prodigal:002006;locus_tag=FHIPEHEJ_01450;product=hypothetical protein
NC_010725.1	Prodigal:002006	CDS	1541267	1542115	.	+	0	ID=FHIPEHEJ_01451;inference=ab initio prediction:Prodigal:002006;locus_tag=FHIPEHEJ_01451;product=hypothetical protein
NC_010725.1	Prodigal:002006	CDS	1542185	1543450	.	-	0	ID=FHIPEHEJ_01452;inference=ab initio prediction:Prodigal:002006;locus_tag=FHIPEHEJ_01452;product=hypothetical protein
NC_010725.1	Prodigal:002006	CDS	1543484	1543957	.	-	0	ID=FHIPEHEJ_01453;inference=ab initio prediction:Prodigal:002006;locus_tag=FHIPEHEJ_01453;product=hypothetical protein
NC_010725.1	Prodigal:002006	CDS	1544016	1545176	.	-	0	ID=FHIPEHEJ_01454;inference=ab initio prediction:Prodigal:002006;locus_tag=FHIPEHEJ_01454;product=hypothetical protein
NC_010725.1	Prodigal:002006	CDS	1545227	1546492	.	-	0	ID=FHIPEHEJ_01455;inference=ab initio prediction:Prodigal:002006;locus_tag=FHIPEHEJ_01455;product=hypothetical protein
NC_010725.1	Prodigal:002006	CDS	1546455	1546883	.	-	0	ID=FHIPEHEJ_01456;inference=ab initio prediction:Prodigal:002006;locus_tag=FHIPEHEJ_01456;product=hypothetical protein
NC_010725.1	Prodigal:002006	CDS	1547300	1548076	.	-	0	ID=FHIPEHEJ_01457;eC_number=2.1.1.131;Name=cobJ;gene=cobJ;inference=ab initio prediction:Prodigal:002006,similar to AA sequence:UniProtKB:P21640;locus_tag=FHIPEHEJ_01457;product=Precorrin-3B C(17)-methyltransferase
NC_010725.1	Prodigal:002006	CDS	1548073	1548870	.	-	0	ID=FHIPEHEJ_01458;eC_number=2.1.1.130;Name=cobI;gene=cobI;inference=ab initio prediction:Prodigal:002006,similar to AA sequence:UniProtKB:P21639;locus_tag=FHIPEHEJ_01458;product=Precorrin-2 C(20)-methyltransferase
NC_010725.1	Prodigal:002006	CDS	1548870	1549502	.	-	0	ID=FHIPEHEJ_01459;eC_number=5.4.99.61;Name=cobH;gene=cobH;inference=ab initio prediction:Prodigal:002006,similar to AA sequence:UniProtKB:P21638;locus_tag=FHIPEHEJ_01459;product=Precorrin-8X methylmutase
NC_010725.1	Prodigal:002006	CDS	1549499	1550812	.	-	0	ID=FHIPEHEJ_01460;inference=ab initio prediction:Prodigal:002006;locus_tag=FHIPEHEJ_01460;product=hypothetical protein
NC_010725.1	Prodigal:002006	CDS	1550809	1554243	.	-	0	ID=FHIPEHEJ_01461;inference=ab initio prediction:Prodigal:002006;locus_tag=FHIPEHEJ_01461;product=hypothetical protein
NC_010725.1	Prodigal:002006	CDS	1554257	1555156	.	-	0	ID=FHIPEHEJ_01462;inference=ab initio prediction:Prodigal:002006;locus_tag=FHIPEHEJ_01462;product=hypothetical protein
NC_010725.1	Prodigal:002006	CDS	1555153	1556187	.	-	0	ID=FHIPEHEJ_01463;eC_number=3.6.-.-;Name=yjiA_2;db_xref=COG:COG0523;gene=yjiA_2;inference=ab initio prediction:Prodigal:002006,similar to AA sequence:UniProtKB:P24203;locus_tag=FHIPEHEJ_01463;product=P-loop guanosine triphosphatase YjiA
NC_010725.1	Prodigal:002006	CDS	1556192	1556581	.	-	0	ID=FHIPEHEJ_01464;inference=ab initio prediction:Prodigal:002006;locus_tag=FHIPEHEJ_01464;product=hypothetical protein
NC_010725.1	Prodigal:002006	CDS	1556574	1557350	.	-	0	ID=FHIPEHEJ_01465;inference=ab initio prediction:Prodigal:002006;locus_tag=FHIPEHEJ_01465;product=hypothetical protein
NC_010725.1	Prodigal:002006	CDS	1557381	1557560	.	-	0	ID=FHIPEHEJ_01466;inference=ab initio prediction:Prodigal:002006;locus_tag=FHIPEHEJ_01466;product=hypothetical protein
NC_010725.1	Prodigal:002006	CDS	1557868	1558404	.	+	0	ID=FHIPEHEJ_01467;eC_number=2.7.1.156;Name=cobP;gene=cobP;inference=ab initio prediction:Prodigal:002006,similar to AA sequence:UniProtKB:P29931;locus_tag=FHIPEHEJ_01467;product=Bifunctional adenosylcobalamin biosynthesis protein CobP
NC_010725.1	Prodigal:002006	CDS	1558401	1559003	.	+	0	ID=FHIPEHEJ_01468;eC_number=2.5.1.17;Name=cobO;gene=cobO;inference=ab initio prediction:Prodigal:002006,similar to AA sequence:UniProtKB:P29930;locus_tag=FHIPEHEJ_01468;product=Corrinoid adenosyltransferase
NC_010725.1	Prodigal:002006	CDS	1559254	1559919	.	+	0	ID=FHIPEHEJ_01469;eC_number=1.14.13.163;Name=nicB_2;gene=nicB_2;inference=ab initio prediction:Prodigal:002006,similar to AA sequence:UniProtKB:B1N1A2;locus_tag=FHIPEHEJ_01469;product=6-hydroxy-3-succinoylpyridine 3-monooxygenase HspA
NC_010725.1	Prodigal:002006	CDS	1560076	1560615	.	-	0	ID=FHIPEHEJ_01470;eC_number=4.2.1.147;Name=fae_1;db_xref=COG:COG1795;gene=fae_1;inference=ab initio prediction:Prodigal:002006,similar to AA sequence:UniProtKB:Q9FA38;locus_tag=FHIPEHEJ_01470;product=5%2C6%2C7%2C8-tetrahydromethanopterin hydro-lyase
NC_010725.1	Prodigal:002006	CDS	1560809	1561078	.	+	0	ID=FHIPEHEJ_01471;inference=ab initio prediction:Prodigal:002006;locus_tag=FHIPEHEJ_01471;product=hypothetical protein
NC_010725.1	Prodigal:002006	CDS	1561091	1561537	.	-	0	ID=FHIPEHEJ_01472;inference=ab initio prediction:Prodigal:002006;locus_tag=FHIPEHEJ_01472;product=hypothetical protein
NC_010725.1	Prodigal:002006	CDS	1561763	1562647	.	+	0	ID=FHIPEHEJ_01473;eC_number=3.3.2.10;inference=ab initio prediction:Prodigal:002006,similar to AA sequence:UniProtKB:O52866;locus_tag=FHIPEHEJ_01473;product=Soluble epoxide hydrolase
NC_010725.1	Prodigal:002006	CDS	1562696	1565629	.	-	0	ID=FHIPEHEJ_01474;eC_number=2.7.13.3;Name=rcsC_19;gene=rcsC_19;inference=ab initio prediction:Prodigal:002006,protein motif:HAMAP:MF_00979;locus_tag=FHIPEHEJ_01474;product=Sensor histidine kinase RcsC
NC_010725.1	Prodigal:002006	CDS	1565713	1566618	.	-	0	ID=FHIPEHEJ_01475;inference=ab initio prediction:Prodigal:002006;locus_tag=FHIPEHEJ_01475;product=hypothetical protein
NC_010725.1	Prodigal:002006	CDS	1566779	1567357	.	+	0	ID=FHIPEHEJ_01476;inference=ab initio prediction:Prodigal:002006;locus_tag=FHIPEHEJ_01476;product=hypothetical protein
NC_010725.1	Prodigal:002006	CDS	1567544	1568323	.	+	0	ID=FHIPEHEJ_01477;eC_number=3.1.1.88;Name=pytH_1;gene=pytH_1;inference=ab initio prediction:Prodigal:002006,similar to AA sequence:UniProtKB:C0LA90;locus_tag=FHIPEHEJ_01477;product=Pyrethroid hydrolase
NC_010725.1	Prodigal:002006	CDS	1568399	1570489	.	-	0	ID=FHIPEHEJ_01478;inference=ab initio prediction:Prodigal:002006;locus_tag=FHIPEHEJ_01478;product=hypothetical protein
NC_010725.1	Prodigal:002006	CDS	1570575	1573406	.	-	0	ID=FHIPEHEJ_01479;inference=ab initio prediction:Prodigal:002006;locus_tag=FHIPEHEJ_01479;product=hypothetical protein
NC_010725.1	Prodigal:002006	CDS	1573420	1574334	.	-	0	ID=FHIPEHEJ_01480;inference=ab initio prediction:Prodigal:002006;locus_tag=FHIPEHEJ_01480;product=hypothetical protein
NC_010725.1	Prodigal:002006	CDS	1574346	1575356	.	-	0	ID=FHIPEHEJ_01481;inference=ab initio prediction:Prodigal:002006;locus_tag=FHIPEHEJ_01481;product=hypothetical protein
NC_010725.1	Prodigal:002006	CDS	1575559	1575993	.	+	0	ID=FHIPEHEJ_01482;inference=ab initio prediction:Prodigal:002006;locus_tag=FHIPEHEJ_01482;product=hypothetical protein
NC_010725.1	Prodigal:002006	CDS	1575990	1576583	.	+	0	ID=FHIPEHEJ_01483;inference=ab initio prediction:Prodigal:002006;locus_tag=FHIPEHEJ_01483;product=hypothetical protein
NC_010725.1	Prodigal:002006	CDS	1576580	1577263	.	+	0	ID=FHIPEHEJ_01484;eC_number=3.6.1.-;Name=nudL;gene=nudL;inference=ab initio prediction:Prodigal:002006,protein motif:HAMAP:MF_01592;locus_tag=FHIPEHEJ_01484;product=putative Nudix hydrolase NudL
NC_010725.1	Prodigal:002006	CDS	1577346	1577603	.	+	0	ID=FHIPEHEJ_01485;inference=ab initio prediction:Prodigal:002006;locus_tag=FHIPEHEJ_01485;product=hypothetical protein
NC_010725.1	Prodigal:002006	CDS	1577600	1578865	.	+	0	ID=FHIPEHEJ_01486;eC_number=2.7.7.72;Name=cca;gene=cca;inference=ab initio prediction:Prodigal:002006,protein motif:HAMAP:MF_01263;locus_tag=FHIPEHEJ_01486;product=CCA-adding enzyme
NC_010725.1	Prodigal:002006	CDS	1579205	1579735	.	-	0	ID=FHIPEHEJ_01487;inference=ab initio prediction:Prodigal:002006;locus_tag=FHIPEHEJ_01487;product=hypothetical protein
NC_010725.1	Prodigal:002006	CDS	1579833	1580234	.	-	0	ID=FHIPEHEJ_01488;Name=atpC;db_xref=COG:COG0355;gene=atpC;inference=ab initio prediction:Prodigal:002006,similar to AA sequence:UniProtKB:A1B8P1;locus_tag=FHIPEHEJ_01488;product=ATP synthase epsilon chain
NC_010725.1	Prodigal:002006	CDS	1580260	1580511	.	-	0	ID=FHIPEHEJ_01489;inference=ab initio prediction:Prodigal:002006;locus_tag=FHIPEHEJ_01489;product=hypothetical protein
NC_010725.1	Prodigal:002006	CDS	1580533	1581987	.	-	0	ID=FHIPEHEJ_01490;eC_number=7.1.2.2;Name=atpD;db_xref=COG:COG0055;gene=atpD;inference=ab initio prediction:Prodigal:002006,similar to AA sequence:UniProtKB:A1B8P0;locus_tag=FHIPEHEJ_01490;product=ATP synthase subunit beta
NC_010725.1	Prodigal:002006	CDS	1582013	1582900	.	-	0	ID=FHIPEHEJ_01491;Name=atpG;db_xref=COG:COG0224;gene=atpG;inference=ab initio prediction:Prodigal:002006,similar to AA sequence:UniProtKB:P72246;locus_tag=FHIPEHEJ_01491;product=ATP synthase gamma chain
NC_010725.1	Prodigal:002006	CDS	1582992	1584521	.	-	0	ID=FHIPEHEJ_01492;eC_number=7.1.2.2;Name=atpA;db_xref=COG:COG0056;gene=atpA;inference=ab initio prediction:Prodigal:002006,similar to AA sequence:UniProtKB:P05036;locus_tag=FHIPEHEJ_01492;product=ATP synthase subunit alpha
NC_010725.1	Prodigal:002006	CDS	1584593	1585162	.	-	0	ID=FHIPEHEJ_01493;Name=atpH;db_xref=COG:COG0712;gene=atpH;inference=ab initio prediction:Prodigal:002006,similar to AA sequence:UniProtKB:P72244;locus_tag=FHIPEHEJ_01493;product=ATP synthase subunit delta
NC_010725.1	Prodigal:002006	CDS	1585489	1586037	.	+	0	ID=FHIPEHEJ_01494;inference=ab initio prediction:Prodigal:002006;locus_tag=FHIPEHEJ_01494;product=hypothetical protein
NC_010725.1	Prodigal:002006	CDS	1586142	1587212	.	-	0	ID=FHIPEHEJ_01495;eC_number=4.99.1.1;Name=hemH;db_xref=COG:COG0276;gene=hemH;inference=ab initio prediction:Prodigal:002006,similar to AA sequence:UniProtKB:P23871;locus_tag=FHIPEHEJ_01495;product=Ferrochelatase
NC_010725.1	Prodigal:002006	CDS	1587417	1588418	.	+	0	ID=FHIPEHEJ_01496;eC_number=2.1.1.222;Name=COQ3_1;gene=COQ3_1;inference=ab initio prediction:Prodigal:002006,protein motif:HAMAP:MF_00472;locus_tag=FHIPEHEJ_01496;product=Ubiquinone biosynthesis O-methyltransferase%2C mitochondrial
NC_010725.1	Prodigal:002006	CDS	1588426	1589979	.	+	0	ID=FHIPEHEJ_01497;Name=yfkN;db_xref=COG:COG0737;gene=yfkN;inference=ab initio prediction:Prodigal:002006,similar to AA sequence:UniProtKB:O34313;locus_tag=FHIPEHEJ_01497;product=Trifunctional nucleotide phosphoesterase protein YfkN
NC_010725.1	Prodigal:002006	CDS	1589993	1590697	.	+	0	ID=FHIPEHEJ_01498;eC_number=3.2.2.27;Name=ung;db_xref=COG:COG0692;gene=ung;inference=ab initio prediction:Prodigal:002006,similar to AA sequence:UniProtKB:P39615;locus_tag=FHIPEHEJ_01498;product=Uracil-DNA glycosylase
NC_010725.1	Prodigal:002006	CDS	1590854	1590988	.	-	0	ID=FHIPEHEJ_01499;inference=ab initio prediction:Prodigal:002006;locus_tag=FHIPEHEJ_01499;product=hypothetical protein
NC_010725.1	Prodigal:002006	CDS	1591341	1591715	.	-	0	ID=FHIPEHEJ_01500;Name=rssB_2;gene=rssB_2;inference=ab initio prediction:Prodigal:002006,protein motif:HAMAP:MF_00958;locus_tag=FHIPEHEJ_01500;product=Regulator of RpoS
NC_010725.1	Prodigal:002006	CDS	1592003	1592212	.	-	0	ID=FHIPEHEJ_01501;inference=ab initio prediction:Prodigal:002006;locus_tag=FHIPEHEJ_01501;product=hypothetical protein
NC_010725.1	Prodigal:002006	CDS	1592341	1593243	.	-	0	ID=FHIPEHEJ_01502;eC_number=5.2.1.8;Name=prsA_1;gene=prsA_1;inference=ab initio prediction:Prodigal:002006,protein motif:HAMAP:MF_01145;locus_tag=FHIPEHEJ_01502;product=Foldase protein PrsA
NC_010725.1	Prodigal:002006	CDS	1593539	1596451	.	+	0	ID=FHIPEHEJ_01503;Name=secA_1;db_xref=COG:COG0653;gene=secA_1;inference=ab initio prediction:Prodigal:002006,similar to AA sequence:UniProtKB:P52966;locus_tag=FHIPEHEJ_01503;product=Protein translocase subunit SecA
NC_010725.1	Prodigal:002006	CDS	1596462	1596872	.	+	0	ID=FHIPEHEJ_01504;inference=ab initio prediction:Prodigal:002006;locus_tag=FHIPEHEJ_01504;product=hypothetical protein
NC_010725.1	Prodigal:002006	CDS	1596877	1597047	.	-	0	ID=FHIPEHEJ_01505;eC_number=3.5.2.6;Name=ampC_1;gene=ampC_1;inference=ab initio prediction:Prodigal:002006,similar to AA sequence:UniProtKB:P05193;locus_tag=FHIPEHEJ_01505;product=Beta-lactamase
NC_010725.1	Prodigal:002006	CDS	1597079	1598296	.	-	0	ID=FHIPEHEJ_01506;eC_number=3.5.2.6;Name=ampC_2;gene=ampC_2;inference=ab initio prediction:Prodigal:002006,similar to AA sequence:UniProtKB:P85302;locus_tag=FHIPEHEJ_01506;product=Beta-lactamase
NC_010725.1	Prodigal:002006	CDS	1598403	1599122	.	+	0	ID=FHIPEHEJ_01507;inference=ab initio prediction:Prodigal:002006;locus_tag=FHIPEHEJ_01507;product=hypothetical protein
NC_010725.1	Prodigal:002006	CDS	1599186	1599632	.	+	0	ID=FHIPEHEJ_01508;inference=ab initio prediction:Prodigal:002006;locus_tag=FHIPEHEJ_01508;product=hypothetical protein
NC_010725.1	Prodigal:002006	CDS	1599637	1600914	.	-	0	ID=FHIPEHEJ_01509;inference=ab initio prediction:Prodigal:002006;locus_tag=FHIPEHEJ_01509;product=hypothetical protein
NC_010725.1	Prodigal:002006	CDS	1601008	1601523	.	-	0	ID=FHIPEHEJ_01510;inference=ab initio prediction:Prodigal:002006;locus_tag=FHIPEHEJ_01510;product=hypothetical protein
NC_010725.1	Prodigal:002006	CDS	1601714	1602424	.	-	0	ID=FHIPEHEJ_01511;eC_number=2.7.7.7;Name=dnaQ;db_xref=COG:COG0847;gene=dnaQ;inference=ab initio prediction:Prodigal:002006,similar to AA sequence:UniProtKB:P03007;locus_tag=FHIPEHEJ_01511;product=DNA polymerase III subunit epsilon
NC_010725.1	Prodigal:002006	CDS	1602775	1602972	.	-	0	ID=FHIPEHEJ_01512;inference=ab initio prediction:Prodigal:002006;locus_tag=FHIPEHEJ_01512;product=hypothetical protein
NC_010725.1	Prodigal:002006	CDS	1602980	1603600	.	-	0	ID=FHIPEHEJ_01513;eC_number=2.7.1.24;Name=coaE;db_xref=COG:COG0237;gene=coaE;inference=ab initio prediction:Prodigal:002006,similar to AA sequence:UniProtKB:O67792;locus_tag=FHIPEHEJ_01513;product=Dephospho-CoA kinase
NC_010725.1	Prodigal:002006	CDS	1603597	1604433	.	-	0	ID=FHIPEHEJ_01514;eC_number=1.1.1.25;Name=aroE;db_xref=COG:COG0169;gene=aroE;inference=ab initio prediction:Prodigal:002006,similar to AA sequence:UniProtKB:O67049;locus_tag=FHIPEHEJ_01514;product=Shikimate dehydrogenase (NADP(+))
NC_010725.1	Prodigal:002006	CDS	1604462	1605439	.	-	0	ID=FHIPEHEJ_01515;Name=czcD_1;db_xref=COG:COG1230;gene=czcD_1;inference=ab initio prediction:Prodigal:002006,similar to AA sequence:UniProtKB:O07084;locus_tag=FHIPEHEJ_01515;product=Cadmium%2C cobalt and zinc/H(+)-K(+) antiporter
NC_010725.1	Prodigal:002006	CDS	1605453	1606067	.	-	0	ID=FHIPEHEJ_01516;eC_number=3.6.1.-;Name=yceF;db_xref=COG:COG0424;gene=yceF;inference=ab initio prediction:Prodigal:002006,similar to AA sequence:UniProtKB:P58627;locus_tag=FHIPEHEJ_01516;product=7-methyl-GTP pyrophosphatase
NC_010725.1	Prodigal:002006	CDS	1606084	1607208	.	-	0	ID=FHIPEHEJ_01517;inference=ab initio prediction:Prodigal:002006;locus_tag=FHIPEHEJ_01517;product=hypothetical protein
NC_010725.1	Prodigal:002006	CDS	1607220	1608050	.	-	0	ID=FHIPEHEJ_01518;eC_number=2.7.11.32;Name=yqfL;db_xref=COG:COG1806;gene=yqfL;inference=ab initio prediction:Prodigal:002006,similar to AA sequence:UniProtKB:P54470;locus_tag=FHIPEHEJ_01518;product=Putative pyruvate%2C phosphate dikinase regulatory protein
NC_010725.1	Prodigal:002006	CDS	1608825	1609910	.	+	0	ID=FHIPEHEJ_01519;eC_number=4.1.1.37;Name=hemE;db_xref=COG:COG0407;gene=hemE;inference=ab initio prediction:Prodigal:002006,similar to AA sequence:UniProtKB:P32920;locus_tag=FHIPEHEJ_01519;product=Uroporphyrinogen decarboxylase
NC_010725.1	Prodigal:002006	CDS	1609907	1610356	.	+	0	ID=FHIPEHEJ_01520;inference=ab initio prediction:Prodigal:002006;locus_tag=FHIPEHEJ_01520;product=hypothetical protein
NC_010725.1	Prodigal:002006	CDS	1610349	1610789	.	+	0	ID=FHIPEHEJ_01521;inference=ab initio prediction:Prodigal:002006;locus_tag=FHIPEHEJ_01521;product=hypothetical protein
NC_010725.1	Prodigal:002006	CDS	1610876	1611217	.	+	0	ID=FHIPEHEJ_01522;inference=ab initio prediction:Prodigal:002006;locus_tag=FHIPEHEJ_01522;product=hypothetical protein
NC_010725.1	Prodigal:002006	CDS	1611366	1612343	.	-	0	ID=FHIPEHEJ_01523;eC_number=2.4.2.17;Name=hisG;gene=hisG;inference=ab initio prediction:Prodigal:002006,similar to AA sequence:UniProtKB:Q5HSJ4;locus_tag=FHIPEHEJ_01523;product=ATP phosphoribosyltransferase
NC_010725.1	Prodigal:002006	CDS	1612340	1613503	.	-	0	ID=FHIPEHEJ_01524;Name=hisZ;gene=hisZ;inference=ab initio prediction:Prodigal:002006,protein motif:HAMAP:MF_00125;locus_tag=FHIPEHEJ_01524;product=ATP phosphoribosyltransferase regulatory subunit
NC_010725.1	Prodigal:002006	CDS	1613619	1614506	.	-	0	ID=FHIPEHEJ_01525;eC_number=3.1.3.21;db_xref=COG:COG0647;inference=ab initio prediction:Prodigal:002006,similar to AA sequence:UniProtKB:O33194;locus_tag=FHIPEHEJ_01525;product=D%2CL-glycerol 3-phosphate phosphatase
NC_010725.1	Prodigal:002006	CDS	1614859	1615491	.	-	0	ID=FHIPEHEJ_01526;inference=ab initio prediction:Prodigal:002006;locus_tag=FHIPEHEJ_01526;product=hypothetical protein
NC_010725.1	Prodigal:002006	CDS	1615682	1619098	.	+	0	ID=FHIPEHEJ_01527;eC_number=6.2.1.20;Name=aas;gene=aas;inference=ab initio prediction:Prodigal:002006,protein motif:HAMAP:MF_01162;locus_tag=FHIPEHEJ_01527;product=Bifunctional protein Aas
NC_010725.1	Prodigal:002006	CDS	1619263	1619487	.	-	0	ID=FHIPEHEJ_01528;inference=ab initio prediction:Prodigal:002006;locus_tag=FHIPEHEJ_01528;product=hypothetical protein
NC_010725.1	Prodigal:002006	CDS	1619596	1620282	.	+	0	ID=FHIPEHEJ_01529;inference=ab initio prediction:Prodigal:002006;locus_tag=FHIPEHEJ_01529;product=hypothetical protein
NC_010725.1	Prodigal:002006	CDS	1620405	1621397	.	-	0	ID=FHIPEHEJ_01530;inference=ab initio prediction:Prodigal:002006;locus_tag=FHIPEHEJ_01530;product=hypothetical protein
NC_010725.1	Prodigal:002006	CDS	1621456	1622478	.	-	0	ID=FHIPEHEJ_01531;Name=caiE;gene=caiE;inference=ab initio prediction:Prodigal:002006,protein motif:HAMAP:MF_01525;locus_tag=FHIPEHEJ_01531;product=Carnitine operon protein CaiE
NC_010725.1	Prodigal:002006	CDS	1622628	1623080	.	+	0	ID=FHIPEHEJ_01532;eC_number=2.8.1.12;Name=moaE;db_xref=COG:COG0314;gene=moaE;inference=ab initio prediction:Prodigal:002006,similar to AA sequence:UniProtKB:P30749;locus_tag=FHIPEHEJ_01532;product=Molybdopterin synthase catalytic subunit
NC_010725.1	Prodigal:002006	CDS	1623135	1624322	.	+	0	ID=FHIPEHEJ_01533;inference=ab initio prediction:Prodigal:002006;locus_tag=FHIPEHEJ_01533;product=hypothetical protein
NC_010725.1	Prodigal:002006	CDS	1624347	1625999	.	-	0	ID=FHIPEHEJ_01534;eC_number=1.1.5.4;Name=mqo;db_xref=COG:COG0579;gene=mqo;inference=ab initio prediction:Prodigal:002006,similar to AA sequence:UniProtKB:P33940;locus_tag=FHIPEHEJ_01534;product=Malate:quinone oxidoreductase
NC_010725.1	Prodigal:002006	CDS	1626315	1627481	.	-	0	ID=FHIPEHEJ_01535;inference=ab initio prediction:Prodigal:002006;locus_tag=FHIPEHEJ_01535;product=hypothetical protein
NC_010725.1	Prodigal:002006	CDS	1627478	1629790	.	-	0	ID=FHIPEHEJ_01536;inference=ab initio prediction:Prodigal:002006;locus_tag=FHIPEHEJ_01536;product=hypothetical protein
NC_010725.1	Prodigal:002006	CDS	1629798	1630898	.	-	0	ID=FHIPEHEJ_01537;Name=yehL;db_xref=COG:COG0714;gene=yehL;inference=ab initio prediction:Prodigal:002006,similar to AA sequence:UniProtKB:P33348;locus_tag=FHIPEHEJ_01537;product=putative protein YehL
NC_010725.1	Prodigal:002006	CDS	1630895	1632475	.	-	0	ID=FHIPEHEJ_01538;inference=ab initio prediction:Prodigal:002006;locus_tag=FHIPEHEJ_01538;product=hypothetical protein
NC_010725.1	Prodigal:002006	CDS	1632475	1633842	.	-	0	ID=FHIPEHEJ_01539;inference=ab initio prediction:Prodigal:002006;locus_tag=FHIPEHEJ_01539;product=hypothetical protein
NC_010725.1	Prodigal:002006	CDS	1634038	1635528	.	-	0	ID=FHIPEHEJ_01540;eC_number=1.1.1.49;Name=zwf_2;db_xref=COG:COG0364;gene=zwf_2;inference=ab initio prediction:Prodigal:002006,similar to AA sequence:UniProtKB:P0AC53;locus_tag=FHIPEHEJ_01540;product=Glucose-6-phosphate 1-dehydrogenase
NC_010725.1	Prodigal:002006	CDS	1635646	1636308	.	+	0	ID=FHIPEHEJ_01541;inference=ab initio prediction:Prodigal:002006;locus_tag=FHIPEHEJ_01541;product=hypothetical protein
NC_010725.1	Prodigal:002006	CDS	1636421	1637842	.	-	0	ID=FHIPEHEJ_01542;inference=ab initio prediction:Prodigal:002006;locus_tag=FHIPEHEJ_01542;product=hypothetical protein
NC_010725.1	Prodigal:002006	CDS	1638337	1639035	.	+	0	ID=FHIPEHEJ_01543;eC_number=4.1.1.23;Name=pyrF;db_xref=COG:COG0284;gene=pyrF;inference=ab initio prediction:Prodigal:002006,similar to AA sequence:UniProtKB:Q5FJB3;locus_tag=FHIPEHEJ_01543;product=Orotidine 5'-phosphate decarboxylase
NC_010725.1	Prodigal:002006	CDS	1639035	1639379	.	+	0	ID=FHIPEHEJ_01544;inference=ab initio prediction:Prodigal:002006;locus_tag=FHIPEHEJ_01544;product=hypothetical protein
NC_010725.1	Prodigal:002006	CDS	1639399	1640025	.	-	0	ID=FHIPEHEJ_01545;Name=betI_2;gene=betI_2;inference=ab initio prediction:Prodigal:002006,protein motif:HAMAP:MF_00768;locus_tag=FHIPEHEJ_01545;product=HTH-type transcriptional regulator BetI
NC_010725.1	Prodigal:002006	CDS	1640277	1641062	.	+	0	ID=FHIPEHEJ_01546;eC_number=1.-.-.-;Name=ydaD_2;gene=ydaD_2;inference=ab initio prediction:Prodigal:002006,similar to AA sequence:UniProtKB:P80873;locus_tag=FHIPEHEJ_01546;product=General stress protein 39
NC_010725.1	Prodigal:002006	CDS	1641275	1641472	.	-	0	ID=FHIPEHEJ_01547;inference=ab initio prediction:Prodigal:002006;locus_tag=FHIPEHEJ_01547;product=hypothetical protein
NC_010725.1	Prodigal:002006	CDS	1641679	1642167	.	-	0	ID=FHIPEHEJ_01548;eC_number=3.6.1.23;Name=dut;gene=dut;inference=ab initio prediction:Prodigal:002006,similar to AA sequence:UniProtKB:Q2T0H6;locus_tag=FHIPEHEJ_01548;product=Deoxyuridine 5'-triphosphate nucleotidohydrolase
NC_010725.1	Prodigal:002006	CDS	1642248	1643030	.	+	0	ID=FHIPEHEJ_01549;inference=ab initio prediction:Prodigal:002006;locus_tag=FHIPEHEJ_01549;product=hypothetical protein
NC_010725.1	Prodigal:002006	CDS	1643027	1643566	.	+	0	ID=FHIPEHEJ_01550;eC_number=3.6.1.-;Name=rppH_1;gene=rppH_1;inference=ab initio prediction:Prodigal:002006,protein motif:HAMAP:MF_00298;locus_tag=FHIPEHEJ_01550;product=RNA pyrophosphohydrolase
NC_010725.1	Prodigal:002006	CDS	1643789	1644475	.	+	0	ID=FHIPEHEJ_01551;eC_number=4.2.1.1;Name=cynT_1;db_xref=COG:COG0288;gene=cynT_1;inference=ab initio prediction:Prodigal:002006,similar to AA sequence:UniProtKB:P0ABE9;locus_tag=FHIPEHEJ_01551;product=Carbonic anhydrase 1
NC_010725.1	Prodigal:002006	CDS	1644725	1645435	.	-	0	ID=FHIPEHEJ_01552;inference=ab initio prediction:Prodigal:002006;locus_tag=FHIPEHEJ_01552;product=hypothetical protein
NC_010725.1	Prodigal:002006	CDS	1645606	1646697	.	+	0	ID=FHIPEHEJ_01553;inference=ab initio prediction:Prodigal:002006;locus_tag=FHIPEHEJ_01553;product=hypothetical protein
NC_010725.1	Prodigal:002006	CDS	1646799	1647662	.	+	0	ID=FHIPEHEJ_01554;inference=ab initio prediction:Prodigal:002006;locus_tag=FHIPEHEJ_01554;product=hypothetical protein
NC_010725.1	Prodigal:002006	CDS	1648319	1648816	.	+	0	ID=FHIPEHEJ_01555;eC_number=1.16.3.1;Name=bfr;db_xref=COG:COG2193;gene=bfr;inference=ab initio prediction:Prodigal:002006,similar to AA sequence:UniProtKB:Q59738;locus_tag=FHIPEHEJ_01555;product=Bacterioferritin
NC_010725.1	Prodigal:002006	CDS	1648882	1649598	.	-	0	ID=FHIPEHEJ_01556;eC_number=1.8.4.11;Name=msrA_1;gene=msrA_1;inference=ab initio prediction:Prodigal:002006,protein motif:HAMAP:MF_01401;locus_tag=FHIPEHEJ_01556;product=Peptide methionine sulfoxide reductase MsrA
NC_010725.1	Prodigal:002006	CDS	1649628	1650131	.	-	0	ID=FHIPEHEJ_01557;eC_number=1.8.4.12;Name=msrB_2;gene=msrB_2;inference=ab initio prediction:Prodigal:002006,protein motif:HAMAP:MF_01400;locus_tag=FHIPEHEJ_01557;product=Peptide methionine sulfoxide reductase MsrB
NC_010725.1	Prodigal:002006	CDS	1650857	1652074	.	+	0	ID=FHIPEHEJ_01558;eC_number=2.3.1.31;Name=metXA_1;db_xref=COG:COG2021;gene=metXA_1;inference=ab initio prediction:Prodigal:002006,similar to AA sequence:UniProtKB:Q9AAS1;locus_tag=FHIPEHEJ_01558;product=Homoserine O-acetyltransferase
NC_010725.1	Prodigal:002006	CDS	1652081	1652770	.	+	0	ID=FHIPEHEJ_01559;inference=ab initio prediction:Prodigal:002006;locus_tag=FHIPEHEJ_01559;product=hypothetical protein
NC_010725.1	Prodigal:002006	CDS	1652802	1653131	.	-	0	ID=FHIPEHEJ_01560;inference=ab initio prediction:Prodigal:002006;locus_tag=FHIPEHEJ_01560;product=hypothetical protein
NC_010725.1	Prodigal:002006	CDS	1653085	1653369	.	-	0	ID=FHIPEHEJ_01561;inference=ab initio prediction:Prodigal:002006;locus_tag=FHIPEHEJ_01561;product=hypothetical protein
NC_010725.1	Prodigal:002006	CDS	1653449	1654240	.	-	0	ID=FHIPEHEJ_01562;eC_number=2.3.1.51;Name=plsC;db_xref=COG:COG0204;gene=plsC;inference=ab initio prediction:Prodigal:002006,similar to AA sequence:UniProtKB:P26647;locus_tag=FHIPEHEJ_01562;product=1-acyl-sn-glycerol-3-phosphate acyltransferase
NC_010725.1	Prodigal:002006	CDS	1654652	1655563	.	+	0	ID=FHIPEHEJ_01563;eC_number=2.7.1.89;Name=thiK_1;gene=thiK_1;inference=ab initio prediction:Prodigal:002006,protein motif:HAMAP:MF_01604;locus_tag=FHIPEHEJ_01563;product=Thiamine kinase
NC_010725.1	Prodigal:002006	CDS	1655609	1657441	.	-	0	ID=FHIPEHEJ_01564;eC_number=3.4.19.13;Name=ggt;db_xref=COG:COG0405;gene=ggt;inference=ab initio prediction:Prodigal:002006,similar to AA sequence:UniProtKB:P18956;locus_tag=FHIPEHEJ_01564;product=Glutathione hydrolase proenzyme
NC_010725.1	Prodigal:002006	CDS	1657512	1657805	.	-	0	ID=FHIPEHEJ_01565;inference=ab initio prediction:Prodigal:002006;locus_tag=FHIPEHEJ_01565;product=hypothetical protein
NC_010725.1	Prodigal:002006	CDS	1657986	1658285	.	-	0	ID=FHIPEHEJ_01566;inference=ab initio prediction:Prodigal:002006;locus_tag=FHIPEHEJ_01566;product=hypothetical protein
NC_010725.1	Prodigal:002006	CDS	1658695	1658886	.	-	0	ID=FHIPEHEJ_01567;inference=ab initio prediction:Prodigal:002006;locus_tag=FHIPEHEJ_01567;product=hypothetical protein
NC_010725.1	Prodigal:002006	CDS	1659056	1659514	.	+	0	ID=FHIPEHEJ_01568;inference=ab initio prediction:Prodigal:002006;locus_tag=FHIPEHEJ_01568;product=hypothetical protein
NC_010725.1	Prodigal:002006	CDS	1659604	1660221	.	-	0	ID=FHIPEHEJ_01569;inference=ab initio prediction:Prodigal:002006;locus_tag=FHIPEHEJ_01569;product=hypothetical protein
NC_010725.1	Prodigal:002006	CDS	1660427	1661677	.	-	0	ID=FHIPEHEJ_01570;inference=ab initio prediction:Prodigal:002006;locus_tag=FHIPEHEJ_01570;product=hypothetical protein
NC_010725.1	Prodigal:002006	CDS	1661817	1662803	.	-	0	ID=FHIPEHEJ_01571;inference=ab initio prediction:Prodigal:002006;locus_tag=FHIPEHEJ_01571;product=hypothetical protein
NC_010725.1	Prodigal:002006	CDS	1663137	1664132	.	-	0	ID=FHIPEHEJ_01572;inference=ab initio prediction:Prodigal:002006;locus_tag=FHIPEHEJ_01572;product=hypothetical protein
NC_010725.1	Prodigal:002006	CDS	1664346	1666367	.	-	0	ID=FHIPEHEJ_01573;eC_number=4.4.1.16;Name=sufS_1;gene=sufS_1;inference=ab initio prediction:Prodigal:002006,protein motif:HAMAP:MF_01831;locus_tag=FHIPEHEJ_01573;product=Cysteine desulfurase
NC_010725.1	Prodigal:002006	CDS	1666378	1667769	.	-	0	ID=FHIPEHEJ_01574;inference=ab initio prediction:Prodigal:002006;locus_tag=FHIPEHEJ_01574;product=hypothetical protein
NC_010725.1	Prodigal:002006	CDS	1668273	1669154	.	-	0	ID=FHIPEHEJ_01575;eC_number=2.3.1.30;Name=cysE_1;db_xref=COG:COG1045;gene=cysE_1;inference=ab initio prediction:Prodigal:002006,similar to AA sequence:UniProtKB:P29847;locus_tag=FHIPEHEJ_01575;product=Serine acetyltransferase
NC_010725.1	Prodigal:002006	CDS	1669175	1669381	.	-	0	ID=FHIPEHEJ_01576;inference=ab initio prediction:Prodigal:002006;locus_tag=FHIPEHEJ_01576;product=hypothetical protein
NC_010725.1	Prodigal:002006	CDS	1669780	1672044	.	-	0	ID=FHIPEHEJ_01577;inference=ab initio prediction:Prodigal:002006;locus_tag=FHIPEHEJ_01577;product=hypothetical protein
NC_010725.1	Prodigal:002006	CDS	1672083	1679174	.	-	0	ID=FHIPEHEJ_01578;inference=ab initio prediction:Prodigal:002006;locus_tag=FHIPEHEJ_01578;product=hypothetical protein
NC_010725.1	Prodigal:002006	CDS	1679522	1679782	.	+	0	ID=FHIPEHEJ_01579;inference=ab initio prediction:Prodigal:002006;locus_tag=FHIPEHEJ_01579;product=hypothetical protein
NC_010725.1	Prodigal:002006	CDS	1679794	1681773	.	+	0	ID=FHIPEHEJ_01580;inference=ab initio prediction:Prodigal:002006;locus_tag=FHIPEHEJ_01580;product=hypothetical protein
NC_010725.1	Prodigal:002006	CDS	1681915	1682622	.	+	0	ID=FHIPEHEJ_01581;inference=ab initio prediction:Prodigal:002006;locus_tag=FHIPEHEJ_01581;product=hypothetical protein
NC_010725.1	Prodigal:002006	CDS	1682778	1682888	.	-	0	ID=FHIPEHEJ_01582;inference=ab initio prediction:Prodigal:002006;locus_tag=FHIPEHEJ_01582;product=hypothetical protein
NC_010725.1	Prodigal:002006	CDS	1683306	1684202	.	+	0	ID=FHIPEHEJ_01583;Name=hdfR_4;gene=hdfR_4;inference=ab initio prediction:Prodigal:002006,protein motif:HAMAP:MF_01233;locus_tag=FHIPEHEJ_01583;product=HTH-type transcriptional regulator HdfR
NC_010725.1	Prodigal:002006	CDS	1684306	1685388	.	+	0	ID=FHIPEHEJ_01584;eC_number=3.5.5.1;db_xref=COG:COG0388;inference=ab initio prediction:Prodigal:002006,similar to AA sequence:UniProtKB:Q89GE3;locus_tag=FHIPEHEJ_01584;product=Nitrilase
NC_010725.1	Prodigal:002006	CDS	1685531	1685827	.	+	0	ID=FHIPEHEJ_01585;Name=yjcH;db_xref=COG:COG3162;gene=yjcH;inference=ab initio prediction:Prodigal:002006,similar to AA sequence:UniProtKB:P0AF54;locus_tag=FHIPEHEJ_01585;product=Inner membrane protein YjcH
NC_010725.1	Prodigal:002006	CDS	1685838	1686122	.	+	0	ID=FHIPEHEJ_01586;inference=ab initio prediction:Prodigal:002006;locus_tag=FHIPEHEJ_01586;product=hypothetical protein
NC_010725.1	Prodigal:002006	CDS	1686304	1686711	.	-	0	ID=FHIPEHEJ_01587;inference=ab initio prediction:Prodigal:002006;locus_tag=FHIPEHEJ_01587;product=hypothetical protein
NC_010725.1	Prodigal:002006	CDS	1687485	1687871	.	+	0	ID=FHIPEHEJ_01588;inference=ab initio prediction:Prodigal:002006;locus_tag=FHIPEHEJ_01588;product=hypothetical protein
NC_010725.1	Prodigal:002006	CDS	1688130	1689581	.	+	0	ID=FHIPEHEJ_01589;inference=ab initio prediction:Prodigal:002006;locus_tag=FHIPEHEJ_01589;product=hypothetical protein
NC_010725.1	Prodigal:002006	CDS	1689753	1690052	.	-	0	ID=FHIPEHEJ_01590;inference=ab initio prediction:Prodigal:002006;locus_tag=FHIPEHEJ_01590;product=hypothetical protein
NC_010725.1	Prodigal:002006	CDS	1690259	1690582	.	-	0	ID=FHIPEHEJ_01591;inference=ab initio prediction:Prodigal:002006;locus_tag=FHIPEHEJ_01591;product=hypothetical protein
NC_010725.1	Prodigal:002006	CDS	1690579	1690797	.	-	0	ID=FHIPEHEJ_01592;inference=ab initio prediction:Prodigal:002006;locus_tag=FHIPEHEJ_01592;product=hypothetical protein
NC_010725.1	Prodigal:002006	CDS	1690945	1691046	.	+	0	ID=FHIPEHEJ_01593;inference=ab initio prediction:Prodigal:002006;locus_tag=FHIPEHEJ_01593;product=hypothetical protein
NC_010725.1	Aragorn:001002	tRNA	1692160	1692234	.	-	.	ID=FHIPEHEJ_01594;inference=COORDINATES:profile:Aragorn:001002;locus_tag=FHIPEHEJ_01594;product=tRNA-Gly(ccc)
NC_010725.1	Prodigal:002006	CDS	1692379	1692885	.	-	0	ID=FHIPEHEJ_01595;inference=ab initio prediction:Prodigal:002006;locus_tag=FHIPEHEJ_01595;product=hypothetical protein
NC_010725.1	Prodigal:002006	CDS	1693171	1694469	.	-	0	ID=FHIPEHEJ_01596;eC_number=6.3.1.2;Name=glnT;gene=glnT;inference=ab initio prediction:Prodigal:002006,similar to AA sequence:UniProtKB:P31592;locus_tag=FHIPEHEJ_01596;product=Glutamine synthetase
NC_010725.1	Prodigal:002006	CDS	1694588	1695934	.	-	0	ID=FHIPEHEJ_01597;eC_number=5.3.3.2;Name=fni;gene=fni;inference=ab initio prediction:Prodigal:002006,protein motif:HAMAP:MF_00354;locus_tag=FHIPEHEJ_01597;product=Isopentenyl-diphosphate delta-isomerase
NC_010725.1	Prodigal:002006	CDS	1695934	1696623	.	-	0	ID=FHIPEHEJ_01598;inference=ab initio prediction:Prodigal:002006;locus_tag=FHIPEHEJ_01598;product=hypothetical protein
NC_010725.1	Prodigal:002006	CDS	1696623	1697573	.	-	0	ID=FHIPEHEJ_01599;eC_number=2.4.2.14;Name=purF_1;gene=purF_1;inference=ab initio prediction:Prodigal:002006,protein motif:HAMAP:MF_01931;locus_tag=FHIPEHEJ_01599;product=Amidophosphoribosyltransferase
NC_010725.1	Prodigal:002006	CDS	1697797	1698792	.	-	0	ID=FHIPEHEJ_01600;Name=cdhR_2;db_xref=COG:COG4977;gene=cdhR_2;inference=ab initio prediction:Prodigal:002006,similar to AA sequence:UniProtKB:Q9HTH5;locus_tag=FHIPEHEJ_01600;product=HTH-type transcriptional regulator CdhR
NC_010725.1	Prodigal:002006	CDS	1698902	1700152	.	+	0	ID=FHIPEHEJ_01601;eC_number=1.5.3.1;Name=soxB_1;gene=soxB_1;inference=ab initio prediction:Prodigal:002006,similar to AA sequence:UniProtKB:P40875;locus_tag=FHIPEHEJ_01601;product=Sarcosine oxidase subunit beta
NC_010725.1	Prodigal:002006	CDS	1700267	1700554	.	+	0	ID=FHIPEHEJ_01602;eC_number=1.5.3.1;Name=soxD;gene=soxD;inference=ab initio prediction:Prodigal:002006,similar to AA sequence:UniProtKB:Q46336;locus_tag=FHIPEHEJ_01602;product=Sarcosine oxidase subunit delta
NC_010725.1	Prodigal:002006	CDS	1700551	1703580	.	+	0	ID=FHIPEHEJ_01603;eC_number=1.5.3.1;Name=soxA_1;gene=soxA_1;inference=ab initio prediction:Prodigal:002006,similar to AA sequence:UniProtKB:Q46337;locus_tag=FHIPEHEJ_01603;product=Sarcosine oxidase subunit alpha
NC_010725.1	Prodigal:002006	CDS	1703573	1704202	.	+	0	ID=FHIPEHEJ_01604;inference=ab initio prediction:Prodigal:002006;locus_tag=FHIPEHEJ_01604;product=hypothetical protein
NC_010725.1	Prodigal:002006	CDS	1704220	1705845	.	-	0	ID=FHIPEHEJ_01605;inference=ab initio prediction:Prodigal:002006,similar to AA sequence:UniProtKB:Q881J7;locus_tag=FHIPEHEJ_01605;product=Blue-light-activated protein
NC_010725.1	Aragorn:001002	tRNA	1706037	1706129	.	-	.	ID=FHIPEHEJ_01606;inference=COORDINATES:profile:Aragorn:001002;locus_tag=FHIPEHEJ_01606;product=tRNA-Asp(gtc)
NC_010725.1	Aragorn:001002	tRNA	1708741	1708819	.	+	.	ID=FHIPEHEJ_01607;inference=COORDINATES:profile:Aragorn:001002;locus_tag=FHIPEHEJ_01607;product=tRNA-Ser(cga)
NC_010725.1	Prodigal:002006	CDS	1708996	1712025	.	-	0	ID=FHIPEHEJ_01608;eC_number=1.2.4.2;Name=sucA;db_xref=COG:COG0567;gene=sucA;inference=ab initio prediction:Prodigal:002006,similar to AA sequence:UniProtKB:P0AFG3;locus_tag=FHIPEHEJ_01608;product=2-oxoglutarate dehydrogenase E1 component
NC_010725.1	Prodigal:002006	CDS	1712229	1713113	.	-	0	ID=FHIPEHEJ_01609;eC_number=6.2.1.5;Name=sucD_1;db_xref=COG:COG0074;gene=sucD_1;inference=ab initio prediction:Prodigal:002006,similar to AA sequence:UniProtKB:P0AGE9;locus_tag=FHIPEHEJ_01609;product=Succinate--CoA ligase [ADP-forming] subunit alpha
NC_010725.1	Prodigal:002006	CDS	1713122	1714318	.	-	0	ID=FHIPEHEJ_01610;eC_number=6.2.1.5;Name=sucC_1;db_xref=COG:COG0045;gene=sucC_1;inference=ab initio prediction:Prodigal:002006,similar to AA sequence:UniProtKB:P80886;locus_tag=FHIPEHEJ_01610;product=Succinate--CoA ligase [ADP-forming] subunit beta
NC_010725.1	Prodigal:002006	CDS	1714454	1715416	.	-	0	ID=FHIPEHEJ_01611;eC_number=1.1.1.37;Name=mdh;db_xref=COG:COG0039;gene=mdh;inference=ab initio prediction:Prodigal:002006,similar to AA sequence:UniProtKB:A9W386;locus_tag=FHIPEHEJ_01611;product=Malate dehydrogenase
NC_010725.1	Prodigal:002006	CDS	1715768	1716499	.	-	0	ID=FHIPEHEJ_01612;Name=slmA_1;gene=slmA_1;inference=ab initio prediction:Prodigal:002006,protein motif:HAMAP:MF_01839;locus_tag=FHIPEHEJ_01612;product=Nucleoid occlusion factor SlmA
NC_010725.1	Prodigal:002006	CDS	1716751	1718490	.	+	0	ID=FHIPEHEJ_01613;eC_number=4.2.3.4;Name=aroB;gene=aroB;inference=ab initio prediction:Prodigal:002006,protein motif:HAMAP:MF_00110;locus_tag=FHIPEHEJ_01613;product=3-dehydroquinate synthase
NC_010725.1	Prodigal:002006	CDS	1718523	1718846	.	-	0	ID=FHIPEHEJ_01614;inference=ab initio prediction:Prodigal:002006;locus_tag=FHIPEHEJ_01614;product=hypothetical protein
NC_010725.1	Prodigal:002006	CDS	1718902	1719180	.	-	0	ID=FHIPEHEJ_01615;eC_number=3.1.-.-;Name=higB;gene=higB;inference=ab initio prediction:Prodigal:002006,similar to AA sequence:UniProtKB:Q7A225;locus_tag=FHIPEHEJ_01615;product=Endoribonuclease HigB
NC_010725.1	Prodigal:002006	CDS	1719439	1720716	.	+	0	ID=FHIPEHEJ_01616;eC_number=2.1.1.192;Name=rlmN;db_xref=COG:COG0820;gene=rlmN;inference=ab initio prediction:Prodigal:002006,similar to AA sequence:UniProtKB:P36979;locus_tag=FHIPEHEJ_01616;product=Dual-specificity RNA methyltransferase RlmN
NC_010725.1	Prodigal:002006	CDS	1720762	1722381	.	-	0	ID=FHIPEHEJ_01617;eC_number=4.1.1.49;Name=pckA;db_xref=COG:COG1866;gene=pckA;inference=ab initio prediction:Prodigal:002006,similar to AA sequence:UniProtKB:Q9ZNH4;locus_tag=FHIPEHEJ_01617;product=Phosphoenolpyruvate carboxykinase (ATP)
NC_010725.1	Prodigal:002006	CDS	1722695	1723300	.	+	0	ID=FHIPEHEJ_01618;Name=recR;db_xref=COG:COG0353;gene=recR;inference=ab initio prediction:Prodigal:002006,similar to AA sequence:UniProtKB:Q8RDI4;locus_tag=FHIPEHEJ_01618;product=Recombination protein RecR
NC_010725.1	Prodigal:002006	CDS	1723466	1724737	.	+	0	ID=FHIPEHEJ_01619;inference=ab initio prediction:Prodigal:002006;locus_tag=FHIPEHEJ_01619;product=hypothetical protein
NC_010725.1	Prodigal:002006	CDS	1724747	1726165	.	+	0	ID=FHIPEHEJ_01620;eC_number=1.1.98.3;Name=dprE1;db_xref=COG:COG0277;gene=dprE1;inference=ab initio prediction:Prodigal:002006,similar to AA sequence:UniProtKB:A0R607;locus_tag=FHIPEHEJ_01620;product=Decaprenylphosphoryl-beta-D-ribose oxidase
NC_010725.1	Prodigal:002006	CDS	1726165	1726902	.	+	0	ID=FHIPEHEJ_01621;eC_number=1.1.1.333;Name=dprE2;db_xref=COG:COG1028;gene=dprE2;inference=ab initio prediction:Prodigal:002006,similar to AA sequence:UniProtKB:P9WGS9;locus_tag=FHIPEHEJ_01621;product=Decaprenylphosphoryl-2-keto-beta-D-erythro-pentose reductase
NC_010725.1	Prodigal:002006	CDS	1727019	1727534	.	+	0	ID=FHIPEHEJ_01622;eC_number=3.5.1.88;Name=def1;gene=def1;inference=ab initio prediction:Prodigal:002006,similar to AA sequence:UniProtKB:A0A0H3KB98;locus_tag=FHIPEHEJ_01622;product=Peptide deformylase 1
NC_010725.1	Prodigal:002006	CDS	1727544	1728473	.	+	0	ID=FHIPEHEJ_01623;eC_number=2.1.2.9;Name=fmt_2;db_xref=COG:COG0223;gene=fmt_2;inference=ab initio prediction:Prodigal:002006,similar to AA sequence:UniProtKB:O85732;locus_tag=FHIPEHEJ_01623;product=Methionyl-tRNA formyltransferase
NC_010725.1	Prodigal:002006	CDS	1728487	1729245	.	+	0	ID=FHIPEHEJ_01624;eC_number=5.4.99.12;Name=truA;db_xref=COG:COG0101;gene=truA;inference=ab initio prediction:Prodigal:002006,similar to AA sequence:UniProtKB:P07649;locus_tag=FHIPEHEJ_01624;product=tRNA pseudouridine synthase A
NC_010725.1	Prodigal:002006	CDS	1729230	1730393	.	-	0	ID=FHIPEHEJ_01625;eC_number=3.5.1.18;Name=dapE_2;db_xref=COG:COG0624;gene=dapE_2;inference=ab initio prediction:Prodigal:002006,similar to AA sequence:UniProtKB:P0AED7;locus_tag=FHIPEHEJ_01625;product=Succinyl-diaminopimelate desuccinylase
NC_010725.1	Prodigal:002006	CDS	1730649	1731482	.	+	0	ID=FHIPEHEJ_01626;Name=moeZ;db_xref=COG:COG0476;gene=moeZ;inference=ab initio prediction:Prodigal:002006,similar to AA sequence:UniProtKB:P9WMN7;locus_tag=FHIPEHEJ_01626;product=putative adenylyltransferase/sulfurtransferase MoeZ
NC_010725.1	Prodigal:002006	CDS	1731430	1732305	.	-	0	ID=FHIPEHEJ_01627;inference=ab initio prediction:Prodigal:002006;locus_tag=FHIPEHEJ_01627;product=hypothetical protein
NC_010725.1	Prodigal:002006	CDS	1732323	1734746	.	-	0	ID=FHIPEHEJ_01628;eC_number=6.1.1.20;Name=pheT;db_xref=COG:COG0072;gene=pheT;inference=ab initio prediction:Prodigal:002006,similar to AA sequence:UniProtKB:P07395;locus_tag=FHIPEHEJ_01628;product=Phenylalanine--tRNA ligase beta subunit
NC_010725.1	Prodigal:002006	CDS	1734771	1735277	.	-	0	ID=FHIPEHEJ_01629;inference=ab initio prediction:Prodigal:002006;locus_tag=FHIPEHEJ_01629;product=hypothetical protein
NC_010725.1	Prodigal:002006	CDS	1735274	1735591	.	-	0	ID=FHIPEHEJ_01630;inference=ab initio prediction:Prodigal:002006;locus_tag=FHIPEHEJ_01630;product=hypothetical protein
NC_010725.1	Prodigal:002006	CDS	1735612	1736691	.	-	0	ID=FHIPEHEJ_01631;eC_number=6.1.1.20;Name=pheS;db_xref=COG:COG0016;gene=pheS;inference=ab initio prediction:Prodigal:002006,similar to AA sequence:UniProtKB:Q9I0A3;locus_tag=FHIPEHEJ_01631;product=Phenylalanine--tRNA ligase alpha subunit
NC_010725.1	Prodigal:002006	CDS	1736883	1737248	.	-	0	ID=FHIPEHEJ_01632;Name=rplT;db_xref=COG:COG0292;gene=rplT;inference=ab initio prediction:Prodigal:002006,similar to AA sequence:UniProtKB:Q6NDR6;locus_tag=FHIPEHEJ_01632;product=50S ribosomal protein L20
NC_010725.1	Prodigal:002006	CDS	1737302	1737505	.	-	0	ID=FHIPEHEJ_01633;Name=rpmI;db_xref=COG:COG0291;gene=rpmI;inference=ab initio prediction:Prodigal:002006,similar to AA sequence:UniProtKB:Q6NDR5;locus_tag=FHIPEHEJ_01633;product=50S ribosomal protein L35
NC_010725.1	Prodigal:002006	CDS	1737944	1739077	.	+	0	ID=FHIPEHEJ_01634;eC_number=2.4.1.250;Name=mshA_9;gene=mshA_9;inference=ab initio prediction:Prodigal:002006,protein motif:HAMAP:MF_01695;locus_tag=FHIPEHEJ_01634;product=D-inositol-3-phosphate glycosyltransferase
NC_010725.1	Prodigal:002006	CDS	1739237	1741573	.	+	0	ID=FHIPEHEJ_01635;inference=ab initio prediction:Prodigal:002006;locus_tag=FHIPEHEJ_01635;product=hypothetical protein
NC_010725.1	Prodigal:002006	CDS	1741718	1742239	.	-	0	ID=FHIPEHEJ_01636;Name=infC;gene=infC;inference=ab initio prediction:Prodigal:002006,similar to AA sequence:UniProtKB:P03000;locus_tag=FHIPEHEJ_01636;product=Translation initiation factor IF-3
NC_010725.1	Prodigal:002006	CDS	1742417	1743646	.	-	0	ID=FHIPEHEJ_01637;eC_number=2.4.1.250;Name=mshA_10;gene=mshA_10;inference=ab initio prediction:Prodigal:002006,protein motif:HAMAP:MF_01695;locus_tag=FHIPEHEJ_01637;product=D-inositol-3-phosphate glycosyltransferase
NC_010725.1	Prodigal:002006	CDS	1743772	1744569	.	+	0	ID=FHIPEHEJ_01638;eC_number=4.2.99.20;Name=menH_1;gene=menH_1;inference=ab initio prediction:Prodigal:002006,protein motif:HAMAP:MF_01660;locus_tag=FHIPEHEJ_01638;product=2-succinyl-6-hydroxy-2%2C4-cyclohexadiene-1-carboxylate synthase
NC_010725.1	Prodigal:002006	CDS	1744614	1744910	.	-	0	ID=FHIPEHEJ_01639;inference=ab initio prediction:Prodigal:002006;locus_tag=FHIPEHEJ_01639;product=hypothetical protein
NC_010725.1	Prodigal:002006	CDS	1745066	1745497	.	-	0	ID=FHIPEHEJ_01640;Name=ibpA_2;db_xref=COG:COG0071;gene=ibpA_2;inference=ab initio prediction:Prodigal:002006,similar to AA sequence:UniProtKB:P0C054;locus_tag=FHIPEHEJ_01640;product=Small heat shock protein IbpA
NC_010725.1	Prodigal:002006	CDS	1746133	1746636	.	+	0	ID=FHIPEHEJ_01641;inference=ab initio prediction:Prodigal:002006;locus_tag=FHIPEHEJ_01641;product=hypothetical protein
NC_010725.1	Prodigal:002006	CDS	1746707	1747408	.	+	0	ID=FHIPEHEJ_01642;Name=tolQ_1;gene=tolQ_1;inference=ab initio prediction:Prodigal:002006,protein motif:HAMAP:MF_02202;locus_tag=FHIPEHEJ_01642;product=Tol-Pal system protein TolQ
NC_010725.1	Prodigal:002006	CDS	1747495	1747956	.	+	0	ID=FHIPEHEJ_01643;Name=exbD_1;db_xref=COG:COG0848;gene=exbD_1;inference=ab initio prediction:Prodigal:002006,similar to AA sequence:UniProtKB:P0ABV2;locus_tag=FHIPEHEJ_01643;product=Biopolymer transport protein ExbD
NC_010725.1	Prodigal:002006	CDS	1747996	1749180	.	+	0	ID=FHIPEHEJ_01644;inference=ab initio prediction:Prodigal:002006;locus_tag=FHIPEHEJ_01644;product=hypothetical protein
NC_010725.1	Prodigal:002006	CDS	1749286	1749912	.	+	0	ID=FHIPEHEJ_01645;inference=ab initio prediction:Prodigal:002006;locus_tag=FHIPEHEJ_01645;product=hypothetical protein
NC_010725.1	Prodigal:002006	CDS	1750041	1750367	.	+	0	ID=FHIPEHEJ_01646;inference=ab initio prediction:Prodigal:002006;locus_tag=FHIPEHEJ_01646;product=hypothetical protein
NC_010725.1	Prodigal:002006	CDS	1750559	1750699	.	+	0	ID=FHIPEHEJ_01647;inference=ab initio prediction:Prodigal:002006;locus_tag=FHIPEHEJ_01647;product=hypothetical protein
NC_010725.1	Prodigal:002006	CDS	1750737	1750976	.	-	0	ID=FHIPEHEJ_01648;inference=ab initio prediction:Prodigal:002006;locus_tag=FHIPEHEJ_01648;product=hypothetical protein
NC_010725.1	Prodigal:002006	CDS	1751154	1751528	.	+	0	ID=FHIPEHEJ_01649;inference=ab initio prediction:Prodigal:002006;locus_tag=FHIPEHEJ_01649;product=hypothetical protein
NC_010725.1	Prodigal:002006	CDS	1751667	1752014	.	-	0	ID=FHIPEHEJ_01650;inference=ab initio prediction:Prodigal:002006;locus_tag=FHIPEHEJ_01650;product=hypothetical protein
NC_010725.1	Prodigal:002006	CDS	1752180	1752809	.	-	0	ID=FHIPEHEJ_01651;inference=ab initio prediction:Prodigal:002006;locus_tag=FHIPEHEJ_01651;product=hypothetical protein
NC_010725.1	Prodigal:002006	CDS	1752788	1753066	.	-	0	ID=FHIPEHEJ_01652;inference=ab initio prediction:Prodigal:002006;locus_tag=FHIPEHEJ_01652;product=hypothetical protein
NC_010725.1	Prodigal:002006	CDS	1753218	1755110	.	-	0	ID=FHIPEHEJ_01653;eC_number=4.1.99.17;Name=thiC;db_xref=COG:COG0422;gene=thiC;inference=ab initio prediction:Prodigal:002006,similar to AA sequence:UniProtKB:Q9A6Q5;locus_tag=FHIPEHEJ_01653;product=Phosphomethylpyrimidine synthase
NC_010725.1	Prodigal:002006	CDS	1755547	1755807	.	+	0	ID=FHIPEHEJ_01654;inference=ab initio prediction:Prodigal:002006;locus_tag=FHIPEHEJ_01654;product=hypothetical protein
NC_010725.1	Prodigal:002006	CDS	1755948	1756628	.	-	0	ID=FHIPEHEJ_01655;inference=ab initio prediction:Prodigal:002006,similar to AA sequence:UniProtKB:P67153;locus_tag=FHIPEHEJ_01655;note=UPF0073 inner membrane protein YqfA;product=hypothetical protein
NC_010725.1	Prodigal:002006	CDS	1756897	1758042	.	-	0	ID=FHIPEHEJ_01656;eC_number=1.3.-.-;Name=ctaA;db_xref=COG:COG1612;gene=ctaA;inference=ab initio prediction:Prodigal:002006,similar to AA sequence:UniProtKB:Q3IXW9;locus_tag=FHIPEHEJ_01656;product=Heme A synthase
NC_010725.1	Prodigal:002006	CDS	1758275	1758481	.	+	0	ID=FHIPEHEJ_01657;inference=ab initio prediction:Prodigal:002006;locus_tag=FHIPEHEJ_01657;product=hypothetical protein
NC_010725.1	Prodigal:002006	CDS	1758599	1759048	.	+	0	ID=FHIPEHEJ_01658;inference=ab initio prediction:Prodigal:002006;locus_tag=FHIPEHEJ_01658;product=hypothetical protein
NC_010725.1	Prodigal:002006	CDS	1759064	1760116	.	-	0	ID=FHIPEHEJ_01659;inference=ab initio prediction:Prodigal:002006;locus_tag=FHIPEHEJ_01659;product=hypothetical protein
NC_010725.1	Prodigal:002006	CDS	1760318	1761511	.	+	0	ID=FHIPEHEJ_01660;inference=ab initio prediction:Prodigal:002006;locus_tag=FHIPEHEJ_01660;product=hypothetical protein
NC_010725.1	Prodigal:002006	CDS	1761617	1761832	.	-	0	ID=FHIPEHEJ_01661;inference=ab initio prediction:Prodigal:002006;locus_tag=FHIPEHEJ_01661;product=hypothetical protein
NC_010725.1	Prodigal:002006	CDS	1761965	1765717	.	-	0	ID=FHIPEHEJ_01662;eC_number=2.1.1.13;Name=metH;db_xref=COG:COG0646;gene=metH;inference=ab initio prediction:Prodigal:002006,similar to AA sequence:UniProtKB:P13009;locus_tag=FHIPEHEJ_01662;product=Methionine synthase
NC_010725.1	Prodigal:002006	CDS	1765912	1766844	.	-	0	ID=FHIPEHEJ_01663;eC_number=1.5.1.20;Name=metF;db_xref=COG:COG0685;gene=metF;inference=ab initio prediction:Prodigal:002006,similar to AA sequence:UniProtKB:P0AEZ1;locus_tag=FHIPEHEJ_01663;product=5%2C10-methylenetetrahydrofolate reductase
NC_010725.1	Prodigal:002006	CDS	1766903	1767967	.	-	0	ID=FHIPEHEJ_01664;eC_number=2.1.1.163;Name=COQ5_3;gene=COQ5_3;inference=ab initio prediction:Prodigal:002006,protein motif:HAMAP:MF_01813;locus_tag=FHIPEHEJ_01664;product=2-methoxy-6-polyprenyl-1%2C4-benzoquinol methylase%2C mitochondrial
NC_010725.1	Prodigal:002006	CDS	1768010	1769158	.	-	0	ID=FHIPEHEJ_01665;inference=ab initio prediction:Prodigal:002006;locus_tag=FHIPEHEJ_01665;product=hypothetical protein
NC_010725.1	Prodigal:002006	CDS	1769485	1770813	.	+	0	ID=FHIPEHEJ_01666;eC_number=1.17.7.3;Name=ispG;db_xref=COG:COG0821;gene=ispG;inference=ab initio prediction:Prodigal:002006,similar to AA sequence:UniProtKB:Q5SLI8;locus_tag=FHIPEHEJ_01666;product=4-hydroxy-3-methylbut-2-en-1-yl diphosphate synthase (flavodoxin)
NC_010725.1	Prodigal:002006	CDS	1771106	1773118	.	+	0	ID=FHIPEHEJ_01667;Name=kup_3;gene=kup_3;inference=ab initio prediction:Prodigal:002006,protein motif:HAMAP:MF_01522;locus_tag=FHIPEHEJ_01667;product=Low affinity potassium transport system protein kup
NC_010725.1	Prodigal:002006	CDS	1773492	1775729	.	+	0	ID=FHIPEHEJ_01668;Name=fhuA_2;db_xref=COG:COG1629;gene=fhuA_2;inference=ab initio prediction:Prodigal:002006,similar to AA sequence:UniProtKB:P06971;locus_tag=FHIPEHEJ_01668;product=Ferrichrome outer membrane transporter/phage receptor
NC_010725.1	Prodigal:002006	CDS	1775849	1776322	.	+	0	ID=FHIPEHEJ_01669;inference=ab initio prediction:Prodigal:002006;locus_tag=FHIPEHEJ_01669;product=hypothetical protein
NC_010725.1	Prodigal:002006	CDS	1776477	1777595	.	+	0	ID=FHIPEHEJ_01670;eC_number=2.6.1.9;Name=hisC_2;gene=hisC_2;inference=ab initio prediction:Prodigal:002006,similar to AA sequence:UniProtKB:P34037;locus_tag=FHIPEHEJ_01670;product=Histidinol-phosphate aminotransferase
NC_010725.1	Prodigal:002006	CDS	1777592	1778530	.	+	0	ID=FHIPEHEJ_01671;eC_number=1.3.1.43;Name=tyrC;gene=tyrC;inference=ab initio prediction:Prodigal:002006,similar to AA sequence:UniProtKB:Q04983;locus_tag=FHIPEHEJ_01671;product=Cyclohexadienyl dehydrogenase
NC_010725.1	Prodigal:002006	CDS	1778548	1779486	.	+	0	ID=FHIPEHEJ_01672;inference=ab initio prediction:Prodigal:002006;locus_tag=FHIPEHEJ_01672;product=hypothetical protein
NC_010725.1	Prodigal:002006	CDS	1779630	1780736	.	-	0	ID=FHIPEHEJ_01673;inference=ab initio prediction:Prodigal:002006;locus_tag=FHIPEHEJ_01673;product=hypothetical protein
NC_010725.1	Prodigal:002006	CDS	1780870	1781214	.	-	0	ID=FHIPEHEJ_01674;inference=ab initio prediction:Prodigal:002006;locus_tag=FHIPEHEJ_01674;product=hypothetical protein
NC_010725.1	Prodigal:002006	CDS	1781624	1782178	.	+	0	ID=FHIPEHEJ_01675;inference=ab initio prediction:Prodigal:002006;locus_tag=FHIPEHEJ_01675;product=hypothetical protein
NC_010725.1	Prodigal:002006	CDS	1782189	1783220	.	+	0	ID=FHIPEHEJ_01676;inference=ab initio prediction:Prodigal:002006;locus_tag=FHIPEHEJ_01676;product=hypothetical protein
NC_010725.1	Prodigal:002006	CDS	1783303	1784205	.	-	0	ID=FHIPEHEJ_01677;Name=parB;gene=parB;inference=ab initio prediction:Prodigal:002006,similar to AA sequence:UniProtKB:B8GW30;locus_tag=FHIPEHEJ_01677;product=Chromosome-partitioning protein ParB
NC_010725.1	Prodigal:002006	CDS	1784233	1785093	.	-	0	ID=FHIPEHEJ_01678;Name=parA;gene=parA;inference=ab initio prediction:Prodigal:002006,similar to AA sequence:UniProtKB:B8GW31;locus_tag=FHIPEHEJ_01678;product=Chromosome partitioning protein ParA
NC_010725.1	Prodigal:002006	CDS	1785090	1785725	.	-	0	ID=FHIPEHEJ_01679;eC_number=2.1.1.170;Name=rsmG;gene=rsmG;inference=ab initio prediction:Prodigal:002006,protein motif:HAMAP:MF_00074;locus_tag=FHIPEHEJ_01679;product=Ribosomal RNA small subunit methyltransferase G
NC_010725.1	Prodigal:002006	CDS	1785817	1787691	.	-	0	ID=FHIPEHEJ_01680;Name=mnmG;db_xref=COG:COG0445;gene=mnmG;inference=ab initio prediction:Prodigal:002006,similar to AA sequence:UniProtKB:P0A6U3;locus_tag=FHIPEHEJ_01680;product=tRNA uridine 5-carboxymethylaminomethyl modification enzyme MnmG
NC_010725.1	Prodigal:002006	CDS	1787911	1788177	.	-	0	ID=FHIPEHEJ_01681;inference=ab initio prediction:Prodigal:002006;locus_tag=FHIPEHEJ_01681;product=hypothetical protein
NC_010725.1	Prodigal:002006	CDS	1788761	1790095	.	-	0	ID=FHIPEHEJ_01682;eC_number=3.6.-.-;Name=mnmE;db_xref=COG:COG0486;gene=mnmE;inference=ab initio prediction:Prodigal:002006,similar to AA sequence:UniProtKB:P25522;locus_tag=FHIPEHEJ_01682;product=tRNA modification GTPase MnmE
NC_010725.1	Prodigal:002006	CDS	1790173	1792800	.	-	0	ID=FHIPEHEJ_01683;eC_number=6.1.1.4;Name=leuS;gene=leuS;inference=ab initio prediction:Prodigal:002006,similar to AA sequence:UniProtKB:B4RNT1;locus_tag=FHIPEHEJ_01683;product=Leucine--tRNA ligase
NC_010725.1	Prodigal:002006	CDS	1792914	1793990	.	-	0	ID=FHIPEHEJ_01684;inference=ab initio prediction:Prodigal:002006;locus_tag=FHIPEHEJ_01684;product=hypothetical protein
NC_010725.1	Prodigal:002006	CDS	1794102	1794836	.	+	0	ID=FHIPEHEJ_01685;db_xref=COG:COG0325;inference=ab initio prediction:Prodigal:002006,similar to AA sequence:UniProtKB:P44506;locus_tag=FHIPEHEJ_01685;product=Pyridoxal phosphate homeostasis protein
NC_010725.1	Prodigal:002006	CDS	1794867	1795460	.	-	0	ID=FHIPEHEJ_01686;inference=ab initio prediction:Prodigal:002006;locus_tag=FHIPEHEJ_01686;product=hypothetical protein
NC_010725.1	Prodigal:002006	CDS	1795752	1796438	.	+	0	ID=FHIPEHEJ_01687;Name=kdpE_2;db_xref=COG:COG0745;gene=kdpE_2;inference=ab initio prediction:Prodigal:002006,similar to AA sequence:UniProtKB:P9WGN1;locus_tag=FHIPEHEJ_01687;product=Transcriptional regulatory protein KdpE
NC_010725.1	Prodigal:002006	CDS	1796572	1797051	.	+	0	ID=FHIPEHEJ_01688;inference=ab initio prediction:Prodigal:002006;locus_tag=FHIPEHEJ_01688;product=hypothetical protein
NC_010725.1	Prodigal:002006	CDS	1797120	1797962	.	+	0	ID=FHIPEHEJ_01689;eC_number=2.3.1.117;Name=dapD;gene=dapD;inference=ab initio prediction:Prodigal:002006,similar to AA sequence:UniProtKB:Q8FV25;locus_tag=FHIPEHEJ_01689;product=2%2C3%2C4%2C5-tetrahydropyridine-2%2C6-dicarboxylate N-succinyltransferase
NC_010725.1	Prodigal:002006	CDS	1798427	1798723	.	+	0	ID=FHIPEHEJ_01690;inference=ab initio prediction:Prodigal:002006;locus_tag=FHIPEHEJ_01690;product=hypothetical protein
NC_010725.1	Prodigal:002006	CDS	1798732	1799604	.	+	0	ID=FHIPEHEJ_01691;inference=ab initio prediction:Prodigal:002006;locus_tag=FHIPEHEJ_01691;product=hypothetical protein
NC_010725.1	Prodigal:002006	CDS	1799765	1800655	.	+	0	ID=FHIPEHEJ_01692;inference=ab initio prediction:Prodigal:002006;locus_tag=FHIPEHEJ_01692;product=hypothetical protein
NC_010725.1	Prodigal:002006	CDS	1800671	1801963	.	-	0	ID=FHIPEHEJ_01693;inference=ab initio prediction:Prodigal:002006;locus_tag=FHIPEHEJ_01693;product=hypothetical protein
NC_010725.1	Prodigal:002006	CDS	1802122	1802958	.	-	0	ID=FHIPEHEJ_01694;inference=ab initio prediction:Prodigal:002006;locus_tag=FHIPEHEJ_01694;product=hypothetical protein
NC_010725.1	Prodigal:002006	CDS	1803553	1804479	.	+	0	ID=FHIPEHEJ_01695;eC_number=2.7.1.-;Name=bmrU;db_xref=COG:COG1597;gene=bmrU;inference=ab initio prediction:Prodigal:002006,similar to AA sequence:UniProtKB:P39074;locus_tag=FHIPEHEJ_01695;product=Putative lipid kinase BmrU
NC_010725.1	Prodigal:002006	CDS	1804495	1805241	.	+	0	ID=FHIPEHEJ_01696;inference=ab initio prediction:Prodigal:002006,similar to AA sequence:UniProtKB:P0AEC0;locus_tag=FHIPEHEJ_01696;note=UPF0053 inner membrane protein YoaE;product=hypothetical protein
NC_010725.1	Prodigal:002006	CDS	1805482	1806435	.	+	0	ID=FHIPEHEJ_01697;inference=ab initio prediction:Prodigal:002006;locus_tag=FHIPEHEJ_01697;product=hypothetical protein
NC_010725.1	Prodigal:002006	CDS	1806516	1807067	.	-	0	ID=FHIPEHEJ_01698;inference=ab initio prediction:Prodigal:002006;locus_tag=FHIPEHEJ_01698;product=hypothetical protein
NC_010725.1	Prodigal:002006	CDS	1807267	1809540	.	-	0	ID=FHIPEHEJ_01699;Name=fhuA_3;db_xref=COG:COG1629;gene=fhuA_3;inference=ab initio prediction:Prodigal:002006,similar to AA sequence:UniProtKB:P06971;locus_tag=FHIPEHEJ_01699;product=Ferrichrome outer membrane transporter/phage receptor
NC_010725.1	Prodigal:002006	CDS	1809823	1811556	.	-	0	ID=FHIPEHEJ_01700;eC_number=1.2.5.1;Name=poxB;db_xref=COG:COG0028;gene=poxB;inference=ab initio prediction:Prodigal:002006,similar to AA sequence:UniProtKB:P07003;locus_tag=FHIPEHEJ_01700;product=Pyruvate dehydrogenase [ubiquinone]
NC_010725.1	Prodigal:002006	CDS	1811809	1813152	.	-	0	ID=FHIPEHEJ_01701;eC_number=3.6.4.-;Name=rho;db_xref=COG:COG1158;gene=rho;inference=ab initio prediction:Prodigal:002006,similar to AA sequence:UniProtKB:P0AG30;locus_tag=FHIPEHEJ_01701;product=Transcription termination factor Rho
NC_010725.1	Prodigal:002006	CDS	1813440	1814228	.	-	0	ID=FHIPEHEJ_01702;inference=ab initio prediction:Prodigal:002006;locus_tag=FHIPEHEJ_01702;product=hypothetical protein
NC_010725.1	Prodigal:002006	CDS	1814225	1815376	.	-	0	ID=FHIPEHEJ_01703;inference=ab initio prediction:Prodigal:002006;locus_tag=FHIPEHEJ_01703;product=hypothetical protein
NC_010725.1	Prodigal:002006	CDS	1815512	1816240	.	-	0	ID=FHIPEHEJ_01704;inference=ab initio prediction:Prodigal:002006;locus_tag=FHIPEHEJ_01704;product=hypothetical protein
NC_010725.1	Prodigal:002006	CDS	1816757	1817257	.	+	0	ID=FHIPEHEJ_01705;Name=secB;db_xref=COG:COG1952;gene=secB;inference=ab initio prediction:Prodigal:002006,similar to AA sequence:UniProtKB:P44853;locus_tag=FHIPEHEJ_01705;product=Protein-export protein SecB
NC_010725.1	Prodigal:002006	CDS	1817509	1818762	.	+	0	ID=FHIPEHEJ_01706;inference=ab initio prediction:Prodigal:002006,similar to AA sequence:UniProtKB:P9WJX1;locus_tag=FHIPEHEJ_01706;product=putative MFS-type transporter
NC_010725.1	Prodigal:002006	CDS	1818831	1819346	.	+	0	ID=FHIPEHEJ_01707;inference=ab initio prediction:Prodigal:002006;locus_tag=FHIPEHEJ_01707;product=hypothetical protein
NC_010725.1	Prodigal:002006	CDS	1819423	1819794	.	+	0	ID=FHIPEHEJ_01708;Name=csaA;db_xref=COG:COG0073;gene=csaA;inference=ab initio prediction:Prodigal:002006,similar to AA sequence:UniProtKB:P37584;locus_tag=FHIPEHEJ_01708;product=putative chaperone CsaA
NC_010725.1	Prodigal:002006	CDS	1819879	1821390	.	+	0	ID=FHIPEHEJ_01709;eC_number=6.1.1.21;Name=hisS;db_xref=COG:COG0124;gene=hisS;inference=ab initio prediction:Prodigal:002006,similar to AA sequence:UniProtKB:Q8YMC2;locus_tag=FHIPEHEJ_01709;product=Histidine--tRNA ligase
NC_010725.1	Prodigal:002006	CDS	1821476	1822267	.	-	0	ID=FHIPEHEJ_01710;inference=ab initio prediction:Prodigal:002006;locus_tag=FHIPEHEJ_01710;product=hypothetical protein
NC_010725.1	Prodigal:002006	CDS	1822331	1822714	.	-	0	ID=FHIPEHEJ_01711;inference=ab initio prediction:Prodigal:002006;locus_tag=FHIPEHEJ_01711;product=hypothetical protein
NC_010725.1	Prodigal:002006	CDS	1822711	1823127	.	-	0	ID=FHIPEHEJ_01712;inference=ab initio prediction:Prodigal:002006;locus_tag=FHIPEHEJ_01712;product=hypothetical protein
NC_010725.1	Prodigal:002006	CDS	1823139	1823630	.	-	0	ID=FHIPEHEJ_01713;inference=ab initio prediction:Prodigal:002006;locus_tag=FHIPEHEJ_01713;product=hypothetical protein
NC_010725.1	Prodigal:002006	CDS	1824174	1825595	.	+	0	ID=FHIPEHEJ_01714;eC_number=2.4.1.15;Name=otsA;db_xref=COG:COG0380;gene=otsA;inference=ab initio prediction:Prodigal:002006,similar to AA sequence:UniProtKB:P31677;locus_tag=FHIPEHEJ_01714;product=Trehalose-6-phosphate synthase
NC_010725.1	Prodigal:002006	CDS	1825672	1827765	.	+	0	ID=FHIPEHEJ_01715;eC_number=3.2.1.-;Name=glgX_1;db_xref=COG:COG1523;gene=glgX_1;inference=ab initio prediction:Prodigal:002006,similar to AA sequence:UniProtKB:P9WQ25;locus_tag=FHIPEHEJ_01715;product=Glycogen operon protein GlgX
NC_010725.1	Prodigal:002006	CDS	1827884	1828735	.	-	0	ID=FHIPEHEJ_01716;inference=ab initio prediction:Prodigal:002006;locus_tag=FHIPEHEJ_01716;product=hypothetical protein
NC_010725.1	Prodigal:002006	CDS	1828961	1829611	.	+	0	ID=FHIPEHEJ_01717;eC_number=2.4.2.9;Name=upp;gene=upp;inference=ab initio prediction:Prodigal:002006,similar to AA sequence:UniProtKB:P67396;locus_tag=FHIPEHEJ_01717;product=Uracil phosphoribosyltransferase
NC_010725.1	Prodigal:002006	CDS	1829624	1829905	.	-	0	ID=FHIPEHEJ_01718;inference=ab initio prediction:Prodigal:002006;locus_tag=FHIPEHEJ_01718;product=hypothetical protein
NC_010725.1	Prodigal:002006	CDS	1829902	1830126	.	-	0	ID=FHIPEHEJ_01719;inference=ab initio prediction:Prodigal:002006;locus_tag=FHIPEHEJ_01719;product=hypothetical protein
NC_010725.1	Prodigal:002006	CDS	1830238	1831248	.	+	0	ID=FHIPEHEJ_01720;eC_number=2.3.1.41;Name=ppsC;gene=ppsC;inference=ab initio prediction:Prodigal:002006,similar to AA sequence:UniProtKB:P96202;locus_tag=FHIPEHEJ_01720;product=Phthiocerol synthesis polyketide synthase type I PpsC
NC_010725.1	Prodigal:002006	CDS	1831414	1831692	.	+	0	ID=FHIPEHEJ_01721;inference=ab initio prediction:Prodigal:002006;locus_tag=FHIPEHEJ_01721;product=hypothetical protein
NC_010725.1	Prodigal:002006	CDS	1831773	1832684	.	-	0	ID=FHIPEHEJ_01722;eC_number=1.1.1.157;Name=mmgB;db_xref=COG:COG1250;gene=mmgB;inference=ab initio prediction:Prodigal:002006,similar to AA sequence:UniProtKB:P45856;locus_tag=FHIPEHEJ_01722;product=putative 3-hydroxybutyryl-CoA dehydrogenase
NC_010725.1	Prodigal:002006	CDS	1832813	1833766	.	-	0	ID=FHIPEHEJ_01723;Name=etfA;db_xref=COG:COG2025;gene=etfA;inference=ab initio prediction:Prodigal:002006,similar to AA sequence:UniProtKB:P38974;locus_tag=FHIPEHEJ_01723;product=Electron transfer flavoprotein subunit alpha
NC_010725.1	Prodigal:002006	CDS	1833835	1834584	.	-	0	ID=FHIPEHEJ_01724;Name=etfB;gene=etfB;inference=ab initio prediction:Prodigal:002006,similar to AA sequence:UniProtKB:P38975;locus_tag=FHIPEHEJ_01724;product=Electron transfer flavoprotein subunit beta
NC_010725.1	Prodigal:002006	CDS	1834747	1835319	.	-	0	ID=FHIPEHEJ_01725;eC_number=2.5.1.17;db_xref=COG:COG2096;inference=ab initio prediction:Prodigal:002006,similar to AA sequence:UniProtKB:P9WP99;locus_tag=FHIPEHEJ_01725;product=Corrinoid adenosyltransferase
NC_010725.1	Prodigal:002006	CDS	1835440	1836078	.	-	0	ID=FHIPEHEJ_01726;inference=ab initio prediction:Prodigal:002006;locus_tag=FHIPEHEJ_01726;product=hypothetical protein
NC_010725.1	Prodigal:002006	CDS	1836346	1836855	.	+	0	ID=FHIPEHEJ_01727;inference=ab initio prediction:Prodigal:002006;locus_tag=FHIPEHEJ_01727;product=hypothetical protein
NC_010725.1	Prodigal:002006	CDS	1836874	1837059	.	-	0	ID=FHIPEHEJ_01728;inference=ab initio prediction:Prodigal:002006;locus_tag=FHIPEHEJ_01728;product=hypothetical protein
NC_010725.1	Prodigal:002006	CDS	1837140	1839884	.	-	0	ID=FHIPEHEJ_01729;inference=ab initio prediction:Prodigal:002006;locus_tag=FHIPEHEJ_01729;product=hypothetical protein
NC_010725.1	Prodigal:002006	CDS	1840018	1841109	.	-	0	ID=FHIPEHEJ_01730;eC_number=3.-.-.-;Name=uvsE;db_xref=COG:COG4294;gene=uvsE;inference=ab initio prediction:Prodigal:002006,similar to AA sequence:UniProtKB:Q9RTE6;locus_tag=FHIPEHEJ_01730;product=UV DNA damage endonuclease
NC_010725.1	Prodigal:002006	CDS	1841156	1842175	.	-	0	ID=FHIPEHEJ_01731;eC_number=3.5.2.9;Name=pxpC;db_xref=COG:COG1984;gene=pxpC;inference=ab initio prediction:Prodigal:002006,similar to AA sequence:UniProtKB:Q7WY77;locus_tag=FHIPEHEJ_01731;product=5-oxoprolinase subunit C
NC_010725.1	Prodigal:002006	CDS	1842312	1843037	.	-	0	ID=FHIPEHEJ_01732;eC_number=3.5.2.9;Name=pxpB;db_xref=COG:COG2049;gene=pxpB;inference=ab initio prediction:Prodigal:002006,similar to AA sequence:UniProtKB:P60495;locus_tag=FHIPEHEJ_01732;product=5-oxoprolinase subunit B
NC_010725.1	Prodigal:002006	CDS	1843084	1843941	.	-	0	ID=FHIPEHEJ_01733;eC_number=2.1.1.80;Name=cheR1;gene=cheR1;inference=ab initio prediction:Prodigal:002006,similar to AA sequence:UniProtKB:O87131;locus_tag=FHIPEHEJ_01733;product=Chemotaxis protein methyltransferase 1
NC_010725.1	Prodigal:002006	CDS	1843941	1845089	.	-	0	ID=FHIPEHEJ_01734;eC_number=3.1.1.61;Name=cheB_4;db_xref=COG:COG2201;gene=cheB_4;inference=ab initio prediction:Prodigal:002006,similar to AA sequence:UniProtKB:P07330;locus_tag=FHIPEHEJ_01734;product=Protein-glutamate methylesterase/protein-glutamine glutaminase
NC_010725.1	Prodigal:002006	CDS	1845151	1845564	.	-	0	ID=FHIPEHEJ_01735;Name=cheY_3;db_xref=COG:COG0784;gene=cheY_3;inference=ab initio prediction:Prodigal:002006,similar to AA sequence:UniProtKB:P0A2D5;locus_tag=FHIPEHEJ_01735;product=Chemotaxis protein CheY
NC_010725.1	Prodigal:002006	CDS	1845582	1846061	.	-	0	ID=FHIPEHEJ_01736;Name=cheW;db_xref=COG:COG0835;gene=cheW;inference=ab initio prediction:Prodigal:002006,similar to AA sequence:UniProtKB:Q56311;locus_tag=FHIPEHEJ_01736;product=Chemotaxis protein CheW
NC_010725.1	Prodigal:002006	CDS	1846094	1848859	.	-	0	ID=FHIPEHEJ_01737;eC_number=2.7.13.3;Name=rcsC_20;gene=rcsC_20;inference=ab initio prediction:Prodigal:002006,protein motif:HAMAP:MF_00979;locus_tag=FHIPEHEJ_01737;product=Sensor histidine kinase RcsC
NC_010725.1	Prodigal:002006	CDS	1849104	1849856	.	-	0	ID=FHIPEHEJ_01738;eC_number=2.7.99.-;Name=chpT;gene=chpT;inference=ab initio prediction:Prodigal:002006,similar to AA sequence:UniProtKB:Q2YQA5;locus_tag=FHIPEHEJ_01738;product=Protein phosphotransferase ChpT
NC_010725.1	Prodigal:002006	CDS	1850236	1851189	.	+	0	ID=FHIPEHEJ_01739;eC_number=3.1.3.7;Name=cysQ;gene=cysQ;inference=ab initio prediction:Prodigal:002006,protein motif:HAMAP:MF_02095;locus_tag=FHIPEHEJ_01739;product=3'(2')%2C5'-bisphosphate nucleotidase CysQ
NC_010725.1	Prodigal:002006	CDS	1851383	1852000	.	+	0	ID=FHIPEHEJ_01740;inference=ab initio prediction:Prodigal:002006;locus_tag=FHIPEHEJ_01740;product=hypothetical protein
NC_010725.1	Prodigal:002006	CDS	1852231	1852926	.	+	0	ID=FHIPEHEJ_01741;inference=ab initio prediction:Prodigal:002006;locus_tag=FHIPEHEJ_01741;product=hypothetical protein
NC_010725.1	Prodigal:002006	CDS	1853170	1853448	.	+	0	ID=FHIPEHEJ_01742;inference=ab initio prediction:Prodigal:002006;locus_tag=FHIPEHEJ_01742;product=hypothetical protein
NC_010725.1	Prodigal:002006	CDS	1853565	1853915	.	+	0	ID=FHIPEHEJ_01743;inference=ab initio prediction:Prodigal:002006;locus_tag=FHIPEHEJ_01743;product=hypothetical protein
NC_010725.1	Prodigal:002006	CDS	1854016	1855284	.	+	0	ID=FHIPEHEJ_01744;eC_number=4.1.1.20;Name=lysA;db_xref=COG:COG0019;gene=lysA;inference=ab initio prediction:Prodigal:002006,similar to AA sequence:UniProtKB:Q9KVL7;locus_tag=FHIPEHEJ_01744;product=Diaminopimelate decarboxylase
NC_010725.1	Prodigal:002006	CDS	1855354	1855905	.	+	0	ID=FHIPEHEJ_01745;inference=ab initio prediction:Prodigal:002006;locus_tag=FHIPEHEJ_01745;product=hypothetical protein
NC_010725.1	Prodigal:002006	CDS	1856105	1856491	.	+	0	ID=FHIPEHEJ_01746;inference=ab initio prediction:Prodigal:002006;locus_tag=FHIPEHEJ_01746;product=hypothetical protein
NC_010725.1	Prodigal:002006	CDS	1856606	1857640	.	-	0	ID=FHIPEHEJ_01747;inference=ab initio prediction:Prodigal:002006;locus_tag=FHIPEHEJ_01747;product=hypothetical protein
NC_010725.1	Prodigal:002006	CDS	1857637	1859085	.	-	0	ID=FHIPEHEJ_01748;Name=ycjX;db_xref=COG:COG3106;gene=ycjX;inference=ab initio prediction:Prodigal:002006,similar to AA sequence:UniProtKB:P76046;locus_tag=FHIPEHEJ_01748;product=putative protein YcjX
NC_010725.1	Prodigal:002006	CDS	1859192	1859689	.	-	0	ID=FHIPEHEJ_01749;inference=ab initio prediction:Prodigal:002006;locus_tag=FHIPEHEJ_01749;product=hypothetical protein
NC_010725.1	Prodigal:002006	CDS	1859686	1860213	.	-	0	ID=FHIPEHEJ_01750;inference=ab initio prediction:Prodigal:002006;locus_tag=FHIPEHEJ_01750;product=hypothetical protein
NC_010725.1	Prodigal:002006	CDS	1860289	1863651	.	-	0	ID=FHIPEHEJ_01751;eC_number=2.7.13.3;Name=rcsC_21;gene=rcsC_21;inference=ab initio prediction:Prodigal:002006,protein motif:HAMAP:MF_00979;locus_tag=FHIPEHEJ_01751;product=Sensor histidine kinase RcsC
NC_010725.1	Prodigal:002006	CDS	1863648	1865108	.	-	0	ID=FHIPEHEJ_01752;inference=ab initio prediction:Prodigal:002006;locus_tag=FHIPEHEJ_01752;product=hypothetical protein
NC_010725.1	Prodigal:002006	CDS	1865652	1865903	.	+	0	ID=FHIPEHEJ_01753;inference=ab initio prediction:Prodigal:002006;locus_tag=FHIPEHEJ_01753;product=hypothetical protein
NC_010725.1	Prodigal:002006	CDS	1866048	1866149	.	+	0	ID=FHIPEHEJ_01754;inference=ab initio prediction:Prodigal:002006;locus_tag=FHIPEHEJ_01754;product=hypothetical protein
NC_010725.1	Prodigal:002006	CDS	1866263	1867252	.	-	0	ID=FHIPEHEJ_01755;eC_number=3.6.-.-;Name=yjiA_3;db_xref=COG:COG0523;gene=yjiA_3;inference=ab initio prediction:Prodigal:002006,similar to AA sequence:UniProtKB:P24203;locus_tag=FHIPEHEJ_01755;product=P-loop guanosine triphosphatase YjiA
NC_010725.1	Prodigal:002006	CDS	1867295	1867669	.	-	0	ID=FHIPEHEJ_01756;inference=ab initio prediction:Prodigal:002006;locus_tag=FHIPEHEJ_01756;product=hypothetical protein
NC_010725.1	Prodigal:002006	CDS	1867669	1867965	.	-	0	ID=FHIPEHEJ_01757;inference=ab initio prediction:Prodigal:002006;locus_tag=FHIPEHEJ_01757;product=hypothetical protein
NC_010725.1	Prodigal:002006	CDS	1867991	1868566	.	-	0	ID=FHIPEHEJ_01758;Name=nemR;gene=nemR;inference=ab initio prediction:Prodigal:002006,similar to AA sequence:UniProtKB:P67430;locus_tag=FHIPEHEJ_01758;product=HTH-type transcriptional repressor NemR
NC_010725.1	Prodigal:002006	CDS	1868781	1869713	.	+	0	ID=FHIPEHEJ_01759;eC_number=3.1.2.6;Name=gloB_1;gene=gloB_1;inference=ab initio prediction:Prodigal:002006,protein motif:HAMAP:MF_01374;locus_tag=FHIPEHEJ_01759;product=Hydroxyacylglutathione hydrolase
NC_010725.1	Prodigal:002006	CDS	1869755	1870585	.	+	0	ID=FHIPEHEJ_01760;inference=ab initio prediction:Prodigal:002006;locus_tag=FHIPEHEJ_01760;product=hypothetical protein
NC_010725.1	Prodigal:002006	CDS	1870603	1871196	.	+	0	ID=FHIPEHEJ_01761;inference=ab initio prediction:Prodigal:002006;locus_tag=FHIPEHEJ_01761;product=hypothetical protein
NC_010725.1	Prodigal:002006	CDS	1871230	1871625	.	+	0	ID=FHIPEHEJ_01762;inference=ab initio prediction:Prodigal:002006;locus_tag=FHIPEHEJ_01762;product=hypothetical protein
NC_010725.1	Prodigal:002006	CDS	1872054	1872878	.	+	0	ID=FHIPEHEJ_01763;eC_number=2.1.2.11;Name=panB;db_xref=COG:COG0413;gene=panB;inference=ab initio prediction:Prodigal:002006,similar to AA sequence:UniProtKB:Q9X712;locus_tag=FHIPEHEJ_01763;product=3-methyl-2-oxobutanoate hydroxymethyltransferase
NC_010725.1	Prodigal:002006	CDS	1873049	1873393	.	-	0	ID=FHIPEHEJ_01764;inference=ab initio prediction:Prodigal:002006;locus_tag=FHIPEHEJ_01764;product=hypothetical protein
NC_010725.1	Prodigal:002006	CDS	1873790	1873957	.	+	0	ID=FHIPEHEJ_01765;Name=rpmG;db_xref=COG:COG0267;gene=rpmG;inference=ab initio prediction:Prodigal:002006,similar to AA sequence:UniProtKB:Q6N554;locus_tag=FHIPEHEJ_01765;product=50S ribosomal protein L33
NC_010725.1	Prodigal:002006	CDS	1874138	1874320	.	+	0	ID=FHIPEHEJ_01766;inference=ab initio prediction:Prodigal:002006;locus_tag=FHIPEHEJ_01766;product=hypothetical protein
NC_010725.1	Prodigal:002006	CDS	1874343	1874975	.	-	0	ID=FHIPEHEJ_01767;inference=ab initio prediction:Prodigal:002006;locus_tag=FHIPEHEJ_01767;product=hypothetical protein
NC_010725.1	Prodigal:002006	CDS	1875032	1876159	.	+	0	ID=FHIPEHEJ_01768;inference=ab initio prediction:Prodigal:002006;locus_tag=FHIPEHEJ_01768;product=hypothetical protein
NC_010725.1	Prodigal:002006	CDS	1876213	1876911	.	-	0	ID=FHIPEHEJ_01769;Name=rnhB;gene=rnhB;inference=ab initio prediction:Prodigal:002006,protein motif:HAMAP:MF_00052_B;locus_tag=FHIPEHEJ_01769;product=Ribonuclease HII
NC_010725.1	Prodigal:002006	CDS	1876999	1878075	.	-	0	ID=FHIPEHEJ_01770;eC_number=2.4.1.-;Name=mgtA;db_xref=COG:COG0438;gene=mgtA;inference=ab initio prediction:Prodigal:002006,similar to AA sequence:UniProtKB:P9WMY5;locus_tag=FHIPEHEJ_01770;product=GDP-mannose-dependent alpha-mannosyltransferase
NC_010725.1	Prodigal:002006	CDS	1878107	1878919	.	-	0	ID=FHIPEHEJ_01771;eC_number=3.6.1.54;Name=lpxH;db_xref=COG:COG2908;gene=lpxH;inference=ab initio prediction:Prodigal:002006,similar to AA sequence:UniProtKB:P44046;locus_tag=FHIPEHEJ_01771;product=UDP-2%2C3-diacylglucosamine hydrolase
NC_010725.1	Prodigal:002006	CDS	1879575	1880783	.	+	0	ID=FHIPEHEJ_01772;eC_number=2.6.1.45;Name=sgaA_1;db_xref=COG:COG0075;gene=sgaA_1;inference=ab initio prediction:Prodigal:002006,similar to AA sequence:UniProtKB:P55819;locus_tag=FHIPEHEJ_01772;product=Serine--glyoxylate aminotransferase
NC_010725.1	Prodigal:002006	CDS	1880946	1881890	.	+	0	ID=FHIPEHEJ_01773;eC_number=1.1.1.29;Name=hprA;db_xref=COG:COG1052;gene=hprA;inference=ab initio prediction:Prodigal:002006,similar to AA sequence:UniProtKB:Q59516;locus_tag=FHIPEHEJ_01773;product=Glycerate dehydrogenase
NC_010725.1	Prodigal:002006	CDS	1882100	1882966	.	+	0	ID=FHIPEHEJ_01774;Name=mtdA;gene=mtdA;inference=ab initio prediction:Prodigal:002006,similar to AA sequence:UniProtKB:P55818;locus_tag=FHIPEHEJ_01774;product=Bifunctional protein MdtA
NC_010725.1	Prodigal:002006	CDS	1883015	1883677	.	+	0	ID=FHIPEHEJ_01775;eC_number=3.5.4.9;Name=fchA;db_xref=COG:COG3404;gene=fchA;inference=ab initio prediction:Prodigal:002006,similar to AA sequence:UniProtKB:Q49135;locus_tag=FHIPEHEJ_01775;product=Methenyltetrahydrofolate cyclohydrolase
NC_010725.1	Prodigal:002006	CDS	1884125	1885297	.	+	0	ID=FHIPEHEJ_01776;eC_number=6.2.1.5;Name=sucC_2;db_xref=COG:COG0045;gene=sucC_2;inference=ab initio prediction:Prodigal:002006,similar to AA sequence:UniProtKB:P80886;locus_tag=FHIPEHEJ_01776;product=Succinate--CoA ligase [ADP-forming] subunit beta
NC_010725.1	Prodigal:002006	CDS	1885320	1886210	.	+	0	ID=FHIPEHEJ_01777;eC_number=6.2.1.5;Name=sucD_2;db_xref=COG:COG0074;gene=sucD_2;inference=ab initio prediction:Prodigal:002006,similar to AA sequence:UniProtKB:P0AGE9;locus_tag=FHIPEHEJ_01777;product=Succinate--CoA ligase [ADP-forming] subunit alpha
NC_010725.1	Prodigal:002006	CDS	1886478	1889246	.	+	0	ID=FHIPEHEJ_01778;eC_number=4.1.1.31;Name=ppc_1;db_xref=COG:COG2352;gene=ppc_1;inference=ab initio prediction:Prodigal:002006,similar to AA sequence:UniProtKB:A0QWX4;locus_tag=FHIPEHEJ_01778;product=Phosphoenolpyruvate carboxylase
NC_010725.1	Prodigal:002006	CDS	1889382	1890356	.	+	0	ID=FHIPEHEJ_01779;eC_number=4.1.3.24;Name=mcl1;db_xref=COG:COG2301;gene=mcl1;inference=ab initio prediction:Prodigal:002006,similar to AA sequence:UniProtKB:Q3J5L6;locus_tag=FHIPEHEJ_01779;product=L-malyl-CoA/beta-methylmalyl-CoA lyase
NC_010725.1	Prodigal:002006	CDS	1890428	1890994	.	-	0	ID=FHIPEHEJ_01780;inference=ab initio prediction:Prodigal:002006;locus_tag=FHIPEHEJ_01780;product=hypothetical protein
NC_010725.1	Prodigal:002006	CDS	1891186	1892061	.	+	0	ID=FHIPEHEJ_01781;eC_number=3.1.1.45;Name=clcD;gene=clcD;inference=ab initio prediction:Prodigal:002006,similar to AA sequence:UniProtKB:P0A114;locus_tag=FHIPEHEJ_01781;product=Carboxymethylenebutenolidase
NC_010725.1	Prodigal:002006	CDS	1892069	1892446	.	-	0	ID=FHIPEHEJ_01782;eC_number=4.2.1.96;inference=ab initio prediction:Prodigal:002006,protein motif:HAMAP:MF_00434;locus_tag=FHIPEHEJ_01782;product=Putative pterin-4-alpha-carbinolamine dehydratase
NC_010725.1	Prodigal:002006	CDS	1892672	1893667	.	+	0	ID=FHIPEHEJ_01783;inference=ab initio prediction:Prodigal:002006;locus_tag=FHIPEHEJ_01783;product=hypothetical protein
NC_010725.1	Prodigal:002006	CDS	1893707	1894441	.	+	0	ID=FHIPEHEJ_01784;Name=ssuC_3;db_xref=COG:COG0600;gene=ssuC_3;inference=ab initio prediction:Prodigal:002006,similar to AA sequence:UniProtKB:P75851;locus_tag=FHIPEHEJ_01784;product=Putative aliphatic sulfonates transport permease protein SsuC
NC_010725.1	Prodigal:002006	CDS	1894422	1895219	.	+	0	ID=FHIPEHEJ_01785;eC_number=3.6.3.-;Name=ssuB_2;db_xref=COG:COG1116;gene=ssuB_2;inference=ab initio prediction:Prodigal:002006,similar to AA sequence:UniProtKB:Q8KZQ6;locus_tag=FHIPEHEJ_01785;product=Aliphatic sulfonates import ATP-binding protein SsuB
NC_010725.1	Prodigal:002006	CDS	1895935	1897740	.	+	0	ID=FHIPEHEJ_01786;eC_number=1.1.2.7;inference=ab initio prediction:Prodigal:002006,similar to AA sequence:UniProtKB:P38539;locus_tag=FHIPEHEJ_01786;product=Methanol dehydrogenase [cytochrome c] subunit 1
NC_010725.1	Prodigal:002006	CDS	1897897	1898496	.	+	0	ID=FHIPEHEJ_01787;inference=ab initio prediction:Prodigal:002006;locus_tag=FHIPEHEJ_01787;product=hypothetical protein
NC_010725.1	Prodigal:002006	CDS	1898496	1899350	.	+	0	ID=FHIPEHEJ_01788;inference=ab initio prediction:Prodigal:002006;locus_tag=FHIPEHEJ_01788;product=hypothetical protein
NC_010725.1	Prodigal:002006	CDS	1899408	1899932	.	-	0	ID=FHIPEHEJ_01789;Name=sulD;db_xref=COG:COG0801;gene=sulD;inference=ab initio prediction:Prodigal:002006,similar to AA sequence:UniProtKB:P22291;locus_tag=FHIPEHEJ_01789;product=Bifunctional folate synthesis protein
NC_010725.1	Prodigal:002006	CDS	1899929	1900309	.	-	0	ID=FHIPEHEJ_01790;eC_number=4.1.2.25;Name=folB;db_xref=COG:COG1539;gene=folB;inference=ab initio prediction:Prodigal:002006,similar to AA sequence:UniProtKB:P56740;locus_tag=FHIPEHEJ_01790;product=Dihydroneopterin aldolase
NC_010725.1	Prodigal:002006	CDS	1900302	1901171	.	-	0	ID=FHIPEHEJ_01791;eC_number=2.5.1.15;Name=folP;db_xref=COG:COG0294;gene=folP;inference=ab initio prediction:Prodigal:002006,similar to AA sequence:UniProtKB:P0AC13;locus_tag=FHIPEHEJ_01791;product=Dihydropteroate synthase
NC_010725.1	Prodigal:002006	CDS	1901268	1901636	.	-	0	ID=FHIPEHEJ_01792;inference=ab initio prediction:Prodigal:002006;locus_tag=FHIPEHEJ_01792;product=hypothetical protein
NC_010725.1	Prodigal:002006	CDS	1901617	1902333	.	-	0	ID=FHIPEHEJ_01793;inference=ab initio prediction:Prodigal:002006;locus_tag=FHIPEHEJ_01793;product=hypothetical protein
NC_010725.1	Prodigal:002006	CDS	1902330	1903484	.	-	0	ID=FHIPEHEJ_01794;eC_number=1.21.98.4;Name=pqqE;db_xref=COG:COG0535;gene=pqqE;inference=ab initio prediction:Prodigal:002006,similar to AA sequence:UniProtKB:P71517;locus_tag=FHIPEHEJ_01794;product=PqqA peptide cyclase
NC_010725.1	Prodigal:002006	CDS	1903481	1904569	.	-	0	ID=FHIPEHEJ_01795;Name=pqqCD;db_xref=COG:COG5424;gene=pqqCD;inference=ab initio prediction:Prodigal:002006,similar to AA sequence:UniProtKB:Q49150;locus_tag=FHIPEHEJ_01795;product=Bifunctional coenzyme PQQ synthesis protein C/D
NC_010725.1	Prodigal:002006	CDS	1904750	1905649	.	-	0	ID=FHIPEHEJ_01796;Name=pqqB;db_xref=COG:COG1235;gene=pqqB;inference=ab initio prediction:Prodigal:002006,similar to AA sequence:UniProtKB:Q49149;locus_tag=FHIPEHEJ_01796;product=Coenzyme PQQ synthesis protein B
NC_010725.1	Prodigal:002006	CDS	1905698	1905787	.	-	0	ID=FHIPEHEJ_01797;Name=pqqA_1;gene=pqqA_1;inference=ab initio prediction:Prodigal:002006,protein motif:HAMAP:MF_00656;locus_tag=FHIPEHEJ_01797;product=Coenzyme PQQ synthesis protein A
NC_010725.1	Prodigal:002006	CDS	1906079	1906786	.	-	0	ID=FHIPEHEJ_01798;Name=mprA;gene=mprA;inference=ab initio prediction:Prodigal:002006,similar to AA sequence:UniProtKB:Q7U0X4;locus_tag=FHIPEHEJ_01798;product=Response regulator MprA
NC_010725.1	Prodigal:002006	CDS	1906783	1908417	.	-	0	ID=FHIPEHEJ_01799;eC_number=2.7.-.-;Name=sasA_5;gene=sasA_5;inference=ab initio prediction:Prodigal:002006,protein motif:HAMAP:MF_01837;locus_tag=FHIPEHEJ_01799;product=Adaptive-response sensory-kinase SasA
NC_010725.1	Prodigal:002006	CDS	1908515	1908721	.	-	0	ID=FHIPEHEJ_01800;inference=ab initio prediction:Prodigal:002006;locus_tag=FHIPEHEJ_01800;product=hypothetical protein
NC_010725.1	Prodigal:002006	CDS	1908866	1909663	.	-	0	ID=FHIPEHEJ_01801;Name=fhcC;db_xref=COG:COG2218;gene=fhcC;inference=ab initio prediction:Prodigal:002006,similar to AA sequence:UniProtKB:C5B135;locus_tag=FHIPEHEJ_01801;product=Formyltransferase/hydrolase complex Fhc subunit C
NC_010725.1	Prodigal:002006	CDS	1909660	1910595	.	-	0	ID=FHIPEHEJ_01802;eC_number=2.3.1.101;Name=fhcD;db_xref=COG:COG2037;gene=fhcD;inference=ab initio prediction:Prodigal:002006,similar to AA sequence:UniProtKB:Q49118;locus_tag=FHIPEHEJ_01802;product=Formyltransferase/hydrolase complex subunit D
NC_010725.1	Prodigal:002006	CDS	1910621	1912267	.	-	0	ID=FHIPEHEJ_01803;eC_number=3.5.1.-;Name=fhcA;db_xref=COG:COG1229;gene=fhcA;inference=ab initio prediction:Prodigal:002006,similar to AA sequence:UniProtKB:C5B137;locus_tag=FHIPEHEJ_01803;product=Formyltransferase/hydrolase complex Fhc subunit A
NC_010725.1	Prodigal:002006	CDS	1912261	1913337	.	-	0	ID=FHIPEHEJ_01804;Name=fhcB;db_xref=COG:COG1029;gene=fhcB;inference=ab initio prediction:Prodigal:002006,similar to AA sequence:UniProtKB:C5B138;locus_tag=FHIPEHEJ_01804;product=Formyltransferase/hydrolase complex Fhc subunit B
NC_010725.1	Prodigal:002006	CDS	1913790	1914791	.	+	0	ID=FHIPEHEJ_01805;inference=ab initio prediction:Prodigal:002006;locus_tag=FHIPEHEJ_01805;product=hypothetical protein
NC_010725.1	Prodigal:002006	CDS	1914902	1915795	.	+	0	ID=FHIPEHEJ_01806;eC_number=1.5.1.-;Name=mtdB;gene=mtdB;inference=ab initio prediction:Prodigal:002006,similar to AA sequence:UniProtKB:O85012;locus_tag=FHIPEHEJ_01806;product=NAD(P)-dependent methylenetetrahydromethanopterin dehydrogenase
NC_010725.1	Prodigal:002006	CDS	1915918	1917054	.	+	0	ID=FHIPEHEJ_01807;inference=ab initio prediction:Prodigal:002006;locus_tag=FHIPEHEJ_01807;product=hypothetical protein
NC_010725.1	Prodigal:002006	CDS	1917185	1917955	.	+	0	ID=FHIPEHEJ_01808;eC_number=3.5.4.27;Name=mch_1;db_xref=COG:COG3252;gene=mch_1;inference=ab initio prediction:Prodigal:002006,similar to AA sequence:UniProtKB:O85014;locus_tag=FHIPEHEJ_01808;product=Methenyltetrahydromethanopterin cyclohydrolase
NC_010725.1	Prodigal:002006	CDS	1918131	1919045	.	+	0	ID=FHIPEHEJ_01809;eC_number=6.3.2.3;Name=gshB_2;gene=gshB_2;inference=ab initio prediction:Prodigal:002006,protein motif:HAMAP:MF_00162;locus_tag=FHIPEHEJ_01809;product=Glutathione synthetase
NC_010725.1	Prodigal:002006	CDS	1919042	1919917	.	+	0	ID=FHIPEHEJ_01810;eC_number=2.4.2.52;Name=mdcB;gene=mdcB;inference=ab initio prediction:Prodigal:002006,protein motif:HAMAP:MF_01883;locus_tag=FHIPEHEJ_01810;product=2-(5''-triphosphoribosyl)-3'-dephosphocoenzyme-A synthase
NC_010725.1	Prodigal:002006	CDS	1920164	1920676	.	+	0	ID=FHIPEHEJ_01811;eC_number=4.2.1.147;Name=fae_2;db_xref=COG:COG1795;gene=fae_2;inference=ab initio prediction:Prodigal:002006,similar to AA sequence:UniProtKB:Q9FA38;locus_tag=FHIPEHEJ_01811;product=5%2C6%2C7%2C8-tetrahydromethanopterin hydro-lyase
NC_010725.1	Prodigal:002006	CDS	1920812	1921510	.	-	0	ID=FHIPEHEJ_01812;eC_number=5.3.1.16;Name=priA_2;db_xref=COG:COG0106;gene=priA_2;inference=ab initio prediction:Prodigal:002006,similar to AA sequence:UniProtKB:P16250;locus_tag=FHIPEHEJ_01812;product=Phosphoribosyl isomerase A
NC_010725.1	Prodigal:002006	CDS	1921514	1922548	.	+	0	ID=FHIPEHEJ_01813;inference=ab initio prediction:Prodigal:002006;locus_tag=FHIPEHEJ_01813;product=hypothetical protein
NC_010725.1	Prodigal:002006	CDS	1922602	1922802	.	+	0	ID=FHIPEHEJ_01814;inference=ab initio prediction:Prodigal:002006;locus_tag=FHIPEHEJ_01814;product=hypothetical protein
NC_010725.1	Prodigal:002006	CDS	1922806	1923816	.	-	0	ID=FHIPEHEJ_01815;eC_number=4.2.99.-;Name=vgb_1;gene=vgb_1;inference=ab initio prediction:Prodigal:002006,protein motif:HAMAP:MF_01282;locus_tag=FHIPEHEJ_01815;product=Virginiamycin B lyase
[truncated: 101,185 more rows]
