# Supplementary material for: Comprehensive Comparative Genomics and Phenotyping of Methylobacterium Species
Source: Front Microbiol. 2021 Oct 6;12:740610. doi: 10.3389/fmicb.2021.740610 (PMC8561711; doi:10.3389/fmicb.2021.740610)
Supplement: Supplementary file 12 [file Data_Sheet_6.ZIP › Mr_thiocyanatum.gff]

##gff-version 3
##sequence-region M-thiocyanatum_contig_1_1 1 38762
##sequence-region M-thiocyanatum_contig_2_1 1 229245
##sequence-region M-thiocyanatum_contig_3_1 1 176685
##sequence-region M-thiocyanatum_contig_4_1 1 405241
##sequence-region M-thiocyanatum_contig_5_1 1 475724
##sequence-region M-thiocyanatum_contig_6_1 1 39258
##sequence-region M-thiocyanatum_contig_7_1 1 303427
##sequence-region M-thiocyanatum_contig_8_1 1 359846
##sequence-region M-thiocyanatum_contig_9_1 1 48800
##sequence-region M-thiocyanatum_contig_10_1 1 221299
##sequence-region M-thiocyanatum_contig_11_1 1 115295
##sequence-region M-thiocyanatum_contig_12_1 1 244758
##sequence-region M-thiocyanatum_contig_13_1 1 81010
##sequence-region M-thiocyanatum_contig_14_1 1 205393
##sequence-region M-thiocyanatum_contig_15_1 1 174362
##sequence-region M-thiocyanatum_contig_16_1 1 17520
##sequence-region M-thiocyanatum_contig_17_1 1 85893
##sequence-region M-thiocyanatum_contig_18_1 1 96017
##sequence-region M-thiocyanatum_contig_19_1 1 116057
##sequence-region M-thiocyanatum_contig_20_1 1 143941
##sequence-region M-thiocyanatum_contig_21_1 1 143691
##sequence-region M-thiocyanatum_contig_22_1 1 52888
##sequence-region M-thiocyanatum_contig_23_1 1 85064
##sequence-region M-thiocyanatum_contig_24_1 1 76642
##sequence-region M-thiocyanatum_contig_25_1 1 151960
##sequence-region M-thiocyanatum_contig_26_1 1 47371
##sequence-region M-thiocyanatum_contig_27_1 1 308416
##sequence-region M-thiocyanatum_contig_28_1 1 95558
##sequence-region M-thiocyanatum_contig_29_1 1 108005
##sequence-region M-thiocyanatum_contig_30_1 1 16758
##sequence-region M-thiocyanatum_contig_31_1 1 89168
##sequence-region M-thiocyanatum_contig_32_1 1 1390
##sequence-region M-thiocyanatum_contig_33_1 1 47285
##sequence-region M-thiocyanatum_contig_34_1 1 70007
##sequence-region M-thiocyanatum_contig_35_1 1 142597
##sequence-region M-thiocyanatum_contig_36_1 1 40023
##sequence-region M-thiocyanatum_contig_37_1 1 164292
##sequence-region M-thiocyanatum_contig_38_1 1 148448
##sequence-region M-thiocyanatum_contig_39_1 1 3011
##sequence-region M-thiocyanatum_contig_40_1 1 25935
##sequence-region M-thiocyanatum_contig_41_1 1 79650
##sequence-region M-thiocyanatum_contig_42_1 1 5450
##sequence-region M-thiocyanatum_contig_43_1 1 1705
##sequence-region M-thiocyanatum_contig_44_1 1 20703
##sequence-region M-thiocyanatum_contig_45_1 1 52507
##sequence-region M-thiocyanatum_contig_46_1 1 14663
##sequence-region M-thiocyanatum_contig_47_1 1 2634
##sequence-region M-thiocyanatum_contig_48_1 1 1339
##sequence-region M-thiocyanatum_contig_49_1 1 18232
##sequence-region M-thiocyanatum_contig_50_1 1 2215
##sequence-region M-thiocyanatum_contig_51_1 1 1182
##sequence-region M-thiocyanatum_contig_52_1 1 13544
##sequence-region M-thiocyanatum_contig_53_1 1 1548
##sequence-region M-thiocyanatum_contig_54_1 1 1313
##sequence-region M-thiocyanatum_contig_55_1 1 7431
##sequence-region M-thiocyanatum_contig_56_1 1 4392
##sequence-region M-thiocyanatum_contig_57_1 1 3295
##sequence-region M-thiocyanatum_contig_58_1 1 2856
##sequence-region M-thiocyanatum_contig_59_1 1 1130
##sequence-region M-thiocyanatum_contig_60_1 1 2371
##sequence-region M-thiocyanatum_contig_61_1 1 1934
M-thiocyanatum_contig_1_1	Prodigal:002006	CDS	10	666	.	+	0	ID=CJNNKLLH_00001;inference=ab initio prediction:Prodigal:002006;locus_tag=CJNNKLLH_00001;product=hypothetical protein
M-thiocyanatum_contig_1_1	Prodigal:002006	CDS	829	4086	.	-	0	ID=CJNNKLLH_00002;eC_number=3.6.4.-;Name=mfd_1;db_xref=COG:COG1197;gene=mfd_1;inference=ab initio prediction:Prodigal:002006,similar to AA sequence:UniProtKB:P30958;locus_tag=CJNNKLLH_00002;product=Transcription-repair-coupling factor
M-thiocyanatum_contig_1_1	Prodigal:002006	CDS	4340	5614	.	-	0	ID=CJNNKLLH_00003;eC_number=1.11.2.4;Name=cypC;db_xref=COG:COG2124;gene=cypC;inference=ab initio prediction:Prodigal:002006,similar to AA sequence:UniProtKB:O31440;locus_tag=CJNNKLLH_00003;product=Fatty-acid peroxygenase
M-thiocyanatum_contig_1_1	Prodigal:002006	CDS	5940	6419	.	+	0	ID=CJNNKLLH_00004;Name=nikR;db_xref=COG:COG0864;gene=nikR;inference=ab initio prediction:Prodigal:002006,similar to AA sequence:UniProtKB:P0A6Z6;locus_tag=CJNNKLLH_00004;product=Nickel-responsive regulator
M-thiocyanatum_contig_1_1	Prodigal:002006	CDS	6527	6739	.	+	0	ID=CJNNKLLH_00005;inference=ab initio prediction:Prodigal:002006;locus_tag=CJNNKLLH_00005;product=hypothetical protein
M-thiocyanatum_contig_1_1	Prodigal:002006	CDS	6755	7114	.	-	0	ID=CJNNKLLH_00006;inference=ab initio prediction:Prodigal:002006;locus_tag=CJNNKLLH_00006;product=hypothetical protein
M-thiocyanatum_contig_1_1	Prodigal:002006	CDS	7303	7713	.	-	0	ID=CJNNKLLH_00007;inference=ab initio prediction:Prodigal:002006;locus_tag=CJNNKLLH_00007;product=hypothetical protein
M-thiocyanatum_contig_1_1	Prodigal:002006	CDS	7847	11353	.	-	0	ID=CJNNKLLH_00008;eC_number=3.5.1.44;Name=cheB_1;gene=cheB_1;inference=ab initio prediction:Prodigal:002006,protein motif:HAMAP:MF_00099;locus_tag=CJNNKLLH_00008;product=Protein-glutamate methylesterase/protein-glutamine glutaminase
M-thiocyanatum_contig_1_1	Prodigal:002006	CDS	11550	12608	.	-	0	ID=CJNNKLLH_00009;eC_number=3.5.1.44;Name=cheB_2;gene=cheB_2;inference=ab initio prediction:Prodigal:002006,protein motif:HAMAP:MF_00099;locus_tag=CJNNKLLH_00009;product=Protein-glutamate methylesterase/protein-glutamine glutaminase
M-thiocyanatum_contig_1_1	Prodigal:002006	CDS	12849	13685	.	+	0	ID=CJNNKLLH_00010;inference=ab initio prediction:Prodigal:002006;locus_tag=CJNNKLLH_00010;product=hypothetical protein
M-thiocyanatum_contig_1_1	Prodigal:002006	CDS	13685	14050	.	+	0	ID=CJNNKLLH_00011;Name=petJ;gene=petJ;inference=ab initio prediction:Prodigal:002006,protein motif:HAMAP:MF_00594;locus_tag=CJNNKLLH_00011;product=Cytochrome c6
M-thiocyanatum_contig_1_1	Prodigal:002006	CDS	14058	14822	.	-	0	ID=CJNNKLLH_00012;Name=aadR;db_xref=COG:COG0664;gene=aadR;inference=ab initio prediction:Prodigal:002006,similar to AA sequence:UniProtKB:Q01980;locus_tag=CJNNKLLH_00012;product=Transcriptional activatory protein AadR
M-thiocyanatum_contig_1_1	Prodigal:002006	CDS	15112	16752	.	-	0	ID=CJNNKLLH_00013;eC_number=7.6.2.8;Name=btuD_1;gene=btuD_1;inference=ab initio prediction:Prodigal:002006,protein motif:HAMAP:MF_01005;locus_tag=CJNNKLLH_00013;product=Vitamin B12 import ATP-binding protein BtuD
M-thiocyanatum_contig_1_1	Prodigal:002006	CDS	16752	18497	.	-	0	ID=CJNNKLLH_00014;eC_number=7.6.2.8;Name=btuD_2;gene=btuD_2;inference=ab initio prediction:Prodigal:002006,protein motif:HAMAP:MF_01005;locus_tag=CJNNKLLH_00014;product=Vitamin B12 import ATP-binding protein BtuD
M-thiocyanatum_contig_1_1	Prodigal:002006	CDS	18597	20186	.	+	0	ID=CJNNKLLH_00015;eC_number=7.1.1.7;Name=cydA;db_xref=COG:COG1271;gene=cydA;inference=ab initio prediction:Prodigal:002006,similar to AA sequence:UniProtKB:P0ABJ9;locus_tag=CJNNKLLH_00015;product=Cytochrome bd-I ubiquinol oxidase subunit 1
M-thiocyanatum_contig_1_1	Prodigal:002006	CDS	20283	21437	.	+	0	ID=CJNNKLLH_00016;eC_number=7.1.1.7;Name=cydB_1;db_xref=COG:COG1294;gene=cydB_1;inference=ab initio prediction:Prodigal:002006,similar to AA sequence:UniProtKB:P0ABK2;locus_tag=CJNNKLLH_00016;product=Cytochrome bd-I ubiquinol oxidase subunit 2
M-thiocyanatum_contig_1_1	Prodigal:002006	CDS	21506	21637	.	+	0	ID=CJNNKLLH_00017;inference=ab initio prediction:Prodigal:002006;locus_tag=CJNNKLLH_00017;product=hypothetical protein
M-thiocyanatum_contig_1_1	Prodigal:002006	CDS	21657	22409	.	-	0	ID=CJNNKLLH_00018;Name=glpR;db_xref=COG:COG1349;gene=glpR;inference=ab initio prediction:Prodigal:002006,similar to AA sequence:UniProtKB:P0ACL0;locus_tag=CJNNKLLH_00018;product=Glycerol-3-phosphate regulon repressor
M-thiocyanatum_contig_1_1	Prodigal:002006	CDS	22549	24288	.	-	0	ID=CJNNKLLH_00019;eC_number=6.3.5.7;Name=gatA_1;db_xref=COG:COG0154;gene=gatA_1;inference=ab initio prediction:Prodigal:002006,similar to AA sequence:UniProtKB:Q9HVT8;locus_tag=CJNNKLLH_00019;product=Glutamyl-tRNA(Gln) amidotransferase subunit A
M-thiocyanatum_contig_1_1	Prodigal:002006	CDS	24592	27096	.	+	0	ID=CJNNKLLH_00020;Name=rssB_1;gene=rssB_1;inference=ab initio prediction:Prodigal:002006,protein motif:HAMAP:MF_00958;locus_tag=CJNNKLLH_00020;product=Regulator of RpoS
M-thiocyanatum_contig_1_1	Prodigal:002006	CDS	27265	28089	.	+	0	ID=CJNNKLLH_00021;inference=ab initio prediction:Prodigal:002006;locus_tag=CJNNKLLH_00021;product=hypothetical protein
M-thiocyanatum_contig_1_1	Prodigal:002006	CDS	28056	28160	.	-	0	ID=CJNNKLLH_00022;inference=ab initio prediction:Prodigal:002006;locus_tag=CJNNKLLH_00022;product=hypothetical protein
M-thiocyanatum_contig_1_1	Prodigal:002006	CDS	28399	30909	.	+	0	ID=CJNNKLLH_00023;inference=ab initio prediction:Prodigal:002006;locus_tag=CJNNKLLH_00023;product=hypothetical protein
M-thiocyanatum_contig_1_1	Prodigal:002006	CDS	30915	33551	.	+	0	ID=CJNNKLLH_00024;inference=ab initio prediction:Prodigal:002006;locus_tag=CJNNKLLH_00024;product=hypothetical protein
M-thiocyanatum_contig_1_1	Prodigal:002006	CDS	33551	34816	.	+	0	ID=CJNNKLLH_00025;inference=ab initio prediction:Prodigal:002006;locus_tag=CJNNKLLH_00025;product=hypothetical protein
M-thiocyanatum_contig_1_1	Prodigal:002006	CDS	34801	36852	.	+	0	ID=CJNNKLLH_00026;inference=ab initio prediction:Prodigal:002006;locus_tag=CJNNKLLH_00026;product=hypothetical protein
M-thiocyanatum_contig_1_1	Prodigal:002006	CDS	36849	37886	.	+	0	ID=CJNNKLLH_00027;inference=ab initio prediction:Prodigal:002006;locus_tag=CJNNKLLH_00027;product=hypothetical protein
M-thiocyanatum_contig_1_1	Aragorn:001002	tRNA	38437	38513	.	-	.	ID=CJNNKLLH_00028;inference=COORDINATES:profile:Aragorn:001002;locus_tag=CJNNKLLH_00028;product=tRNA-Met(cat)
M-thiocyanatum_contig_2_1	Prodigal:002006	CDS	111	419	.	+	0	ID=CJNNKLLH_00029;Name=rpsJ;db_xref=COG:COG0051;gene=rpsJ;inference=ab initio prediction:Prodigal:002006,similar to AA sequence:UniProtKB:Q6N4T6;locus_tag=CJNNKLLH_00029;product=30S ribosomal protein S10
M-thiocyanatum_contig_2_1	Prodigal:002006	CDS	470	1210	.	+	0	ID=CJNNKLLH_00030;Name=rplC;db_xref=COG:COG0087;gene=rplC;inference=ab initio prediction:Prodigal:002006,similar to AA sequence:UniProtKB:P60456;locus_tag=CJNNKLLH_00030;product=50S ribosomal protein L3
M-thiocyanatum_contig_2_1	Prodigal:002006	CDS	1210	1830	.	+	0	ID=CJNNKLLH_00031;Name=rplD;db_xref=COG:COG0088;gene=rplD;inference=ab initio prediction:Prodigal:002006,similar to AA sequence:UniProtKB:P61068;locus_tag=CJNNKLLH_00031;product=50S ribosomal protein L4
M-thiocyanatum_contig_2_1	Prodigal:002006	CDS	1827	2123	.	+	0	ID=CJNNKLLH_00032;Name=rplW;db_xref=COG:COG0089;gene=rplW;inference=ab initio prediction:Prodigal:002006,similar to AA sequence:UniProtKB:Q6N4T7;locus_tag=CJNNKLLH_00032;product=50S ribosomal protein L23
M-thiocyanatum_contig_2_1	Prodigal:002006	CDS	2149	2985	.	+	0	ID=CJNNKLLH_00033;Name=rplB;db_xref=COG:COG0090;gene=rplB;inference=ab initio prediction:Prodigal:002006,similar to AA sequence:UniProtKB:P60403;locus_tag=CJNNKLLH_00033;product=50S ribosomal protein L2
M-thiocyanatum_contig_2_1	Prodigal:002006	CDS	2991	3269	.	+	0	ID=CJNNKLLH_00034;Name=rpsS;db_xref=COG:COG0185;gene=rpsS;inference=ab initio prediction:Prodigal:002006,similar to AA sequence:UniProtKB:Q6N4T8;locus_tag=CJNNKLLH_00034;product=30S ribosomal protein S19
M-thiocyanatum_contig_2_1	Prodigal:002006	CDS	3271	3654	.	+	0	ID=CJNNKLLH_00035;Name=rplV;db_xref=COG:COG0091;gene=rplV;inference=ab initio prediction:Prodigal:002006,similar to AA sequence:UniProtKB:Q6N4T9;locus_tag=CJNNKLLH_00035;product=50S ribosomal protein L22
M-thiocyanatum_contig_2_1	Prodigal:002006	CDS	3665	4411	.	+	0	ID=CJNNKLLH_00036;Name=rpsC;db_xref=COG:COG0092;gene=rpsC;inference=ab initio prediction:Prodigal:002006,similar to AA sequence:UniProtKB:Q6N4U0;locus_tag=CJNNKLLH_00036;product=30S ribosomal protein S3
M-thiocyanatum_contig_2_1	Prodigal:002006	CDS	4445	4858	.	+	0	ID=CJNNKLLH_00037;Name=rplP;db_xref=COG:COG0197;gene=rplP;inference=ab initio prediction:Prodigal:002006,similar to AA sequence:UniProtKB:Q6N4U1;locus_tag=CJNNKLLH_00037;product=50S ribosomal protein L16
M-thiocyanatum_contig_2_1	Prodigal:002006	CDS	4871	5086	.	+	0	ID=CJNNKLLH_00038;Name=rpmC;db_xref=COG:COG0255;gene=rpmC;inference=ab initio prediction:Prodigal:002006,similar to AA sequence:UniProtKB:Q6N4U2;locus_tag=CJNNKLLH_00038;product=50S ribosomal protein L29
M-thiocyanatum_contig_2_1	Prodigal:002006	CDS	5098	5364	.	+	0	ID=CJNNKLLH_00039;Name=rpsQ;db_xref=COG:COG0186;gene=rpsQ;inference=ab initio prediction:Prodigal:002006,similar to AA sequence:UniProtKB:Q6N4U3;locus_tag=CJNNKLLH_00039;product=30S ribosomal protein S17
M-thiocyanatum_contig_2_1	Prodigal:002006	CDS	5832	7220	.	+	0	ID=CJNNKLLH_00040;eC_number=3.4.24.-;Name=ftsH_1;gene=ftsH_1;inference=ab initio prediction:Prodigal:002006,protein motif:HAMAP:MF_01458;locus_tag=CJNNKLLH_00040;product=ATP-dependent zinc metalloprotease FtsH
M-thiocyanatum_contig_2_1	Prodigal:002006	CDS	7355	8986	.	-	0	ID=CJNNKLLH_00041;inference=ab initio prediction:Prodigal:002006;locus_tag=CJNNKLLH_00041;product=hypothetical protein
M-thiocyanatum_contig_2_1	Prodigal:002006	CDS	8986	9450	.	-	0	ID=CJNNKLLH_00042;inference=ab initio prediction:Prodigal:002006;locus_tag=CJNNKLLH_00042;product=hypothetical protein
M-thiocyanatum_contig_2_1	Prodigal:002006	CDS	10028	10486	.	-	0	ID=CJNNKLLH_00043;inference=ab initio prediction:Prodigal:002006;locus_tag=CJNNKLLH_00043;product=hypothetical protein
M-thiocyanatum_contig_2_1	Prodigal:002006	CDS	10730	11194	.	-	0	ID=CJNNKLLH_00044;Name=ohrR_1;gene=ohrR_1;inference=ab initio prediction:Prodigal:002006,similar to AA sequence:UniProtKB:O34777;locus_tag=CJNNKLLH_00044;product=Organic hydroperoxide resistance transcriptional regulator
M-thiocyanatum_contig_2_1	Prodigal:002006	CDS	11488	11904	.	-	0	ID=CJNNKLLH_00045;Name=rplQ;db_xref=COG:COG0203;gene=rplQ;inference=ab initio prediction:Prodigal:002006,similar to AA sequence:UniProtKB:Q6N4V8;locus_tag=CJNNKLLH_00045;product=50S ribosomal protein L17
M-thiocyanatum_contig_2_1	Prodigal:002006	CDS	12147	13166	.	-	0	ID=CJNNKLLH_00046;eC_number=2.7.7.6;Name=rpoA;db_xref=COG:COG0202;gene=rpoA;inference=ab initio prediction:Prodigal:002006,similar to AA sequence:UniProtKB:Q925Z2;locus_tag=CJNNKLLH_00046;product=DNA-directed RNA polymerase subunit alpha
M-thiocyanatum_contig_2_1	Prodigal:002006	CDS	13263	14144	.	-	0	ID=CJNNKLLH_00047;inference=ab initio prediction:Prodigal:002006;locus_tag=CJNNKLLH_00047;product=hypothetical protein
M-thiocyanatum_contig_2_1	Prodigal:002006	CDS	14183	14572	.	-	0	ID=CJNNKLLH_00048;Name=rpsK;db_xref=COG:COG0100;gene=rpsK;inference=ab initio prediction:Prodigal:002006,similar to AA sequence:UniProtKB:Q6N4V6;locus_tag=CJNNKLLH_00048;product=30S ribosomal protein S11
M-thiocyanatum_contig_2_1	Prodigal:002006	CDS	14742	15110	.	-	0	ID=CJNNKLLH_00049;Name=rpsM;db_xref=COG:COG0099;gene=rpsM;inference=ab initio prediction:Prodigal:002006,similar to AA sequence:UniProtKB:Q6N4V5;locus_tag=CJNNKLLH_00049;product=30S ribosomal protein S13
M-thiocyanatum_contig_2_1	Prodigal:002006	CDS	15460	16062	.	-	0	ID=CJNNKLLH_00050;eC_number=2.7.4.3;Name=adk;gene=adk;inference=ab initio prediction:Prodigal:002006,similar to AA sequence:UniProtKB:P99062;locus_tag=CJNNKLLH_00050;product=Adenylate kinase
M-thiocyanatum_contig_2_1	Prodigal:002006	CDS	16205	17548	.	-	0	ID=CJNNKLLH_00051;Name=secY;db_xref=COG:COG0201;gene=secY;inference=ab initio prediction:Prodigal:002006,similar to AA sequence:UniProtKB:P0AGA2;locus_tag=CJNNKLLH_00051;product=Protein translocase subunit SecY
M-thiocyanatum_contig_2_1	Prodigal:002006	CDS	17663	18172	.	-	0	ID=CJNNKLLH_00052;Name=rplO;db_xref=COG:COG0200;gene=rplO;inference=ab initio prediction:Prodigal:002006,similar to AA sequence:UniProtKB:Q6N4V2;locus_tag=CJNNKLLH_00052;product=50S ribosomal protein L15
M-thiocyanatum_contig_2_1	Prodigal:002006	CDS	18186	18380	.	-	0	ID=CJNNKLLH_00053;Name=rpmD;db_xref=COG:COG1841;gene=rpmD;inference=ab initio prediction:Prodigal:002006,similar to AA sequence:UniProtKB:Q6N4V1;locus_tag=CJNNKLLH_00053;product=50S ribosomal protein L30
M-thiocyanatum_contig_2_1	Prodigal:002006	CDS	18392	18970	.	-	0	ID=CJNNKLLH_00054;Name=rpsE;db_xref=COG:COG0098;gene=rpsE;inference=ab initio prediction:Prodigal:002006,similar to AA sequence:UniProtKB:Q6N4V0;locus_tag=CJNNKLLH_00054;product=30S ribosomal protein S5
M-thiocyanatum_contig_2_1	Prodigal:002006	CDS	19061	19423	.	-	0	ID=CJNNKLLH_00055;Name=rplR;db_xref=COG:COG0256;gene=rplR;inference=ab initio prediction:Prodigal:002006,similar to AA sequence:UniProtKB:Q6N4U9;locus_tag=CJNNKLLH_00055;product=50S ribosomal protein L18
M-thiocyanatum_contig_2_1	Prodigal:002006	CDS	19436	19969	.	-	0	ID=CJNNKLLH_00056;Name=rplF;db_xref=COG:COG0097;gene=rplF;inference=ab initio prediction:Prodigal:002006,similar to AA sequence:UniProtKB:Q6N4U8;locus_tag=CJNNKLLH_00056;product=50S ribosomal protein L6
M-thiocyanatum_contig_2_1	Prodigal:002006	CDS	19986	20381	.	-	0	ID=CJNNKLLH_00057;Name=rpsH;db_xref=COG:COG0096;gene=rpsH;inference=ab initio prediction:Prodigal:002006,similar to AA sequence:UniProtKB:Q6N4U7;locus_tag=CJNNKLLH_00057;product=30S ribosomal protein S8
M-thiocyanatum_contig_2_1	Prodigal:002006	CDS	20394	20699	.	-	0	ID=CJNNKLLH_00058;Name=rpsN;db_xref=COG:COG0199;gene=rpsN;inference=ab initio prediction:Prodigal:002006,similar to AA sequence:UniProtKB:Q6N4U6;locus_tag=CJNNKLLH_00058;product=30S ribosomal protein S14
M-thiocyanatum_contig_2_1	Prodigal:002006	CDS	20742	21308	.	-	0	ID=CJNNKLLH_00059;Name=rplE;db_xref=COG:COG0094;gene=rplE;inference=ab initio prediction:Prodigal:002006,similar to AA sequence:UniProtKB:Q6N4U5;locus_tag=CJNNKLLH_00059;product=50S ribosomal protein L5
M-thiocyanatum_contig_2_1	Prodigal:002006	CDS	21301	21615	.	-	0	ID=CJNNKLLH_00060;Name=rplX;db_xref=COG:COG0198;gene=rplX;inference=ab initio prediction:Prodigal:002006,similar to AA sequence:UniProtKB:P60744;locus_tag=CJNNKLLH_00060;product=50S ribosomal protein L24
M-thiocyanatum_contig_2_1	Prodigal:002006	CDS	21615	21974	.	-	0	ID=CJNNKLLH_00061;Name=rplN;db_xref=COG:COG0093;gene=rplN;inference=ab initio prediction:Prodigal:002006,similar to AA sequence:UniProtKB:Q6N4U4;locus_tag=CJNNKLLH_00061;product=50S ribosomal protein L14
M-thiocyanatum_contig_2_1	Prodigal:002006	CDS	22386	22682	.	-	0	ID=CJNNKLLH_00062;inference=ab initio prediction:Prodigal:002006;locus_tag=CJNNKLLH_00062;product=hypothetical protein
M-thiocyanatum_contig_2_1	Prodigal:002006	CDS	22960	23493	.	-	0	ID=CJNNKLLH_00063;inference=ab initio prediction:Prodigal:002006;locus_tag=CJNNKLLH_00063;product=hypothetical protein
M-thiocyanatum_contig_2_1	Prodigal:002006	CDS	24427	24807	.	+	0	ID=CJNNKLLH_00064;inference=ab initio prediction:Prodigal:002006;locus_tag=CJNNKLLH_00064;product=hypothetical protein
M-thiocyanatum_contig_2_1	Prodigal:002006	CDS	24903	26156	.	+	0	ID=CJNNKLLH_00065;inference=ab initio prediction:Prodigal:002006;locus_tag=CJNNKLLH_00065;product=hypothetical protein
M-thiocyanatum_contig_2_1	Prodigal:002006	CDS	26248	27330	.	+	0	ID=CJNNKLLH_00066;inference=ab initio prediction:Prodigal:002006;locus_tag=CJNNKLLH_00066;product=hypothetical protein
M-thiocyanatum_contig_2_1	Aragorn:001002	tRNA	27395	27481	.	-	.	ID=CJNNKLLH_00067;inference=COORDINATES:profile:Aragorn:001002;locus_tag=CJNNKLLH_00067;product=tRNA-Leu(taa)
M-thiocyanatum_contig_2_1	Prodigal:002006	CDS	27516	28703	.	-	0	ID=CJNNKLLH_00068;eC_number=1.14.13.24;Name=nagX;db_xref=COG:COG0654;gene=nagX;inference=ab initio prediction:Prodigal:002006,similar to AA sequence:UniProtKB:Q3S4B7;locus_tag=CJNNKLLH_00068;product=3-hydroxybenzoate 6-hydroxylase
M-thiocyanatum_contig_2_1	Prodigal:002006	CDS	28719	28973	.	-	0	ID=CJNNKLLH_00069;inference=ab initio prediction:Prodigal:002006;locus_tag=CJNNKLLH_00069;product=hypothetical protein
M-thiocyanatum_contig_2_1	Prodigal:002006	CDS	29102	29941	.	+	0	ID=CJNNKLLH_00070;eC_number=3.4.11.18;Name=map;db_xref=COG:COG0024;gene=map;inference=ab initio prediction:Prodigal:002006,similar to AA sequence:UniProtKB:Q9ZCD3;locus_tag=CJNNKLLH_00070;product=Methionine aminopeptidase
M-thiocyanatum_contig_2_1	Prodigal:002006	CDS	29953	30693	.	+	0	ID=CJNNKLLH_00071;inference=ab initio prediction:Prodigal:002006,similar to AA sequence:UniProtKB:P72255;locus_tag=CJNNKLLH_00071;note=UPF0758 protein;product=hypothetical protein
M-thiocyanatum_contig_2_1	Prodigal:002006	CDS	30951	32390	.	+	0	ID=CJNNKLLH_00072;db_xref=COG:COG2308;inference=ab initio prediction:Prodigal:002006,similar to AA sequence:UniProtKB:P9WLA9;locus_tag=CJNNKLLH_00072;product=putative protein
M-thiocyanatum_contig_2_1	Prodigal:002006	CDS	32498	33442	.	+	0	ID=CJNNKLLH_00073;inference=ab initio prediction:Prodigal:002006;locus_tag=CJNNKLLH_00073;product=hypothetical protein
M-thiocyanatum_contig_2_1	Prodigal:002006	CDS	34070	35557	.	+	0	ID=CJNNKLLH_00074;Name=proP_1;gene=proP_1;inference=ab initio prediction:Prodigal:002006,similar to AA sequence:UniProtKB:P0C0L7;locus_tag=CJNNKLLH_00074;product=Proline/betaine transporter
M-thiocyanatum_contig_2_1	Prodigal:002006	CDS	35766	36017	.	-	0	ID=CJNNKLLH_00075;inference=ab initio prediction:Prodigal:002006;locus_tag=CJNNKLLH_00075;product=hypothetical protein
M-thiocyanatum_contig_2_1	Prodigal:002006	CDS	36059	36496	.	-	0	ID=CJNNKLLH_00076;inference=ab initio prediction:Prodigal:002006;locus_tag=CJNNKLLH_00076;product=hypothetical protein
M-thiocyanatum_contig_2_1	Prodigal:002006	CDS	36504	36887	.	-	0	ID=CJNNKLLH_00077;inference=ab initio prediction:Prodigal:002006;locus_tag=CJNNKLLH_00077;product=hypothetical protein
M-thiocyanatum_contig_2_1	Prodigal:002006	CDS	36977	37438	.	-	0	ID=CJNNKLLH_00078;inference=ab initio prediction:Prodigal:002006;locus_tag=CJNNKLLH_00078;product=hypothetical protein
M-thiocyanatum_contig_2_1	Prodigal:002006	CDS	37932	38795	.	+	0	ID=CJNNKLLH_00079;db_xref=COG:COG1305;inference=ab initio prediction:Prodigal:002006,similar to AA sequence:UniProtKB:P9WL93;locus_tag=CJNNKLLH_00079;product=putative protein
M-thiocyanatum_contig_2_1	Prodigal:002006	CDS	38910	39656	.	+	0	ID=CJNNKLLH_00080;inference=ab initio prediction:Prodigal:002006;locus_tag=CJNNKLLH_00080;product=hypothetical protein
M-thiocyanatum_contig_2_1	Prodigal:002006	CDS	39664	40383	.	-	0	ID=CJNNKLLH_00081;eC_number=2.3.1.286;Name=cobB_1;db_xref=COG:COG0846;gene=cobB_1;inference=ab initio prediction:Prodigal:002006,similar to AA sequence:UniProtKB:P0A2F2;locus_tag=CJNNKLLH_00081;product=NAD-dependent protein deacylase
M-thiocyanatum_contig_2_1	Prodigal:002006	CDS	40392	41606	.	-	0	ID=CJNNKLLH_00082;inference=ab initio prediction:Prodigal:002006,similar to AA sequence:UniProtKB:P0AE45;locus_tag=CJNNKLLH_00082;note=UPF0053 inner membrane protein YtfL;product=hypothetical protein
M-thiocyanatum_contig_2_1	Prodigal:002006	CDS	41952	44957	.	+	0	ID=CJNNKLLH_00083;inference=ab initio prediction:Prodigal:002006;locus_tag=CJNNKLLH_00083;product=hypothetical protein
M-thiocyanatum_contig_2_1	Prodigal:002006	CDS	45120	45350	.	+	0	ID=CJNNKLLH_00084;inference=ab initio prediction:Prodigal:002006;locus_tag=CJNNKLLH_00084;product=hypothetical protein
M-thiocyanatum_contig_2_1	Prodigal:002006	CDS	45470	45721	.	-	0	ID=CJNNKLLH_00085;inference=ab initio prediction:Prodigal:002006;locus_tag=CJNNKLLH_00085;product=hypothetical protein
M-thiocyanatum_contig_2_1	Prodigal:002006	CDS	46239	47459	.	+	0	ID=CJNNKLLH_00086;inference=ab initio prediction:Prodigal:002006;locus_tag=CJNNKLLH_00086;product=hypothetical protein
M-thiocyanatum_contig_2_1	Prodigal:002006	CDS	47559	49043	.	-	0	ID=CJNNKLLH_00087;eC_number=3.4.21.107;Name=degP_1;db_xref=COG:COG0265;gene=degP_1;inference=ab initio prediction:Prodigal:002006,similar to AA sequence:UniProtKB:P0C0V0;locus_tag=CJNNKLLH_00087;product=Periplasmic serine endoprotease DegP
M-thiocyanatum_contig_2_1	Prodigal:002006	CDS	49274	50062	.	-	0	ID=CJNNKLLH_00088;inference=ab initio prediction:Prodigal:002006;locus_tag=CJNNKLLH_00088;product=hypothetical protein
M-thiocyanatum_contig_2_1	Prodigal:002006	CDS	50245	50598	.	-	0	ID=CJNNKLLH_00089;inference=ab initio prediction:Prodigal:002006;locus_tag=CJNNKLLH_00089;product=hypothetical protein
M-thiocyanatum_contig_2_1	Prodigal:002006	CDS	50914	52191	.	-	0	ID=CJNNKLLH_00090;eC_number=2.4.1.250;Name=mshA_1;gene=mshA_1;inference=ab initio prediction:Prodigal:002006,protein motif:HAMAP:MF_01695;locus_tag=CJNNKLLH_00090;product=D-inositol-3-phosphate glycosyltransferase
M-thiocyanatum_contig_2_1	Prodigal:002006	CDS	52357	53631	.	+	0	ID=CJNNKLLH_00091;eC_number=2.4.1.250;Name=mshA_2;gene=mshA_2;inference=ab initio prediction:Prodigal:002006,protein motif:HAMAP:MF_01695;locus_tag=CJNNKLLH_00091;product=D-inositol-3-phosphate glycosyltransferase
M-thiocyanatum_contig_2_1	Prodigal:002006	CDS	53719	53895	.	+	0	ID=CJNNKLLH_00092;inference=ab initio prediction:Prodigal:002006;locus_tag=CJNNKLLH_00092;product=hypothetical protein
M-thiocyanatum_contig_2_1	Prodigal:002006	CDS	53912	56245	.	-	0	ID=CJNNKLLH_00093;inference=ab initio prediction:Prodigal:002006;locus_tag=CJNNKLLH_00093;product=hypothetical protein
M-thiocyanatum_contig_2_1	Prodigal:002006	CDS	56469	58157	.	-	0	ID=CJNNKLLH_00094;eC_number=1.3.8.12;Name=mcd_1;db_xref=COG:COG1960;gene=mcd_1;inference=ab initio prediction:Prodigal:002006,similar to AA sequence:UniProtKB:D3JV03;locus_tag=CJNNKLLH_00094;product=(2S)-methylsuccinyl-CoA dehydrogenase
M-thiocyanatum_contig_2_1	Prodigal:002006	CDS	58329	59219	.	-	0	ID=CJNNKLLH_00095;inference=ab initio prediction:Prodigal:002006;locus_tag=CJNNKLLH_00095;product=hypothetical protein
M-thiocyanatum_contig_2_1	Prodigal:002006	CDS	59318	60271	.	+	0	ID=CJNNKLLH_00096;inference=ab initio prediction:Prodigal:002006;locus_tag=CJNNKLLH_00096;product=hypothetical protein
M-thiocyanatum_contig_2_1	Prodigal:002006	CDS	60186	61235	.	-	0	ID=CJNNKLLH_00097;inference=ab initio prediction:Prodigal:002006;locus_tag=CJNNKLLH_00097;product=hypothetical protein
M-thiocyanatum_contig_2_1	Prodigal:002006	CDS	61314	62726	.	-	0	ID=CJNNKLLH_00098;eC_number=2.7.7.4;Name=cysN;db_xref=COG:COG2895;gene=cysN;inference=ab initio prediction:Prodigal:002006,similar to AA sequence:UniProtKB:P23845;locus_tag=CJNNKLLH_00098;product=Sulfate adenylyltransferase subunit 1
M-thiocyanatum_contig_2_1	Prodigal:002006	CDS	62726	63655	.	-	0	ID=CJNNKLLH_00099;eC_number=2.7.7.4;Name=cysD;db_xref=COG:COG0175;gene=cysD;inference=ab initio prediction:Prodigal:002006,similar to AA sequence:UniProtKB:P21156;locus_tag=CJNNKLLH_00099;product=Sulfate adenylyltransferase subunit 2
M-thiocyanatum_contig_2_1	Prodigal:002006	CDS	63655	64464	.	-	0	ID=CJNNKLLH_00100;eC_number=1.8.4.10;Name=cysH;gene=cysH;inference=ab initio prediction:Prodigal:002006,similar to AA sequence:UniProtKB:Q9RFS6;locus_tag=CJNNKLLH_00100;product=Thioredoxin-dependent 5'-adenylylsulfate reductase
M-thiocyanatum_contig_2_1	Prodigal:002006	CDS	64718	65221	.	+	0	ID=CJNNKLLH_00101;Name=decR_1;db_xref=COG:COG1522;gene=decR_1;inference=ab initio prediction:Prodigal:002006,similar to AA sequence:UniProtKB:P0ACJ5;locus_tag=CJNNKLLH_00101;product=DNA-binding transcriptional activator DecR
M-thiocyanatum_contig_2_1	Prodigal:002006	CDS	65322	67109	.	+	0	ID=CJNNKLLH_00102;eC_number=1.8.1.2;Name=cysJ;db_xref=COG:COG0369;gene=cysJ;inference=ab initio prediction:Prodigal:002006,similar to AA sequence:UniProtKB:O32214;locus_tag=CJNNKLLH_00102;product=Sulfite reductase [NADPH] flavoprotein alpha-component
M-thiocyanatum_contig_2_1	Prodigal:002006	CDS	67303	69141	.	+	0	ID=CJNNKLLH_00103;eC_number=1.8.1.2;Name=cysI_1;db_xref=COG:COG0155;gene=cysI_1;inference=ab initio prediction:Prodigal:002006,similar to AA sequence:UniProtKB:O32213;locus_tag=CJNNKLLH_00103;product=Sulfite reductase [NADPH] hemoprotein beta-component
M-thiocyanatum_contig_2_1	Prodigal:002006	CDS	69213	70070	.	-	0	ID=CJNNKLLH_00104;eC_number=6.3.2.1;Name=panC;db_xref=COG:COG0414;gene=panC;inference=ab initio prediction:Prodigal:002006,similar to AA sequence:UniProtKB:Q9X0G6;locus_tag=CJNNKLLH_00104;product=Pantothenate synthetase
M-thiocyanatum_contig_2_1	Prodigal:002006	CDS	70149	70505	.	-	0	ID=CJNNKLLH_00105;inference=ab initio prediction:Prodigal:002006;locus_tag=CJNNKLLH_00105;product=hypothetical protein
M-thiocyanatum_contig_2_1	Prodigal:002006	CDS	70569	71174	.	-	0	ID=CJNNKLLH_00106;inference=ab initio prediction:Prodigal:002006;locus_tag=CJNNKLLH_00106;product=hypothetical protein
M-thiocyanatum_contig_2_1	Prodigal:002006	CDS	71282	72340	.	-	0	ID=CJNNKLLH_00107;inference=ab initio prediction:Prodigal:002006;locus_tag=CJNNKLLH_00107;product=hypothetical protein
M-thiocyanatum_contig_2_1	Prodigal:002006	CDS	72795	73346	.	-	0	ID=CJNNKLLH_00108;Name=ssb;db_xref=COG:COG0629;gene=ssb;inference=ab initio prediction:Prodigal:002006,similar to AA sequence:UniProtKB:P0AGE0;locus_tag=CJNNKLLH_00108;product=Single-stranded DNA-binding protein
M-thiocyanatum_contig_2_1	Prodigal:002006	CDS	73550	74566	.	-	0	ID=CJNNKLLH_00109;eC_number=1.3.1.-;Name=curA;db_xref=COG:COG2130;gene=curA;inference=ab initio prediction:Prodigal:002006,similar to AA sequence:UniProtKB:P76113;locus_tag=CJNNKLLH_00109;product=NADPH-dependent curcumin reductase
M-thiocyanatum_contig_2_1	Prodigal:002006	CDS	74671	75096	.	+	0	ID=CJNNKLLH_00110;inference=ab initio prediction:Prodigal:002006;locus_tag=CJNNKLLH_00110;product=hypothetical protein
M-thiocyanatum_contig_2_1	Prodigal:002006	CDS	75155	75700	.	-	0	ID=CJNNKLLH_00111;inference=ab initio prediction:Prodigal:002006;locus_tag=CJNNKLLH_00111;product=hypothetical protein
M-thiocyanatum_contig_2_1	Prodigal:002006	CDS	75943	76710	.	+	0	ID=CJNNKLLH_00112;inference=ab initio prediction:Prodigal:002006;locus_tag=CJNNKLLH_00112;product=hypothetical protein
M-thiocyanatum_contig_2_1	Prodigal:002006	CDS	76793	77911	.	-	0	ID=CJNNKLLH_00113;eC_number=1.6.99.1;Name=namA_1;db_xref=COG:COG1902;gene=namA_1;inference=ab initio prediction:Prodigal:002006,similar to AA sequence:UniProtKB:Q5KXG9;locus_tag=CJNNKLLH_00113;product=NADPH dehydrogenase
M-thiocyanatum_contig_2_1	Prodigal:002006	CDS	78091	79083	.	+	0	ID=CJNNKLLH_00114;eC_number=1.8.5.7;Name=yqjG;db_xref=COG:COG0435;gene=yqjG;inference=ab initio prediction:Prodigal:002006,similar to AA sequence:UniProtKB:P42620;locus_tag=CJNNKLLH_00114;product=Glutathionyl-hydroquinone reductase YqjG
M-thiocyanatum_contig_2_1	Prodigal:002006	CDS	79157	79717	.	+	0	ID=CJNNKLLH_00115;inference=ab initio prediction:Prodigal:002006;locus_tag=CJNNKLLH_00115;product=hypothetical protein
M-thiocyanatum_contig_2_1	Prodigal:002006	CDS	79848	80750	.	+	0	ID=CJNNKLLH_00116;Name=cnoX;db_xref=COG:COG3118;gene=cnoX;inference=ab initio prediction:Prodigal:002006,similar to AA sequence:UniProtKB:P77395;locus_tag=CJNNKLLH_00116;product=Chaperedoxin
M-thiocyanatum_contig_2_1	Prodigal:002006	CDS	80836	81504	.	+	0	ID=CJNNKLLH_00117;eC_number=3.4.21.53;Name=lon2;db_xref=COG:COG0466;gene=lon2;inference=ab initio prediction:Prodigal:002006,similar to AA sequence:UniProtKB:P36774;locus_tag=CJNNKLLH_00117;product=Lon protease 2
M-thiocyanatum_contig_2_1	Prodigal:002006	CDS	81573	81779	.	+	0	ID=CJNNKLLH_00118;inference=ab initio prediction:Prodigal:002006,similar to AA sequence:UniProtKB:A1IQS5;locus_tag=CJNNKLLH_00118;note=UPF0434 protein NMA0874;product=hypothetical protein
M-thiocyanatum_contig_2_1	Prodigal:002006	CDS	81911	82867	.	-	0	ID=CJNNKLLH_00119;inference=ab initio prediction:Prodigal:002006;locus_tag=CJNNKLLH_00119;product=hypothetical protein
M-thiocyanatum_contig_2_1	Prodigal:002006	CDS	83031	84143	.	-	0	ID=CJNNKLLH_00120;inference=ab initio prediction:Prodigal:002006,similar to AA sequence:UniProtKB:Q881J7;locus_tag=CJNNKLLH_00120;product=Blue-light-activated protein
M-thiocyanatum_contig_2_1	Prodigal:002006	CDS	84271	84972	.	-	0	ID=CJNNKLLH_00121;inference=ab initio prediction:Prodigal:002006;locus_tag=CJNNKLLH_00121;product=hypothetical protein
M-thiocyanatum_contig_2_1	Prodigal:002006	CDS	85178	85831	.	-	0	ID=CJNNKLLH_00122;inference=ab initio prediction:Prodigal:002006;locus_tag=CJNNKLLH_00122;product=hypothetical protein
M-thiocyanatum_contig_2_1	Prodigal:002006	CDS	86285	86908	.	-	0	ID=CJNNKLLH_00123;inference=ab initio prediction:Prodigal:002006;locus_tag=CJNNKLLH_00123;product=hypothetical protein
M-thiocyanatum_contig_2_1	Prodigal:002006	CDS	87240	87860	.	-	0	ID=CJNNKLLH_00124;inference=ab initio prediction:Prodigal:002006;locus_tag=CJNNKLLH_00124;product=hypothetical protein
M-thiocyanatum_contig_2_1	Prodigal:002006	CDS	88103	88927	.	+	0	ID=CJNNKLLH_00125;inference=ab initio prediction:Prodigal:002006;locus_tag=CJNNKLLH_00125;product=hypothetical protein
M-thiocyanatum_contig_2_1	Prodigal:002006	CDS	89172	90056	.	+	0	ID=CJNNKLLH_00126;inference=ab initio prediction:Prodigal:002006;locus_tag=CJNNKLLH_00126;product=hypothetical protein
M-thiocyanatum_contig_2_1	Prodigal:002006	CDS	90398	90829	.	+	0	ID=CJNNKLLH_00127;Name=hrp1;db_xref=COG:COG0517;gene=hrp1;inference=ab initio prediction:Prodigal:002006,similar to AA sequence:UniProtKB:P9WJA3;locus_tag=CJNNKLLH_00127;product=Hypoxic response protein 1
M-thiocyanatum_contig_2_1	Prodigal:002006	CDS	90867	91922	.	-	0	ID=CJNNKLLH_00128;db_xref=COG:COG1752;inference=ab initio prediction:Prodigal:002006,similar to AA sequence:UniProtKB:P9WIY9;locus_tag=CJNNKLLH_00128;product=putative NTE family protein
M-thiocyanatum_contig_2_1	Prodigal:002006	CDS	91922	92353	.	-	0	ID=CJNNKLLH_00129;eC_number=3.5.4.19;Name=hisI;gene=hisI;inference=ab initio prediction:Prodigal:002006,protein motif:HAMAP:MF_01021;locus_tag=CJNNKLLH_00129;product=Phosphoribosyl-AMP cyclohydrolase
M-thiocyanatum_contig_2_1	Prodigal:002006	CDS	92365	93174	.	-	0	ID=CJNNKLLH_00130;eC_number=3.5.4.16;Name=folE;gene=folE;inference=ab initio prediction:Prodigal:002006,protein motif:HAMAP:MF_00223;locus_tag=CJNNKLLH_00130;product=GTP cyclohydrolase 1
M-thiocyanatum_contig_2_1	Prodigal:002006	CDS	93397	93858	.	+	0	ID=CJNNKLLH_00131;inference=ab initio prediction:Prodigal:002006;locus_tag=CJNNKLLH_00131;product=hypothetical protein
M-thiocyanatum_contig_2_1	Prodigal:002006	CDS	93864	94181	.	+	0	ID=CJNNKLLH_00132;Name=yidD;gene=yidD;inference=ab initio prediction:Prodigal:002006,protein motif:HAMAP:MF_00386;locus_tag=CJNNKLLH_00132;product=Putative membrane protein insertion efficiency factor
M-thiocyanatum_contig_2_1	Prodigal:002006	CDS	94301	95068	.	-	0	ID=CJNNKLLH_00133;Name=ybhL;db_xref=COG:COG0670;gene=ybhL;inference=ab initio prediction:Prodigal:002006,similar to AA sequence:UniProtKB:P0AAC4;locus_tag=CJNNKLLH_00133;product=Inner membrane protein YbhL
M-thiocyanatum_contig_2_1	Prodigal:002006	CDS	95287	97887	.	-	0	ID=CJNNKLLH_00134;inference=ab initio prediction:Prodigal:002006;locus_tag=CJNNKLLH_00134;product=hypothetical protein
M-thiocyanatum_contig_2_1	Prodigal:002006	CDS	98143	98892	.	+	0	ID=CJNNKLLH_00135;eC_number=2.6.99.2;Name=pdxJ;db_xref=COG:COG0854;gene=pdxJ;inference=ab initio prediction:Prodigal:002006,similar to AA sequence:UniProtKB:P0A794;locus_tag=CJNNKLLH_00135;product=Pyridoxine 5'-phosphate synthase
M-thiocyanatum_contig_2_1	Prodigal:002006	CDS	98889	99299	.	+	0	ID=CJNNKLLH_00136;eC_number=2.7.8.7;Name=acpS;db_xref=COG:COG0736;gene=acpS;inference=ab initio prediction:Prodigal:002006,similar to AA sequence:UniProtKB:Q9KPB6;locus_tag=CJNNKLLH_00136;product=Holo-[acyl-carrier-protein] synthase
M-thiocyanatum_contig_2_1	Prodigal:002006	CDS	99430	100236	.	+	0	ID=CJNNKLLH_00137;eC_number=3.4.21.89;Name=lepB;db_xref=COG:COG0681;gene=lepB;inference=ab initio prediction:Prodigal:002006,similar to AA sequence:UniProtKB:Q8L2J7;locus_tag=CJNNKLLH_00137;product=Signal peptidase I
M-thiocyanatum_contig_2_1	Prodigal:002006	CDS	100298	101068	.	+	0	ID=CJNNKLLH_00138;eC_number=3.1.26.3;Name=rnc;db_xref=COG:COG0571;gene=rnc;inference=ab initio prediction:Prodigal:002006,similar to AA sequence:UniProtKB:Q52698;locus_tag=CJNNKLLH_00138;product=Ribonuclease 3
M-thiocyanatum_contig_2_1	Prodigal:002006	CDS	101074	102033	.	+	0	ID=CJNNKLLH_00139;Name=era;db_xref=COG:COG1159;gene=era;inference=ab initio prediction:Prodigal:002006,similar to AA sequence:UniProtKB:P42182;locus_tag=CJNNKLLH_00139;product=GTPase Era
M-thiocyanatum_contig_2_1	Prodigal:002006	CDS	102240	103166	.	+	0	ID=CJNNKLLH_00140;eC_number=2.1.1.172;Name=rsmC;db_xref=COG:COG2813;gene=rsmC;inference=ab initio prediction:Prodigal:002006,similar to AA sequence:UniProtKB:P39406;locus_tag=CJNNKLLH_00140;product=Ribosomal RNA small subunit methyltransferase C
M-thiocyanatum_contig_2_1	Prodigal:002006	CDS	103197	103925	.	+	0	ID=CJNNKLLH_00141;eC_number=5.4.99.19;Name=rsuA;db_xref=COG:COG1187;gene=rsuA;inference=ab initio prediction:Prodigal:002006,similar to AA sequence:UniProtKB:P0AA43;locus_tag=CJNNKLLH_00141;product=Ribosomal small subunit pseudouridine synthase A
M-thiocyanatum_contig_2_1	Prodigal:002006	CDS	103930	104553	.	-	0	ID=CJNNKLLH_00142;inference=ab initio prediction:Prodigal:002006;locus_tag=CJNNKLLH_00142;product=hypothetical protein
M-thiocyanatum_contig_2_1	Prodigal:002006	CDS	104665	105456	.	+	0	ID=CJNNKLLH_00143;inference=ab initio prediction:Prodigal:002006;locus_tag=CJNNKLLH_00143;product=hypothetical protein
M-thiocyanatum_contig_2_1	Prodigal:002006	CDS	105667	105972	.	+	0	ID=CJNNKLLH_00144;inference=ab initio prediction:Prodigal:002006;locus_tag=CJNNKLLH_00144;product=hypothetical protein
M-thiocyanatum_contig_2_1	Prodigal:002006	CDS	106086	108026	.	-	0	ID=CJNNKLLH_00145;Name=kup_1;gene=kup_1;inference=ab initio prediction:Prodigal:002006,protein motif:HAMAP:MF_01522;locus_tag=CJNNKLLH_00145;product=Low affinity potassium transport system protein kup
M-thiocyanatum_contig_2_1	Prodigal:002006	CDS	108128	108778	.	-	0	ID=CJNNKLLH_00146;inference=ab initio prediction:Prodigal:002006;locus_tag=CJNNKLLH_00146;product=hypothetical protein
M-thiocyanatum_contig_2_1	Prodigal:002006	CDS	108806	109414	.	-	0	ID=CJNNKLLH_00147;eC_number=3.6.1.-;Name=rppH_1;db_xref=COG:COG0494;gene=rppH_1;inference=ab initio prediction:Prodigal:002006,similar to AA sequence:UniProtKB:P35640;locus_tag=CJNNKLLH_00147;product=RNA pyrophosphohydrolase
M-thiocyanatum_contig_2_1	Prodigal:002006	CDS	109568	111256	.	-	0	ID=CJNNKLLH_00148;inference=ab initio prediction:Prodigal:002006;locus_tag=CJNNKLLH_00148;product=hypothetical protein
M-thiocyanatum_contig_2_1	Prodigal:002006	CDS	111565	112764	.	-	0	ID=CJNNKLLH_00149;inference=ab initio prediction:Prodigal:002006;locus_tag=CJNNKLLH_00149;product=hypothetical protein
M-thiocyanatum_contig_2_1	Prodigal:002006	CDS	112917	114239	.	-	0	ID=CJNNKLLH_00150;eC_number=3.4.21.102;Name=ctpB;db_xref=COG:COG0793;gene=ctpB;inference=ab initio prediction:Prodigal:002006,similar to AA sequence:UniProtKB:O35002;locus_tag=CJNNKLLH_00150;product=Carboxy-terminal processing protease CtpB
M-thiocyanatum_contig_2_1	Prodigal:002006	CDS	114239	115615	.	-	0	ID=CJNNKLLH_00151;inference=ab initio prediction:Prodigal:002006;locus_tag=CJNNKLLH_00151;product=hypothetical protein
M-thiocyanatum_contig_2_1	Prodigal:002006	CDS	115612	116109	.	-	0	ID=CJNNKLLH_00152;eC_number=2.1.1.177;Name=rlmH;db_xref=COG:COG1576;gene=rlmH;inference=ab initio prediction:Prodigal:002006,similar to AA sequence:UniProtKB:P0C1V0;locus_tag=CJNNKLLH_00152;product=Ribosomal RNA large subunit methyltransferase H
M-thiocyanatum_contig_2_1	Prodigal:002006	CDS	116353	117663	.	+	0	ID=CJNNKLLH_00153;Name=proP_2;gene=proP_2;inference=ab initio prediction:Prodigal:002006,similar to AA sequence:UniProtKB:P0C0L7;locus_tag=CJNNKLLH_00153;product=Proline/betaine transporter
M-thiocyanatum_contig_2_1	Prodigal:002006	CDS	117971	119965	.	+	0	ID=CJNNKLLH_00154;inference=ab initio prediction:Prodigal:002006;locus_tag=CJNNKLLH_00154;product=hypothetical protein
M-thiocyanatum_contig_2_1	Prodigal:002006	CDS	120017	120643	.	-	0	ID=CJNNKLLH_00155;eC_number=5.99.1.4;Name=nsaD;gene=nsaD;inference=ab initio prediction:Prodigal:002006,similar to AA sequence:UniProtKB:Q9X9Q7;locus_tag=CJNNKLLH_00155;product=2-hydroxychromene-2-carboxylate isomerase
M-thiocyanatum_contig_2_1	Prodigal:002006	CDS	120814	122055	.	+	0	ID=CJNNKLLH_00156;eC_number=6.3.4.5;Name=argG;db_xref=COG:COG0137;gene=argG;inference=ab initio prediction:Prodigal:002006,similar to AA sequence:UniProtKB:Q9PHK7;locus_tag=CJNNKLLH_00156;product=Argininosuccinate synthase
M-thiocyanatum_contig_2_1	Prodigal:002006	CDS	122306	122971	.	-	0	ID=CJNNKLLH_00157;inference=ab initio prediction:Prodigal:002006;locus_tag=CJNNKLLH_00157;product=hypothetical protein
M-thiocyanatum_contig_2_1	Prodigal:002006	CDS	123069	123770	.	-	0	ID=CJNNKLLH_00158;eC_number=3.1.3.105;Name=mupP;db_xref=COG:COG0546;gene=mupP;inference=ab initio prediction:Prodigal:002006,similar to AA sequence:UniProtKB:Q9HZ62;locus_tag=CJNNKLLH_00158;product=N-acetylmuramic acid 6-phosphate phosphatase
M-thiocyanatum_contig_2_1	Prodigal:002006	CDS	123967	124473	.	+	0	ID=CJNNKLLH_00159;inference=ab initio prediction:Prodigal:002006;locus_tag=CJNNKLLH_00159;product=hypothetical protein
M-thiocyanatum_contig_2_1	Prodigal:002006	CDS	124640	125350	.	+	0	ID=CJNNKLLH_00160;eC_number=5.3.1.6;Name=rpiA;db_xref=COG:COG0120;gene=rpiA;inference=ab initio prediction:Prodigal:002006,similar to AA sequence:UniProtKB:Q6G3V6;locus_tag=CJNNKLLH_00160;product=Ribose-5-phosphate isomerase A
M-thiocyanatum_contig_2_1	Prodigal:002006	CDS	125393	125989	.	+	0	ID=CJNNKLLH_00161;inference=ab initio prediction:Prodigal:002006;locus_tag=CJNNKLLH_00161;product=hypothetical protein
M-thiocyanatum_contig_2_1	Prodigal:002006	CDS	125986	127215	.	+	0	ID=CJNNKLLH_00162;inference=ab initio prediction:Prodigal:002006;locus_tag=CJNNKLLH_00162;product=hypothetical protein
M-thiocyanatum_contig_2_1	Prodigal:002006	CDS	127212	128612	.	+	0	ID=CJNNKLLH_00163;eC_number=1.8.1.16;Name=garB;gene=garB;inference=ab initio prediction:Prodigal:002006,similar to AA sequence:UniProtKB:D0VWY5;locus_tag=CJNNKLLH_00163;product=Glutathione amide reductase
M-thiocyanatum_contig_2_1	Prodigal:002006	CDS	128793	129593	.	-	0	ID=CJNNKLLH_00164;inference=ab initio prediction:Prodigal:002006;locus_tag=CJNNKLLH_00164;product=hypothetical protein
M-thiocyanatum_contig_2_1	Prodigal:002006	CDS	129944	131353	.	-	0	ID=CJNNKLLH_00165;inference=ab initio prediction:Prodigal:002006;locus_tag=CJNNKLLH_00165;product=hypothetical protein
M-thiocyanatum_contig_2_1	Prodigal:002006	CDS	131449	132051	.	+	0	ID=CJNNKLLH_00166;Name=recX;gene=recX;inference=ab initio prediction:Prodigal:002006,protein motif:HAMAP:MF_01114;locus_tag=CJNNKLLH_00166;product=Regulatory protein RecX
M-thiocyanatum_contig_2_1	Prodigal:002006	CDS	132137	132568	.	+	0	ID=CJNNKLLH_00167;eC_number=1.11.1.15;Name=osmC;db_xref=COG:COG1764;gene=osmC;inference=ab initio prediction:Prodigal:002006,similar to AA sequence:UniProtKB:P0C0L2;locus_tag=CJNNKLLH_00167;product=Peroxiredoxin OsmC
M-thiocyanatum_contig_2_1	Prodigal:002006	CDS	132672	133883	.	+	0	ID=CJNNKLLH_00168;inference=ab initio prediction:Prodigal:002006;locus_tag=CJNNKLLH_00168;product=hypothetical protein
M-thiocyanatum_contig_2_1	Prodigal:002006	CDS	133883	135340	.	+	0	ID=CJNNKLLH_00169;inference=ab initio prediction:Prodigal:002006;locus_tag=CJNNKLLH_00169;product=hypothetical protein
M-thiocyanatum_contig_2_1	Prodigal:002006	CDS	135511	136683	.	+	0	ID=CJNNKLLH_00170;eC_number=1.2.98.1;Name=fdm_1;gene=fdm_1;inference=ab initio prediction:Prodigal:002006,similar to AA sequence:UniProtKB:Q52078;locus_tag=CJNNKLLH_00170;product=Formaldehyde dismutase
M-thiocyanatum_contig_2_1	Prodigal:002006	CDS	136716	137294	.	+	0	ID=CJNNKLLH_00171;inference=ab initio prediction:Prodigal:002006;locus_tag=CJNNKLLH_00171;product=hypothetical protein
M-thiocyanatum_contig_2_1	Prodigal:002006	CDS	137422	139083	.	-	0	ID=CJNNKLLH_00172;inference=ab initio prediction:Prodigal:002006;locus_tag=CJNNKLLH_00172;product=hypothetical protein
M-thiocyanatum_contig_2_1	Prodigal:002006	CDS	139080	140192	.	-	0	ID=CJNNKLLH_00173;inference=ab initio prediction:Prodigal:002006;locus_tag=CJNNKLLH_00173;product=hypothetical protein
M-thiocyanatum_contig_2_1	Prodigal:002006	CDS	140338	140997	.	+	0	ID=CJNNKLLH_00174;inference=ab initio prediction:Prodigal:002006;locus_tag=CJNNKLLH_00174;product=hypothetical protein
M-thiocyanatum_contig_2_1	Prodigal:002006	CDS	141035	141646	.	+	0	ID=CJNNKLLH_00175;eC_number=1.8.4.-;Name=yfcG_1;db_xref=COG:COG0625;gene=yfcG_1;inference=ab initio prediction:Prodigal:002006,similar to AA sequence:UniProtKB:P77526;locus_tag=CJNNKLLH_00175;product=Disulfide-bond oxidoreductase YfcG
M-thiocyanatum_contig_2_1	Prodigal:002006	CDS	141694	141936	.	+	0	ID=CJNNKLLH_00176;inference=ab initio prediction:Prodigal:002006;locus_tag=CJNNKLLH_00176;product=hypothetical protein
M-thiocyanatum_contig_2_1	Prodigal:002006	CDS	142304	142909	.	-	0	ID=CJNNKLLH_00177;inference=ab initio prediction:Prodigal:002006;locus_tag=CJNNKLLH_00177;product=hypothetical protein
M-thiocyanatum_contig_2_1	Prodigal:002006	CDS	142920	143504	.	-	0	ID=CJNNKLLH_00178;eC_number=1.-.-.-;Name=ydjA;db_xref=COG:COG0778;gene=ydjA;inference=ab initio prediction:Prodigal:002006,similar to AA sequence:UniProtKB:P0ACY1;locus_tag=CJNNKLLH_00178;product=Putative NAD(P)H nitroreductase YdjA
M-thiocyanatum_contig_2_1	Prodigal:002006	CDS	143619	144539	.	+	0	ID=CJNNKLLH_00179;inference=ab initio prediction:Prodigal:002006;locus_tag=CJNNKLLH_00179;product=hypothetical protein
M-thiocyanatum_contig_2_1	Prodigal:002006	CDS	144557	144949	.	+	0	ID=CJNNKLLH_00180;inference=ab initio prediction:Prodigal:002006;locus_tag=CJNNKLLH_00180;product=hypothetical protein
M-thiocyanatum_contig_2_1	Prodigal:002006	CDS	145111	145257	.	-	0	ID=CJNNKLLH_00181;inference=ab initio prediction:Prodigal:002006;locus_tag=CJNNKLLH_00181;product=hypothetical protein
M-thiocyanatum_contig_2_1	Prodigal:002006	CDS	145383	146777	.	+	0	ID=CJNNKLLH_00182;eC_number=2.6.1.9;Name=hisC_1;gene=hisC_1;inference=ab initio prediction:Prodigal:002006,protein motif:HAMAP:MF_01023;locus_tag=CJNNKLLH_00182;product=Histidinol-phosphate aminotransferase
M-thiocyanatum_contig_2_1	Prodigal:002006	CDS	146800	148827	.	-	0	ID=CJNNKLLH_00183;eC_number=6.1.1.3;Name=thrS;db_xref=COG:COG0441;gene=thrS;inference=ab initio prediction:Prodigal:002006,similar to AA sequence:UniProtKB:P0A8M3;locus_tag=CJNNKLLH_00183;product=Threonine--tRNA ligase
M-thiocyanatum_contig_2_1	Prodigal:002006	CDS	149148	149918	.	-	0	ID=CJNNKLLH_00184;inference=ab initio prediction:Prodigal:002006;locus_tag=CJNNKLLH_00184;product=hypothetical protein
M-thiocyanatum_contig_2_1	Prodigal:002006	CDS	149915	150880	.	-	0	ID=CJNNKLLH_00185;eC_number=2.7.1.4;Name=mak;db_xref=COG:COG1940;gene=mak;inference=ab initio prediction:Prodigal:002006,similar to AA sequence:UniProtKB:P23917;locus_tag=CJNNKLLH_00185;product=Fructokinase
M-thiocyanatum_contig_2_1	Prodigal:002006	CDS	150840	152228	.	-	0	ID=CJNNKLLH_00186;Name=dctA1;gene=dctA1;inference=ab initio prediction:Prodigal:002006,similar to AA sequence:UniProtKB:P31601;locus_tag=CJNNKLLH_00186;product=C4-dicarboxylate transport protein
M-thiocyanatum_contig_2_1	Prodigal:002006	CDS	152733	155714	.	+	0	ID=CJNNKLLH_00187;eC_number=6.1.1.5;Name=ileS;db_xref=COG:COG0060;gene=ileS;inference=ab initio prediction:Prodigal:002006,similar to AA sequence:UniProtKB:Q72AR5;locus_tag=CJNNKLLH_00187;product=Isoleucine--tRNA ligase
M-thiocyanatum_contig_2_1	Prodigal:002006	CDS	155711	156226	.	+	0	ID=CJNNKLLH_00188;eC_number=3.4.23.36;Name=lspA;db_xref=COG:COG0597;gene=lspA;inference=ab initio prediction:Prodigal:002006,similar to AA sequence:UniProtKB:Q9HVM5;locus_tag=CJNNKLLH_00188;product=Lipoprotein signal peptidase
M-thiocyanatum_contig_2_1	Prodigal:002006	CDS	156395	157087	.	+	0	ID=CJNNKLLH_00189;inference=ab initio prediction:Prodigal:002006;locus_tag=CJNNKLLH_00189;product=hypothetical protein
M-thiocyanatum_contig_2_1	Prodigal:002006	CDS	157235	158617	.	+	0	ID=CJNNKLLH_00190;eC_number=3.4.24.-;db_xref=COG:COG0612;inference=ab initio prediction:Prodigal:002006,similar to AA sequence:UniProtKB:P9WHT5;locus_tag=CJNNKLLH_00190;product=putative zinc protease
M-thiocyanatum_contig_2_1	Prodigal:002006	CDS	158688	159971	.	+	0	ID=CJNNKLLH_00191;inference=ab initio prediction:Prodigal:002006;locus_tag=CJNNKLLH_00191;product=hypothetical protein
M-thiocyanatum_contig_2_1	Prodigal:002006	CDS	160191	160394	.	+	0	ID=CJNNKLLH_00192;inference=ab initio prediction:Prodigal:002006;locus_tag=CJNNKLLH_00192;product=hypothetical protein
M-thiocyanatum_contig_2_1	Prodigal:002006	CDS	160432	160839	.	+	0	ID=CJNNKLLH_00193;inference=ab initio prediction:Prodigal:002006;locus_tag=CJNNKLLH_00193;product=hypothetical protein
M-thiocyanatum_contig_2_1	Prodigal:002006	CDS	160921	161853	.	+	0	ID=CJNNKLLH_00194;eC_number=1.13.11.-;Name=mhqA;db_xref=COG:COG0346;gene=mhqA;inference=ab initio prediction:Prodigal:002006,similar to AA sequence:UniProtKB:O34689;locus_tag=CJNNKLLH_00194;product=Putative ring-cleaving dioxygenase MhqA
M-thiocyanatum_contig_2_1	Prodigal:002006	CDS	162024	162797	.	+	0	ID=CJNNKLLH_00195;eC_number=1.18.1.2;Name=fpr;db_xref=COG:COG1018;gene=fpr;inference=ab initio prediction:Prodigal:002006,similar to AA sequence:UniProtKB:Q44532;locus_tag=CJNNKLLH_00195;product=Ferredoxin--NADP reductase
M-thiocyanatum_contig_2_1	Prodigal:002006	CDS	162845	163522	.	+	0	ID=CJNNKLLH_00196;eC_number=6.3.3.3;Name=bioD;db_xref=COG:COG0132;gene=bioD;inference=ab initio prediction:Prodigal:002006,similar to AA sequence:UniProtKB:Q5NGB5;locus_tag=CJNNKLLH_00196;product=ATP-dependent dethiobiotin synthetase BioD
M-thiocyanatum_contig_2_1	Prodigal:002006	CDS	163529	163888	.	-	0	ID=CJNNKLLH_00197;inference=ab initio prediction:Prodigal:002006;locus_tag=CJNNKLLH_00197;product=hypothetical protein
M-thiocyanatum_contig_2_1	Prodigal:002006	CDS	163923	164342	.	-	0	ID=CJNNKLLH_00198;eC_number=2.7.13.3;Name=rcsC_1;gene=rcsC_1;inference=ab initio prediction:Prodigal:002006,protein motif:HAMAP:MF_00979;locus_tag=CJNNKLLH_00198;product=Sensor histidine kinase RcsC
M-thiocyanatum_contig_2_1	Prodigal:002006	CDS	164535	165284	.	+	0	ID=CJNNKLLH_00199;inference=ab initio prediction:Prodigal:002006;locus_tag=CJNNKLLH_00199;product=hypothetical protein
M-thiocyanatum_contig_2_1	Prodigal:002006	CDS	165302	166309	.	+	0	ID=CJNNKLLH_00200;inference=ab initio prediction:Prodigal:002006;locus_tag=CJNNKLLH_00200;product=hypothetical protein
M-thiocyanatum_contig_2_1	Prodigal:002006	CDS	166320	166586	.	+	0	ID=CJNNKLLH_00201;inference=ab initio prediction:Prodigal:002006;locus_tag=CJNNKLLH_00201;product=hypothetical protein
M-thiocyanatum_contig_2_1	Prodigal:002006	CDS	166747	167277	.	+	0	ID=CJNNKLLH_00202;inference=ab initio prediction:Prodigal:002006;locus_tag=CJNNKLLH_00202;product=hypothetical protein
M-thiocyanatum_contig_2_1	Prodigal:002006	CDS	167407	168639	.	+	0	ID=CJNNKLLH_00203;inference=ab initio prediction:Prodigal:002006;locus_tag=CJNNKLLH_00203;product=hypothetical protein
M-thiocyanatum_contig_2_1	Prodigal:002006	CDS	168650	169084	.	-	0	ID=CJNNKLLH_00204;inference=ab initio prediction:Prodigal:002006;locus_tag=CJNNKLLH_00204;product=hypothetical protein
M-thiocyanatum_contig_2_1	Prodigal:002006	CDS	169081	169812	.	-	0	ID=CJNNKLLH_00205;inference=ab initio prediction:Prodigal:002006;locus_tag=CJNNKLLH_00205;product=hypothetical protein
M-thiocyanatum_contig_2_1	Prodigal:002006	CDS	169902	170798	.	-	0	ID=CJNNKLLH_00206;eC_number=2.7.2.8;Name=argB;db_xref=COG:COG0548;gene=argB;inference=ab initio prediction:Prodigal:002006,similar to AA sequence:UniProtKB:Q9HTN2;locus_tag=CJNNKLLH_00206;product=Acetylglutamate kinase
M-thiocyanatum_contig_2_1	Prodigal:002006	CDS	171152	172393	.	+	0	ID=CJNNKLLH_00207;inference=ab initio prediction:Prodigal:002006;locus_tag=CJNNKLLH_00207;product=hypothetical protein
M-thiocyanatum_contig_2_1	Prodigal:002006	CDS	172567	172806	.	+	0	ID=CJNNKLLH_00208;inference=ab initio prediction:Prodigal:002006;locus_tag=CJNNKLLH_00208;product=hypothetical protein
M-thiocyanatum_contig_2_1	Prodigal:002006	CDS	172814	173593	.	-	0	ID=CJNNKLLH_00209;inference=ab initio prediction:Prodigal:002006;locus_tag=CJNNKLLH_00209;product=hypothetical protein
M-thiocyanatum_contig_2_1	Prodigal:002006	CDS	173754	174548	.	+	0	ID=CJNNKLLH_00210;Name=ycbX;db_xref=COG:COG0633;gene=ycbX;inference=ab initio prediction:Prodigal:002006,similar to AA sequence:UniProtKB:P75863;locus_tag=CJNNKLLH_00210;product=putative protein YcbX
M-thiocyanatum_contig_2_1	Prodigal:002006	CDS	174770	177394	.	+	0	ID=CJNNKLLH_00211;Name=clpB;gene=clpB;inference=ab initio prediction:Prodigal:002006,similar to AA sequence:UniProtKB:Q7CEG6;locus_tag=CJNNKLLH_00211;product=Chaperone protein ClpB
M-thiocyanatum_contig_2_1	Prodigal:002006	CDS	177559	178233	.	+	0	ID=CJNNKLLH_00212;eC_number=3.1.3.16;Name=pphA;db_xref=COG:COG0639;gene=pphA;inference=ab initio prediction:Prodigal:002006,similar to AA sequence:UniProtKB:Q8ZNY9;locus_tag=CJNNKLLH_00212;product=Serine/threonine-protein phosphatase 1
M-thiocyanatum_contig_2_1	Prodigal:002006	CDS	178374	179813	.	+	0	ID=CJNNKLLH_00213;Name=atoE;db_xref=COG:COG2031;gene=atoE;inference=ab initio prediction:Prodigal:002006,similar to AA sequence:UniProtKB:P76460;locus_tag=CJNNKLLH_00213;product=Putative short-chain fatty acid transporter
M-thiocyanatum_contig_2_1	Prodigal:002006	CDS	180115	180816	.	+	0	ID=CJNNKLLH_00214;inference=ab initio prediction:Prodigal:002006;locus_tag=CJNNKLLH_00214;product=hypothetical protein
M-thiocyanatum_contig_2_1	Prodigal:002006	CDS	180837	181208	.	-	0	ID=CJNNKLLH_00215;inference=ab initio prediction:Prodigal:002006;locus_tag=CJNNKLLH_00215;product=hypothetical protein
M-thiocyanatum_contig_2_1	Prodigal:002006	CDS	181205	181861	.	-	0	ID=CJNNKLLH_00216;Name=engB;gene=engB;inference=ab initio prediction:Prodigal:002006,protein motif:HAMAP:MF_00321;locus_tag=CJNNKLLH_00216;product=GTP-binding protein EngB
M-thiocyanatum_contig_2_1	Prodigal:002006	CDS	182067	183911	.	-	0	ID=CJNNKLLH_00217;Name=yidC;db_xref=COG:COG0706;gene=yidC;inference=ab initio prediction:Prodigal:002006,similar to AA sequence:UniProtKB:P25714;locus_tag=CJNNKLLH_00217;product=Membrane protein insertase YidC
M-thiocyanatum_contig_2_1	Prodigal:002006	CDS	183904	184413	.	-	0	ID=CJNNKLLH_00218;eC_number=3.1.26.5;Name=rnpA;gene=rnpA;inference=ab initio prediction:Prodigal:002006,protein motif:HAMAP:MF_00227;locus_tag=CJNNKLLH_00218;product=Ribonuclease P protein component
M-thiocyanatum_contig_2_1	Prodigal:002006	CDS	184486	184620	.	-	0	ID=CJNNKLLH_00219;Name=rpmH;gene=rpmH;inference=ab initio prediction:Prodigal:002006,similar to AA sequence:UniProtKB:P23376;locus_tag=CJNNKLLH_00219;product=50S ribosomal protein L34
M-thiocyanatum_contig_2_1	Prodigal:002006	CDS	185266	185799	.	+	0	ID=CJNNKLLH_00220;inference=ab initio prediction:Prodigal:002006;locus_tag=CJNNKLLH_00220;product=hypothetical protein
M-thiocyanatum_contig_2_1	Prodigal:002006	CDS	186066	186320	.	-	0	ID=CJNNKLLH_00221;inference=ab initio prediction:Prodigal:002006;locus_tag=CJNNKLLH_00221;product=hypothetical protein
M-thiocyanatum_contig_2_1	Prodigal:002006	CDS	186620	188488	.	+	0	ID=CJNNKLLH_00222;db_xref=COG:COG1132;inference=ab initio prediction:Prodigal:002006,similar to AA sequence:UniProtKB:Q9WYC4;locus_tag=CJNNKLLH_00222;product=putative ABC transporter ATP-binding protein
M-thiocyanatum_contig_2_1	Prodigal:002006	CDS	188562	189569	.	+	0	ID=CJNNKLLH_00223;eC_number=4.4.1.15;Name=dcyD;db_xref=COG:COG2515;gene=dcyD;inference=ab initio prediction:Prodigal:002006,similar to AA sequence:UniProtKB:Q8ZNT7;locus_tag=CJNNKLLH_00223;product=D-cysteine desulfhydrase
M-thiocyanatum_contig_2_1	Prodigal:002006	CDS	189583	190236	.	-	0	ID=CJNNKLLH_00224;inference=ab initio prediction:Prodigal:002006;locus_tag=CJNNKLLH_00224;product=hypothetical protein
M-thiocyanatum_contig_2_1	Prodigal:002006	CDS	190412	191425	.	-	0	ID=CJNNKLLH_00225;Name=ompA_1;gene=ompA_1;inference=ab initio prediction:Prodigal:002006,protein motif:HAMAP:MF_00842;locus_tag=CJNNKLLH_00225;product=Outer membrane protein A
M-thiocyanatum_contig_2_1	Prodigal:002006	CDS	191430	192422	.	-	0	ID=CJNNKLLH_00226;inference=ab initio prediction:Prodigal:002006;locus_tag=CJNNKLLH_00226;product=hypothetical protein
M-thiocyanatum_contig_2_1	Prodigal:002006	CDS	192556	193377	.	-	0	ID=CJNNKLLH_00227;eC_number=3.1.4.16;Name=ymdB;db_xref=COG:COG1692;gene=ymdB;inference=ab initio prediction:Prodigal:002006,similar to AA sequence:UniProtKB:O31775;locus_tag=CJNNKLLH_00227;product=2'%2C3'-cyclic-nucleotide 2'-phosphodiesterase
M-thiocyanatum_contig_2_1	Prodigal:002006	CDS	193389	193979	.	-	0	ID=CJNNKLLH_00228;eC_number=6.3.3.2;Name=ygfA;db_xref=COG:COG0212;gene=ygfA;inference=ab initio prediction:Prodigal:002006,similar to AA sequence:UniProtKB:P0AC28;locus_tag=CJNNKLLH_00228;product=5-formyltetrahydrofolate cyclo-ligase
M-thiocyanatum_contig_2_1	Prodigal:002006	CDS	194242	194613	.	-	0	ID=CJNNKLLH_00229;inference=ab initio prediction:Prodigal:002006;locus_tag=CJNNKLLH_00229;product=hypothetical protein
M-thiocyanatum_contig_2_1	Prodigal:002006	CDS	194637	194957	.	-	0	ID=CJNNKLLH_00230;inference=ab initio prediction:Prodigal:002006;locus_tag=CJNNKLLH_00230;product=hypothetical protein
M-thiocyanatum_contig_2_1	Prodigal:002006	CDS	195417	196424	.	+	0	ID=CJNNKLLH_00231;eC_number=1.2.1.12;Name=gap1;db_xref=COG:COG0057;gene=gap1;inference=ab initio prediction:Prodigal:002006,similar to AA sequence:UniProtKB:Q4MQ58;locus_tag=CJNNKLLH_00231;product=Glyceraldehyde-3-phosphate dehydrogenase 1
M-thiocyanatum_contig_2_1	Prodigal:002006	CDS	196535	197053	.	+	0	ID=CJNNKLLH_00232;inference=ab initio prediction:Prodigal:002006;locus_tag=CJNNKLLH_00232;product=hypothetical protein
M-thiocyanatum_contig_2_1	Prodigal:002006	CDS	197073	198275	.	+	0	ID=CJNNKLLH_00233;eC_number=2.7.2.3;Name=pgk;gene=pgk;inference=ab initio prediction:Prodigal:002006,similar to AA sequence:UniProtKB:P18912;locus_tag=CJNNKLLH_00233;product=Phosphoglycerate kinase
M-thiocyanatum_contig_2_1	Prodigal:002006	CDS	198431	199498	.	+	0	ID=CJNNKLLH_00234;eC_number=4.1.2.13;Name=fda;db_xref=COG:COG0191;gene=fda;inference=ab initio prediction:Prodigal:002006,similar to AA sequence:UniProtKB:Q8YNK2;locus_tag=CJNNKLLH_00234;product=Fructose-bisphosphate aldolase
M-thiocyanatum_contig_2_1	Prodigal:002006	CDS	199505	200173	.	+	0	ID=CJNNKLLH_00235;eC_number=2.5.1.3;Name=thiE_1;gene=thiE_1;inference=ab initio prediction:Prodigal:002006,protein motif:HAMAP:MF_00097;locus_tag=CJNNKLLH_00235;product=Thiamine-phosphate synthase
M-thiocyanatum_contig_2_1	Prodigal:002006	CDS	200170	201318	.	+	0	ID=CJNNKLLH_00236;inference=ab initio prediction:Prodigal:002006;locus_tag=CJNNKLLH_00236;product=hypothetical protein
M-thiocyanatum_contig_2_1	Prodigal:002006	CDS	201457	202860	.	+	0	ID=CJNNKLLH_00237;Name=yhdG_1;db_xref=COG:COG0531;gene=yhdG_1;inference=ab initio prediction:Prodigal:002006,similar to AA sequence:UniProtKB:O07576;locus_tag=CJNNKLLH_00237;product=putative amino acid permease YhdG
M-thiocyanatum_contig_2_1	Prodigal:002006	CDS	202861	204384	.	-	0	ID=CJNNKLLH_00238;Name=nnr;db_xref=COG:COG0062;gene=nnr;inference=ab initio prediction:Prodigal:002006,similar to AA sequence:UniProtKB:P31806;locus_tag=CJNNKLLH_00238;product=Bifunctional NAD(P)H-hydrate repair enzyme Nnr
M-thiocyanatum_contig_2_1	Prodigal:002006	CDS	204569	204907	.	+	0	ID=CJNNKLLH_00239;Name=glnB;db_xref=COG:COG0347;gene=glnB;inference=ab initio prediction:Prodigal:002006,similar to AA sequence:UniProtKB:O66513;locus_tag=CJNNKLLH_00239;product=Nitrogen regulatory protein P-II
M-thiocyanatum_contig_2_1	Prodigal:002006	CDS	205007	205936	.	+	0	ID=CJNNKLLH_00240;eC_number=3.5.1.2;Name=glsA;db_xref=COG:COG2066;gene=glsA;inference=ab initio prediction:Prodigal:002006,similar to AA sequence:UniProtKB:O87405;locus_tag=CJNNKLLH_00240;product=Thermolabile glutaminase
M-thiocyanatum_contig_2_1	Prodigal:002006	CDS	206259	207305	.	-	0	ID=CJNNKLLH_00241;eC_number=6.3.1.2;Name=glnII;db_xref=COG:COG0174;gene=glnII;inference=ab initio prediction:Prodigal:002006,similar to AA sequence:UniProtKB:P04772;locus_tag=CJNNKLLH_00241;product=Glutamine synthetase
M-thiocyanatum_contig_2_1	Prodigal:002006	CDS	207893	209302	.	+	0	ID=CJNNKLLH_00242;eC_number=6.3.1.2;Name=glnA;db_xref=COG:COG0174;gene=glnA;inference=ab initio prediction:Prodigal:002006,similar to AA sequence:UniProtKB:P0A9C5;locus_tag=CJNNKLLH_00242;product=Glutamine synthetase
M-thiocyanatum_contig_2_1	Prodigal:002006	CDS	209458	211365	.	+	0	ID=CJNNKLLH_00243;inference=ab initio prediction:Prodigal:002006;locus_tag=CJNNKLLH_00243;product=hypothetical protein
M-thiocyanatum_contig_2_1	Prodigal:002006	CDS	211430	212008	.	+	0	ID=CJNNKLLH_00244;eC_number=1.7.1.6;Name=azr;gene=azr;inference=ab initio prediction:Prodigal:002006,similar to AA sequence:UniProtKB:Q9FAW5;locus_tag=CJNNKLLH_00244;product=NADPH azoreductase
M-thiocyanatum_contig_2_1	Prodigal:002006	CDS	212082	212420	.	+	0	ID=CJNNKLLH_00245;inference=ab initio prediction:Prodigal:002006;locus_tag=CJNNKLLH_00245;product=hypothetical protein
M-thiocyanatum_contig_2_1	Prodigal:002006	CDS	212576	214939	.	+	0	ID=CJNNKLLH_00246;eC_number=3.1.13.1;Name=rnr;db_xref=COG:COG0557;gene=rnr;inference=ab initio prediction:Prodigal:002006,similar to AA sequence:UniProtKB:P21499;locus_tag=CJNNKLLH_00246;product=Ribonuclease R
M-thiocyanatum_contig_2_1	Prodigal:002006	CDS	215018	215455	.	+	0	ID=CJNNKLLH_00247;inference=ab initio prediction:Prodigal:002006;locus_tag=CJNNKLLH_00247;product=hypothetical protein
M-thiocyanatum_contig_2_1	Prodigal:002006	CDS	215406	216194	.	+	0	ID=CJNNKLLH_00248;inference=ab initio prediction:Prodigal:002006;locus_tag=CJNNKLLH_00248;product=hypothetical protein
M-thiocyanatum_contig_2_1	Prodigal:002006	CDS	216328	218292	.	+	0	ID=CJNNKLLH_00249;inference=ab initio prediction:Prodigal:002006;locus_tag=CJNNKLLH_00249;product=hypothetical protein
M-thiocyanatum_contig_2_1	Prodigal:002006	CDS	218305	219174	.	-	0	ID=CJNNKLLH_00250;inference=ab initio prediction:Prodigal:002006;locus_tag=CJNNKLLH_00250;product=hypothetical protein
M-thiocyanatum_contig_2_1	Prodigal:002006	CDS	219181	220251	.	-	0	ID=CJNNKLLH_00251;eC_number=1.17.99.6;Name=queG;db_xref=COG:COG1600;gene=queG;inference=ab initio prediction:Prodigal:002006,similar to AA sequence:UniProtKB:P97030;locus_tag=CJNNKLLH_00251;product=Epoxyqueuosine reductase
M-thiocyanatum_contig_2_1	Prodigal:002006	CDS	220356	221048	.	-	0	ID=CJNNKLLH_00252;Name=fzlA;gene=fzlA;inference=ab initio prediction:Prodigal:002006,similar to AA sequence:UniProtKB:A0A0H3CDY2;locus_tag=CJNNKLLH_00252;product=FtsZ-localized protein A
M-thiocyanatum_contig_2_1	Prodigal:002006	CDS	221276	222127	.	+	0	ID=CJNNKLLH_00253;eC_number=3.6.1.27;Name=uppP;db_xref=COG:COG1968;gene=uppP;inference=ab initio prediction:Prodigal:002006,similar to AA sequence:UniProtKB:P60932;locus_tag=CJNNKLLH_00253;product=Undecaprenyl-diphosphatase
M-thiocyanatum_contig_2_1	Prodigal:002006	CDS	222276	224093	.	+	0	ID=CJNNKLLH_00254;eC_number=5.4.99.2;Name=mutA;db_xref=COG:COG1884;gene=mutA;inference=ab initio prediction:Prodigal:002006,similar to AA sequence:UniProtKB:P11652;locus_tag=CJNNKLLH_00254;product=Methylmalonyl-CoA mutase small subunit
M-thiocyanatum_contig_2_1	Prodigal:002006	CDS	224207	224599	.	+	0	ID=CJNNKLLH_00255;inference=ab initio prediction:Prodigal:002006;locus_tag=CJNNKLLH_00255;product=hypothetical protein
M-thiocyanatum_contig_2_1	Prodigal:002006	CDS	224777	225244	.	+	0	ID=CJNNKLLH_00256;inference=ab initio prediction:Prodigal:002006;locus_tag=CJNNKLLH_00256;product=hypothetical protein
M-thiocyanatum_contig_2_1	Prodigal:002006	CDS	225265	225708	.	-	0	ID=CJNNKLLH_00257;inference=ab initio prediction:Prodigal:002006;locus_tag=CJNNKLLH_00257;product=hypothetical protein
M-thiocyanatum_contig_2_1	Prodigal:002006	CDS	226434	227306	.	+	0	ID=CJNNKLLH_00258;inference=ab initio prediction:Prodigal:002006;locus_tag=CJNNKLLH_00258;product=hypothetical protein
M-thiocyanatum_contig_2_1	Prodigal:002006	CDS	227492	228043	.	+	0	ID=CJNNKLLH_00259;eC_number=5.1.3.13;Name=rfbC_1;db_xref=COG:COG1898;gene=rfbC_1;inference=ab initio prediction:Prodigal:002006,similar to AA sequence:UniProtKB:P26394;locus_tag=CJNNKLLH_00259;product=dTDP-4-dehydrorhamnose 3%2C5-epimerase
M-thiocyanatum_contig_2_1	Prodigal:002006	CDS	228159	229217	.	+	0	ID=CJNNKLLH_00260;eC_number=4.2.1.46;Name=rffG;db_xref=COG:COG1088;gene=rffG;inference=ab initio prediction:Prodigal:002006,similar to AA sequence:UniProtKB:P27830;locus_tag=CJNNKLLH_00260;product=dTDP-glucose 4%2C6-dehydratase 2
M-thiocyanatum_contig_3_1	Prodigal:002006	CDS	21	203	.	+	0	ID=CJNNKLLH_00261;inference=ab initio prediction:Prodigal:002006;locus_tag=CJNNKLLH_00261;product=hypothetical protein
M-thiocyanatum_contig_3_1	Prodigal:002006	CDS	472	1797	.	+	0	ID=CJNNKLLH_00262;Name=oxlT_1;gene=oxlT_1;inference=ab initio prediction:Prodigal:002006,similar to AA sequence:UniProtKB:Q51330;locus_tag=CJNNKLLH_00262;product=Oxalate:formate antiporter
M-thiocyanatum_contig_3_1	Prodigal:002006	CDS	2214	3968	.	+	0	ID=CJNNKLLH_00263;eC_number=4.1.1.8;Name=oxc;db_xref=COG:COG0028;gene=oxc;inference=ab initio prediction:Prodigal:002006,similar to AA sequence:UniProtKB:P40149;locus_tag=CJNNKLLH_00263;product=Oxalyl-CoA decarboxylase
M-thiocyanatum_contig_3_1	Prodigal:002006	CDS	4231	4950	.	+	0	ID=CJNNKLLH_00264;inference=ab initio prediction:Prodigal:002006;locus_tag=CJNNKLLH_00264;product=hypothetical protein
M-thiocyanatum_contig_3_1	Prodigal:002006	CDS	5012	6226	.	-	0	ID=CJNNKLLH_00265;eC_number=1.1.1.205;Name=IMPDH;gene=IMPDH;inference=ab initio prediction:Prodigal:002006,protein motif:HAMAP:MF_01964;locus_tag=CJNNKLLH_00265;product=Inosine-5'-monophosphate dehydrogenase
M-thiocyanatum_contig_3_1	Prodigal:002006	CDS	6475	7725	.	-	0	ID=CJNNKLLH_00266;eC_number=2.8.3.16;Name=frc_1;db_xref=COG:COG1804;gene=frc_1;inference=ab initio prediction:Prodigal:002006,similar to AA sequence:UniProtKB:P69902;locus_tag=CJNNKLLH_00266;product=Formyl-CoA:oxalate CoA-transferase
M-thiocyanatum_contig_3_1	Prodigal:002006	CDS	7828	8277	.	-	0	ID=CJNNKLLH_00267;eC_number=2.7.13.3;Name=fixL_1;gene=fixL_1;inference=ab initio prediction:Prodigal:002006,similar to AA sequence:UniProtKB:P10955;locus_tag=CJNNKLLH_00267;product=Sensor protein FixL
M-thiocyanatum_contig_3_1	Prodigal:002006	CDS	8544	8987	.	+	0	ID=CJNNKLLH_00268;inference=ab initio prediction:Prodigal:002006;locus_tag=CJNNKLLH_00268;product=hypothetical protein
M-thiocyanatum_contig_3_1	Prodigal:002006	CDS	9020	9388	.	+	0	ID=CJNNKLLH_00269;inference=ab initio prediction:Prodigal:002006;locus_tag=CJNNKLLH_00269;product=hypothetical protein
M-thiocyanatum_contig_3_1	Prodigal:002006	CDS	9523	10728	.	-	0	ID=CJNNKLLH_00270;inference=ab initio prediction:Prodigal:002006;locus_tag=CJNNKLLH_00270;product=hypothetical protein
M-thiocyanatum_contig_3_1	Prodigal:002006	CDS	11367	13577	.	+	0	ID=CJNNKLLH_00271;Name=cntO_1;db_xref=COG:COG1629;gene=cntO_1;inference=ab initio prediction:Prodigal:002006,similar to AA sequence:UniProtKB:Q9HUX3;locus_tag=CJNNKLLH_00271;product=Metal-pseudopaline receptor CntO
M-thiocyanatum_contig_3_1	Prodigal:002006	CDS	13577	14743	.	+	0	ID=CJNNKLLH_00272;inference=ab initio prediction:Prodigal:002006;locus_tag=CJNNKLLH_00272;product=hypothetical protein
M-thiocyanatum_contig_3_1	Prodigal:002006	CDS	14819	16060	.	-	0	ID=CJNNKLLH_00273;Name=amiC_1;gene=amiC_1;inference=ab initio prediction:Prodigal:002006,similar to AA sequence:UniProtKB:P27017;locus_tag=CJNNKLLH_00273;product=Aliphatic amidase expression-regulating protein
M-thiocyanatum_contig_3_1	Prodigal:002006	CDS	16249	17133	.	-	0	ID=CJNNKLLH_00274;Name=ureD_1;db_xref=COG:COG0829;gene=ureD_1;inference=ab initio prediction:Prodigal:002006,similar to AA sequence:UniProtKB:P17089;locus_tag=CJNNKLLH_00274;product=Urease accessory protein UreD
M-thiocyanatum_contig_3_1	Prodigal:002006	CDS	17133	17783	.	-	0	ID=CJNNKLLH_00275;Name=ureG_1;db_xref=COG:COG0378;gene=ureG_1;inference=ab initio prediction:Prodigal:002006,similar to AA sequence:UniProtKB:Q09066;locus_tag=CJNNKLLH_00275;product=Urease accessory protein UreG
M-thiocyanatum_contig_3_1	Prodigal:002006	CDS	17780	19492	.	-	0	ID=CJNNKLLH_00276;eC_number=3.5.1.5;Name=ureC_1;gene=ureC_1;inference=ab initio prediction:Prodigal:002006,similar to AA sequence:UniProtKB:Q07397;locus_tag=CJNNKLLH_00276;product=Urease subunit alpha
M-thiocyanatum_contig_3_1	Prodigal:002006	CDS	19509	20204	.	-	0	ID=CJNNKLLH_00277;eC_number=3.5.1.5;Name=ureA_1;db_xref=COG:COG0831;gene=ureA_1;inference=ab initio prediction:Prodigal:002006,similar to AA sequence:UniProtKB:P14916;locus_tag=CJNNKLLH_00277;product=Urease subunit alpha
M-thiocyanatum_contig_3_1	Prodigal:002006	CDS	20218	20898	.	-	0	ID=CJNNKLLH_00278;Name=ureF_1;gene=ureF_1;inference=ab initio prediction:Prodigal:002006,protein motif:HAMAP:MF_01385;locus_tag=CJNNKLLH_00278;product=Urease accessory protein UreF
M-thiocyanatum_contig_3_1	Prodigal:002006	CDS	20904	21365	.	-	0	ID=CJNNKLLH_00279;Name=ureE_1;gene=ureE_1;inference=ab initio prediction:Prodigal:002006,similar to AA sequence:UniProtKB:Q7A429;locus_tag=CJNNKLLH_00279;product=Urease accessory protein UreE
M-thiocyanatum_contig_3_1	Prodigal:002006	CDS	21547	22629	.	-	0	ID=CJNNKLLH_00280;inference=ab initio prediction:Prodigal:002006;locus_tag=CJNNKLLH_00280;product=hypothetical protein
M-thiocyanatum_contig_3_1	Prodigal:002006	CDS	22879	25359	.	-	0	ID=CJNNKLLH_00281;eC_number=2.7.13.3;Name=rcsC_2;gene=rcsC_2;inference=ab initio prediction:Prodigal:002006,protein motif:HAMAP:MF_00979;locus_tag=CJNNKLLH_00281;product=Sensor histidine kinase RcsC
M-thiocyanatum_contig_3_1	Prodigal:002006	CDS	25707	28715	.	+	0	ID=CJNNKLLH_00282;inference=ab initio prediction:Prodigal:002006;locus_tag=CJNNKLLH_00282;product=hypothetical protein
M-thiocyanatum_contig_3_1	Prodigal:002006	CDS	28986	29717	.	+	0	ID=CJNNKLLH_00283;inference=ab initio prediction:Prodigal:002006;locus_tag=CJNNKLLH_00283;product=hypothetical protein
M-thiocyanatum_contig_3_1	Prodigal:002006	CDS	29999	30394	.	-	0	ID=CJNNKLLH_00284;inference=ab initio prediction:Prodigal:002006;locus_tag=CJNNKLLH_00284;product=hypothetical protein
M-thiocyanatum_contig_3_1	Prodigal:002006	CDS	30667	32064	.	+	0	ID=CJNNKLLH_00285;Name=uacT;db_xref=COG:COG2233;gene=uacT;inference=ab initio prediction:Prodigal:002006,similar to AA sequence:UniProtKB:Q46821;locus_tag=CJNNKLLH_00285;product=Uric acid transporter UacT
M-thiocyanatum_contig_3_1	Prodigal:002006	CDS	32155	32562	.	-	0	ID=CJNNKLLH_00286;inference=ab initio prediction:Prodigal:002006;locus_tag=CJNNKLLH_00286;product=hypothetical protein
M-thiocyanatum_contig_3_1	Prodigal:002006	CDS	32538	33974	.	-	0	ID=CJNNKLLH_00287;eC_number=3.5.1.131;Name=atzE;gene=atzE;inference=ab initio prediction:Prodigal:002006,similar to AA sequence:UniProtKB:Q936X3;locus_tag=CJNNKLLH_00287;product=1-carboxybiuret hydrolase subunit AtzE
M-thiocyanatum_contig_3_1	Prodigal:002006	CDS	33971	34174	.	-	0	ID=CJNNKLLH_00288;inference=ab initio prediction:Prodigal:002006;locus_tag=CJNNKLLH_00288;product=hypothetical protein
M-thiocyanatum_contig_3_1	Prodigal:002006	CDS	34264	34944	.	-	0	ID=CJNNKLLH_00289;eC_number=3.5.1.110;Name=rutB_1;db_xref=COG:COG1335;gene=rutB_1;inference=ab initio prediction:Prodigal:002006,similar to AA sequence:UniProtKB:P75897;locus_tag=CJNNKLLH_00289;product=Peroxyureidoacrylate/ureidoacrylate amidohydrolase RutB
M-thiocyanatum_contig_3_1	Prodigal:002006	CDS	35468	36463	.	+	0	ID=CJNNKLLH_00290;inference=ab initio prediction:Prodigal:002006;locus_tag=CJNNKLLH_00290;product=hypothetical protein
M-thiocyanatum_contig_3_1	Prodigal:002006	CDS	36489	37853	.	+	0	ID=CJNNKLLH_00291;eC_number=3.5.4.32;db_xref=COG:COG0402;inference=ab initio prediction:Prodigal:002006,similar to AA sequence:UniProtKB:Q9I6Z0;locus_tag=CJNNKLLH_00291;product=8-oxoguanine deaminase
M-thiocyanatum_contig_3_1	Prodigal:002006	CDS	37853	39457	.	+	0	ID=CJNNKLLH_00292;eC_number=7.5.2.11;Name=mglA;db_xref=COG:COG1129;gene=mglA;inference=ab initio prediction:Prodigal:002006,similar to AA sequence:UniProtKB:P0AAG8;locus_tag=CJNNKLLH_00292;product=Galactose/methyl galactoside import ATP-binding protein MglA
M-thiocyanatum_contig_3_1	Prodigal:002006	CDS	39517	40611	.	+	0	ID=CJNNKLLH_00293;inference=ab initio prediction:Prodigal:002006;locus_tag=CJNNKLLH_00293;product=hypothetical protein
M-thiocyanatum_contig_3_1	Prodigal:002006	CDS	40616	41542	.	+	0	ID=CJNNKLLH_00294;inference=ab initio prediction:Prodigal:002006;locus_tag=CJNNKLLH_00294;product=hypothetical protein
M-thiocyanatum_contig_3_1	Prodigal:002006	CDS	41694	42848	.	+	0	ID=CJNNKLLH_00295;inference=ab initio prediction:Prodigal:002006,similar to AA sequence:UniProtKB:Q2YKI6;locus_tag=CJNNKLLH_00295;product=Purine-binding protein
M-thiocyanatum_contig_3_1	Prodigal:002006	CDS	42949	44097	.	+	0	ID=CJNNKLLH_00296;inference=ab initio prediction:Prodigal:002006;locus_tag=CJNNKLLH_00296;product=hypothetical protein
M-thiocyanatum_contig_3_1	Prodigal:002006	CDS	44120	45040	.	+	0	ID=CJNNKLLH_00297;Name=rfuD;db_xref=COG:COG1079;gene=rfuD;inference=ab initio prediction:Prodigal:002006,similar to AA sequence:UniProtKB:O83324;locus_tag=CJNNKLLH_00297;product=putative riboflavin import permease protein RfuD
M-thiocyanatum_contig_3_1	Prodigal:002006	CDS	45050	46078	.	+	0	ID=CJNNKLLH_00298;eC_number=3.5.1.49;Name=amiF;db_xref=COG:COG0388;gene=amiF;inference=ab initio prediction:Prodigal:002006,similar to AA sequence:UniProtKB:P59701;locus_tag=CJNNKLLH_00298;product=Formamidase
M-thiocyanatum_contig_3_1	Prodigal:002006	CDS	46087	46311	.	-	0	ID=CJNNKLLH_00299;inference=ab initio prediction:Prodigal:002006;locus_tag=CJNNKLLH_00299;product=hypothetical protein
M-thiocyanatum_contig_3_1	Prodigal:002006	CDS	46379	46690	.	-	0	ID=CJNNKLLH_00300;inference=ab initio prediction:Prodigal:002006;locus_tag=CJNNKLLH_00300;product=hypothetical protein
M-thiocyanatum_contig_3_1	Prodigal:002006	CDS	46742	47461	.	+	0	ID=CJNNKLLH_00301;eC_number=3.5.1.110;Name=rutB_2;db_xref=COG:COG1335;gene=rutB_2;inference=ab initio prediction:Prodigal:002006,similar to AA sequence:UniProtKB:P75897;locus_tag=CJNNKLLH_00301;product=Peroxyureidoacrylate/ureidoacrylate amidohydrolase RutB
M-thiocyanatum_contig_3_1	Prodigal:002006	CDS	47469	49031	.	+	0	ID=CJNNKLLH_00302;eC_number=7.5.2.7;Name=rbsA_1;db_xref=COG:COG1129;gene=rbsA_1;inference=ab initio prediction:Prodigal:002006,similar to AA sequence:UniProtKB:P04983;locus_tag=CJNNKLLH_00302;product=Ribose import ATP-binding protein RbsA
M-thiocyanatum_contig_3_1	Prodigal:002006	CDS	49538	50779	.	+	0	ID=CJNNKLLH_00303;eC_number=1.14.13.209;Name=sdgC;gene=sdgC;inference=ab initio prediction:Prodigal:002006,similar to AA sequence:UniProtKB:Q7X281;locus_tag=CJNNKLLH_00303;product=Salicyloyl-CoA 5-hydroxylase
M-thiocyanatum_contig_3_1	Prodigal:002006	CDS	51017	51295	.	-	0	ID=CJNNKLLH_00304;inference=ab initio prediction:Prodigal:002006;locus_tag=CJNNKLLH_00304;product=hypothetical protein
M-thiocyanatum_contig_3_1	Prodigal:002006	CDS	51732	52805	.	+	0	ID=CJNNKLLH_00305;inference=ab initio prediction:Prodigal:002006,similar to AA sequence:UniProtKB:Q2YKI6;locus_tag=CJNNKLLH_00305;product=Purine-binding protein
M-thiocyanatum_contig_3_1	Prodigal:002006	CDS	52876	53145	.	-	0	ID=CJNNKLLH_00306;inference=ab initio prediction:Prodigal:002006;locus_tag=CJNNKLLH_00306;product=hypothetical protein
M-thiocyanatum_contig_3_1	Prodigal:002006	CDS	53217	53423	.	-	0	ID=CJNNKLLH_00307;inference=ab initio prediction:Prodigal:002006;locus_tag=CJNNKLLH_00307;product=hypothetical protein
M-thiocyanatum_contig_3_1	Prodigal:002006	CDS	53501	55162	.	-	0	ID=CJNNKLLH_00308;eC_number=3.1.1.84;Name=cocE;gene=cocE;inference=ab initio prediction:Prodigal:002006,similar to AA sequence:UniProtKB:Q9L9D7;locus_tag=CJNNKLLH_00308;product=Cocaine esterase
M-thiocyanatum_contig_3_1	Prodigal:002006	CDS	55152	55970	.	-	0	ID=CJNNKLLH_00309;inference=ab initio prediction:Prodigal:002006;locus_tag=CJNNKLLH_00309;product=hypothetical protein
M-thiocyanatum_contig_3_1	Prodigal:002006	CDS	55970	57526	.	-	0	ID=CJNNKLLH_00310;eC_number=6.2.1.-;Name=sauT_1;db_xref=COG:COG0318;gene=sauT_1;inference=ab initio prediction:Prodigal:002006,similar to AA sequence:UniProtKB:Q0K844;locus_tag=CJNNKLLH_00310;product=putative sulfoacetate--CoA ligase
M-thiocyanatum_contig_3_1	Prodigal:002006	CDS	57566	58153	.	-	0	ID=CJNNKLLH_00311;eC_number=1.7.1.17;Name=azoR_1;gene=azoR_1;inference=ab initio prediction:Prodigal:002006,protein motif:HAMAP:MF_01216;locus_tag=CJNNKLLH_00311;product=FMN-dependent NADH-azoreductase
M-thiocyanatum_contig_3_1	Prodigal:002006	CDS	58159	59529	.	-	0	ID=CJNNKLLH_00312;inference=ab initio prediction:Prodigal:002006;locus_tag=CJNNKLLH_00312;product=hypothetical protein
M-thiocyanatum_contig_3_1	Prodigal:002006	CDS	59531	60502	.	-	0	ID=CJNNKLLH_00313;eC_number=1.14.11.52;Name=vldW;gene=vldW;inference=ab initio prediction:Prodigal:002006,similar to AA sequence:UniProtKB:Q15JG7;locus_tag=CJNNKLLH_00313;product=Validamycin A dioxygenase
M-thiocyanatum_contig_3_1	Prodigal:002006	CDS	60515	61486	.	-	0	ID=CJNNKLLH_00314;Name=ribY;db_xref=COG:COG0715;gene=ribY;inference=ab initio prediction:Prodigal:002006,similar to AA sequence:UniProtKB:A9WGD2;locus_tag=CJNNKLLH_00314;product=Riboflavin-binding protein RibY
M-thiocyanatum_contig_3_1	Prodigal:002006	CDS	61483	62556	.	-	0	ID=CJNNKLLH_00315;eC_number=1.14.13.178;Name=ndmA;gene=ndmA;inference=ab initio prediction:Prodigal:002006,similar to AA sequence:UniProtKB:H9N289;locus_tag=CJNNKLLH_00315;product=Methylxanthine N1-demethylase NdmA
M-thiocyanatum_contig_3_1	Prodigal:002006	CDS	62623	63417	.	-	0	ID=CJNNKLLH_00316;Name=ribX;gene=ribX;inference=ab initio prediction:Prodigal:002006,similar to AA sequence:UniProtKB:A9WGD1;locus_tag=CJNNKLLH_00316;product=Riboflavin transport system permease protein RibX
M-thiocyanatum_contig_3_1	Prodigal:002006	CDS	63414	64313	.	-	0	ID=CJNNKLLH_00317;eC_number=3.6.3.-;Name=ssuB_1;db_xref=COG:COG1116;gene=ssuB_1;inference=ab initio prediction:Prodigal:002006,similar to AA sequence:UniProtKB:P97027;locus_tag=CJNNKLLH_00317;product=Aliphatic sulfonates import ATP-binding protein SsuB
M-thiocyanatum_contig_3_1	Prodigal:002006	CDS	64319	65305	.	-	0	ID=CJNNKLLH_00318;inference=ab initio prediction:Prodigal:002006;locus_tag=CJNNKLLH_00318;product=hypothetical protein
M-thiocyanatum_contig_3_1	Prodigal:002006	CDS	65641	66546	.	+	0	ID=CJNNKLLH_00319;Name=hdfR_1;gene=hdfR_1;inference=ab initio prediction:Prodigal:002006,protein motif:HAMAP:MF_01233;locus_tag=CJNNKLLH_00319;product=HTH-type transcriptional regulator HdfR
M-thiocyanatum_contig_3_1	Prodigal:002006	CDS	66594	67964	.	+	0	ID=CJNNKLLH_00320;eC_number=3.5.4.11;Name=codAch2;db_xref=COG:COG0402;gene=codAch2;inference=ab initio prediction:Prodigal:002006,similar to AA sequence:UniProtKB:B9J8S0;locus_tag=CJNNKLLH_00320;product=Pterin deaminase
M-thiocyanatum_contig_3_1	Prodigal:002006	CDS	68259	68507	.	+	0	ID=CJNNKLLH_00321;inference=ab initio prediction:Prodigal:002006;locus_tag=CJNNKLLH_00321;product=hypothetical protein
M-thiocyanatum_contig_3_1	Prodigal:002006	CDS	68745	68975	.	+	0	ID=CJNNKLLH_00322;inference=ab initio prediction:Prodigal:002006;locus_tag=CJNNKLLH_00322;product=hypothetical protein
M-thiocyanatum_contig_3_1	Prodigal:002006	CDS	69157	70080	.	+	0	ID=CJNNKLLH_00323;Name=yhaJ;gene=yhaJ;inference=ab initio prediction:Prodigal:002006,similar to AA sequence:UniProtKB:P67661;locus_tag=CJNNKLLH_00323;product=HTH-type transcriptional regulator YhaJ
M-thiocyanatum_contig_3_1	Prodigal:002006	CDS	70094	71467	.	-	0	ID=CJNNKLLH_00324;eC_number=3.5.4.3;Name=guaD_1;db_xref=COG:COG0402;gene=guaD_1;inference=ab initio prediction:Prodigal:002006,similar to AA sequence:UniProtKB:P76641;locus_tag=CJNNKLLH_00324;product=Guanine deaminase
M-thiocyanatum_contig_3_1	Prodigal:002006	CDS	71464	74250	.	-	0	ID=CJNNKLLH_00325;eC_number=1.17.1.4;Name=xdhA;db_xref=COG:COG1529;gene=xdhA;inference=ab initio prediction:Prodigal:002006,similar to AA sequence:UniProtKB:Q46799;locus_tag=CJNNKLLH_00325;product=Putative xanthine dehydrogenase molybdenum-binding subunit XdhA
M-thiocyanatum_contig_3_1	Prodigal:002006	CDS	74247	75062	.	-	0	ID=CJNNKLLH_00326;eC_number=1.17.5.2;Name=cdhB_1;gene=cdhB_1;inference=ab initio prediction:Prodigal:002006,similar to AA sequence:UniProtKB:D7REY4;locus_tag=CJNNKLLH_00326;product=Caffeine dehydrogenase subunit beta
M-thiocyanatum_contig_3_1	Prodigal:002006	CDS	75204	76208	.	-	0	ID=CJNNKLLH_00327;inference=ab initio prediction:Prodigal:002006;locus_tag=CJNNKLLH_00327;product=hypothetical protein
M-thiocyanatum_contig_3_1	Prodigal:002006	CDS	76274	77239	.	-	0	ID=CJNNKLLH_00328;inference=ab initio prediction:Prodigal:002006;locus_tag=CJNNKLLH_00328;product=hypothetical protein
M-thiocyanatum_contig_3_1	Prodigal:002006	CDS	77236	78105	.	-	0	ID=CJNNKLLH_00329;inference=ab initio prediction:Prodigal:002006;locus_tag=CJNNKLLH_00329;product=hypothetical protein
M-thiocyanatum_contig_3_1	Prodigal:002006	CDS	78143	79012	.	-	0	ID=CJNNKLLH_00330;eC_number=7.6.2.8;Name=btuD_3;gene=btuD_3;inference=ab initio prediction:Prodigal:002006,protein motif:HAMAP:MF_01005;locus_tag=CJNNKLLH_00330;product=Vitamin B12 import ATP-binding protein BtuD
M-thiocyanatum_contig_3_1	Prodigal:002006	CDS	79165	79683	.	-	0	ID=CJNNKLLH_00331;eC_number=4.3.2.3;Name=allA_1;gene=allA_1;inference=ab initio prediction:Prodigal:002006,protein motif:HAMAP:MF_00616;locus_tag=CJNNKLLH_00331;product=Ureidoglycolate lyase
M-thiocyanatum_contig_3_1	Prodigal:002006	CDS	79687	80295	.	-	0	ID=CJNNKLLH_00332;eC_number=1.5.1.42;Name=rutF_1;gene=rutF_1;inference=ab initio prediction:Prodigal:002006,protein motif:HAMAP:MF_00833;locus_tag=CJNNKLLH_00332;product=FMN reductase (NADH) RutF
M-thiocyanatum_contig_3_1	Prodigal:002006	CDS	80326	81108	.	-	0	ID=CJNNKLLH_00333;eC_number=3.5.1.-;Name=rutD_1;gene=rutD_1;inference=ab initio prediction:Prodigal:002006,similar to AA sequence:UniProtKB:B6I985;locus_tag=CJNNKLLH_00333;product=Putative aminoacrylate hydrolase RutD
M-thiocyanatum_contig_3_1	Prodigal:002006	CDS	81113	81505	.	-	0	ID=CJNNKLLH_00334;eC_number=1.-.-.-;Name=rutC_1;db_xref=COG:COG0251;gene=rutC_1;inference=ab initio prediction:Prodigal:002006,similar to AA sequence:UniProtKB:P0AFQ5;locus_tag=CJNNKLLH_00334;product=Putative aminoacrylate peracid reductase RutC
M-thiocyanatum_contig_3_1	Prodigal:002006	CDS	81518	82261	.	-	0	ID=CJNNKLLH_00335;eC_number=3.5.1.110;Name=rutB_3;db_xref=COG:COG1335;gene=rutB_3;inference=ab initio prediction:Prodigal:002006,similar to AA sequence:UniProtKB:P75897;locus_tag=CJNNKLLH_00335;product=Peroxyureidoacrylate/ureidoacrylate amidohydrolase RutB
M-thiocyanatum_contig_3_1	Prodigal:002006	CDS	82261	83379	.	-	0	ID=CJNNKLLH_00336;eC_number=1.14.99.46;Name=rutA;db_xref=COG:COG2141;gene=rutA;inference=ab initio prediction:Prodigal:002006,similar to AA sequence:UniProtKB:P75898;locus_tag=CJNNKLLH_00336;product=Pyrimidine monooxygenase RutA
M-thiocyanatum_contig_3_1	Prodigal:002006	CDS	83594	84235	.	-	0	ID=CJNNKLLH_00337;Name=rutR;db_xref=COG:COG1309;gene=rutR;inference=ab initio prediction:Prodigal:002006,similar to AA sequence:UniProtKB:P0ACU2;locus_tag=CJNNKLLH_00337;product=HTH-type transcriptional regulator RutR
M-thiocyanatum_contig_3_1	Prodigal:002006	CDS	84359	84856	.	-	0	ID=CJNNKLLH_00338;eC_number=4.3.2.3;Name=allA_2;db_xref=COG:COG3194;gene=allA_2;inference=ab initio prediction:Prodigal:002006,similar to AA sequence:UniProtKB:P59285;locus_tag=CJNNKLLH_00338;product=Ureidoglycolate lyase
M-thiocyanatum_contig_3_1	Prodigal:002006	CDS	84853	85692	.	-	0	ID=CJNNKLLH_00339;eC_number=3.5.3.26;Name=allE;db_xref=COG:COG3257;gene=allE;inference=ab initio prediction:Prodigal:002006,similar to AA sequence:UniProtKB:P75713;locus_tag=CJNNKLLH_00339;product=(S)-ureidoglycine aminohydrolase
M-thiocyanatum_contig_3_1	Prodigal:002006	CDS	85740	86990	.	-	0	ID=CJNNKLLH_00340;inference=ab initio prediction:Prodigal:002006;locus_tag=CJNNKLLH_00340;product=hypothetical protein
M-thiocyanatum_contig_3_1	Prodigal:002006	CDS	87148	88080	.	+	0	ID=CJNNKLLH_00341;Name=dmlR_1;gene=dmlR_1;inference=ab initio prediction:Prodigal:002006,similar to AA sequence:UniProtKB:P76250;locus_tag=CJNNKLLH_00341;product=HTH-type transcriptional regulator DmlR
M-thiocyanatum_contig_3_1	Prodigal:002006	CDS	88114	89526	.	-	0	ID=CJNNKLLH_00342;inference=ab initio prediction:Prodigal:002006;locus_tag=CJNNKLLH_00342;product=hypothetical protein
M-thiocyanatum_contig_3_1	Prodigal:002006	CDS	89961	90278	.	+	0	ID=CJNNKLLH_00343;inference=ab initio prediction:Prodigal:002006;locus_tag=CJNNKLLH_00343;product=hypothetical protein
M-thiocyanatum_contig_3_1	Prodigal:002006	CDS	90713	91831	.	+	0	ID=CJNNKLLH_00344;eC_number=3.1.26.11;Name=rbn_1;gene=rbn_1;inference=ab initio prediction:Prodigal:002006,protein motif:HAMAP:MF_01818;locus_tag=CJNNKLLH_00344;product=Ribonuclease BN
M-thiocyanatum_contig_3_1	Prodigal:002006	CDS	91932	92420	.	+	0	ID=CJNNKLLH_00345;Name=ypmQ;db_xref=COG:COG1999;gene=ypmQ;inference=ab initio prediction:Prodigal:002006,similar to AA sequence:UniProtKB:P54178;locus_tag=CJNNKLLH_00345;product=SCO1 protein 
M-thiocyanatum_contig_3_1	Prodigal:002006	CDS	92530	94110	.	-	0	ID=CJNNKLLH_00346;eC_number=1.1.3.-;Name=livQ_1;gene=livQ_1;inference=ab initio prediction:Prodigal:002006,similar to AA sequence:UniProtKB:Q2MF66;locus_tag=CJNNKLLH_00346;product=6'''-hydroxyparomomycin C oxidase
M-thiocyanatum_contig_3_1	Prodigal:002006	CDS	94268	94750	.	+	0	ID=CJNNKLLH_00347;inference=ab initio prediction:Prodigal:002006;locus_tag=CJNNKLLH_00347;product=hypothetical protein
M-thiocyanatum_contig_3_1	Prodigal:002006	CDS	94747	95211	.	+	0	ID=CJNNKLLH_00348;inference=ab initio prediction:Prodigal:002006;locus_tag=CJNNKLLH_00348;product=hypothetical protein
M-thiocyanatum_contig_3_1	Prodigal:002006	CDS	95216	96130	.	+	0	ID=CJNNKLLH_00349;eC_number=3.1.1.17;Name=gnl_1;gene=gnl_1;inference=ab initio prediction:Prodigal:002006,similar to AA sequence:UniProtKB:Q01578;locus_tag=CJNNKLLH_00349;product=Gluconolactonase
M-thiocyanatum_contig_3_1	Prodigal:002006	CDS	96127	96897	.	+	0	ID=CJNNKLLH_00350;inference=ab initio prediction:Prodigal:002006;locus_tag=CJNNKLLH_00350;product=hypothetical protein
M-thiocyanatum_contig_3_1	Prodigal:002006	CDS	97236	98696	.	+	0	ID=CJNNKLLH_00351;Name=malT;gene=malT;inference=ab initio prediction:Prodigal:002006,protein motif:HAMAP:MF_01247;locus_tag=CJNNKLLH_00351;product=HTH-type transcriptional regulator MalT
M-thiocyanatum_contig_3_1	Prodigal:002006	CDS	98792	98947	.	+	0	ID=CJNNKLLH_00352;inference=ab initio prediction:Prodigal:002006;locus_tag=CJNNKLLH_00352;product=hypothetical protein
M-thiocyanatum_contig_3_1	Prodigal:002006	CDS	99025	99366	.	+	0	ID=CJNNKLLH_00353;inference=ab initio prediction:Prodigal:002006;locus_tag=CJNNKLLH_00353;product=hypothetical protein
M-thiocyanatum_contig_3_1	Prodigal:002006	CDS	99410	100321	.	+	0	ID=CJNNKLLH_00354;inference=ab initio prediction:Prodigal:002006;locus_tag=CJNNKLLH_00354;product=hypothetical protein
M-thiocyanatum_contig_3_1	Prodigal:002006	CDS	100410	100628	.	+	0	ID=CJNNKLLH_00355;inference=ab initio prediction:Prodigal:002006;locus_tag=CJNNKLLH_00355;product=hypothetical protein
M-thiocyanatum_contig_3_1	Prodigal:002006	CDS	100723	101106	.	+	0	ID=CJNNKLLH_00356;inference=ab initio prediction:Prodigal:002006;locus_tag=CJNNKLLH_00356;product=hypothetical protein
M-thiocyanatum_contig_3_1	Prodigal:002006	CDS	101128	101232	.	+	0	ID=CJNNKLLH_00357;inference=ab initio prediction:Prodigal:002006;locus_tag=CJNNKLLH_00357;product=hypothetical protein
M-thiocyanatum_contig_3_1	Prodigal:002006	CDS	101285	101758	.	+	0	ID=CJNNKLLH_00358;inference=ab initio prediction:Prodigal:002006;locus_tag=CJNNKLLH_00358;product=hypothetical protein
M-thiocyanatum_contig_3_1	Prodigal:002006	CDS	101833	102273	.	+	0	ID=CJNNKLLH_00359;inference=ab initio prediction:Prodigal:002006;locus_tag=CJNNKLLH_00359;product=hypothetical protein
M-thiocyanatum_contig_3_1	Prodigal:002006	CDS	102514	104193	.	-	0	ID=CJNNKLLH_00360;db_xref=COG:COG0840;inference=ab initio prediction:Prodigal:002006,similar to AA sequence:UniProtKB:Q2W4T8;locus_tag=CJNNKLLH_00360;product=Methyl-accepting chemotaxis protein
M-thiocyanatum_contig_3_1	Prodigal:002006	CDS	104863	105888	.	-	0	ID=CJNNKLLH_00361;inference=ab initio prediction:Prodigal:002006;locus_tag=CJNNKLLH_00361;product=hypothetical protein
M-thiocyanatum_contig_3_1	Prodigal:002006	CDS	106193	106831	.	-	0	ID=CJNNKLLH_00362;eC_number=5.2.1.4;Name=nagL_1;gene=nagL_1;inference=ab initio prediction:Prodigal:002006,similar to AA sequence:UniProtKB:O86043;locus_tag=CJNNKLLH_00362;product=Maleylpyruvate isomerase
M-thiocyanatum_contig_3_1	Prodigal:002006	CDS	106828	108138	.	-	0	ID=CJNNKLLH_00363;inference=ab initio prediction:Prodigal:002006;locus_tag=CJNNKLLH_00363;product=hypothetical protein
M-thiocyanatum_contig_3_1	Prodigal:002006	CDS	108150	109481	.	-	0	ID=CJNNKLLH_00364;Name=abaF;gene=abaF;inference=ab initio prediction:Prodigal:002006,similar to AA sequence:UniProtKB:P0DPR5;locus_tag=CJNNKLLH_00364;product=Fosfomycin resistance protein AbaF
M-thiocyanatum_contig_3_1	Prodigal:002006	CDS	109656	111008	.	-	0	ID=CJNNKLLH_00365;eC_number=1.13.11.5;Name=hmgA;db_xref=COG:COG3508;gene=hmgA;inference=ab initio prediction:Prodigal:002006,similar to AA sequence:UniProtKB:Q9X4F5;locus_tag=CJNNKLLH_00365;product=Homogentisate 1%2C2-dioxygenase
M-thiocyanatum_contig_3_1	Prodigal:002006	CDS	111082	111564	.	+	0	ID=CJNNKLLH_00366;Name=mexR;db_xref=COG:COG1846;gene=mexR;inference=ab initio prediction:Prodigal:002006,similar to AA sequence:UniProtKB:P52003;locus_tag=CJNNKLLH_00366;product=Multidrug resistance operon repressor
M-thiocyanatum_contig_3_1	Prodigal:002006	CDS	111846	112517	.	-	0	ID=CJNNKLLH_00367;inference=ab initio prediction:Prodigal:002006;locus_tag=CJNNKLLH_00367;product=hypothetical protein
M-thiocyanatum_contig_3_1	Prodigal:002006	CDS	112660	113328	.	+	0	ID=CJNNKLLH_00368;Name=basR;gene=basR;inference=ab initio prediction:Prodigal:002006,similar to AA sequence:UniProtKB:P30843;locus_tag=CJNNKLLH_00368;product=Transcriptional regulatory protein BasR
M-thiocyanatum_contig_3_1	Prodigal:002006	CDS	113325	114749	.	+	0	ID=CJNNKLLH_00369;eC_number=2.7.-.-;Name=sasA_1;gene=sasA_1;inference=ab initio prediction:Prodigal:002006,protein motif:HAMAP:MF_01837;locus_tag=CJNNKLLH_00369;product=Adaptive-response sensory-kinase SasA
M-thiocyanatum_contig_3_1	Prodigal:002006	CDS	115198	117042	.	-	0	ID=CJNNKLLH_00370;inference=ab initio prediction:Prodigal:002006;locus_tag=CJNNKLLH_00370;product=hypothetical protein
M-thiocyanatum_contig_3_1	Prodigal:002006	CDS	117042	118235	.	-	0	ID=CJNNKLLH_00371;inference=ab initio prediction:Prodigal:002006;locus_tag=CJNNKLLH_00371;product=hypothetical protein
M-thiocyanatum_contig_3_1	Prodigal:002006	CDS	118237	120609	.	-	0	ID=CJNNKLLH_00372;inference=ab initio prediction:Prodigal:002006;locus_tag=CJNNKLLH_00372;product=hypothetical protein
M-thiocyanatum_contig_3_1	Prodigal:002006	CDS	120609	121349	.	-	0	ID=CJNNKLLH_00373;inference=ab initio prediction:Prodigal:002006;locus_tag=CJNNKLLH_00373;product=hypothetical protein
M-thiocyanatum_contig_3_1	Prodigal:002006	CDS	124282	124605	.	+	0	ID=CJNNKLLH_00374;Name=hlyU_1;db_xref=COG:COG0640;gene=hlyU_1;inference=ab initio prediction:Prodigal:002006,similar to AA sequence:UniProtKB:P52695;locus_tag=CJNNKLLH_00374;product=Transcriptional activator HlyU
M-thiocyanatum_contig_3_1	Prodigal:002006	CDS	124612	125928	.	-	0	ID=CJNNKLLH_00375;eC_number=2.7.13.3;Name=qseC_1;gene=qseC_1;inference=ab initio prediction:Prodigal:002006,similar to AA sequence:UniProtKB:P40719;locus_tag=CJNNKLLH_00375;product=Sensor protein QseC
M-thiocyanatum_contig_3_1	Prodigal:002006	CDS	125925	126587	.	-	0	ID=CJNNKLLH_00376;Name=qseB_1;gene=qseB_1;inference=ab initio prediction:Prodigal:002006,similar to AA sequence:UniProtKB:P52076;locus_tag=CJNNKLLH_00376;product=Transcriptional regulatory protein QseB
M-thiocyanatum_contig_3_1	Prodigal:002006	CDS	126689	128428	.	+	0	ID=CJNNKLLH_00377;eC_number=1.8.1.8;Name=dsbD_1;db_xref=COG:COG4232;gene=dsbD_1;inference=ab initio prediction:Prodigal:002006,similar to AA sequence:UniProtKB:P36655;locus_tag=CJNNKLLH_00377;product=Thiol:disulfide interchange protein DsbD
M-thiocyanatum_contig_3_1	Prodigal:002006	CDS	128468	129103	.	+	0	ID=CJNNKLLH_00378;inference=ab initio prediction:Prodigal:002006;locus_tag=CJNNKLLH_00378;product=hypothetical protein
M-thiocyanatum_contig_3_1	Prodigal:002006	CDS	129103	129951	.	+	0	ID=CJNNKLLH_00379;inference=ab initio prediction:Prodigal:002006;locus_tag=CJNNKLLH_00379;product=hypothetical protein
M-thiocyanatum_contig_3_1	Prodigal:002006	CDS	129938	130399	.	+	0	ID=CJNNKLLH_00380;inference=ab initio prediction:Prodigal:002006;locus_tag=CJNNKLLH_00380;product=hypothetical protein
M-thiocyanatum_contig_3_1	Prodigal:002006	CDS	130653	131078	.	+	0	ID=CJNNKLLH_00381;inference=ab initio prediction:Prodigal:002006,similar to AA sequence:UniProtKB:Q9PFB2;locus_tag=CJNNKLLH_00381;note=UPF0394 membrane protein XF_0766;product=hypothetical protein
M-thiocyanatum_contig_3_1	Prodigal:002006	CDS	131082	131528	.	+	0	ID=CJNNKLLH_00382;inference=ab initio prediction:Prodigal:002006,similar to AA sequence:UniProtKB:Q9PFB3;locus_tag=CJNNKLLH_00382;note=UPF0394 membrane protein XF_0765;product=hypothetical protein
M-thiocyanatum_contig_3_1	Prodigal:002006	CDS	131525	132334	.	+	0	ID=CJNNKLLH_00383;db_xref=COG:COG0730;inference=ab initio prediction:Prodigal:002006,similar to AA sequence:UniProtKB:Q9PFB4;locus_tag=CJNNKLLH_00383;product=putative membrane transporter protein
M-thiocyanatum_contig_3_1	Prodigal:002006	CDS	132356	132757	.	+	0	ID=CJNNKLLH_00384;eC_number=3.-.-.-;Name=blh_1;db_xref=COG:COG0491;gene=blh_1;inference=ab initio prediction:Prodigal:002006,similar to AA sequence:UniProtKB:Q9PFB0;locus_tag=CJNNKLLH_00384;product=Beta-lactamase hydrolase-like protein
M-thiocyanatum_contig_3_1	Prodigal:002006	CDS	132765	133550	.	-	0	ID=CJNNKLLH_00385;db_xref=COG:COG0730;inference=ab initio prediction:Prodigal:002006,similar to AA sequence:UniProtKB:Q9PFB4;locus_tag=CJNNKLLH_00385;product=putative membrane transporter protein
M-thiocyanatum_contig_3_1	Prodigal:002006	CDS	133547	133978	.	-	0	ID=CJNNKLLH_00386;inference=ab initio prediction:Prodigal:002006;locus_tag=CJNNKLLH_00386;product=hypothetical protein
M-thiocyanatum_contig_3_1	Prodigal:002006	CDS	133975	134874	.	-	0	ID=CJNNKLLH_00387;eC_number=3.-.-.-;Name=blh_2;db_xref=COG:COG0491;gene=blh_2;inference=ab initio prediction:Prodigal:002006,similar to AA sequence:UniProtKB:Q9PFB0;locus_tag=CJNNKLLH_00387;product=Beta-lactamase hydrolase-like protein
M-thiocyanatum_contig_3_1	Prodigal:002006	CDS	134871	135536	.	-	0	ID=CJNNKLLH_00388;eC_number=1.11.1.15;db_xref=COG:COG0450;inference=ab initio prediction:Prodigal:002006,similar to AA sequence:UniProtKB:O67024;locus_tag=CJNNKLLH_00388;product=Peroxiredoxin
M-thiocyanatum_contig_3_1	Prodigal:002006	CDS	135664	137337	.	+	0	ID=CJNNKLLH_00389;inference=ab initio prediction:Prodigal:002006;locus_tag=CJNNKLLH_00389;product=hypothetical protein
M-thiocyanatum_contig_3_1	Prodigal:002006	CDS	137669	137767	.	+	0	ID=CJNNKLLH_00390;inference=ab initio prediction:Prodigal:002006;locus_tag=CJNNKLLH_00390;product=hypothetical protein
M-thiocyanatum_contig_3_1	Prodigal:002006	CDS	138431	138697	.	+	0	ID=CJNNKLLH_00391;inference=ab initio prediction:Prodigal:002006,similar to AA sequence:ISfinder:ISMex11;locus_tag=CJNNKLLH_00391;product=IS3 family transposase ISMex11
M-thiocyanatum_contig_3_1	Prodigal:002006	CDS	138748	139248	.	+	0	ID=CJNNKLLH_00392;inference=ab initio prediction:Prodigal:002006,similar to AA sequence:ISfinder:ISMex11;locus_tag=CJNNKLLH_00392;product=IS3 family transposase ISMex11
M-thiocyanatum_contig_3_1	Prodigal:002006	CDS	139295	140743	.	+	0	ID=CJNNKLLH_00393;inference=ab initio prediction:Prodigal:002006,similar to AA sequence:ISfinder:ISMno15;locus_tag=CJNNKLLH_00393;product=IS1182 family transposase ISMno15
M-thiocyanatum_contig_3_1	Prodigal:002006	CDS	140888	141118	.	+	0	ID=CJNNKLLH_00394;inference=ab initio prediction:Prodigal:002006,similar to AA sequence:ISfinder:ISMex11;locus_tag=CJNNKLLH_00394;product=IS3 family transposase ISMex11
M-thiocyanatum_contig_3_1	Prodigal:002006	CDS	141186	141470	.	-	0	ID=CJNNKLLH_00395;inference=ab initio prediction:Prodigal:002006;locus_tag=CJNNKLLH_00395;product=hypothetical protein
M-thiocyanatum_contig_3_1	Prodigal:002006	CDS	141629	141967	.	-	0	ID=CJNNKLLH_00396;inference=ab initio prediction:Prodigal:002006;locus_tag=CJNNKLLH_00396;product=hypothetical protein
M-thiocyanatum_contig_3_1	Prodigal:002006	CDS	142025	142363	.	-	0	ID=CJNNKLLH_00397;inference=ab initio prediction:Prodigal:002006;locus_tag=CJNNKLLH_00397;product=hypothetical protein
M-thiocyanatum_contig_3_1	Prodigal:002006	CDS	142376	143608	.	-	0	ID=CJNNKLLH_00398;eC_number=1.8.5.-;Name=msrP_1;gene=msrP_1;inference=ab initio prediction:Prodigal:002006,protein motif:HAMAP:MF_01206;locus_tag=CJNNKLLH_00398;product=Protein-methionine-sulfoxide reductase catalytic subunit MsrP
M-thiocyanatum_contig_3_1	Prodigal:002006	CDS	143685	144098	.	-	0	ID=CJNNKLLH_00399;db_xref=COG:COG3039;inference=ab initio prediction:Prodigal:002006,similar to AA sequence:ISfinder:IS869;locus_tag=CJNNKLLH_00399;product=IS5 family transposase IS869
M-thiocyanatum_contig_3_1	Prodigal:002006	CDS	144074	144439	.	-	0	ID=CJNNKLLH_00400;inference=ab initio prediction:Prodigal:002006;locus_tag=CJNNKLLH_00400;product=hypothetical protein
M-thiocyanatum_contig_3_1	Prodigal:002006	CDS	144463	144984	.	-	0	ID=CJNNKLLH_00401;inference=ab initio prediction:Prodigal:002006;locus_tag=CJNNKLLH_00401;product=hypothetical protein
M-thiocyanatum_contig_3_1	Prodigal:002006	CDS	144974	145612	.	-	0	ID=CJNNKLLH_00402;inference=ab initio prediction:Prodigal:002006;locus_tag=CJNNKLLH_00402;product=hypothetical protein
M-thiocyanatum_contig_3_1	Prodigal:002006	CDS	145605	146228	.	-	0	ID=CJNNKLLH_00403;inference=ab initio prediction:Prodigal:002006;locus_tag=CJNNKLLH_00403;product=hypothetical protein
M-thiocyanatum_contig_3_1	Prodigal:002006	CDS	146225	147976	.	-	0	ID=CJNNKLLH_00404;eC_number=1.9.3.1;Name=cbaA;db_xref=COG:COG0843;gene=cbaA;inference=ab initio prediction:Prodigal:002006,similar to AA sequence:UniProtKB:Q5SJ79;locus_tag=CJNNKLLH_00404;product=Cytochrome c oxidase subunit 1
M-thiocyanatum_contig_3_1	Prodigal:002006	CDS	147973	148488	.	-	0	ID=CJNNKLLH_00405;eC_number=1.9.3.1;Name=cbaB;db_xref=COG:COG1622;gene=cbaB;inference=ab initio prediction:Prodigal:002006,similar to AA sequence:UniProtKB:Q5SJ80;locus_tag=CJNNKLLH_00405;product=Cytochrome c oxidase subunit 2
M-thiocyanatum_contig_3_1	Prodigal:002006	CDS	148498	148659	.	-	0	ID=CJNNKLLH_00406;inference=ab initio prediction:Prodigal:002006;locus_tag=CJNNKLLH_00406;product=hypothetical protein
M-thiocyanatum_contig_3_1	Prodigal:002006	CDS	148656	149615	.	-	0	ID=CJNNKLLH_00407;eC_number=1.8.2.2;Name=tsdA;gene=tsdA;inference=ab initio prediction:Prodigal:002006,similar to AA sequence:UniProtKB:D5WYQ5;locus_tag=CJNNKLLH_00407;product=Thiosulfate dehydrogenase
M-thiocyanatum_contig_3_1	Prodigal:002006	CDS	149612	150421	.	-	0	ID=CJNNKLLH_00408;inference=ab initio prediction:Prodigal:002006;locus_tag=CJNNKLLH_00408;product=hypothetical protein
M-thiocyanatum_contig_3_1	Prodigal:002006	CDS	150418	150708	.	-	0	ID=CJNNKLLH_00409;Name=gltC_1;gene=gltC_1;inference=ab initio prediction:Prodigal:002006,similar to AA sequence:UniProtKB:P20668;locus_tag=CJNNKLLH_00409;product=HTH-type transcriptional regulator GltC
M-thiocyanatum_contig_3_1	Prodigal:002006	CDS	150735	151709	.	-	0	ID=CJNNKLLH_00410;inference=ab initio prediction:Prodigal:002006;locus_tag=CJNNKLLH_00410;product=hypothetical protein
M-thiocyanatum_contig_3_1	Prodigal:002006	CDS	151720	152532	.	-	0	ID=CJNNKLLH_00411;inference=ab initio prediction:Prodigal:002006;locus_tag=CJNNKLLH_00411;product=hypothetical protein
M-thiocyanatum_contig_3_1	Prodigal:002006	CDS	152568	152708	.	-	0	ID=CJNNKLLH_00412;inference=ab initio prediction:Prodigal:002006;locus_tag=CJNNKLLH_00412;product=hypothetical protein
M-thiocyanatum_contig_3_1	Prodigal:002006	CDS	152788	153045	.	-	0	ID=CJNNKLLH_00413;inference=ab initio prediction:Prodigal:002006;locus_tag=CJNNKLLH_00413;product=hypothetical protein
M-thiocyanatum_contig_3_1	Prodigal:002006	CDS	153249	154409	.	+	0	ID=CJNNKLLH_00414;inference=ab initio prediction:Prodigal:002006;locus_tag=CJNNKLLH_00414;product=hypothetical protein
M-thiocyanatum_contig_3_1	Prodigal:002006	CDS	154428	154571	.	-	0	ID=CJNNKLLH_00415;inference=ab initio prediction:Prodigal:002006;locus_tag=CJNNKLLH_00415;product=hypothetical protein
M-thiocyanatum_contig_3_1	Prodigal:002006	CDS	154572	155228	.	-	0	ID=CJNNKLLH_00416;inference=ab initio prediction:Prodigal:002006;locus_tag=CJNNKLLH_00416;product=hypothetical protein
M-thiocyanatum_contig_3_1	Prodigal:002006	CDS	155274	155408	.	-	0	ID=CJNNKLLH_00417;inference=ab initio prediction:Prodigal:002006;locus_tag=CJNNKLLH_00417;product=hypothetical protein
M-thiocyanatum_contig_3_1	Prodigal:002006	CDS	155446	156459	.	-	0	ID=CJNNKLLH_00418;eC_number=7.1.1.7;Name=cydB_2;db_xref=COG:COG1294;gene=cydB_2;inference=ab initio prediction:Prodigal:002006,similar to AA sequence:UniProtKB:P0ABK2;locus_tag=CJNNKLLH_00418;product=Cytochrome bd-I ubiquinol oxidase subunit 2
M-thiocyanatum_contig_3_1	Prodigal:002006	CDS	156469	157887	.	-	0	ID=CJNNKLLH_00419;inference=ab initio prediction:Prodigal:002006;locus_tag=CJNNKLLH_00419;product=hypothetical protein
M-thiocyanatum_contig_3_1	Prodigal:002006	CDS	157955	159076	.	-	0	ID=CJNNKLLH_00420;inference=ab initio prediction:Prodigal:002006,similar to AA sequence:UniProtKB:P62723;locus_tag=CJNNKLLH_00420;note=UPF0324 inner membrane protein YeiH;product=hypothetical protein
M-thiocyanatum_contig_3_1	Prodigal:002006	CDS	159571	159774	.	-	0	ID=CJNNKLLH_00421;inference=ab initio prediction:Prodigal:002006;locus_tag=CJNNKLLH_00421;product=hypothetical protein
M-thiocyanatum_contig_3_1	Prodigal:002006	CDS	159786	160406	.	-	0	ID=CJNNKLLH_00422;eC_number=5.4.2.11;Name=gpmA_1;gene=gpmA_1;inference=ab initio prediction:Prodigal:002006,similar to AA sequence:UniProtKB:B4RIY7;locus_tag=CJNNKLLH_00422;product=2%2C3-bisphosphoglycerate-dependent phosphoglycerate mutase
M-thiocyanatum_contig_3_1	Prodigal:002006	CDS	160403	160795	.	-	0	ID=CJNNKLLH_00423;Name=crcB_1;gene=crcB_1;inference=ab initio prediction:Prodigal:002006,protein motif:HAMAP:MF_00454;locus_tag=CJNNKLLH_00423;product=Putative fluoride ion transporter CrcB
M-thiocyanatum_contig_3_1	Prodigal:002006	CDS	161053	161520	.	-	0	ID=CJNNKLLH_00424;inference=ab initio prediction:Prodigal:002006;locus_tag=CJNNKLLH_00424;product=hypothetical protein
M-thiocyanatum_contig_3_1	Prodigal:002006	CDS	161742	163310	.	+	0	ID=CJNNKLLH_00425;eC_number=1.1.3.-;Name=livQ_2;gene=livQ_2;inference=ab initio prediction:Prodigal:002006,similar to AA sequence:UniProtKB:Q2MF66;locus_tag=CJNNKLLH_00425;product=6'''-hydroxyparomomycin C oxidase
M-thiocyanatum_contig_3_1	Prodigal:002006	CDS	163442	164434	.	+	0	ID=CJNNKLLH_00426;inference=ab initio prediction:Prodigal:002006;locus_tag=CJNNKLLH_00426;product=hypothetical protein
M-thiocyanatum_contig_3_1	Prodigal:002006	CDS	164465	166228	.	+	0	ID=CJNNKLLH_00427;eC_number=3.2.1.28;db_xref=COG:COG3387;inference=ab initio prediction:Prodigal:002006,similar to AA sequence:UniProtKB:A0R0W9;locus_tag=CJNNKLLH_00427;product=Trehalase
M-thiocyanatum_contig_3_1	Prodigal:002006	CDS	166228	166947	.	+	0	ID=CJNNKLLH_00428;inference=ab initio prediction:Prodigal:002006;locus_tag=CJNNKLLH_00428;product=hypothetical protein
M-thiocyanatum_contig_3_1	Prodigal:002006	CDS	166944	167885	.	+	0	ID=CJNNKLLH_00429;Name=cyoA;db_xref=COG:COG1622;gene=cyoA;inference=ab initio prediction:Prodigal:002006,similar to AA sequence:UniProtKB:P0ABJ1;locus_tag=CJNNKLLH_00429;product=Cytochrome bo(3) ubiquinol oxidase subunit 2
M-thiocyanatum_contig_3_1	Prodigal:002006	CDS	167882	169984	.	+	0	ID=CJNNKLLH_00430;eC_number=7.1.1.3;Name=cyoB_1;db_xref=COG:COG0843;gene=cyoB_1;inference=ab initio prediction:Prodigal:002006,similar to AA sequence:UniProtKB:P0ABI8;locus_tag=CJNNKLLH_00430;product=Cytochrome bo(3) ubiquinol oxidase subunit 1
M-thiocyanatum_contig_3_1	Prodigal:002006	CDS	169981	170607	.	+	0	ID=CJNNKLLH_00431;Name=cyoC_1;db_xref=COG:COG1845;gene=cyoC_1;inference=ab initio prediction:Prodigal:002006,similar to AA sequence:UniProtKB:P0ABJ3;locus_tag=CJNNKLLH_00431;product=Cytochrome bo(3) ubiquinol oxidase subunit 3
M-thiocyanatum_contig_3_1	Prodigal:002006	CDS	170604	171059	.	+	0	ID=CJNNKLLH_00432;inference=ab initio prediction:Prodigal:002006;locus_tag=CJNNKLLH_00432;product=hypothetical protein
M-thiocyanatum_contig_3_1	Prodigal:002006	CDS	171121	171570	.	+	0	ID=CJNNKLLH_00433;inference=ab initio prediction:Prodigal:002006;locus_tag=CJNNKLLH_00433;product=hypothetical protein
M-thiocyanatum_contig_3_1	Prodigal:002006	CDS	171588	171767	.	+	0	ID=CJNNKLLH_00434;inference=ab initio prediction:Prodigal:002006;locus_tag=CJNNKLLH_00434;product=hypothetical protein
M-thiocyanatum_contig_3_1	Prodigal:002006	CDS	171801	172559	.	+	0	ID=CJNNKLLH_00435;eC_number=3.1.1.17;Name=gnl_2;gene=gnl_2;inference=ab initio prediction:Prodigal:002006,similar to AA sequence:UniProtKB:Q01578;locus_tag=CJNNKLLH_00435;product=Gluconolactonase
M-thiocyanatum_contig_3_1	Prodigal:002006	CDS	172819	173355	.	-	0	ID=CJNNKLLH_00436;inference=ab initio prediction:Prodigal:002006;locus_tag=CJNNKLLH_00436;product=hypothetical protein
M-thiocyanatum_contig_3_1	Prodigal:002006	CDS	173458	173724	.	-	0	ID=CJNNKLLH_00437;inference=ab initio prediction:Prodigal:002006;locus_tag=CJNNKLLH_00437;product=hypothetical protein
M-thiocyanatum_contig_3_1	Prodigal:002006	CDS	173782	174000	.	+	0	ID=CJNNKLLH_00438;inference=ab initio prediction:Prodigal:002006;locus_tag=CJNNKLLH_00438;product=hypothetical protein
M-thiocyanatum_contig_3_1	Prodigal:002006	CDS	174205	174489	.	-	0	ID=CJNNKLLH_00439;inference=ab initio prediction:Prodigal:002006;locus_tag=CJNNKLLH_00439;product=hypothetical protein
M-thiocyanatum_contig_3_1	Prodigal:002006	CDS	175017	175826	.	+	0	ID=CJNNKLLH_00440;db_xref=COG:COG3039;inference=ab initio prediction:Prodigal:002006,similar to AA sequence:ISfinder:ISMtsp14;locus_tag=CJNNKLLH_00440;product=IS5 family transposase ISMtsp14
M-thiocyanatum_contig_3_1	Prodigal:002006	CDS	175833	176471	.	-	0	ID=CJNNKLLH_00441;inference=ab initio prediction:Prodigal:002006,similar to AA sequence:ISfinder:ISMdi2;locus_tag=CJNNKLLH_00441;product=ISL3 family transposase ISMdi2
M-thiocyanatum_contig_4_1	Prodigal:002006	CDS	1034	1465	.	+	0	ID=CJNNKLLH_00442;inference=ab initio prediction:Prodigal:002006,similar to AA sequence:UniProtKB:Q9PFB2;locus_tag=CJNNKLLH_00442;note=UPF0394 membrane protein XF_0766;product=hypothetical protein
M-thiocyanatum_contig_4_1	Prodigal:002006	CDS	1462	1920	.	+	0	ID=CJNNKLLH_00443;inference=ab initio prediction:Prodigal:002006,similar to AA sequence:UniProtKB:Q9PFB3;locus_tag=CJNNKLLH_00443;note=UPF0394 membrane protein XF_0765;product=hypothetical protein
M-thiocyanatum_contig_4_1	Aragorn:001002	tRNA	2044	2120	.	+	.	ID=CJNNKLLH_00444;inference=COORDINATES:profile:Aragorn:001002;locus_tag=CJNNKLLH_00444;product=tRNA-Arg(tct)
M-thiocyanatum_contig_4_1	Prodigal:002006	CDS	2400	2753	.	-	0	ID=CJNNKLLH_00445;inference=ab initio prediction:Prodigal:002006;locus_tag=CJNNKLLH_00445;product=hypothetical protein
M-thiocyanatum_contig_4_1	Prodigal:002006	CDS	2846	4411	.	+	0	ID=CJNNKLLH_00446;inference=ab initio prediction:Prodigal:002006;locus_tag=CJNNKLLH_00446;product=hypothetical protein
M-thiocyanatum_contig_4_1	Prodigal:002006	CDS	4408	5307	.	+	0	ID=CJNNKLLH_00447;Name=noc;gene=noc;inference=ab initio prediction:Prodigal:002006,protein motif:HAMAP:MF_02015;locus_tag=CJNNKLLH_00447;product=Nucleoid occlusion protein
M-thiocyanatum_contig_4_1	Prodigal:002006	CDS	5304	6212	.	+	0	ID=CJNNKLLH_00448;inference=ab initio prediction:Prodigal:002006;locus_tag=CJNNKLLH_00448;product=hypothetical protein
M-thiocyanatum_contig_4_1	Prodigal:002006	CDS	6230	6745	.	-	0	ID=CJNNKLLH_00449;inference=ab initio prediction:Prodigal:002006;locus_tag=CJNNKLLH_00449;product=hypothetical protein
M-thiocyanatum_contig_4_1	Prodigal:002006	CDS	6756	7553	.	-	0	ID=CJNNKLLH_00450;inference=ab initio prediction:Prodigal:002006;locus_tag=CJNNKLLH_00450;product=hypothetical protein
M-thiocyanatum_contig_4_1	Prodigal:002006	CDS	7672	8970	.	-	0	ID=CJNNKLLH_00451;inference=ab initio prediction:Prodigal:002006;locus_tag=CJNNKLLH_00451;product=hypothetical protein
M-thiocyanatum_contig_4_1	Prodigal:002006	CDS	9197	10210	.	+	0	ID=CJNNKLLH_00452;Name=rhaR_1;gene=rhaR_1;inference=ab initio prediction:Prodigal:002006,protein motif:HAMAP:MF_01533;locus_tag=CJNNKLLH_00452;product=HTH-type transcriptional activator RhaR
M-thiocyanatum_contig_4_1	Prodigal:002006	CDS	10218	11219	.	+	0	ID=CJNNKLLH_00453;Name=rhaR_2;gene=rhaR_2;inference=ab initio prediction:Prodigal:002006,protein motif:HAMAP:MF_01533;locus_tag=CJNNKLLH_00453;product=HTH-type transcriptional activator RhaR
M-thiocyanatum_contig_4_1	Prodigal:002006	CDS	11221	11862	.	+	0	ID=CJNNKLLH_00454;inference=ab initio prediction:Prodigal:002006;locus_tag=CJNNKLLH_00454;product=hypothetical protein
M-thiocyanatum_contig_4_1	Prodigal:002006	CDS	12132	12350	.	-	0	ID=CJNNKLLH_00455;inference=ab initio prediction:Prodigal:002006;locus_tag=CJNNKLLH_00455;product=hypothetical protein
M-thiocyanatum_contig_4_1	Prodigal:002006	CDS	13203	13526	.	-	0	ID=CJNNKLLH_00456;inference=ab initio prediction:Prodigal:002006;locus_tag=CJNNKLLH_00456;product=hypothetical protein
M-thiocyanatum_contig_4_1	Prodigal:002006	CDS	13673	14251	.	-	0	ID=CJNNKLLH_00457;inference=ab initio prediction:Prodigal:002006;locus_tag=CJNNKLLH_00457;product=hypothetical protein
M-thiocyanatum_contig_4_1	Prodigal:002006	CDS	14607	15779	.	+	0	ID=CJNNKLLH_00458;inference=ab initio prediction:Prodigal:002006;locus_tag=CJNNKLLH_00458;product=hypothetical protein
M-thiocyanatum_contig_4_1	Prodigal:002006	CDS	15896	17431	.	+	0	ID=CJNNKLLH_00459;inference=ab initio prediction:Prodigal:002006;locus_tag=CJNNKLLH_00459;product=hypothetical protein
M-thiocyanatum_contig_4_1	Prodigal:002006	CDS	17645	18631	.	+	0	ID=CJNNKLLH_00460;inference=ab initio prediction:Prodigal:002006;locus_tag=CJNNKLLH_00460;product=hypothetical protein
M-thiocyanatum_contig_4_1	Prodigal:002006	CDS	18628	20166	.	+	0	ID=CJNNKLLH_00461;inference=ab initio prediction:Prodigal:002006;locus_tag=CJNNKLLH_00461;product=hypothetical protein
M-thiocyanatum_contig_4_1	Prodigal:002006	CDS	20378	20800	.	+	0	ID=CJNNKLLH_00462;inference=ab initio prediction:Prodigal:002006;locus_tag=CJNNKLLH_00462;product=hypothetical protein
M-thiocyanatum_contig_4_1	Prodigal:002006	CDS	21093	21317	.	-	0	ID=CJNNKLLH_00463;inference=ab initio prediction:Prodigal:002006;locus_tag=CJNNKLLH_00463;product=hypothetical protein
M-thiocyanatum_contig_4_1	Prodigal:002006	CDS	21463	22497	.	-	0	ID=CJNNKLLH_00464;inference=ab initio prediction:Prodigal:002006;locus_tag=CJNNKLLH_00464;product=hypothetical protein
M-thiocyanatum_contig_4_1	Prodigal:002006	CDS	22609	24177	.	-	0	ID=CJNNKLLH_00465;inference=ab initio prediction:Prodigal:002006;locus_tag=CJNNKLLH_00465;product=hypothetical protein
M-thiocyanatum_contig_4_1	Prodigal:002006	CDS	24537	28442	.	-	0	ID=CJNNKLLH_00466;eC_number=2.4.1.250;Name=mshA_3;gene=mshA_3;inference=ab initio prediction:Prodigal:002006,protein motif:HAMAP:MF_01695;locus_tag=CJNNKLLH_00466;product=D-inositol-3-phosphate glycosyltransferase
M-thiocyanatum_contig_4_1	Prodigal:002006	CDS	28969	29877	.	+	0	ID=CJNNKLLH_00467;inference=ab initio prediction:Prodigal:002006;locus_tag=CJNNKLLH_00467;product=hypothetical protein
M-thiocyanatum_contig_4_1	Prodigal:002006	CDS	30019	30819	.	-	0	ID=CJNNKLLH_00468;inference=ab initio prediction:Prodigal:002006;locus_tag=CJNNKLLH_00468;product=hypothetical protein
M-thiocyanatum_contig_4_1	Prodigal:002006	CDS	30874	31452	.	-	0	ID=CJNNKLLH_00469;Name=ecfG_1;gene=ecfG_1;inference=ab initio prediction:Prodigal:002006,similar to AA sequence:UniProtKB:B3Q6P8;locus_tag=CJNNKLLH_00469;product=ECF RNA polymerase sigma factor EcfG
M-thiocyanatum_contig_4_1	Prodigal:002006	CDS	31691	32995	.	-	0	ID=CJNNKLLH_00470;inference=ab initio prediction:Prodigal:002006;locus_tag=CJNNKLLH_00470;product=hypothetical protein
M-thiocyanatum_contig_4_1	Prodigal:002006	CDS	33278	33682	.	+	0	ID=CJNNKLLH_00471;inference=ab initio prediction:Prodigal:002006;locus_tag=CJNNKLLH_00471;product=hypothetical protein
M-thiocyanatum_contig_4_1	Prodigal:002006	CDS	33777	34865	.	+	0	ID=CJNNKLLH_00472;inference=ab initio prediction:Prodigal:002006;locus_tag=CJNNKLLH_00472;product=hypothetical protein
M-thiocyanatum_contig_4_1	Prodigal:002006	CDS	34957	35472	.	+	0	ID=CJNNKLLH_00473;inference=ab initio prediction:Prodigal:002006;locus_tag=CJNNKLLH_00473;product=hypothetical protein
M-thiocyanatum_contig_4_1	Prodigal:002006	CDS	35462	36097	.	+	0	ID=CJNNKLLH_00474;inference=ab initio prediction:Prodigal:002006;locus_tag=CJNNKLLH_00474;product=hypothetical protein
M-thiocyanatum_contig_4_1	Prodigal:002006	CDS	36220	36576	.	+	0	ID=CJNNKLLH_00475;inference=ab initio prediction:Prodigal:002006;locus_tag=CJNNKLLH_00475;product=hypothetical protein
M-thiocyanatum_contig_4_1	Prodigal:002006	CDS	36618	38759	.	+	0	ID=CJNNKLLH_00476;Name=fecA;db_xref=COG:COG4772;gene=fecA;inference=ab initio prediction:Prodigal:002006,similar to AA sequence:UniProtKB:P13036;locus_tag=CJNNKLLH_00476;product=Fe(3+) dicitrate transport protein FecA
M-thiocyanatum_contig_4_1	Prodigal:002006	CDS	38934	39176	.	+	0	ID=CJNNKLLH_00477;inference=ab initio prediction:Prodigal:002006;locus_tag=CJNNKLLH_00477;product=hypothetical protein
M-thiocyanatum_contig_4_1	Prodigal:002006	CDS	39177	39578	.	+	0	ID=CJNNKLLH_00478;eC_number=3.1.-.-;db_xref=COG:COG3742;inference=ab initio prediction:Prodigal:002006,similar to AA sequence:UniProtKB:P9WF57;locus_tag=CJNNKLLH_00478;product=Ribonuclease VapC42
M-thiocyanatum_contig_4_1	Prodigal:002006	CDS	39624	41096	.	-	0	ID=CJNNKLLH_00479;Name=oprB_1;db_xref=COG:COG3659;gene=oprB_1;inference=ab initio prediction:Prodigal:002006,similar to AA sequence:UniProtKB:Q51485;locus_tag=CJNNKLLH_00479;product=Porin B
M-thiocyanatum_contig_4_1	Prodigal:002006	CDS	41236	41907	.	-	0	ID=CJNNKLLH_00480;Name=gntR;gene=gntR;inference=ab initio prediction:Prodigal:002006,similar to AA sequence:UniProtKB:Q8GAL4;locus_tag=CJNNKLLH_00480;product=putative D-xylose utilization operon transcriptional repressor
M-thiocyanatum_contig_4_1	Prodigal:002006	CDS	42071	43093	.	+	0	ID=CJNNKLLH_00481;db_xref=COG:COG1638;inference=ab initio prediction:Prodigal:002006,similar to AA sequence:UniProtKB:Q21XD7;locus_tag=CJNNKLLH_00481;product=Solute-binding protein
M-thiocyanatum_contig_4_1	Prodigal:002006	CDS	43090	43815	.	+	0	ID=CJNNKLLH_00482;inference=ab initio prediction:Prodigal:002006;locus_tag=CJNNKLLH_00482;product=hypothetical protein
M-thiocyanatum_contig_4_1	Prodigal:002006	CDS	43812	45164	.	+	0	ID=CJNNKLLH_00483;Name=dctM;db_xref=COG:COG1593;gene=dctM;inference=ab initio prediction:Prodigal:002006,similar to AA sequence:UniProtKB:O07838;locus_tag=CJNNKLLH_00483;product=C4-dicarboxylate TRAP transporter large permease protein DctM
M-thiocyanatum_contig_4_1	Prodigal:002006	CDS	45421	45618	.	+	0	ID=CJNNKLLH_00484;inference=ab initio prediction:Prodigal:002006;locus_tag=CJNNKLLH_00484;product=hypothetical protein
M-thiocyanatum_contig_4_1	Prodigal:002006	CDS	46121	46351	.	+	0	ID=CJNNKLLH_00485;inference=ab initio prediction:Prodigal:002006;locus_tag=CJNNKLLH_00485;product=hypothetical protein
M-thiocyanatum_contig_4_1	Prodigal:002006	CDS	46413	47459	.	+	0	ID=CJNNKLLH_00486;eC_number=4.2.1.22;Name=cbs;db_xref=COG:COG0031;gene=cbs;inference=ab initio prediction:Prodigal:002006,similar to AA sequence:UniProtKB:P9WP51;locus_tag=CJNNKLLH_00486;product=Putative cystathionine beta-synthase
M-thiocyanatum_contig_4_1	Prodigal:002006	CDS	47569	47721	.	+	0	ID=CJNNKLLH_00487;inference=ab initio prediction:Prodigal:002006;locus_tag=CJNNKLLH_00487;product=hypothetical protein
M-thiocyanatum_contig_4_1	Prodigal:002006	CDS	47741	49207	.	-	0	ID=CJNNKLLH_00488;inference=ab initio prediction:Prodigal:002006;locus_tag=CJNNKLLH_00488;product=hypothetical protein
M-thiocyanatum_contig_4_1	Prodigal:002006	CDS	49489	54795	.	+	0	ID=CJNNKLLH_00489;Name=yfhM;db_xref=COG:COG2373;gene=yfhM;inference=ab initio prediction:Prodigal:002006,similar to AA sequence:UniProtKB:P76578;locus_tag=CJNNKLLH_00489;product=Alpha-2-macroglobulin
M-thiocyanatum_contig_4_1	Prodigal:002006	CDS	54800	56914	.	+	0	ID=CJNNKLLH_00490;Name=pbpC;db_xref=COG:COG4953;gene=pbpC;inference=ab initio prediction:Prodigal:002006,similar to AA sequence:UniProtKB:P76577;locus_tag=CJNNKLLH_00490;product=Penicillin-binding protein 1C
M-thiocyanatum_contig_4_1	Prodigal:002006	CDS	57053	57373	.	+	0	ID=CJNNKLLH_00491;Name=gdx;db_xref=COG:COG2076;gene=gdx;inference=ab initio prediction:Prodigal:002006,similar to AA sequence:UniProtKB:P69937;locus_tag=CJNNKLLH_00491;product=Guanidinium exporter
M-thiocyanatum_contig_4_1	Prodigal:002006	CDS	57378	58175	.	-	0	ID=CJNNKLLH_00492;inference=ab initio prediction:Prodigal:002006;locus_tag=CJNNKLLH_00492;product=hypothetical protein
M-thiocyanatum_contig_4_1	Prodigal:002006	CDS	58226	58837	.	-	0	ID=CJNNKLLH_00493;inference=ab initio prediction:Prodigal:002006;locus_tag=CJNNKLLH_00493;product=hypothetical protein
M-thiocyanatum_contig_4_1	Prodigal:002006	CDS	58834	61008	.	-	0	ID=CJNNKLLH_00494;inference=ab initio prediction:Prodigal:002006;locus_tag=CJNNKLLH_00494;product=hypothetical protein
M-thiocyanatum_contig_4_1	Prodigal:002006	CDS	61254	61865	.	+	0	ID=CJNNKLLH_00495;eC_number=5.4.2.11;Name=gpmA_2;gene=gpmA_2;inference=ab initio prediction:Prodigal:002006,protein motif:HAMAP:MF_01039;locus_tag=CJNNKLLH_00495;product=2%2C3-bisphosphoglycerate-dependent phosphoglycerate mutase
M-thiocyanatum_contig_4_1	Prodigal:002006	CDS	61856	62581	.	-	0	ID=CJNNKLLH_00496;inference=ab initio prediction:Prodigal:002006;locus_tag=CJNNKLLH_00496;product=hypothetical protein
M-thiocyanatum_contig_4_1	Prodigal:002006	CDS	62646	63659	.	-	0	ID=CJNNKLLH_00497;inference=ab initio prediction:Prodigal:002006;locus_tag=CJNNKLLH_00497;product=hypothetical protein
M-thiocyanatum_contig_4_1	Prodigal:002006	CDS	63650	64309	.	-	0	ID=CJNNKLLH_00498;inference=ab initio prediction:Prodigal:002006;locus_tag=CJNNKLLH_00498;product=hypothetical protein
M-thiocyanatum_contig_4_1	Prodigal:002006	CDS	64392	64853	.	-	0	ID=CJNNKLLH_00499;Name=ccmH;db_xref=COG:COG3088;gene=ccmH;inference=ab initio prediction:Prodigal:002006,similar to AA sequence:UniProtKB:Q9I3N0;locus_tag=CJNNKLLH_00499;product=Cytochrome c-type biogenesis protein CcmH
M-thiocyanatum_contig_4_1	Prodigal:002006	CDS	64850	66850	.	-	0	ID=CJNNKLLH_00500;Name=ccmF;db_xref=COG:COG1138;gene=ccmF;inference=ab initio prediction:Prodigal:002006,similar to AA sequence:UniProtKB:P33927;locus_tag=CJNNKLLH_00500;product=Cytochrome c-type biogenesis protein CcmF
M-thiocyanatum_contig_4_1	Prodigal:002006	CDS	66897	67406	.	-	0	ID=CJNNKLLH_00501;Name=ccmE;db_xref=COG:COG2332;gene=ccmE;inference=ab initio prediction:Prodigal:002006,similar to AA sequence:UniProtKB:Q9LA01;locus_tag=CJNNKLLH_00501;product=Cytochrome c-type biogenesis protein CcmE
M-thiocyanatum_contig_4_1	Prodigal:002006	CDS	67569	69119	.	-	0	ID=CJNNKLLH_00502;inference=ab initio prediction:Prodigal:002006;locus_tag=CJNNKLLH_00502;product=hypothetical protein
M-thiocyanatum_contig_4_1	Prodigal:002006	CDS	69268	70683	.	-	0	ID=CJNNKLLH_00503;eC_number=2.7.-.-;Name=sasA_2;gene=sasA_2;inference=ab initio prediction:Prodigal:002006,protein motif:HAMAP:MF_01837;locus_tag=CJNNKLLH_00503;product=Adaptive-response sensory-kinase SasA
M-thiocyanatum_contig_4_1	Prodigal:002006	CDS	70776	71012	.	+	0	ID=CJNNKLLH_00504;inference=ab initio prediction:Prodigal:002006;locus_tag=CJNNKLLH_00504;product=hypothetical protein
M-thiocyanatum_contig_4_1	Prodigal:002006	CDS	71012	71410	.	+	0	ID=CJNNKLLH_00505;eC_number=3.1.-.-;db_xref=COG:COG3742;inference=ab initio prediction:Prodigal:002006,similar to AA sequence:UniProtKB:P9WF57;locus_tag=CJNNKLLH_00505;product=Ribonuclease VapC42
M-thiocyanatum_contig_4_1	Prodigal:002006	CDS	71417	72094	.	-	0	ID=CJNNKLLH_00506;Name=phoP_1;gene=phoP_1;inference=ab initio prediction:Prodigal:002006,similar to AA sequence:UniProtKB:P23836;locus_tag=CJNNKLLH_00506;product=Transcriptional regulatory protein PhoP
M-thiocyanatum_contig_4_1	Prodigal:002006	CDS	72134	72607	.	-	0	ID=CJNNKLLH_00507;inference=ab initio prediction:Prodigal:002006;locus_tag=CJNNKLLH_00507;product=hypothetical protein
M-thiocyanatum_contig_4_1	Prodigal:002006	CDS	72691	72927	.	-	0	ID=CJNNKLLH_00508;inference=ab initio prediction:Prodigal:002006;locus_tag=CJNNKLLH_00508;product=hypothetical protein
M-thiocyanatum_contig_4_1	Prodigal:002006	CDS	72946	73299	.	-	0	ID=CJNNKLLH_00509;inference=ab initio prediction:Prodigal:002006;locus_tag=CJNNKLLH_00509;product=hypothetical protein
M-thiocyanatum_contig_4_1	Prodigal:002006	CDS	73397	73987	.	-	0	ID=CJNNKLLH_00510;inference=ab initio prediction:Prodigal:002006;locus_tag=CJNNKLLH_00510;product=hypothetical protein
M-thiocyanatum_contig_4_1	Prodigal:002006	CDS	73974	74603	.	-	0	ID=CJNNKLLH_00511;inference=ab initio prediction:Prodigal:002006;locus_tag=CJNNKLLH_00511;product=hypothetical protein
M-thiocyanatum_contig_4_1	Prodigal:002006	CDS	74650	75732	.	-	0	ID=CJNNKLLH_00512;inference=ab initio prediction:Prodigal:002006;locus_tag=CJNNKLLH_00512;product=hypothetical protein
M-thiocyanatum_contig_4_1	Prodigal:002006	CDS	75759	79661	.	-	0	ID=CJNNKLLH_00513;inference=ab initio prediction:Prodigal:002006;locus_tag=CJNNKLLH_00513;product=hypothetical protein
M-thiocyanatum_contig_4_1	Prodigal:002006	CDS	79688	80146	.	-	0	ID=CJNNKLLH_00514;inference=ab initio prediction:Prodigal:002006;locus_tag=CJNNKLLH_00514;product=hypothetical protein
M-thiocyanatum_contig_4_1	Prodigal:002006	CDS	80154	81047	.	-	0	ID=CJNNKLLH_00515;inference=ab initio prediction:Prodigal:002006;locus_tag=CJNNKLLH_00515;product=hypothetical protein
M-thiocyanatum_contig_4_1	Prodigal:002006	CDS	81058	81699	.	-	0	ID=CJNNKLLH_00516;inference=ab initio prediction:Prodigal:002006;locus_tag=CJNNKLLH_00516;product=hypothetical protein
M-thiocyanatum_contig_4_1	Prodigal:002006	CDS	81711	82337	.	-	0	ID=CJNNKLLH_00517;inference=ab initio prediction:Prodigal:002006;locus_tag=CJNNKLLH_00517;product=hypothetical protein
M-thiocyanatum_contig_4_1	Prodigal:002006	CDS	82324	82566	.	-	0	ID=CJNNKLLH_00518;inference=ab initio prediction:Prodigal:002006;locus_tag=CJNNKLLH_00518;product=hypothetical protein
M-thiocyanatum_contig_4_1	Prodigal:002006	CDS	82563	82889	.	-	0	ID=CJNNKLLH_00519;inference=ab initio prediction:Prodigal:002006;locus_tag=CJNNKLLH_00519;product=hypothetical protein
M-thiocyanatum_contig_4_1	Prodigal:002006	CDS	82892	83302	.	-	0	ID=CJNNKLLH_00520;inference=ab initio prediction:Prodigal:002006;locus_tag=CJNNKLLH_00520;product=hypothetical protein
M-thiocyanatum_contig_4_1	Prodigal:002006	CDS	83333	83752	.	-	0	ID=CJNNKLLH_00521;inference=ab initio prediction:Prodigal:002006;locus_tag=CJNNKLLH_00521;product=hypothetical protein
M-thiocyanatum_contig_4_1	Prodigal:002006	CDS	83749	84087	.	-	0	ID=CJNNKLLH_00522;inference=ab initio prediction:Prodigal:002006;locus_tag=CJNNKLLH_00522;product=hypothetical protein
M-thiocyanatum_contig_4_1	Prodigal:002006	CDS	84110	84685	.	-	0	ID=CJNNKLLH_00523;inference=ab initio prediction:Prodigal:002006;locus_tag=CJNNKLLH_00523;product=hypothetical protein
M-thiocyanatum_contig_4_1	Prodigal:002006	CDS	84719	85465	.	+	0	ID=CJNNKLLH_00524;inference=ab initio prediction:Prodigal:002006;locus_tag=CJNNKLLH_00524;product=hypothetical protein
M-thiocyanatum_contig_4_1	Prodigal:002006	CDS	85613	86458	.	+	0	ID=CJNNKLLH_00525;inference=ab initio prediction:Prodigal:002006;locus_tag=CJNNKLLH_00525;product=hypothetical protein
M-thiocyanatum_contig_4_1	Prodigal:002006	CDS	86526	86771	.	-	0	ID=CJNNKLLH_00526;inference=ab initio prediction:Prodigal:002006;locus_tag=CJNNKLLH_00526;product=hypothetical protein
M-thiocyanatum_contig_4_1	Prodigal:002006	CDS	86783	87880	.	-	0	ID=CJNNKLLH_00527;inference=ab initio prediction:Prodigal:002006;locus_tag=CJNNKLLH_00527;product=hypothetical protein
M-thiocyanatum_contig_4_1	Prodigal:002006	CDS	88071	89336	.	-	0	ID=CJNNKLLH_00528;inference=ab initio prediction:Prodigal:002006;locus_tag=CJNNKLLH_00528;product=hypothetical protein
M-thiocyanatum_contig_4_1	Prodigal:002006	CDS	89370	89837	.	-	0	ID=CJNNKLLH_00529;inference=ab initio prediction:Prodigal:002006;locus_tag=CJNNKLLH_00529;product=hypothetical protein
M-thiocyanatum_contig_4_1	Prodigal:002006	CDS	89909	91069	.	-	0	ID=CJNNKLLH_00530;inference=ab initio prediction:Prodigal:002006;locus_tag=CJNNKLLH_00530;product=hypothetical protein
M-thiocyanatum_contig_4_1	Prodigal:002006	CDS	91120	92385	.	-	0	ID=CJNNKLLH_00531;inference=ab initio prediction:Prodigal:002006;locus_tag=CJNNKLLH_00531;product=hypothetical protein
M-thiocyanatum_contig_4_1	Prodigal:002006	CDS	92348	92776	.	-	0	ID=CJNNKLLH_00532;inference=ab initio prediction:Prodigal:002006;locus_tag=CJNNKLLH_00532;product=hypothetical protein
M-thiocyanatum_contig_4_1	Prodigal:002006	CDS	93192	93968	.	-	0	ID=CJNNKLLH_00533;eC_number=2.1.1.131;Name=cobJ;gene=cobJ;inference=ab initio prediction:Prodigal:002006,similar to AA sequence:UniProtKB:P21640;locus_tag=CJNNKLLH_00533;product=Precorrin-3B C(17)-methyltransferase
M-thiocyanatum_contig_4_1	Prodigal:002006	CDS	93965	94762	.	-	0	ID=CJNNKLLH_00534;eC_number=2.1.1.130;Name=cobI;gene=cobI;inference=ab initio prediction:Prodigal:002006,similar to AA sequence:UniProtKB:P21639;locus_tag=CJNNKLLH_00534;product=Precorrin-2 C(20)-methyltransferase
M-thiocyanatum_contig_4_1	Prodigal:002006	CDS	94762	95394	.	-	0	ID=CJNNKLLH_00535;eC_number=5.4.99.61;Name=cobH;gene=cobH;inference=ab initio prediction:Prodigal:002006,similar to AA sequence:UniProtKB:P21638;locus_tag=CJNNKLLH_00535;product=Precorrin-8X methylmutase
M-thiocyanatum_contig_4_1	Prodigal:002006	CDS	95391	96680	.	-	0	ID=CJNNKLLH_00536;eC_number=1.8.7.1;Name=sir_1;db_xref=COG:COG0155;gene=sir_1;inference=ab initio prediction:Prodigal:002006,similar to AA sequence:UniProtKB:P9WJ03;locus_tag=CJNNKLLH_00536;product=Sulfite reductase [ferredoxin]
M-thiocyanatum_contig_4_1	Prodigal:002006	CDS	96677	100111	.	-	0	ID=CJNNKLLH_00537;inference=ab initio prediction:Prodigal:002006;locus_tag=CJNNKLLH_00537;product=hypothetical protein
M-thiocyanatum_contig_4_1	Prodigal:002006	CDS	100125	101024	.	-	0	ID=CJNNKLLH_00538;inference=ab initio prediction:Prodigal:002006;locus_tag=CJNNKLLH_00538;product=hypothetical protein
M-thiocyanatum_contig_4_1	Prodigal:002006	CDS	101021	102055	.	-	0	ID=CJNNKLLH_00539;eC_number=3.6.-.-;Name=yjiA_1;db_xref=COG:COG0523;gene=yjiA_1;inference=ab initio prediction:Prodigal:002006,similar to AA sequence:UniProtKB:P24203;locus_tag=CJNNKLLH_00539;product=P-loop guanosine triphosphatase YjiA
M-thiocyanatum_contig_4_1	Prodigal:002006	CDS	102060	102449	.	-	0	ID=CJNNKLLH_00540;inference=ab initio prediction:Prodigal:002006;locus_tag=CJNNKLLH_00540;product=hypothetical protein
M-thiocyanatum_contig_4_1	Prodigal:002006	CDS	102442	103218	.	-	0	ID=CJNNKLLH_00541;inference=ab initio prediction:Prodigal:002006;locus_tag=CJNNKLLH_00541;product=hypothetical protein
M-thiocyanatum_contig_4_1	Prodigal:002006	CDS	103249	103428	.	-	0	ID=CJNNKLLH_00542;inference=ab initio prediction:Prodigal:002006;locus_tag=CJNNKLLH_00542;product=hypothetical protein
M-thiocyanatum_contig_4_1	Prodigal:002006	CDS	103736	104272	.	+	0	ID=CJNNKLLH_00543;eC_number=2.7.1.156;Name=cobP;gene=cobP;inference=ab initio prediction:Prodigal:002006,similar to AA sequence:UniProtKB:P29931;locus_tag=CJNNKLLH_00543;product=Bifunctional adenosylcobalamin biosynthesis protein CobP
M-thiocyanatum_contig_4_1	Prodigal:002006	CDS	104269	104868	.	+	0	ID=CJNNKLLH_00544;eC_number=2.5.1.17;Name=cobO;gene=cobO;inference=ab initio prediction:Prodigal:002006,similar to AA sequence:UniProtKB:P29930;locus_tag=CJNNKLLH_00544;product=Corrinoid adenosyltransferase
M-thiocyanatum_contig_4_1	Prodigal:002006	CDS	105119	105784	.	+	0	ID=CJNNKLLH_00545;eC_number=1.14.13.163;Name=nicB_1;gene=nicB_1;inference=ab initio prediction:Prodigal:002006,similar to AA sequence:UniProtKB:B1N1A2;locus_tag=CJNNKLLH_00545;product=6-hydroxy-3-succinoylpyridine 3-monooxygenase HspA
M-thiocyanatum_contig_4_1	Prodigal:002006	CDS	105941	106480	.	-	0	ID=CJNNKLLH_00546;eC_number=4.2.1.147;Name=fae_1;db_xref=COG:COG1795;gene=fae_1;inference=ab initio prediction:Prodigal:002006,similar to AA sequence:UniProtKB:Q9FA38;locus_tag=CJNNKLLH_00546;product=5%2C6%2C7%2C8-tetrahydromethanopterin hydro-lyase
M-thiocyanatum_contig_4_1	Prodigal:002006	CDS	106674	106931	.	+	0	ID=CJNNKLLH_00547;inference=ab initio prediction:Prodigal:002006;locus_tag=CJNNKLLH_00547;product=hypothetical protein
M-thiocyanatum_contig_4_1	Prodigal:002006	CDS	106944	107453	.	-	0	ID=CJNNKLLH_00548;inference=ab initio prediction:Prodigal:002006;locus_tag=CJNNKLLH_00548;product=hypothetical protein
M-thiocyanatum_contig_4_1	Prodigal:002006	CDS	107626	108498	.	+	0	ID=CJNNKLLH_00549;eC_number=3.3.2.10;inference=ab initio prediction:Prodigal:002006,similar to AA sequence:UniProtKB:O52866;locus_tag=CJNNKLLH_00549;product=Soluble epoxide hydrolase
M-thiocyanatum_contig_4_1	Prodigal:002006	CDS	108520	109350	.	-	0	ID=CJNNKLLH_00550;inference=ab initio prediction:Prodigal:002006;locus_tag=CJNNKLLH_00550;product=hypothetical protein
M-thiocyanatum_contig_4_1	Prodigal:002006	CDS	109547	112459	.	-	0	ID=CJNNKLLH_00551;eC_number=2.7.13.3;Name=rcsC_3;gene=rcsC_3;inference=ab initio prediction:Prodigal:002006,protein motif:HAMAP:MF_00979;locus_tag=CJNNKLLH_00551;product=Sensor histidine kinase RcsC
M-thiocyanatum_contig_4_1	Prodigal:002006	CDS	112565	113470	.	-	0	ID=CJNNKLLH_00552;inference=ab initio prediction:Prodigal:002006;locus_tag=CJNNKLLH_00552;product=hypothetical protein
M-thiocyanatum_contig_4_1	Prodigal:002006	CDS	113632	114210	.	+	0	ID=CJNNKLLH_00553;inference=ab initio prediction:Prodigal:002006;locus_tag=CJNNKLLH_00553;product=hypothetical protein
M-thiocyanatum_contig_4_1	Prodigal:002006	CDS	114397	115176	.	+	0	ID=CJNNKLLH_00554;eC_number=3.1.1.88;Name=pytH;gene=pytH;inference=ab initio prediction:Prodigal:002006,similar to AA sequence:UniProtKB:C0LA90;locus_tag=CJNNKLLH_00554;product=Pyrethroid hydrolase
M-thiocyanatum_contig_4_1	Prodigal:002006	CDS	115250	117340	.	-	0	ID=CJNNKLLH_00555;inference=ab initio prediction:Prodigal:002006;locus_tag=CJNNKLLH_00555;product=hypothetical protein
M-thiocyanatum_contig_4_1	Prodigal:002006	CDS	117426	120257	.	-	0	ID=CJNNKLLH_00556;inference=ab initio prediction:Prodigal:002006;locus_tag=CJNNKLLH_00556;product=hypothetical protein
M-thiocyanatum_contig_4_1	Prodigal:002006	CDS	120271	121185	.	-	0	ID=CJNNKLLH_00557;inference=ab initio prediction:Prodigal:002006;locus_tag=CJNNKLLH_00557;product=hypothetical protein
M-thiocyanatum_contig_4_1	Prodigal:002006	CDS	121197	122207	.	-	0	ID=CJNNKLLH_00558;inference=ab initio prediction:Prodigal:002006;locus_tag=CJNNKLLH_00558;product=hypothetical protein
M-thiocyanatum_contig_4_1	Prodigal:002006	CDS	122410	122826	.	+	0	ID=CJNNKLLH_00559;inference=ab initio prediction:Prodigal:002006;locus_tag=CJNNKLLH_00559;product=hypothetical protein
M-thiocyanatum_contig_4_1	Prodigal:002006	CDS	122943	123536	.	+	0	ID=CJNNKLLH_00560;inference=ab initio prediction:Prodigal:002006;locus_tag=CJNNKLLH_00560;product=hypothetical protein
M-thiocyanatum_contig_4_1	Prodigal:002006	CDS	123533	124216	.	+	0	ID=CJNNKLLH_00561;eC_number=3.6.1.-;Name=nudL;gene=nudL;inference=ab initio prediction:Prodigal:002006,protein motif:HAMAP:MF_01592;locus_tag=CJNNKLLH_00561;product=putative Nudix hydrolase NudL
M-thiocyanatum_contig_4_1	Prodigal:002006	CDS	124275	124532	.	+	0	ID=CJNNKLLH_00562;inference=ab initio prediction:Prodigal:002006;locus_tag=CJNNKLLH_00562;product=hypothetical protein
M-thiocyanatum_contig_4_1	Prodigal:002006	CDS	124529	125794	.	+	0	ID=CJNNKLLH_00563;eC_number=2.7.7.72;Name=cca;gene=cca;inference=ab initio prediction:Prodigal:002006,protein motif:HAMAP:MF_01263;locus_tag=CJNNKLLH_00563;product=CCA-adding enzyme
M-thiocyanatum_contig_4_1	Prodigal:002006	CDS	126134	126664	.	-	0	ID=CJNNKLLH_00564;inference=ab initio prediction:Prodigal:002006;locus_tag=CJNNKLLH_00564;product=hypothetical protein
M-thiocyanatum_contig_4_1	Prodigal:002006	CDS	126762	127163	.	-	0	ID=CJNNKLLH_00565;Name=atpC;db_xref=COG:COG0355;gene=atpC;inference=ab initio prediction:Prodigal:002006,similar to AA sequence:UniProtKB:A1B8P1;locus_tag=CJNNKLLH_00565;product=ATP synthase epsilon chain
M-thiocyanatum_contig_4_1	Prodigal:002006	CDS	127189	127440	.	-	0	ID=CJNNKLLH_00566;inference=ab initio prediction:Prodigal:002006;locus_tag=CJNNKLLH_00566;product=hypothetical protein
M-thiocyanatum_contig_4_1	Prodigal:002006	CDS	127462	128916	.	-	0	ID=CJNNKLLH_00567;eC_number=7.1.2.2;Name=atpD;db_xref=COG:COG0055;gene=atpD;inference=ab initio prediction:Prodigal:002006,similar to AA sequence:UniProtKB:A1B8P0;locus_tag=CJNNKLLH_00567;product=ATP synthase subunit beta
M-thiocyanatum_contig_4_1	Prodigal:002006	CDS	128942	129829	.	-	0	ID=CJNNKLLH_00568;Name=atpG;db_xref=COG:COG0224;gene=atpG;inference=ab initio prediction:Prodigal:002006,similar to AA sequence:UniProtKB:P72246;locus_tag=CJNNKLLH_00568;product=ATP synthase gamma chain
M-thiocyanatum_contig_4_1	Prodigal:002006	CDS	129921	131450	.	-	0	ID=CJNNKLLH_00569;eC_number=7.1.2.2;Name=atpA;db_xref=COG:COG0056;gene=atpA;inference=ab initio prediction:Prodigal:002006,similar to AA sequence:UniProtKB:P05036;locus_tag=CJNNKLLH_00569;product=ATP synthase subunit alpha
M-thiocyanatum_contig_4_1	Prodigal:002006	CDS	131522	132091	.	-	0	ID=CJNNKLLH_00570;Name=atpH;db_xref=COG:COG0712;gene=atpH;inference=ab initio prediction:Prodigal:002006,similar to AA sequence:UniProtKB:P72244;locus_tag=CJNNKLLH_00570;product=ATP synthase subunit delta
M-thiocyanatum_contig_4_1	Prodigal:002006	CDS	132418	132828	.	+	0	ID=CJNNKLLH_00571;inference=ab initio prediction:Prodigal:002006;locus_tag=CJNNKLLH_00571;product=hypothetical protein
M-thiocyanatum_contig_4_1	Prodigal:002006	CDS	133073	134143	.	-	0	ID=CJNNKLLH_00572;eC_number=4.99.1.1;Name=hemH;db_xref=COG:COG0276;gene=hemH;inference=ab initio prediction:Prodigal:002006,similar to AA sequence:UniProtKB:P23871;locus_tag=CJNNKLLH_00572;product=Ferrochelatase
M-thiocyanatum_contig_4_1	Prodigal:002006	CDS	134348	135334	.	+	0	ID=CJNNKLLH_00573;eC_number=2.1.1.222;Name=COQ3_1;gene=COQ3_1;inference=ab initio prediction:Prodigal:002006,protein motif:HAMAP:MF_00472;locus_tag=CJNNKLLH_00573;product=Ubiquinone biosynthesis O-methyltransferase%2C mitochondrial
M-thiocyanatum_contig_4_1	Prodigal:002006	CDS	135342	136895	.	+	0	ID=CJNNKLLH_00574;Name=yfkN;db_xref=COG:COG0737;gene=yfkN;inference=ab initio prediction:Prodigal:002006,similar to AA sequence:UniProtKB:O34313;locus_tag=CJNNKLLH_00574;product=Trifunctional nucleotide phosphoesterase protein YfkN
M-thiocyanatum_contig_4_1	Prodigal:002006	CDS	136909	137613	.	+	0	ID=CJNNKLLH_00575;eC_number=3.2.2.27;Name=ung;db_xref=COG:COG0692;gene=ung;inference=ab initio prediction:Prodigal:002006,similar to AA sequence:UniProtKB:P39615;locus_tag=CJNNKLLH_00575;product=Uracil-DNA glycosylase
M-thiocyanatum_contig_4_1	Prodigal:002006	CDS	137770	137904	.	-	0	ID=CJNNKLLH_00576;inference=ab initio prediction:Prodigal:002006;locus_tag=CJNNKLLH_00576;product=hypothetical protein
M-thiocyanatum_contig_4_1	Prodigal:002006	CDS	138257	138631	.	-	0	ID=CJNNKLLH_00577;Name=cckA_1;gene=cckA_1;inference=ab initio prediction:Prodigal:002006,similar to AA sequence:UniProtKB:P0DOA0;locus_tag=CJNNKLLH_00577;product=Sensor kinase CckA
M-thiocyanatum_contig_4_1	Prodigal:002006	CDS	138918	139127	.	-	0	ID=CJNNKLLH_00578;inference=ab initio prediction:Prodigal:002006;locus_tag=CJNNKLLH_00578;product=hypothetical protein
M-thiocyanatum_contig_4_1	Prodigal:002006	CDS	139256	140158	.	-	0	ID=CJNNKLLH_00579;eC_number=5.2.1.8;Name=prsA_1;gene=prsA_1;inference=ab initio prediction:Prodigal:002006,protein motif:HAMAP:MF_01145;locus_tag=CJNNKLLH_00579;product=Foldase protein PrsA
M-thiocyanatum_contig_4_1	Prodigal:002006	CDS	140454	143366	.	+	0	ID=CJNNKLLH_00580;Name=secA_1;db_xref=COG:COG0653;gene=secA_1;inference=ab initio prediction:Prodigal:002006,similar to AA sequence:UniProtKB:P52966;locus_tag=CJNNKLLH_00580;product=Protein translocase subunit SecA
M-thiocyanatum_contig_4_1	Prodigal:002006	CDS	143377	143787	.	+	0	ID=CJNNKLLH_00581;inference=ab initio prediction:Prodigal:002006;locus_tag=CJNNKLLH_00581;product=hypothetical protein
M-thiocyanatum_contig_4_1	Prodigal:002006	CDS	143792	144919	.	-	0	ID=CJNNKLLH_00582;eC_number=3.5.2.6;Name=ampC;gene=ampC;inference=ab initio prediction:Prodigal:002006,similar to AA sequence:UniProtKB:P85302;locus_tag=CJNNKLLH_00582;product=Beta-lactamase
M-thiocyanatum_contig_4_1	Prodigal:002006	CDS	145005	145832	.	+	0	ID=CJNNKLLH_00583;inference=ab initio prediction:Prodigal:002006;locus_tag=CJNNKLLH_00583;product=hypothetical protein
M-thiocyanatum_contig_4_1	Prodigal:002006	CDS	145896	146342	.	+	0	ID=CJNNKLLH_00584;inference=ab initio prediction:Prodigal:002006;locus_tag=CJNNKLLH_00584;product=hypothetical protein
M-thiocyanatum_contig_4_1	Prodigal:002006	CDS	146347	147624	.	-	0	ID=CJNNKLLH_00585;inference=ab initio prediction:Prodigal:002006;locus_tag=CJNNKLLH_00585;product=hypothetical protein
M-thiocyanatum_contig_4_1	Prodigal:002006	CDS	147718	148485	.	-	0	ID=CJNNKLLH_00586;inference=ab initio prediction:Prodigal:002006;locus_tag=CJNNKLLH_00586;product=hypothetical protein
M-thiocyanatum_contig_4_1	Prodigal:002006	CDS	148424	149134	.	-	0	ID=CJNNKLLH_00587;eC_number=2.7.7.7;Name=dnaQ;db_xref=COG:COG0847;gene=dnaQ;inference=ab initio prediction:Prodigal:002006,similar to AA sequence:UniProtKB:P03007;locus_tag=CJNNKLLH_00587;product=DNA polymerase III subunit epsilon
M-thiocyanatum_contig_4_1	Prodigal:002006	CDS	149461	149688	.	-	0	ID=CJNNKLLH_00588;inference=ab initio prediction:Prodigal:002006;locus_tag=CJNNKLLH_00588;product=hypothetical protein
M-thiocyanatum_contig_4_1	Prodigal:002006	CDS	149839	149958	.	+	0	ID=CJNNKLLH_00589;inference=ab initio prediction:Prodigal:002006;locus_tag=CJNNKLLH_00589;product=hypothetical protein
M-thiocyanatum_contig_4_1	Prodigal:002006	CDS	150061	150690	.	-	0	ID=CJNNKLLH_00590;eC_number=2.7.1.24;Name=coaE;db_xref=COG:COG0237;gene=coaE;inference=ab initio prediction:Prodigal:002006,similar to AA sequence:UniProtKB:O67792;locus_tag=CJNNKLLH_00590;product=Dephospho-CoA kinase
M-thiocyanatum_contig_4_1	Prodigal:002006	CDS	150687	151523	.	-	0	ID=CJNNKLLH_00591;eC_number=1.1.1.25;Name=aroE;db_xref=COG:COG0169;gene=aroE;inference=ab initio prediction:Prodigal:002006,similar to AA sequence:UniProtKB:O67049;locus_tag=CJNNKLLH_00591;product=Shikimate dehydrogenase (NADP(+))
M-thiocyanatum_contig_4_1	Prodigal:002006	CDS	151552	152547	.	-	0	ID=CJNNKLLH_00592;Name=czcD_1;db_xref=COG:COG1230;gene=czcD_1;inference=ab initio prediction:Prodigal:002006,similar to AA sequence:UniProtKB:O07084;locus_tag=CJNNKLLH_00592;product=Cadmium%2C cobalt and zinc/H(+)-K(+) antiporter
M-thiocyanatum_contig_4_1	Prodigal:002006	CDS	152561	153175	.	-	0	ID=CJNNKLLH_00593;eC_number=3.6.1.-;Name=yceF;db_xref=COG:COG0424;gene=yceF;inference=ab initio prediction:Prodigal:002006,similar to AA sequence:UniProtKB:P58627;locus_tag=CJNNKLLH_00593;product=7-methyl-GTP pyrophosphatase
M-thiocyanatum_contig_4_1	Prodigal:002006	CDS	153192	154316	.	-	0	ID=CJNNKLLH_00594;inference=ab initio prediction:Prodigal:002006;locus_tag=CJNNKLLH_00594;product=hypothetical protein
M-thiocyanatum_contig_4_1	Prodigal:002006	CDS	154328	155158	.	-	0	ID=CJNNKLLH_00595;eC_number=2.7.11.32;Name=yqfL;db_xref=COG:COG1806;gene=yqfL;inference=ab initio prediction:Prodigal:002006,similar to AA sequence:UniProtKB:P54470;locus_tag=CJNNKLLH_00595;product=Putative pyruvate%2C phosphate dikinase regulatory protein
M-thiocyanatum_contig_4_1	Prodigal:002006	CDS	155947	157011	.	+	0	ID=CJNNKLLH_00596;eC_number=4.1.1.37;Name=hemE;db_xref=COG:COG0407;gene=hemE;inference=ab initio prediction:Prodigal:002006,similar to AA sequence:UniProtKB:P32920;locus_tag=CJNNKLLH_00596;product=Uroporphyrinogen decarboxylase
M-thiocyanatum_contig_4_1	Prodigal:002006	CDS	157008	157457	.	+	0	ID=CJNNKLLH_00597;inference=ab initio prediction:Prodigal:002006;locus_tag=CJNNKLLH_00597;product=hypothetical protein
M-thiocyanatum_contig_4_1	Prodigal:002006	CDS	157450	157890	.	+	0	ID=CJNNKLLH_00598;inference=ab initio prediction:Prodigal:002006;locus_tag=CJNNKLLH_00598;product=hypothetical protein
M-thiocyanatum_contig_4_1	Prodigal:002006	CDS	157977	158318	.	+	0	ID=CJNNKLLH_00599;inference=ab initio prediction:Prodigal:002006;locus_tag=CJNNKLLH_00599;product=hypothetical protein
M-thiocyanatum_contig_4_1	Prodigal:002006	CDS	158467	159444	.	-	0	ID=CJNNKLLH_00600;eC_number=2.4.2.17;Name=hisG;gene=hisG;inference=ab initio prediction:Prodigal:002006,similar to AA sequence:UniProtKB:Q5HSJ4;locus_tag=CJNNKLLH_00600;product=ATP phosphoribosyltransferase
M-thiocyanatum_contig_4_1	Prodigal:002006	CDS	159441	160604	.	-	0	ID=CJNNKLLH_00601;Name=hisZ;gene=hisZ;inference=ab initio prediction:Prodigal:002006,protein motif:HAMAP:MF_00125;locus_tag=CJNNKLLH_00601;product=ATP phosphoribosyltransferase regulatory subunit
M-thiocyanatum_contig_4_1	Prodigal:002006	CDS	160720	161607	.	-	0	ID=CJNNKLLH_00602;eC_number=3.1.3.21;db_xref=COG:COG0647;inference=ab initio prediction:Prodigal:002006,similar to AA sequence:UniProtKB:O33194;locus_tag=CJNNKLLH_00602;product=D%2CL-glycerol 3-phosphate phosphatase
M-thiocyanatum_contig_4_1	Prodigal:002006	CDS	161960	162592	.	-	0	ID=CJNNKLLH_00603;inference=ab initio prediction:Prodigal:002006;locus_tag=CJNNKLLH_00603;product=hypothetical protein
M-thiocyanatum_contig_4_1	Prodigal:002006	CDS	162783	166199	.	+	0	ID=CJNNKLLH_00604;eC_number=6.2.1.20;Name=aas;gene=aas;inference=ab initio prediction:Prodigal:002006,protein motif:HAMAP:MF_01162;locus_tag=CJNNKLLH_00604;product=Bifunctional protein Aas
M-thiocyanatum_contig_4_1	Prodigal:002006	CDS	166454	166723	.	+	0	ID=CJNNKLLH_00605;inference=ab initio prediction:Prodigal:002006;locus_tag=CJNNKLLH_00605;product=hypothetical protein
M-thiocyanatum_contig_4_1	Prodigal:002006	CDS	166707	167030	.	+	0	ID=CJNNKLLH_00606;inference=ab initio prediction:Prodigal:002006;locus_tag=CJNNKLLH_00606;product=hypothetical protein
M-thiocyanatum_contig_4_1	Prodigal:002006	CDS	167138	167518	.	-	0	ID=CJNNKLLH_00607;eC_number=3.1.-.-;db_xref=COG:COG3742;inference=ab initio prediction:Prodigal:002006,similar to AA sequence:UniProtKB:P9WF77;locus_tag=CJNNKLLH_00607;product=Ribonuclease VapC30
M-thiocyanatum_contig_4_1	Prodigal:002006	CDS	167515	167769	.	-	0	ID=CJNNKLLH_00608;inference=ab initio prediction:Prodigal:002006;locus_tag=CJNNKLLH_00608;product=hypothetical protein
M-thiocyanatum_contig_4_1	Prodigal:002006	CDS	167962	168648	.	+	0	ID=CJNNKLLH_00609;inference=ab initio prediction:Prodigal:002006;locus_tag=CJNNKLLH_00609;product=hypothetical protein
M-thiocyanatum_contig_4_1	Prodigal:002006	CDS	168771	169763	.	-	0	ID=CJNNKLLH_00610;inference=ab initio prediction:Prodigal:002006;locus_tag=CJNNKLLH_00610;product=hypothetical protein
M-thiocyanatum_contig_4_1	Prodigal:002006	CDS	169822	170844	.	-	0	ID=CJNNKLLH_00611;Name=caiE;gene=caiE;inference=ab initio prediction:Prodigal:002006,protein motif:HAMAP:MF_01525;locus_tag=CJNNKLLH_00611;product=Carnitine operon protein CaiE
M-thiocyanatum_contig_4_1	Prodigal:002006	CDS	171005	171457	.	+	0	ID=CJNNKLLH_00612;eC_number=2.8.1.12;Name=moaE;db_xref=COG:COG0314;gene=moaE;inference=ab initio prediction:Prodigal:002006,similar to AA sequence:UniProtKB:P30749;locus_tag=CJNNKLLH_00612;product=Molybdopterin synthase catalytic subunit
M-thiocyanatum_contig_4_1	Prodigal:002006	CDS	171512	172699	.	+	0	ID=CJNNKLLH_00613;inference=ab initio prediction:Prodigal:002006;locus_tag=CJNNKLLH_00613;product=hypothetical protein
M-thiocyanatum_contig_4_1	Prodigal:002006	CDS	172724	174376	.	-	0	ID=CJNNKLLH_00614;eC_number=1.1.5.4;Name=mqo;db_xref=COG:COG0579;gene=mqo;inference=ab initio prediction:Prodigal:002006,similar to AA sequence:UniProtKB:P33940;locus_tag=CJNNKLLH_00614;product=Malate:quinone oxidoreductase
M-thiocyanatum_contig_4_1	Prodigal:002006	CDS	174692	175858	.	-	0	ID=CJNNKLLH_00615;inference=ab initio prediction:Prodigal:002006;locus_tag=CJNNKLLH_00615;product=hypothetical protein
M-thiocyanatum_contig_4_1	Prodigal:002006	CDS	175855	178164	.	-	0	ID=CJNNKLLH_00616;inference=ab initio prediction:Prodigal:002006;locus_tag=CJNNKLLH_00616;product=hypothetical protein
M-thiocyanatum_contig_4_1	Prodigal:002006	CDS	178172	179272	.	-	0	ID=CJNNKLLH_00617;Name=yehL;db_xref=COG:COG0714;gene=yehL;inference=ab initio prediction:Prodigal:002006,similar to AA sequence:UniProtKB:P33348;locus_tag=CJNNKLLH_00617;product=putative protein YehL
M-thiocyanatum_contig_4_1	Prodigal:002006	CDS	179269	180849	.	-	0	ID=CJNNKLLH_00618;inference=ab initio prediction:Prodigal:002006;locus_tag=CJNNKLLH_00618;product=hypothetical protein
M-thiocyanatum_contig_4_1	Prodigal:002006	CDS	180849	182216	.	-	0	ID=CJNNKLLH_00619;inference=ab initio prediction:Prodigal:002006;locus_tag=CJNNKLLH_00619;product=hypothetical protein
M-thiocyanatum_contig_4_1	Prodigal:002006	CDS	182412	183902	.	-	0	ID=CJNNKLLH_00620;eC_number=1.1.1.49;Name=zwf_1;db_xref=COG:COG0364;gene=zwf_1;inference=ab initio prediction:Prodigal:002006,similar to AA sequence:UniProtKB:P0AC53;locus_tag=CJNNKLLH_00620;product=Glucose-6-phosphate 1-dehydrogenase
M-thiocyanatum_contig_4_1	Prodigal:002006	CDS	184020	184682	.	+	0	ID=CJNNKLLH_00621;inference=ab initio prediction:Prodigal:002006;locus_tag=CJNNKLLH_00621;product=hypothetical protein
M-thiocyanatum_contig_4_1	Prodigal:002006	CDS	184796	186217	.	-	0	ID=CJNNKLLH_00622;inference=ab initio prediction:Prodigal:002006;locus_tag=CJNNKLLH_00622;product=hypothetical protein
M-thiocyanatum_contig_4_1	Prodigal:002006	CDS	186712	187410	.	+	0	ID=CJNNKLLH_00623;eC_number=4.1.1.23;Name=pyrF;db_xref=COG:COG0284;gene=pyrF;inference=ab initio prediction:Prodigal:002006,similar to AA sequence:UniProtKB:Q5FJB3;locus_tag=CJNNKLLH_00623;product=Orotidine 5'-phosphate decarboxylase
M-thiocyanatum_contig_4_1	Prodigal:002006	CDS	187410	187754	.	+	0	ID=CJNNKLLH_00624;inference=ab initio prediction:Prodigal:002006;locus_tag=CJNNKLLH_00624;product=hypothetical protein
M-thiocyanatum_contig_4_1	Prodigal:002006	CDS	187774	188400	.	-	0	ID=CJNNKLLH_00625;Name=betI_1;gene=betI_1;inference=ab initio prediction:Prodigal:002006,protein motif:HAMAP:MF_00768;locus_tag=CJNNKLLH_00625;product=HTH-type transcriptional regulator BetI
M-thiocyanatum_contig_4_1	Prodigal:002006	CDS	188652	189437	.	+	0	ID=CJNNKLLH_00626;eC_number=1.-.-.-;Name=ydaD;gene=ydaD;inference=ab initio prediction:Prodigal:002006,similar to AA sequence:UniProtKB:P80873;locus_tag=CJNNKLLH_00626;product=General stress protein 39
M-thiocyanatum_contig_4_1	Prodigal:002006	CDS	189680	189877	.	-	0	ID=CJNNKLLH_00627;inference=ab initio prediction:Prodigal:002006;locus_tag=CJNNKLLH_00627;product=hypothetical protein
M-thiocyanatum_contig_4_1	Prodigal:002006	CDS	190084	190572	.	-	0	ID=CJNNKLLH_00628;eC_number=3.6.1.23;Name=dut;gene=dut;inference=ab initio prediction:Prodigal:002006,similar to AA sequence:UniProtKB:Q2T0H6;locus_tag=CJNNKLLH_00628;product=Deoxyuridine 5'-triphosphate nucleotidohydrolase
M-thiocyanatum_contig_4_1	Prodigal:002006	CDS	190653	191435	.	+	0	ID=CJNNKLLH_00629;inference=ab initio prediction:Prodigal:002006;locus_tag=CJNNKLLH_00629;product=hypothetical protein
M-thiocyanatum_contig_4_1	Prodigal:002006	CDS	191432	191971	.	+	0	ID=CJNNKLLH_00630;eC_number=3.6.1.-;Name=rppH_2;gene=rppH_2;inference=ab initio prediction:Prodigal:002006,protein motif:HAMAP:MF_00298;locus_tag=CJNNKLLH_00630;product=RNA pyrophosphohydrolase
M-thiocyanatum_contig_4_1	Prodigal:002006	CDS	192188	192874	.	+	0	ID=CJNNKLLH_00631;eC_number=4.2.1.1;Name=cynT_1;db_xref=COG:COG0288;gene=cynT_1;inference=ab initio prediction:Prodigal:002006,similar to AA sequence:UniProtKB:P0ABE9;locus_tag=CJNNKLLH_00631;product=Carbonic anhydrase 1
M-thiocyanatum_contig_4_1	Prodigal:002006	CDS	193123	193833	.	-	0	ID=CJNNKLLH_00632;inference=ab initio prediction:Prodigal:002006;locus_tag=CJNNKLLH_00632;product=hypothetical protein
M-thiocyanatum_contig_4_1	Prodigal:002006	CDS	194004	195095	.	+	0	ID=CJNNKLLH_00633;inference=ab initio prediction:Prodigal:002006;locus_tag=CJNNKLLH_00633;product=hypothetical protein
M-thiocyanatum_contig_4_1	Prodigal:002006	CDS	195197	196060	.	+	0	ID=CJNNKLLH_00634;inference=ab initio prediction:Prodigal:002006;locus_tag=CJNNKLLH_00634;product=hypothetical protein
M-thiocyanatum_contig_4_1	Prodigal:002006	CDS	196717	197214	.	+	0	ID=CJNNKLLH_00635;eC_number=1.16.3.1;Name=bfr;db_xref=COG:COG2193;gene=bfr;inference=ab initio prediction:Prodigal:002006,similar to AA sequence:UniProtKB:Q59738;locus_tag=CJNNKLLH_00635;product=Bacterioferritin
M-thiocyanatum_contig_4_1	Prodigal:002006	CDS	197280	197996	.	-	0	ID=CJNNKLLH_00636;eC_number=1.8.4.11;Name=msrA_1;gene=msrA_1;inference=ab initio prediction:Prodigal:002006,protein motif:HAMAP:MF_01401;locus_tag=CJNNKLLH_00636;product=Peptide methionine sulfoxide reductase MsrA
M-thiocyanatum_contig_4_1	Prodigal:002006	CDS	198026	198529	.	-	0	ID=CJNNKLLH_00637;eC_number=1.8.4.12;Name=msrB_1;gene=msrB_1;inference=ab initio prediction:Prodigal:002006,protein motif:HAMAP:MF_01400;locus_tag=CJNNKLLH_00637;product=Peptide methionine sulfoxide reductase MsrB
M-thiocyanatum_contig_4_1	Prodigal:002006	CDS	199246	200463	.	+	0	ID=CJNNKLLH_00638;eC_number=2.3.1.31;Name=metXA_1;db_xref=COG:COG2021;gene=metXA_1;inference=ab initio prediction:Prodigal:002006,similar to AA sequence:UniProtKB:Q9AAS1;locus_tag=CJNNKLLH_00638;product=Homoserine O-acetyltransferase
M-thiocyanatum_contig_4_1	Prodigal:002006	CDS	200470	201159	.	+	0	ID=CJNNKLLH_00639;inference=ab initio prediction:Prodigal:002006;locus_tag=CJNNKLLH_00639;product=hypothetical protein
M-thiocyanatum_contig_4_1	Prodigal:002006	CDS	201191	201520	.	-	0	ID=CJNNKLLH_00640;inference=ab initio prediction:Prodigal:002006;locus_tag=CJNNKLLH_00640;product=hypothetical protein
M-thiocyanatum_contig_4_1	Prodigal:002006	CDS	201474	201758	.	-	0	ID=CJNNKLLH_00641;inference=ab initio prediction:Prodigal:002006;locus_tag=CJNNKLLH_00641;product=hypothetical protein
M-thiocyanatum_contig_4_1	Prodigal:002006	CDS	201838	202629	.	-	0	ID=CJNNKLLH_00642;eC_number=2.3.1.51;Name=plsC;db_xref=COG:COG0204;gene=plsC;inference=ab initio prediction:Prodigal:002006,similar to AA sequence:UniProtKB:P26647;locus_tag=CJNNKLLH_00642;product=1-acyl-sn-glycerol-3-phosphate acyltransferase
M-thiocyanatum_contig_4_1	Prodigal:002006	CDS	203041	203952	.	+	0	ID=CJNNKLLH_00643;eC_number=2.7.1.89;Name=thiK_1;gene=thiK_1;inference=ab initio prediction:Prodigal:002006,protein motif:HAMAP:MF_01604;locus_tag=CJNNKLLH_00643;product=Thiamine kinase
M-thiocyanatum_contig_4_1	Prodigal:002006	CDS	203998	205830	.	-	0	ID=CJNNKLLH_00644;eC_number=3.4.19.13;Name=ggt;db_xref=COG:COG0405;gene=ggt;inference=ab initio prediction:Prodigal:002006,similar to AA sequence:UniProtKB:P18956;locus_tag=CJNNKLLH_00644;product=Glutathione hydrolase proenzyme
M-thiocyanatum_contig_4_1	Prodigal:002006	CDS	205901	206194	.	-	0	ID=CJNNKLLH_00645;inference=ab initio prediction:Prodigal:002006;locus_tag=CJNNKLLH_00645;product=hypothetical protein
M-thiocyanatum_contig_4_1	Prodigal:002006	CDS	206375	206674	.	-	0	ID=CJNNKLLH_00646;inference=ab initio prediction:Prodigal:002006;locus_tag=CJNNKLLH_00646;product=hypothetical protein
M-thiocyanatum_contig_4_1	Prodigal:002006	CDS	207084	207275	.	-	0	ID=CJNNKLLH_00647;inference=ab initio prediction:Prodigal:002006;locus_tag=CJNNKLLH_00647;product=hypothetical protein
M-thiocyanatum_contig_4_1	Prodigal:002006	CDS	207446	207904	.	+	0	ID=CJNNKLLH_00648;inference=ab initio prediction:Prodigal:002006;locus_tag=CJNNKLLH_00648;product=hypothetical protein
M-thiocyanatum_contig_4_1	Prodigal:002006	CDS	207994	208611	.	-	0	ID=CJNNKLLH_00649;inference=ab initio prediction:Prodigal:002006;locus_tag=CJNNKLLH_00649;product=hypothetical protein
M-thiocyanatum_contig_4_1	Prodigal:002006	CDS	208817	210067	.	-	0	ID=CJNNKLLH_00650;inference=ab initio prediction:Prodigal:002006;locus_tag=CJNNKLLH_00650;product=hypothetical protein
M-thiocyanatum_contig_4_1	Prodigal:002006	CDS	210207	211193	.	-	0	ID=CJNNKLLH_00651;inference=ab initio prediction:Prodigal:002006;locus_tag=CJNNKLLH_00651;product=hypothetical protein
M-thiocyanatum_contig_4_1	Prodigal:002006	CDS	211527	212522	.	-	0	ID=CJNNKLLH_00652;inference=ab initio prediction:Prodigal:002006;locus_tag=CJNNKLLH_00652;product=hypothetical protein
M-thiocyanatum_contig_4_1	Prodigal:002006	CDS	212736	214757	.	-	0	ID=CJNNKLLH_00653;eC_number=4.4.1.16;Name=sufS_1;gene=sufS_1;inference=ab initio prediction:Prodigal:002006,protein motif:HAMAP:MF_01831;locus_tag=CJNNKLLH_00653;product=Cysteine desulfurase
M-thiocyanatum_contig_4_1	Prodigal:002006	CDS	214768	216159	.	-	0	ID=CJNNKLLH_00654;inference=ab initio prediction:Prodigal:002006;locus_tag=CJNNKLLH_00654;product=hypothetical protein
M-thiocyanatum_contig_4_1	Prodigal:002006	CDS	216663	217544	.	-	0	ID=CJNNKLLH_00655;eC_number=2.3.1.30;Name=cysE_1;db_xref=COG:COG1045;gene=cysE_1;inference=ab initio prediction:Prodigal:002006,similar to AA sequence:UniProtKB:P29847;locus_tag=CJNNKLLH_00655;product=Serine acetyltransferase
M-thiocyanatum_contig_4_1	Prodigal:002006	CDS	217565	217771	.	-	0	ID=CJNNKLLH_00656;inference=ab initio prediction:Prodigal:002006;locus_tag=CJNNKLLH_00656;product=hypothetical protein
M-thiocyanatum_contig_4_1	Prodigal:002006	CDS	218170	220446	.	-	0	ID=CJNNKLLH_00657;inference=ab initio prediction:Prodigal:002006;locus_tag=CJNNKLLH_00657;product=hypothetical protein
M-thiocyanatum_contig_4_1	Prodigal:002006	CDS	220485	227609	.	-	0	ID=CJNNKLLH_00658;inference=ab initio prediction:Prodigal:002006;locus_tag=CJNNKLLH_00658;product=hypothetical protein
M-thiocyanatum_contig_4_1	Prodigal:002006	CDS	228186	230141	.	+	0	ID=CJNNKLLH_00659;inference=ab initio prediction:Prodigal:002006;locus_tag=CJNNKLLH_00659;product=hypothetical protein
M-thiocyanatum_contig_4_1	Prodigal:002006	CDS	230284	230988	.	+	0	ID=CJNNKLLH_00660;inference=ab initio prediction:Prodigal:002006;locus_tag=CJNNKLLH_00660;product=hypothetical protein
M-thiocyanatum_contig_4_1	Prodigal:002006	CDS	231192	231302	.	-	0	ID=CJNNKLLH_00661;inference=ab initio prediction:Prodigal:002006;locus_tag=CJNNKLLH_00661;product=hypothetical protein
M-thiocyanatum_contig_4_1	Prodigal:002006	CDS	231709	232605	.	+	0	ID=CJNNKLLH_00662;Name=hdfR_2;gene=hdfR_2;inference=ab initio prediction:Prodigal:002006,protein motif:HAMAP:MF_01233;locus_tag=CJNNKLLH_00662;product=HTH-type transcriptional regulator HdfR
M-thiocyanatum_contig_4_1	Prodigal:002006	CDS	232709	233791	.	+	0	ID=CJNNKLLH_00663;eC_number=3.5.5.1;db_xref=COG:COG0388;inference=ab initio prediction:Prodigal:002006,similar to AA sequence:UniProtKB:Q89GE3;locus_tag=CJNNKLLH_00663;product=Nitrilase
M-thiocyanatum_contig_4_1	Prodigal:002006	CDS	233934	234230	.	+	0	ID=CJNNKLLH_00664;Name=yjcH;db_xref=COG:COG3162;gene=yjcH;inference=ab initio prediction:Prodigal:002006,similar to AA sequence:UniProtKB:P0AF54;locus_tag=CJNNKLLH_00664;product=Inner membrane protein YjcH
M-thiocyanatum_contig_4_1	Prodigal:002006	CDS	234241	235809	.	+	0	ID=CJNNKLLH_00665;Name=actP_1;db_xref=COG:COG4147;gene=actP_1;inference=ab initio prediction:Prodigal:002006,similar to AA sequence:UniProtKB:P32705;locus_tag=CJNNKLLH_00665;product=Cation/acetate symporter ActP
M-thiocyanatum_contig_4_1	Prodigal:002006	CDS	235896	236600	.	-	0	ID=CJNNKLLH_00666;eC_number=4.2.1.103;Name=inhA_1;gene=inhA_1;inference=ab initio prediction:Prodigal:002006,similar to AA sequence:UniProtKB:Q8G9F9;locus_tag=CJNNKLLH_00666;product=Isonitrile hydratase
M-thiocyanatum_contig_4_1	Prodigal:002006	CDS	236693	237685	.	+	0	ID=CJNNKLLH_00667;Name=cdhR_1;db_xref=COG:COG4977;gene=cdhR_1;inference=ab initio prediction:Prodigal:002006,similar to AA sequence:UniProtKB:Q9HTH5;locus_tag=CJNNKLLH_00667;product=HTH-type transcriptional regulator CdhR
M-thiocyanatum_contig_4_1	Prodigal:002006	CDS	237823	237975	.	-	0	ID=CJNNKLLH_00668;inference=ab initio prediction:Prodigal:002006;locus_tag=CJNNKLLH_00668;product=hypothetical protein
M-thiocyanatum_contig_4_1	Prodigal:002006	CDS	238267	238971	.	+	0	ID=CJNNKLLH_00669;inference=ab initio prediction:Prodigal:002006;locus_tag=CJNNKLLH_00669;product=hypothetical protein
M-thiocyanatum_contig_4_1	Prodigal:002006	CDS	239041	239505	.	-	0	ID=CJNNKLLH_00670;inference=ab initio prediction:Prodigal:002006;locus_tag=CJNNKLLH_00670;product=hypothetical protein
M-thiocyanatum_contig_4_1	Prodigal:002006	CDS	239515	240522	.	-	0	ID=CJNNKLLH_00671;inference=ab initio prediction:Prodigal:002006;locus_tag=CJNNKLLH_00671;product=hypothetical protein
M-thiocyanatum_contig_4_1	Prodigal:002006	CDS	240528	241184	.	-	0	ID=CJNNKLLH_00672;inference=ab initio prediction:Prodigal:002006;locus_tag=CJNNKLLH_00672;product=hypothetical protein
M-thiocyanatum_contig_4_1	Prodigal:002006	CDS	241851	243659	.	+	0	ID=CJNNKLLH_00673;inference=ab initio prediction:Prodigal:002006;locus_tag=CJNNKLLH_00673;product=hypothetical protein
M-thiocyanatum_contig_4_1	Prodigal:002006	CDS	243666	245996	.	-	0	ID=CJNNKLLH_00674;inference=ab initio prediction:Prodigal:002006;locus_tag=CJNNKLLH_00674;product=hypothetical protein
M-thiocyanatum_contig_4_1	Prodigal:002006	CDS	247153	248637	.	-	0	ID=CJNNKLLH_00675;inference=ab initio prediction:Prodigal:002006;locus_tag=CJNNKLLH_00675;product=hypothetical protein
M-thiocyanatum_contig_4_1	Prodigal:002006	CDS	248961	249242	.	+	0	ID=CJNNKLLH_00676;inference=ab initio prediction:Prodigal:002006;locus_tag=CJNNKLLH_00676;product=hypothetical protein
M-thiocyanatum_contig_4_1	Prodigal:002006	CDS	249514	249681	.	+	0	ID=CJNNKLLH_00677;inference=ab initio prediction:Prodigal:002006;locus_tag=CJNNKLLH_00677;product=hypothetical protein
M-thiocyanatum_contig_4_1	Prodigal:002006	CDS	249863	250270	.	-	0	ID=CJNNKLLH_00678;inference=ab initio prediction:Prodigal:002006;locus_tag=CJNNKLLH_00678;product=hypothetical protein
M-thiocyanatum_contig_4_1	Prodigal:002006	CDS	250526	250687	.	+	0	ID=CJNNKLLH_00679;inference=ab initio prediction:Prodigal:002006;locus_tag=CJNNKLLH_00679;product=hypothetical protein
M-thiocyanatum_contig_4_1	Prodigal:002006	CDS	251049	251435	.	+	0	ID=CJNNKLLH_00680;inference=ab initio prediction:Prodigal:002006;locus_tag=CJNNKLLH_00680;product=hypothetical protein
M-thiocyanatum_contig_4_1	Prodigal:002006	CDS	251694	253145	.	+	0	ID=CJNNKLLH_00681;inference=ab initio prediction:Prodigal:002006;locus_tag=CJNNKLLH_00681;product=hypothetical protein
M-thiocyanatum_contig_4_1	Prodigal:002006	CDS	253317	253616	.	-	0	ID=CJNNKLLH_00682;inference=ab initio prediction:Prodigal:002006;locus_tag=CJNNKLLH_00682;product=hypothetical protein
M-thiocyanatum_contig_4_1	Prodigal:002006	CDS	253823	254146	.	-	0	ID=CJNNKLLH_00683;inference=ab initio prediction:Prodigal:002006;locus_tag=CJNNKLLH_00683;product=hypothetical protein
M-thiocyanatum_contig_4_1	Prodigal:002006	CDS	254143	254361	.	-	0	ID=CJNNKLLH_00684;inference=ab initio prediction:Prodigal:002006;locus_tag=CJNNKLLH_00684;product=hypothetical protein
M-thiocyanatum_contig_4_1	Prodigal:002006	CDS	254509	254610	.	+	0	ID=CJNNKLLH_00685;inference=ab initio prediction:Prodigal:002006;locus_tag=CJNNKLLH_00685;product=hypothetical protein
M-thiocyanatum_contig_4_1	Prodigal:002006	CDS	255907	257439	.	+	0	ID=CJNNKLLH_00686;inference=ab initio prediction:Prodigal:002006;locus_tag=CJNNKLLH_00686;product=hypothetical protein
M-thiocyanatum_contig_4_1	Prodigal:002006	CDS	257412	257612	.	-	0	ID=CJNNKLLH_00687;inference=ab initio prediction:Prodigal:002006;locus_tag=CJNNKLLH_00687;product=hypothetical protein
M-thiocyanatum_contig_4_1	Prodigal:002006	CDS	257673	257951	.	+	0	ID=CJNNKLLH_00688;inference=ab initio prediction:Prodigal:002006;locus_tag=CJNNKLLH_00688;product=hypothetical protein
M-thiocyanatum_contig_4_1	Prodigal:002006	CDS	258262	258858	.	+	0	ID=CJNNKLLH_00689;inference=ab initio prediction:Prodigal:002006;locus_tag=CJNNKLLH_00689;product=hypothetical protein
M-thiocyanatum_contig_4_1	Prodigal:002006	CDS	258917	259264	.	-	0	ID=CJNNKLLH_00690;inference=ab initio prediction:Prodigal:002006;locus_tag=CJNNKLLH_00690;product=hypothetical protein
M-thiocyanatum_contig_4_1	Prodigal:002006	CDS	259264	259563	.	-	0	ID=CJNNKLLH_00691;inference=ab initio prediction:Prodigal:002006;locus_tag=CJNNKLLH_00691;product=hypothetical protein
M-thiocyanatum_contig_4_1	Prodigal:002006	CDS	259576	259995	.	-	0	ID=CJNNKLLH_00692;inference=ab initio prediction:Prodigal:002006;locus_tag=CJNNKLLH_00692;product=hypothetical protein
M-thiocyanatum_contig_4_1	Prodigal:002006	CDS	260216	260455	.	-	0	ID=CJNNKLLH_00693;inference=ab initio prediction:Prodigal:002006;locus_tag=CJNNKLLH_00693;product=hypothetical protein
M-thiocyanatum_contig_4_1	Prodigal:002006	CDS	260572	260985	.	-	0	ID=CJNNKLLH_00694;inference=ab initio prediction:Prodigal:002006;locus_tag=CJNNKLLH_00694;product=hypothetical protein
M-thiocyanatum_contig_4_1	Prodigal:002006	CDS	261128	261334	.	-	0	ID=CJNNKLLH_00695;inference=ab initio prediction:Prodigal:002006;locus_tag=CJNNKLLH_00695;product=hypothetical protein
M-thiocyanatum_contig_4_1	Prodigal:002006	CDS	261327	261731	.	-	0	ID=CJNNKLLH_00696;inference=ab initio prediction:Prodigal:002006;locus_tag=CJNNKLLH_00696;product=hypothetical protein
M-thiocyanatum_contig_4_1	Prodigal:002006	CDS	261724	261975	.	-	0	ID=CJNNKLLH_00697;inference=ab initio prediction:Prodigal:002006;locus_tag=CJNNKLLH_00697;product=hypothetical protein
M-thiocyanatum_contig_4_1	Prodigal:002006	CDS	261975	262853	.	-	0	ID=CJNNKLLH_00698;inference=ab initio prediction:Prodigal:002006;locus_tag=CJNNKLLH_00698;product=hypothetical protein
M-thiocyanatum_contig_4_1	Prodigal:002006	CDS	262931	264715	.	-	0	ID=CJNNKLLH_00699;inference=ab initio prediction:Prodigal:002006;locus_tag=CJNNKLLH_00699;product=hypothetical protein
M-thiocyanatum_contig_4_1	Prodigal:002006	CDS	264790	265041	.	-	0	ID=CJNNKLLH_00700;inference=ab initio prediction:Prodigal:002006;locus_tag=CJNNKLLH_00700;product=hypothetical protein
M-thiocyanatum_contig_4_1	Prodigal:002006	CDS	265038	265361	.	-	0	ID=CJNNKLLH_00701;inference=ab initio prediction:Prodigal:002006;locus_tag=CJNNKLLH_00701;product=hypothetical protein
M-thiocyanatum_contig_4_1	Prodigal:002006	CDS	265358	265798	.	-	0	ID=CJNNKLLH_00702;inference=ab initio prediction:Prodigal:002006;locus_tag=CJNNKLLH_00702;product=hypothetical protein
M-thiocyanatum_contig_4_1	Prodigal:002006	CDS	265791	265976	.	-	0	ID=CJNNKLLH_00703;inference=ab initio prediction:Prodigal:002006;locus_tag=CJNNKLLH_00703;product=hypothetical protein
M-thiocyanatum_contig_4_1	Prodigal:002006	CDS	265969	266178	.	-	0	ID=CJNNKLLH_00704;inference=ab initio prediction:Prodigal:002006;locus_tag=CJNNKLLH_00704;product=hypothetical protein
M-thiocyanatum_contig_4_1	Prodigal:002006	CDS	266439	266870	.	+	0	ID=CJNNKLLH_00705;inference=ab initio prediction:Prodigal:002006;locus_tag=CJNNKLLH_00705;product=hypothetical protein
M-thiocyanatum_contig_4_1	Prodigal:002006	CDS	266947	267492	.	+	0	ID=CJNNKLLH_00706;inference=ab initio prediction:Prodigal:002006;locus_tag=CJNNKLLH_00706;product=hypothetical protein
M-thiocyanatum_contig_4_1	Prodigal:002006	CDS	267643	267915	.	-	0	ID=CJNNKLLH_00707;inference=ab initio prediction:Prodigal:002006;locus_tag=CJNNKLLH_00707;product=hypothetical protein
M-thiocyanatum_contig_4_1	Prodigal:002006	CDS	268069	268770	.	-	0	ID=CJNNKLLH_00708;inference=ab initio prediction:Prodigal:002006;locus_tag=CJNNKLLH_00708;product=hypothetical protein
M-thiocyanatum_contig_4_1	Prodigal:002006	CDS	268988	269311	.	+	0	ID=CJNNKLLH_00709;Name=hlyU_2;db_xref=COG:COG0640;gene=hlyU_2;inference=ab initio prediction:Prodigal:002006,similar to AA sequence:UniProtKB:P52695;locus_tag=CJNNKLLH_00709;product=Transcriptional activator HlyU
M-thiocyanatum_contig_4_1	Prodigal:002006	CDS	269318	270634	.	-	0	ID=CJNNKLLH_00710;eC_number=2.7.13.3;Name=qseC_2;gene=qseC_2;inference=ab initio prediction:Prodigal:002006,similar to AA sequence:UniProtKB:Q8X524;locus_tag=CJNNKLLH_00710;product=Sensor protein QseC
M-thiocyanatum_contig_4_1	Prodigal:002006	CDS	270631	271293	.	-	0	ID=CJNNKLLH_00711;Name=qseB_2;gene=qseB_2;inference=ab initio prediction:Prodigal:002006,similar to AA sequence:UniProtKB:P52076;locus_tag=CJNNKLLH_00711;product=Transcriptional regulatory protein QseB
M-thiocyanatum_contig_4_1	Prodigal:002006	CDS	271396	273144	.	+	0	ID=CJNNKLLH_00712;eC_number=1.8.1.8;Name=dsbD_2;db_xref=COG:COG4232;gene=dsbD_2;inference=ab initio prediction:Prodigal:002006,similar to AA sequence:UniProtKB:P36655;locus_tag=CJNNKLLH_00712;product=Thiol:disulfide interchange protein DsbD
M-thiocyanatum_contig_4_1	Prodigal:002006	CDS	273185	273820	.	+	0	ID=CJNNKLLH_00713;inference=ab initio prediction:Prodigal:002006;locus_tag=CJNNKLLH_00713;product=hypothetical protein
M-thiocyanatum_contig_4_1	Prodigal:002006	CDS	273820	274668	.	+	0	ID=CJNNKLLH_00714;inference=ab initio prediction:Prodigal:002006;locus_tag=CJNNKLLH_00714;product=hypothetical protein
M-thiocyanatum_contig_4_1	Prodigal:002006	CDS	274655	275116	.	+	0	ID=CJNNKLLH_00715;inference=ab initio prediction:Prodigal:002006;locus_tag=CJNNKLLH_00715;product=hypothetical protein
M-thiocyanatum_contig_4_1	Prodigal:002006	CDS	275370	275795	.	+	0	ID=CJNNKLLH_00716;inference=ab initio prediction:Prodigal:002006,similar to AA sequence:UniProtKB:Q9PFB2;locus_tag=CJNNKLLH_00716;note=UPF0394 membrane protein XF_0766;product=hypothetical protein
M-thiocyanatum_contig_4_1	Prodigal:002006	CDS	275799	276245	.	+	0	ID=CJNNKLLH_00717;inference=ab initio prediction:Prodigal:002006,similar to AA sequence:UniProtKB:Q9PFB3;locus_tag=CJNNKLLH_00717;note=UPF0394 membrane protein XF_0765;product=hypothetical protein
M-thiocyanatum_contig_4_1	Prodigal:002006	CDS	276382	277050	.	+	0	ID=CJNNKLLH_00718;db_xref=COG:COG0730;inference=ab initio prediction:Prodigal:002006,similar to AA sequence:UniProtKB:Q9PFB4;locus_tag=CJNNKLLH_00718;product=putative membrane transporter protein
M-thiocyanatum_contig_4_1	Prodigal:002006	CDS	277072	277983	.	+	0	ID=CJNNKLLH_00719;eC_number=3.-.-.-;Name=blh_3;db_xref=COG:COG0491;gene=blh_3;inference=ab initio prediction:Prodigal:002006,similar to AA sequence:UniProtKB:Q9PFB0;locus_tag=CJNNKLLH_00719;product=Beta-lactamase hydrolase-like protein
M-thiocyanatum_contig_4_1	Prodigal:002006	CDS	277994	278380	.	+	0	ID=CJNNKLLH_00720;eC_number=2.8.1.-;db_xref=COG:COG0607;inference=ab initio prediction:Prodigal:002006,similar to AA sequence:UniProtKB:D3RPB9;locus_tag=CJNNKLLH_00720;product=Sulfurtransferase
M-thiocyanatum_contig_4_1	Prodigal:002006	CDS	278654	279664	.	-	0	ID=CJNNKLLH_00721;eC_number=7.1.1.7;Name=cydB_3;db_xref=COG:COG1294;gene=cydB_3;inference=ab initio prediction:Prodigal:002006,similar to AA sequence:UniProtKB:P0ABK2;locus_tag=CJNNKLLH_00721;product=Cytochrome bd-I ubiquinol oxidase subunit 2
M-thiocyanatum_contig_4_1	Prodigal:002006	CDS	279678	281102	.	-	0	ID=CJNNKLLH_00722;inference=ab initio prediction:Prodigal:002006;locus_tag=CJNNKLLH_00722;product=hypothetical protein
M-thiocyanatum_contig_4_1	Prodigal:002006	CDS	281292	281942	.	+	0	ID=CJNNKLLH_00723;eC_number=1.11.1.15;db_xref=COG:COG0450;inference=ab initio prediction:Prodigal:002006,similar to AA sequence:UniProtKB:O67024;locus_tag=CJNNKLLH_00723;product=Peroxiredoxin
M-thiocyanatum_contig_4_1	Prodigal:002006	CDS	281942	282331	.	+	0	ID=CJNNKLLH_00724;inference=ab initio prediction:Prodigal:002006;locus_tag=CJNNKLLH_00724;product=hypothetical protein
M-thiocyanatum_contig_4_1	Prodigal:002006	CDS	282335	284017	.	-	0	ID=CJNNKLLH_00725;inference=ab initio prediction:Prodigal:002006;locus_tag=CJNNKLLH_00725;product=hypothetical protein
M-thiocyanatum_contig_4_1	Prodigal:002006	CDS	284222	285007	.	+	0	ID=CJNNKLLH_00726;db_xref=COG:COG0730;inference=ab initio prediction:Prodigal:002006,similar to AA sequence:UniProtKB:Q9PFB4;locus_tag=CJNNKLLH_00726;product=putative membrane transporter protein
M-thiocyanatum_contig_4_1	Prodigal:002006	CDS	285111	285293	.	+	0	ID=CJNNKLLH_00727;inference=ab initio prediction:Prodigal:002006;locus_tag=CJNNKLLH_00727;product=hypothetical protein
M-thiocyanatum_contig_4_1	Prodigal:002006	CDS	285329	286213	.	+	0	ID=CJNNKLLH_00728;eC_number=3.-.-.-;inference=ab initio prediction:Prodigal:002006,similar to AA sequence:UniProtKB:Q3JRV4;locus_tag=CJNNKLLH_00728;product=putative metallo-hydrolase
M-thiocyanatum_contig_4_1	Prodigal:002006	CDS	286227	287306	.	+	0	ID=CJNNKLLH_00729;inference=ab initio prediction:Prodigal:002006,similar to AA sequence:UniProtKB:P33015;locus_tag=CJNNKLLH_00729;note=UPF0394 inner membrane protein YeeE;product=hypothetical protein
M-thiocyanatum_contig_4_1	Prodigal:002006	CDS	287320	287673	.	-	0	ID=CJNNKLLH_00730;Name=hlyU_3;db_xref=COG:COG0640;gene=hlyU_3;inference=ab initio prediction:Prodigal:002006,similar to AA sequence:UniProtKB:P52695;locus_tag=CJNNKLLH_00730;product=Transcriptional activator HlyU
M-thiocyanatum_contig_4_1	Prodigal:002006	CDS	287720	288085	.	-	0	ID=CJNNKLLH_00731;inference=ab initio prediction:Prodigal:002006;locus_tag=CJNNKLLH_00731;product=hypothetical protein
M-thiocyanatum_contig_4_1	Prodigal:002006	CDS	288233	288829	.	+	0	ID=CJNNKLLH_00732;inference=ab initio prediction:Prodigal:002006;locus_tag=CJNNKLLH_00732;product=hypothetical protein
M-thiocyanatum_contig_4_1	Prodigal:002006	CDS	288999	289475	.	+	0	ID=CJNNKLLH_00733;inference=ab initio prediction:Prodigal:002006;locus_tag=CJNNKLLH_00733;product=hypothetical protein
M-thiocyanatum_contig_4_1	Prodigal:002006	CDS	289509	289967	.	+	0	ID=CJNNKLLH_00734;inference=ab initio prediction:Prodigal:002006;locus_tag=CJNNKLLH_00734;product=hypothetical protein
M-thiocyanatum_contig_4_1	Prodigal:002006	CDS	290010	290339	.	+	0	ID=CJNNKLLH_00735;inference=ab initio prediction:Prodigal:002006;locus_tag=CJNNKLLH_00735;product=hypothetical protein
M-thiocyanatum_contig_4_1	Prodigal:002006	CDS	290398	291240	.	+	0	ID=CJNNKLLH_00736;eC_number=2.8.5.2;Name=soxA_1;gene=soxA_1;inference=ab initio prediction:Prodigal:002006,similar to AA sequence:UniProtKB:Q9K4M4;locus_tag=CJNNKLLH_00736;product=L-cysteine S-thiosulfotransferase subunit SoxA
M-thiocyanatum_contig_4_1	Prodigal:002006	CDS	291258	292937	.	+	0	ID=CJNNKLLH_00737;inference=ab initio prediction:Prodigal:002006;locus_tag=CJNNKLLH_00737;product=hypothetical protein
M-thiocyanatum_contig_4_1	Prodigal:002006	CDS	292991	294286	.	+	0	ID=CJNNKLLH_00738;inference=ab initio prediction:Prodigal:002006;locus_tag=CJNNKLLH_00738;product=hypothetical protein
M-thiocyanatum_contig_4_1	Prodigal:002006	CDS	294270	294947	.	+	0	ID=CJNNKLLH_00739;inference=ab initio prediction:Prodigal:002006;locus_tag=CJNNKLLH_00739;product=hypothetical protein
M-thiocyanatum_contig_4_1	Prodigal:002006	CDS	294974	295951	.	+	0	ID=CJNNKLLH_00740;inference=ab initio prediction:Prodigal:002006;locus_tag=CJNNKLLH_00740;product=hypothetical protein
M-thiocyanatum_contig_4_1	Prodigal:002006	CDS	296050	296508	.	+	0	ID=CJNNKLLH_00741;inference=ab initio prediction:Prodigal:002006;locus_tag=CJNNKLLH_00741;product=hypothetical protein
M-thiocyanatum_contig_4_1	Prodigal:002006	CDS	296631	296876	.	+	0	ID=CJNNKLLH_00742;inference=ab initio prediction:Prodigal:002006;locus_tag=CJNNKLLH_00742;product=hypothetical protein
M-thiocyanatum_contig_4_1	Prodigal:002006	CDS	296866	297417	.	-	0	ID=CJNNKLLH_00743;inference=ab initio prediction:Prodigal:002006;locus_tag=CJNNKLLH_00743;product=hypothetical protein
M-thiocyanatum_contig_4_1	Prodigal:002006	CDS	297432	298151	.	-	0	ID=CJNNKLLH_00744;Name=dipZ_1;db_xref=COG:COG0785;gene=dipZ_1;inference=ab initio prediction:Prodigal:002006,similar to AA sequence:UniProtKB:P9WG63;locus_tag=CJNNKLLH_00744;product=Protein DipZ
M-thiocyanatum_contig_4_1	Prodigal:002006	CDS	298162	298548	.	-	0	ID=CJNNKLLH_00745;inference=ab initio prediction:Prodigal:002006;locus_tag=CJNNKLLH_00745;product=hypothetical protein
M-thiocyanatum_contig_4_1	Prodigal:002006	CDS	298583	299170	.	-	0	ID=CJNNKLLH_00746;inference=ab initio prediction:Prodigal:002006;locus_tag=CJNNKLLH_00746;product=hypothetical protein
M-thiocyanatum_contig_4_1	Prodigal:002006	CDS	299170	299991	.	-	0	ID=CJNNKLLH_00747;inference=ab initio prediction:Prodigal:002006;locus_tag=CJNNKLLH_00747;product=hypothetical protein
M-thiocyanatum_contig_4_1	Prodigal:002006	CDS	300394	301068	.	+	0	ID=CJNNKLLH_00748;db_xref=COG:COG0664;inference=ab initio prediction:Prodigal:002006,similar to AA sequence:UniProtKB:Q5SID7;locus_tag=CJNNKLLH_00748;product=Cyclic AMP receptor protein
M-thiocyanatum_contig_4_1	Prodigal:002006	CDS	301078	301494	.	-	0	ID=CJNNKLLH_00749;db_xref=COG:COG3039;inference=ab initio prediction:Prodigal:002006,similar to AA sequence:ISfinder:IS869;locus_tag=CJNNKLLH_00749;product=IS5 family transposase IS869
M-thiocyanatum_contig_4_1	Prodigal:002006	CDS	301656	301835	.	-	0	ID=CJNNKLLH_00750;inference=ab initio prediction:Prodigal:002006;locus_tag=CJNNKLLH_00750;product=hypothetical protein
M-thiocyanatum_contig_4_1	Prodigal:002006	CDS	302122	302367	.	-	0	ID=CJNNKLLH_00751;inference=ab initio prediction:Prodigal:002006;locus_tag=CJNNKLLH_00751;product=hypothetical protein
M-thiocyanatum_contig_4_1	Prodigal:002006	CDS	302731	303153	.	+	0	ID=CJNNKLLH_00752;inference=ab initio prediction:Prodigal:002006;locus_tag=CJNNKLLH_00752;product=hypothetical protein
M-thiocyanatum_contig_4_1	Prodigal:002006	CDS	303273	303770	.	+	0	ID=CJNNKLLH_00753;inference=ab initio prediction:Prodigal:002006;locus_tag=CJNNKLLH_00753;product=hypothetical protein
M-thiocyanatum_contig_4_1	Prodigal:002006	CDS	303957	304172	.	+	0	ID=CJNNKLLH_00754;inference=ab initio prediction:Prodigal:002006;locus_tag=CJNNKLLH_00754;product=hypothetical protein
M-thiocyanatum_contig_4_1	Prodigal:002006	CDS	304254	304646	.	+	0	ID=CJNNKLLH_00755;inference=ab initio prediction:Prodigal:002006;locus_tag=CJNNKLLH_00755;product=hypothetical protein
M-thiocyanatum_contig_4_1	Prodigal:002006	CDS	304630	306699	.	+	0	ID=CJNNKLLH_00756;inference=ab initio prediction:Prodigal:002006;locus_tag=CJNNKLLH_00756;product=hypothetical protein
M-thiocyanatum_contig_4_1	Prodigal:002006	CDS	306718	307383	.	+	0	ID=CJNNKLLH_00757;Name=nreC_1;db_xref=COG:COG2197;gene=nreC_1;inference=ab initio prediction:Prodigal:002006,similar to AA sequence:UniProtKB:Q7WZY4;locus_tag=CJNNKLLH_00757;product=Oxygen regulatory protein NreC
M-thiocyanatum_contig_4_1	Prodigal:002006	CDS	307467	308720	.	-	0	ID=CJNNKLLH_00758;Name=nhaP;db_xref=COG:COG0025;gene=nhaP;inference=ab initio prediction:Prodigal:002006,similar to AA sequence:UniProtKB:G3XD29;locus_tag=CJNNKLLH_00758;product=Na(+)/H(+) antiporter NhaP
M-thiocyanatum_contig_4_1	Prodigal:002006	CDS	308855	310150	.	+	0	ID=CJNNKLLH_00759;db_xref=COG:COG4325;inference=ab initio prediction:Prodigal:002006,similar to AA sequence:UniProtKB:P9WM35;locus_tag=CJNNKLLH_00759;product=putative protein
M-thiocyanatum_contig_4_1	Prodigal:002006	CDS	310165	310932	.	-	0	ID=CJNNKLLH_00760;inference=ab initio prediction:Prodigal:002006;locus_tag=CJNNKLLH_00760;product=hypothetical protein
M-thiocyanatum_contig_4_1	Prodigal:002006	CDS	310961	311137	.	-	0	ID=CJNNKLLH_00761;inference=ab initio prediction:Prodigal:002006;locus_tag=CJNNKLLH_00761;product=hypothetical protein
M-thiocyanatum_contig_4_1	Prodigal:002006	CDS	311206	312396	.	-	0	ID=CJNNKLLH_00762;Name=nhaA_1;db_xref=COG:COG3004;gene=nhaA_1;inference=ab initio prediction:Prodigal:002006,similar to AA sequence:UniProtKB:Q56725;locus_tag=CJNNKLLH_00762;product=Na(+)/H(+) antiporter NhaA
M-thiocyanatum_contig_4_1	Prodigal:002006	CDS	312643	314127	.	-	0	ID=CJNNKLLH_00763;Name=dauA_1;db_xref=COG:COG0659;gene=dauA_1;inference=ab initio prediction:Prodigal:002006,similar to AA sequence:UniProtKB:P0AFR2;locus_tag=CJNNKLLH_00763;product=C4-dicarboxylic acid transporter DauA
M-thiocyanatum_contig_4_1	Prodigal:002006	CDS	314418	315131	.	+	0	ID=CJNNKLLH_00764;inference=ab initio prediction:Prodigal:002006;locus_tag=CJNNKLLH_00764;product=hypothetical protein
M-thiocyanatum_contig_4_1	Prodigal:002006	CDS	315375	316049	.	-	0	ID=CJNNKLLH_00765;db_xref=COG:COG0664;inference=ab initio prediction:Prodigal:002006,similar to AA sequence:UniProtKB:Q5SID7;locus_tag=CJNNKLLH_00765;product=Cyclic AMP receptor protein
M-thiocyanatum_contig_4_1	Prodigal:002006	CDS	316235	317035	.	+	0	ID=CJNNKLLH_00766;inference=ab initio prediction:Prodigal:002006;locus_tag=CJNNKLLH_00766;product=hypothetical protein
M-thiocyanatum_contig_4_1	Prodigal:002006	CDS	317313	318395	.	+	0	ID=CJNNKLLH_00767;inference=ab initio prediction:Prodigal:002006,similar to AA sequence:UniProtKB:P62723;locus_tag=CJNNKLLH_00767;note=UPF0324 inner membrane protein YeiH;product=hypothetical protein
M-thiocyanatum_contig_4_1	Prodigal:002006	CDS	318460	319551	.	+	0	ID=CJNNKLLH_00768;eC_number=1.8.5.-;Name=msrP_2;gene=msrP_2;inference=ab initio prediction:Prodigal:002006,protein motif:HAMAP:MF_01206;locus_tag=CJNNKLLH_00768;product=Protein-methionine-sulfoxide reductase catalytic subunit MsrP
M-thiocyanatum_contig_4_1	Prodigal:002006	CDS	319566	320450	.	-	0	ID=CJNNKLLH_00769;Name=cysL_1;db_xref=COG:COG0583;gene=cysL_1;inference=ab initio prediction:Prodigal:002006,similar to AA sequence:UniProtKB:P39647;locus_tag=CJNNKLLH_00769;product=HTH-type transcriptional regulator CysL
M-thiocyanatum_contig_4_1	Prodigal:002006	CDS	320512	321309	.	-	0	ID=CJNNKLLH_00770;inference=ab initio prediction:Prodigal:002006;locus_tag=CJNNKLLH_00770;product=hypothetical protein
M-thiocyanatum_contig_4_1	Prodigal:002006	CDS	321306	321815	.	-	0	ID=CJNNKLLH_00771;Name=ecfG_2;gene=ecfG_2;inference=ab initio prediction:Prodigal:002006,similar to AA sequence:UniProtKB:B3Q6P8;locus_tag=CJNNKLLH_00771;product=ECF RNA polymerase sigma factor EcfG
M-thiocyanatum_contig_4_1	Prodigal:002006	CDS	322013	322411	.	+	0	ID=CJNNKLLH_00772;inference=ab initio prediction:Prodigal:002006;locus_tag=CJNNKLLH_00772;product=hypothetical protein
M-thiocyanatum_contig_4_1	Prodigal:002006	CDS	322458	323900	.	+	0	ID=CJNNKLLH_00773;inference=ab initio prediction:Prodigal:002006;locus_tag=CJNNKLLH_00773;product=hypothetical protein
M-thiocyanatum_contig_4_1	Prodigal:002006	CDS	323950	324270	.	-	0	ID=CJNNKLLH_00774;inference=ab initio prediction:Prodigal:002006;locus_tag=CJNNKLLH_00774;product=hypothetical protein
M-thiocyanatum_contig_4_1	Prodigal:002006	CDS	324284	325495	.	-	0	ID=CJNNKLLH_00775;eC_number=1.8.5.-;Name=msrP_3;gene=msrP_3;inference=ab initio prediction:Prodigal:002006,protein motif:HAMAP:MF_01206;locus_tag=CJNNKLLH_00775;product=Protein-methionine-sulfoxide reductase catalytic subunit MsrP
M-thiocyanatum_contig_4_1	Prodigal:002006	CDS	325619	326335	.	-	0	ID=CJNNKLLH_00776;inference=ab initio prediction:Prodigal:002006;locus_tag=CJNNKLLH_00776;product=hypothetical protein
M-thiocyanatum_contig_4_1	Prodigal:002006	CDS	326335	326823	.	-	0	ID=CJNNKLLH_00777;Name=sigH_1;db_xref=COG:COG1595;gene=sigH_1;inference=ab initio prediction:Prodigal:002006,similar to AA sequence:UniProtKB:A0QTP2;locus_tag=CJNNKLLH_00777;product=ECF RNA polymerase sigma factor SigH
M-thiocyanatum_contig_4_1	Prodigal:002006	CDS	327395	327595	.	+	0	ID=CJNNKLLH_00778;inference=ab initio prediction:Prodigal:002006;locus_tag=CJNNKLLH_00778;product=hypothetical protein
M-thiocyanatum_contig_4_1	Prodigal:002006	CDS	327862	329850	.	+	0	ID=CJNNKLLH_00779;inference=ab initio prediction:Prodigal:002006;locus_tag=CJNNKLLH_00779;product=hypothetical protein
M-thiocyanatum_contig_4_1	Prodigal:002006	CDS	329852	330730	.	+	0	ID=CJNNKLLH_00780;inference=ab initio prediction:Prodigal:002006;locus_tag=CJNNKLLH_00780;product=hypothetical protein
M-thiocyanatum_contig_4_1	Prodigal:002006	CDS	330727	332103	.	+	0	ID=CJNNKLLH_00781;eC_number=6.3.4.20;Name=queC_1;gene=queC_1;inference=ab initio prediction:Prodigal:002006,protein motif:HAMAP:MF_01633;locus_tag=CJNNKLLH_00781;product=7-cyano-7-deazaguanine synthase
M-thiocyanatum_contig_4_1	Prodigal:002006	CDS	332123	332920	.	+	0	ID=CJNNKLLH_00782;eC_number=3.1.-.-;Name=yjjV;db_xref=COG:COG0084;gene=yjjV;inference=ab initio prediction:Prodigal:002006,similar to AA sequence:UniProtKB:P39408;locus_tag=CJNNKLLH_00782;product=putative metal-dependent hydrolase YjjV
M-thiocyanatum_contig_4_1	Prodigal:002006	CDS	333043	333210	.	-	0	ID=CJNNKLLH_00783;inference=ab initio prediction:Prodigal:002006;locus_tag=CJNNKLLH_00783;product=hypothetical protein
M-thiocyanatum_contig_4_1	Prodigal:002006	CDS	333331	333768	.	-	0	ID=CJNNKLLH_00784;inference=ab initio prediction:Prodigal:002006;locus_tag=CJNNKLLH_00784;product=hypothetical protein
M-thiocyanatum_contig_4_1	Prodigal:002006	CDS	334121	336001	.	+	0	ID=CJNNKLLH_00785;inference=ab initio prediction:Prodigal:002006;locus_tag=CJNNKLLH_00785;product=hypothetical protein
M-thiocyanatum_contig_4_1	Prodigal:002006	CDS	335998	336498	.	+	0	ID=CJNNKLLH_00786;inference=ab initio prediction:Prodigal:002006;locus_tag=CJNNKLLH_00786;product=hypothetical protein
M-thiocyanatum_contig_4_1	Prodigal:002006	CDS	336748	336936	.	+	0	ID=CJNNKLLH_00787;inference=ab initio prediction:Prodigal:002006;locus_tag=CJNNKLLH_00787;product=hypothetical protein
M-thiocyanatum_contig_4_1	Prodigal:002006	CDS	336993	337205	.	+	0	ID=CJNNKLLH_00788;inference=ab initio prediction:Prodigal:002006;locus_tag=CJNNKLLH_00788;product=hypothetical protein
M-thiocyanatum_contig_4_1	Prodigal:002006	CDS	337205	337477	.	+	0	ID=CJNNKLLH_00789;inference=ab initio prediction:Prodigal:002006;locus_tag=CJNNKLLH_00789;product=hypothetical protein
M-thiocyanatum_contig_4_1	Prodigal:002006	CDS	337677	338132	.	-	0	ID=CJNNKLLH_00790;inference=ab initio prediction:Prodigal:002006;locus_tag=CJNNKLLH_00790;product=hypothetical protein
M-thiocyanatum_contig_4_1	Prodigal:002006	CDS	338129	338506	.	-	0	ID=CJNNKLLH_00791;inference=ab initio prediction:Prodigal:002006;locus_tag=CJNNKLLH_00791;product=hypothetical protein
M-thiocyanatum_contig_4_1	Prodigal:002006	CDS	338648	339157	.	-	0	ID=CJNNKLLH_00792;inference=ab initio prediction:Prodigal:002006;locus_tag=CJNNKLLH_00792;product=hypothetical protein
M-thiocyanatum_contig_4_1	Prodigal:002006	CDS	339184	339420	.	-	0	ID=CJNNKLLH_00793;inference=ab initio prediction:Prodigal:002006;locus_tag=CJNNKLLH_00793;product=hypothetical protein
M-thiocyanatum_contig_4_1	Prodigal:002006	CDS	339432	341036	.	-	0	ID=CJNNKLLH_00794;inference=ab initio prediction:Prodigal:002006;locus_tag=CJNNKLLH_00794;product=hypothetical protein
M-thiocyanatum_contig_4_1	Prodigal:002006	CDS	341140	341664	.	-	0	ID=CJNNKLLH_00795;inference=ab initio prediction:Prodigal:002006;locus_tag=CJNNKLLH_00795;product=hypothetical protein
M-thiocyanatum_contig_4_1	Prodigal:002006	CDS	341697	342137	.	-	0	ID=CJNNKLLH_00796;inference=ab initio prediction:Prodigal:002006;locus_tag=CJNNKLLH_00796;product=hypothetical protein
M-thiocyanatum_contig_4_1	Prodigal:002006	CDS	342806	343693	.	-	0	ID=CJNNKLLH_00797;db_xref=COG:COG1662;inference=ab initio prediction:Prodigal:002006,similar to AA sequence:ISfinder:ISOba3;locus_tag=CJNNKLLH_00797;product=IS1 family transposase ISOba3
M-thiocyanatum_contig_4_1	Prodigal:002006	CDS	343922	345067	.	-	0	ID=CJNNKLLH_00798;inference=ab initio prediction:Prodigal:002006;locus_tag=CJNNKLLH_00798;product=hypothetical protein
M-thiocyanatum_contig_4_1	Prodigal:002006	CDS	346140	347630	.	+	0	ID=CJNNKLLH_00799;inference=ab initio prediction:Prodigal:002006;locus_tag=CJNNKLLH_00799;product=hypothetical protein
M-thiocyanatum_contig_4_1	Prodigal:002006	CDS	347809	348378	.	+	0	ID=CJNNKLLH_00800;inference=ab initio prediction:Prodigal:002006;locus_tag=CJNNKLLH_00800;product=hypothetical protein
M-thiocyanatum_contig_4_1	Prodigal:002006	CDS	348375	348824	.	-	0	ID=CJNNKLLH_00801;inference=ab initio prediction:Prodigal:002006;locus_tag=CJNNKLLH_00801;product=hypothetical protein
M-thiocyanatum_contig_4_1	Prodigal:002006	CDS	348931	349791	.	-	0	ID=CJNNKLLH_00802;inference=ab initio prediction:Prodigal:002006;locus_tag=CJNNKLLH_00802;product=hypothetical protein
M-thiocyanatum_contig_4_1	Prodigal:002006	CDS	349784	350125	.	-	0	ID=CJNNKLLH_00803;inference=ab initio prediction:Prodigal:002006;locus_tag=CJNNKLLH_00803;product=hypothetical protein
M-thiocyanatum_contig_4_1	Prodigal:002006	CDS	350291	350530	.	-	0	ID=CJNNKLLH_00804;inference=ab initio prediction:Prodigal:002006;locus_tag=CJNNKLLH_00804;product=hypothetical protein
M-thiocyanatum_contig_4_1	Prodigal:002006	CDS	350530	351165	.	-	0	ID=CJNNKLLH_00805;inference=ab initio prediction:Prodigal:002006;locus_tag=CJNNKLLH_00805;product=hypothetical protein
M-thiocyanatum_contig_4_1	Prodigal:002006	CDS	351247	351801	.	-	0	ID=CJNNKLLH_00806;inference=ab initio prediction:Prodigal:002006;locus_tag=CJNNKLLH_00806;product=hypothetical protein
M-thiocyanatum_contig_4_1	Prodigal:002006	CDS	351798	352157	.	-	0	ID=CJNNKLLH_00807;inference=ab initio prediction:Prodigal:002006;locus_tag=CJNNKLLH_00807;product=hypothetical protein
M-thiocyanatum_contig_4_1	Prodigal:002006	CDS	352154	352369	.	-	0	ID=CJNNKLLH_00808;inference=ab initio prediction:Prodigal:002006;locus_tag=CJNNKLLH_00808;product=hypothetical protein
M-thiocyanatum_contig_4_1	Prodigal:002006	CDS	352645	353538	.	+	0	ID=CJNNKLLH_00809;inference=ab initio prediction:Prodigal:002006;locus_tag=CJNNKLLH_00809;product=hypothetical protein
M-thiocyanatum_contig_4_1	Prodigal:002006	CDS	353573	354160	.	+	0	ID=CJNNKLLH_00810;inference=ab initio prediction:Prodigal:002006;locus_tag=CJNNKLLH_00810;product=hypothetical protein
M-thiocyanatum_contig_4_1	Prodigal:002006	CDS	354286	354579	.	-	0	ID=CJNNKLLH_00811;inference=ab initio prediction:Prodigal:002006;locus_tag=CJNNKLLH_00811;product=hypothetical protein
M-thiocyanatum_contig_4_1	Prodigal:002006	CDS	354845	355156	.	+	0	ID=CJNNKLLH_00812;inference=ab initio prediction:Prodigal:002006;locus_tag=CJNNKLLH_00812;product=hypothetical protein
M-thiocyanatum_contig_4_1	Prodigal:002006	CDS	355358	355888	.	-	0	ID=CJNNKLLH_00813;eC_number=4.-.-.-;Name=ycaC_1;db_xref=COG:COG1335;gene=ycaC_1;inference=ab initio prediction:Prodigal:002006,similar to AA sequence:UniProtKB:P21367;locus_tag=CJNNKLLH_00813;product=putative hydrolase YcaC
M-thiocyanatum_contig_4_1	Prodigal:002006	CDS	355888	356517	.	-	0	ID=CJNNKLLH_00814;Name=betI_2;gene=betI_2;inference=ab initio prediction:Prodigal:002006,protein motif:HAMAP:MF_00768;locus_tag=CJNNKLLH_00814;product=HTH-type transcriptional regulator BetI
M-thiocyanatum_contig_4_1	Prodigal:002006	CDS	356601	358157	.	+	0	ID=CJNNKLLH_00815;eC_number=4.2.1.120;Name=abfD;gene=abfD;inference=ab initio prediction:Prodigal:002006,similar to AA sequence:UniProtKB:P55792;locus_tag=CJNNKLLH_00815;product=4-hydroxybutyryl-CoA dehydratase/vinylacetyl-CoA-Delta-isomerase
M-thiocyanatum_contig_4_1	Prodigal:002006	CDS	358215	358871	.	-	0	ID=CJNNKLLH_00816;Name=uvrY_1;db_xref=COG:COG2197;gene=uvrY_1;inference=ab initio prediction:Prodigal:002006,similar to AA sequence:UniProtKB:P0AED5;locus_tag=CJNNKLLH_00816;product=Response regulator UvrY
M-thiocyanatum_contig_4_1	Prodigal:002006	CDS	358868	360286	.	-	0	ID=CJNNKLLH_00817;inference=ab initio prediction:Prodigal:002006;locus_tag=CJNNKLLH_00817;product=hypothetical protein
M-thiocyanatum_contig_4_1	Prodigal:002006	CDS	360481	361017	.	+	0	ID=CJNNKLLH_00818;inference=ab initio prediction:Prodigal:002006;locus_tag=CJNNKLLH_00818;product=hypothetical protein
M-thiocyanatum_contig_4_1	Prodigal:002006	CDS	361519	362358	.	-	0	ID=CJNNKLLH_00819;inference=ab initio prediction:Prodigal:002006;locus_tag=CJNNKLLH_00819;product=hypothetical protein
M-thiocyanatum_contig_4_1	Prodigal:002006	CDS	362522	363457	.	-	0	ID=CJNNKLLH_00820;inference=ab initio prediction:Prodigal:002006;locus_tag=CJNNKLLH_00820;product=hypothetical protein
M-thiocyanatum_contig_4_1	Prodigal:002006	CDS	363796	365064	.	-	0	ID=CJNNKLLH_00821;eC_number=1.18.1.2;inference=ab initio prediction:Prodigal:002006,protein motif:HAMAP:MF_01685;locus_tag=CJNNKLLH_00821;product=Ferredoxin--NADP reductase
M-thiocyanatum_contig_4_1	Prodigal:002006	CDS	365102	365383	.	-	0	ID=CJNNKLLH_00822;inference=ab initio prediction:Prodigal:002006;locus_tag=CJNNKLLH_00822;product=hypothetical protein
M-thiocyanatum_contig_4_1	Prodigal:002006	CDS	365376	366551	.	-	0	ID=CJNNKLLH_00823;eC_number=2.4.1.250;Name=mshA_4;gene=mshA_4;inference=ab initio prediction:Prodigal:002006,protein motif:HAMAP:MF_01695;locus_tag=CJNNKLLH_00823;product=D-inositol-3-phosphate glycosyltransferase
M-thiocyanatum_contig_4_1	Prodigal:002006	CDS	366548	367543	.	-	0	ID=CJNNKLLH_00824;eC_number=2.7.4.16;Name=thiL_1;gene=thiL_1;inference=ab initio prediction:Prodigal:002006,protein motif:HAMAP:MF_02128;locus_tag=CJNNKLLH_00824;product=Thiamine-monophosphate kinase
M-thiocyanatum_contig_4_1	Prodigal:002006	CDS	367543	368088	.	-	0	ID=CJNNKLLH_00825;inference=ab initio prediction:Prodigal:002006;locus_tag=CJNNKLLH_00825;product=hypothetical protein
M-thiocyanatum_contig_4_1	Prodigal:002006	CDS	368085	369188	.	-	0	ID=CJNNKLLH_00826;inference=ab initio prediction:Prodigal:002006;locus_tag=CJNNKLLH_00826;product=hypothetical protein
M-thiocyanatum_contig_4_1	Prodigal:002006	CDS	369142	370218	.	-	0	ID=CJNNKLLH_00827;eC_number=3.5.5.7;Name=nitA_1;gene=nitA_1;inference=ab initio prediction:Prodigal:002006,similar to AA sequence:UniProtKB:Q03217;locus_tag=CJNNKLLH_00827;product=Aliphatic nitrilase
M-thiocyanatum_contig_4_1	Prodigal:002006	CDS	370302	370784	.	-	0	ID=CJNNKLLH_00828;inference=ab initio prediction:Prodigal:002006;locus_tag=CJNNKLLH_00828;product=hypothetical protein
M-thiocyanatum_contig_4_1	Prodigal:002006	CDS	371145	372584	.	+	0	ID=CJNNKLLH_00829;eC_number=2.6.1.9;Name=hisC_2;gene=hisC_2;inference=ab initio prediction:Prodigal:002006,protein motif:HAMAP:MF_01023;locus_tag=CJNNKLLH_00829;product=Histidinol-phosphate aminotransferase
M-thiocyanatum_contig_4_1	Prodigal:002006	CDS	372756	374555	.	-	0	ID=CJNNKLLH_00830;eC_number=1.8.1.2;Name=cysI_2;db_xref=COG:COG0155;gene=cysI_2;inference=ab initio prediction:Prodigal:002006,similar to AA sequence:UniProtKB:O32213;locus_tag=CJNNKLLH_00830;product=Sulfite reductase [NADPH] hemoprotein beta-component
M-thiocyanatum_contig_4_1	Prodigal:002006	CDS	374620	375549	.	-	0	ID=CJNNKLLH_00831;inference=ab initio prediction:Prodigal:002006;locus_tag=CJNNKLLH_00831;product=hypothetical protein
M-thiocyanatum_contig_4_1	Prodigal:002006	CDS	375596	376558	.	-	0	ID=CJNNKLLH_00832;eC_number=3.5.5.7;db_xref=COG:COG0388;inference=ab initio prediction:Prodigal:002006,similar to AA sequence:UniProtKB:Q89PT3;locus_tag=CJNNKLLH_00832;product=Nitrilase
M-thiocyanatum_contig_4_1	Prodigal:002006	CDS	376608	376751	.	-	0	ID=CJNNKLLH_00833;inference=ab initio prediction:Prodigal:002006;locus_tag=CJNNKLLH_00833;product=hypothetical protein
M-thiocyanatum_contig_4_1	Prodigal:002006	CDS	376751	377758	.	-	0	ID=CJNNKLLH_00834;eC_number=7.1.1.7;Name=cydB_4;db_xref=COG:COG1294;gene=cydB_4;inference=ab initio prediction:Prodigal:002006,similar to AA sequence:UniProtKB:P0ABK2;locus_tag=CJNNKLLH_00834;product=Cytochrome bd-I ubiquinol oxidase subunit 2
M-thiocyanatum_contig_4_1	Prodigal:002006	CDS	377769	379187	.	-	0	ID=CJNNKLLH_00835;eC_number=7.1.1.3;Name=appC_1;db_xref=COG:COG1271;gene=appC_1;inference=ab initio prediction:Prodigal:002006,similar to AA sequence:UniProtKB:P26459;locus_tag=CJNNKLLH_00835;product=Cytochrome bd-II ubiquinol oxidase subunit 1
M-thiocyanatum_contig_4_1	Prodigal:002006	CDS	379234	380460	.	-	0	ID=CJNNKLLH_00836;eC_number=2.3.1.37;Name=hemA_1;db_xref=COG:COG0156;gene=hemA_1;inference=ab initio prediction:Prodigal:002006,similar to AA sequence:UniProtKB:P18079;locus_tag=CJNNKLLH_00836;product=5-aminolevulinate synthase
M-thiocyanatum_contig_4_1	Prodigal:002006	CDS	380562	380966	.	-	0	ID=CJNNKLLH_00837;inference=ab initio prediction:Prodigal:002006;locus_tag=CJNNKLLH_00837;product=hypothetical protein
M-thiocyanatum_contig_4_1	Prodigal:002006	CDS	381159	382547	.	+	0	ID=CJNNKLLH_00838;eC_number=2.6.1.9;Name=hisC_3;gene=hisC_3;inference=ab initio prediction:Prodigal:002006,protein motif:HAMAP:MF_01023;locus_tag=CJNNKLLH_00838;product=Histidinol-phosphate aminotransferase
M-thiocyanatum_contig_4_1	Prodigal:002006	CDS	382549	383568	.	+	0	ID=CJNNKLLH_00839;Name=tehA_1;db_xref=COG:COG1275;gene=tehA_1;inference=ab initio prediction:Prodigal:002006,similar to AA sequence:UniProtKB:P25396;locus_tag=CJNNKLLH_00839;product=Tellurite resistance protein TehA
M-thiocyanatum_contig_4_1	Prodigal:002006	CDS	383604	384110	.	+	0	ID=CJNNKLLH_00840;inference=ab initio prediction:Prodigal:002006;locus_tag=CJNNKLLH_00840;product=hypothetical protein
M-thiocyanatum_contig_4_1	Prodigal:002006	CDS	384192	384656	.	-	0	ID=CJNNKLLH_00841;inference=ab initio prediction:Prodigal:002006;locus_tag=CJNNKLLH_00841;product=hypothetical protein
M-thiocyanatum_contig_4_1	Prodigal:002006	CDS	385056	386132	.	-	0	ID=CJNNKLLH_00842;inference=ab initio prediction:Prodigal:002006;locus_tag=CJNNKLLH_00842;product=hypothetical protein
M-thiocyanatum_contig_4_1	Prodigal:002006	CDS	386404	387486	.	+	0	ID=CJNNKLLH_00843;inference=ab initio prediction:Prodigal:002006;locus_tag=CJNNKLLH_00843;product=hypothetical protein
M-thiocyanatum_contig_4_1	Prodigal:002006	CDS	387525	388094	.	+	0	ID=CJNNKLLH_00844;eC_number=3.1.2.-;Name=yhbO_1;db_xref=COG:COG0693;gene=yhbO_1;inference=ab initio prediction:Prodigal:002006,similar to AA sequence:UniProtKB:P45470;locus_tag=CJNNKLLH_00844;product=Protein/nucleic acid deglycase 2
M-thiocyanatum_contig_4_1	Prodigal:002006	CDS	388153	388917	.	+	0	ID=CJNNKLLH_00845;eC_number=1.2.1.62;Name=tsaC1_1;gene=tsaC1_1;inference=ab initio prediction:Prodigal:002006,similar to AA sequence:UniProtKB:P94681;locus_tag=CJNNKLLH_00845;product=4-formylbenzenesulfonate dehydrogenase TsaC1/TsaC2
M-thiocyanatum_contig_4_1	Prodigal:002006	CDS	389281	390030	.	-	0	ID=CJNNKLLH_00846;Name=rspR_1;db_xref=COG:COG1802;gene=rspR_1;inference=ab initio prediction:Prodigal:002006,similar to AA sequence:UniProtKB:P0ACM2;locus_tag=CJNNKLLH_00846;product=HTH-type transcriptional repressor RspR
M-thiocyanatum_contig_4_1	Prodigal:002006	CDS	390193	391617	.	+	0	ID=CJNNKLLH_00847;Name=naiP;gene=naiP;inference=ab initio prediction:Prodigal:002006,similar to AA sequence:UniProtKB:O34691;locus_tag=CJNNKLLH_00847;product=Putative niacin/nicotinamide transporter NaiP
M-thiocyanatum_contig_4_1	Prodigal:002006	CDS	391983	392774	.	+	0	ID=CJNNKLLH_00848;inference=ab initio prediction:Prodigal:002006;locus_tag=CJNNKLLH_00848;product=hypothetical protein
M-thiocyanatum_contig_4_1	Prodigal:002006	CDS	392838	393227	.	+	0	ID=CJNNKLLH_00849;inference=ab initio prediction:Prodigal:002006;locus_tag=CJNNKLLH_00849;product=hypothetical protein
M-thiocyanatum_contig_4_1	Prodigal:002006	CDS	393256	393474	.	+	0	ID=CJNNKLLH_00850;inference=ab initio prediction:Prodigal:002006;locus_tag=CJNNKLLH_00850;product=hypothetical protein
M-thiocyanatum_contig_4_1	Prodigal:002006	CDS	393471	393767	.	+	0	ID=CJNNKLLH_00851;inference=ab initio prediction:Prodigal:002006;locus_tag=CJNNKLLH_00851;product=hypothetical protein
M-thiocyanatum_contig_4_1	Prodigal:002006	CDS	393846	394745	.	+	0	ID=CJNNKLLH_00852;eC_number=2.1.2.11;Name=panB_1;gene=panB_1;inference=ab initio prediction:Prodigal:002006,similar to AA sequence:UniProtKB:Q3JP15;locus_tag=CJNNKLLH_00852;product=3-methyl-2-oxobutanoate hydroxymethyltransferase
M-thiocyanatum_contig_4_1	Prodigal:002006	CDS	394803	395051	.	+	0	ID=CJNNKLLH_00853;inference=ab initio prediction:Prodigal:002006;locus_tag=CJNNKLLH_00853;product=hypothetical protein
M-thiocyanatum_contig_4_1	Prodigal:002006	CDS	395845	398250	.	+	0	ID=CJNNKLLH_00854;eC_number=2.7.13.3;Name=rcsC_4;gene=rcsC_4;inference=ab initio prediction:Prodigal:002006,protein motif:HAMAP:MF_00979;locus_tag=CJNNKLLH_00854;product=Sensor histidine kinase RcsC
M-thiocyanatum_contig_4_1	Prodigal:002006	CDS	398395	398769	.	-	0	ID=CJNNKLLH_00855;inference=ab initio prediction:Prodigal:002006,similar to AA sequence:UniProtKB:Q881J7;locus_tag=CJNNKLLH_00855;product=Blue-light-activated protein
M-thiocyanatum_contig_4_1	Prodigal:002006	CDS	398780	401290	.	-	0	ID=CJNNKLLH_00856;inference=ab initio prediction:Prodigal:002006;locus_tag=CJNNKLLH_00856;product=hypothetical protein
M-thiocyanatum_contig_4_1	Prodigal:002006	CDS	401287	402150	.	-	0	ID=CJNNKLLH_00857;inference=ab initio prediction:Prodigal:002006;locus_tag=CJNNKLLH_00857;product=hypothetical protein
M-thiocyanatum_contig_4_1	Prodigal:002006	CDS	402612	404468	.	+	0	ID=CJNNKLLH_00858;inference=ab initio prediction:Prodigal:002006;locus_tag=CJNNKLLH_00858;product=hypothetical protein
M-thiocyanatum_contig_4_1	Prodigal:002006	CDS	404485	404874	.	+	0	ID=CJNNKLLH_00859;inference=ab initio prediction:Prodigal:002006,similar to AA sequence:UniProtKB:Q881J7;locus_tag=CJNNKLLH_00859;product=Blue-light-activated protein
M-thiocyanatum_contig_5_1	Prodigal:002006	CDS	117	1424	.	+	0	ID=CJNNKLLH_00860;eC_number=5.4.99.2;Name=mutB;db_xref=COG:COG1884;gene=mutB;inference=ab initio prediction:Prodigal:002006,similar to AA sequence:UniProtKB:P9WJK5;locus_tag=CJNNKLLH_00860;product=putative methylmalonyl-CoA mutase large subunit
M-thiocyanatum_contig_5_1	Prodigal:002006	CDS	1602	3035	.	+	0	ID=CJNNKLLH_00861;Name=algA_1;db_xref=COG:COG0662;gene=algA_1;inference=ab initio prediction:Prodigal:002006,similar to AA sequence:UniProtKB:P07874;locus_tag=CJNNKLLH_00861;product=Alginate biosynthesis protein AlgA
M-thiocyanatum_contig_5_1	Prodigal:002006	CDS	3023	4537	.	-	0	ID=CJNNKLLH_00862;eC_number=1.1.1.402;Name=eryB;db_xref=COG:COG0578;gene=eryB;inference=ab initio prediction:Prodigal:002006,similar to AA sequence:UniProtKB:Q2YIQ2;locus_tag=CJNNKLLH_00862;product=D-erythritol 1-phosphate dehydrogenase
M-thiocyanatum_contig_5_1	Prodigal:002006	CDS	4534	4830	.	-	0	ID=CJNNKLLH_00863;inference=ab initio prediction:Prodigal:002006;locus_tag=CJNNKLLH_00863;product=hypothetical protein
M-thiocyanatum_contig_5_1	Prodigal:002006	CDS	4839	5024	.	-	0	ID=CJNNKLLH_00864;inference=ab initio prediction:Prodigal:002006;locus_tag=CJNNKLLH_00864;product=hypothetical protein
M-thiocyanatum_contig_5_1	Prodigal:002006	CDS	5190	5399	.	-	0	ID=CJNNKLLH_00865;inference=ab initio prediction:Prodigal:002006;locus_tag=CJNNKLLH_00865;product=hypothetical protein
M-thiocyanatum_contig_5_1	Prodigal:002006	CDS	5751	7406	.	+	0	ID=CJNNKLLH_00866;Name=pitA;db_xref=COG:COG0306;gene=pitA;inference=ab initio prediction:Prodigal:002006,similar to AA sequence:UniProtKB:P0AFJ7;locus_tag=CJNNKLLH_00866;product=Low-affinity inorganic phosphate transporter 1
M-thiocyanatum_contig_5_1	Prodigal:002006	CDS	7416	8606	.	-	0	ID=CJNNKLLH_00867;eC_number=1.-.-.-;db_xref=COG:COG0277;inference=ab initio prediction:Prodigal:002006,similar to AA sequence:UniProtKB:P9WIT1;locus_tag=CJNNKLLH_00867;product=putative FAD-linked oxidoreductase
M-thiocyanatum_contig_5_1	Prodigal:002006	CDS	8689	10149	.	-	0	ID=CJNNKLLH_00868;inference=ab initio prediction:Prodigal:002006;locus_tag=CJNNKLLH_00868;product=hypothetical protein
M-thiocyanatum_contig_5_1	Prodigal:002006	CDS	10322	10963	.	+	0	ID=CJNNKLLH_00869;inference=ab initio prediction:Prodigal:002006,similar to AA sequence:UniProtKB:P0AEY1;locus_tag=CJNNKLLH_00869;note=UPF0056 inner membrane protein MarC;product=hypothetical protein
M-thiocyanatum_contig_5_1	Prodigal:002006	CDS	11227	12231	.	-	0	ID=CJNNKLLH_00870;Name=corA_1;db_xref=COG:COG0598;gene=corA_1;inference=ab initio prediction:Prodigal:002006,similar to AA sequence:UniProtKB:P0A2R8;locus_tag=CJNNKLLH_00870;product=Magnesium transport protein CorA
M-thiocyanatum_contig_5_1	Prodigal:002006	CDS	12446	12736	.	+	0	ID=CJNNKLLH_00871;Name=groS5;gene=groS5;inference=ab initio prediction:Prodigal:002006,similar to AA sequence:UniProtKB:P35474;locus_tag=CJNNKLLH_00871;product=10 kDa chaperonin 5
M-thiocyanatum_contig_5_1	Prodigal:002006	CDS	12824	14464	.	+	0	ID=CJNNKLLH_00872;Name=groL5;gene=groL5;inference=ab initio prediction:Prodigal:002006,similar to AA sequence:UniProtKB:P35471;locus_tag=CJNNKLLH_00872;product=60 kDa chaperonin 5
M-thiocyanatum_contig_5_1	Prodigal:002006	CDS	14655	14948	.	+	0	ID=CJNNKLLH_00873;inference=ab initio prediction:Prodigal:002006;locus_tag=CJNNKLLH_00873;product=hypothetical protein
M-thiocyanatum_contig_5_1	Prodigal:002006	CDS	15130	15525	.	-	0	ID=CJNNKLLH_00874;eC_number=3.5.99.10;Name=yabJ;db_xref=COG:COG0251;gene=yabJ;inference=ab initio prediction:Prodigal:002006,similar to AA sequence:UniProtKB:P37552;locus_tag=CJNNKLLH_00874;product=2-iminobutanoate/2-iminopropanoate deaminase
M-thiocyanatum_contig_5_1	Prodigal:002006	CDS	15666	16199	.	-	0	ID=CJNNKLLH_00875;inference=ab initio prediction:Prodigal:002006;locus_tag=CJNNKLLH_00875;product=hypothetical protein
M-thiocyanatum_contig_5_1	Prodigal:002006	CDS	16189	17094	.	-	0	ID=CJNNKLLH_00876;inference=ab initio prediction:Prodigal:002006,protein motif:HAMAP:MF_02040;locus_tag=CJNNKLLH_00876;product=Iron-sulfur cluster carrier protein
M-thiocyanatum_contig_5_1	Prodigal:002006	CDS	17370	17768	.	+	0	ID=CJNNKLLH_00877;Name=yecN;db_xref=COG:COG3788;gene=yecN;inference=ab initio prediction:Prodigal:002006,similar to AA sequence:UniProtKB:P64515;locus_tag=CJNNKLLH_00877;product=Inner membrane protein YecN
M-thiocyanatum_contig_5_1	Prodigal:002006	CDS	17778	18845	.	-	0	ID=CJNNKLLH_00878;inference=ab initio prediction:Prodigal:002006;locus_tag=CJNNKLLH_00878;product=hypothetical protein
M-thiocyanatum_contig_5_1	Prodigal:002006	CDS	19140	21326	.	-	0	ID=CJNNKLLH_00879;eC_number=2.4.1.129;Name=mtgA_1;gene=mtgA_1;inference=ab initio prediction:Prodigal:002006,protein motif:HAMAP:MF_00766;locus_tag=CJNNKLLH_00879;product=Biosynthetic peptidoglycan transglycosylase
M-thiocyanatum_contig_5_1	Prodigal:002006	CDS	21786	23078	.	+	0	ID=CJNNKLLH_00880;inference=ab initio prediction:Prodigal:002006;locus_tag=CJNNKLLH_00880;product=hypothetical protein
M-thiocyanatum_contig_5_1	Prodigal:002006	CDS	23086	23868	.	-	0	ID=CJNNKLLH_00881;inference=ab initio prediction:Prodigal:002006;locus_tag=CJNNKLLH_00881;product=hypothetical protein
M-thiocyanatum_contig_5_1	Prodigal:002006	CDS	24061	24576	.	-	0	ID=CJNNKLLH_00882;inference=ab initio prediction:Prodigal:002006;locus_tag=CJNNKLLH_00882;product=hypothetical protein
M-thiocyanatum_contig_5_1	Prodigal:002006	CDS	25256	25903	.	-	0	ID=CJNNKLLH_00883;eC_number=4.1.2.-;Name=ald2;db_xref=COG:COG0235;gene=ald2;inference=ab initio prediction:Prodigal:002006,similar to AA sequence:UniProtKB:Q2RXI1;locus_tag=CJNNKLLH_00883;product=5-(methylthio)ribulose-1-phosphate aldolase
M-thiocyanatum_contig_5_1	Prodigal:002006	CDS	26156	28858	.	+	0	ID=CJNNKLLH_00884;eC_number=2.3.1.-;Name=pat;db_xref=COG:COG0454;gene=pat;inference=ab initio prediction:Prodigal:002006,similar to AA sequence:UniProtKB:Q8ZMX2;locus_tag=CJNNKLLH_00884;product=Peptidyl-lysine N-acetyltransferase Pat
M-thiocyanatum_contig_5_1	Prodigal:002006	CDS	28946	29473	.	-	0	ID=CJNNKLLH_00885;eC_number=1.16.-.-;Name=dps_1;gene=dps_1;inference=ab initio prediction:Prodigal:002006,protein motif:HAMAP:MF_01441;locus_tag=CJNNKLLH_00885;product=DNA protection during starvation protein
M-thiocyanatum_contig_5_1	Prodigal:002006	CDS	29620	31428	.	-	0	ID=CJNNKLLH_00886;inference=ab initio prediction:Prodigal:002006;locus_tag=CJNNKLLH_00886;product=hypothetical protein
M-thiocyanatum_contig_5_1	Prodigal:002006	CDS	31506	32672	.	+	0	ID=CJNNKLLH_00887;eC_number=3.6.4.12;Name=ruvB_1;db_xref=COG:COG2255;gene=ruvB_1;inference=ab initio prediction:Prodigal:002006,similar to AA sequence:UniProtKB:P0A812;locus_tag=CJNNKLLH_00887;product=Holliday junction ATP-dependent DNA helicase RuvB
M-thiocyanatum_contig_5_1	Prodigal:002006	CDS	32665	33633	.	+	0	ID=CJNNKLLH_00888;inference=ab initio prediction:Prodigal:002006;locus_tag=CJNNKLLH_00888;product=hypothetical protein
M-thiocyanatum_contig_5_1	Prodigal:002006	CDS	33920	34636	.	+	0	ID=CJNNKLLH_00889;inference=ab initio prediction:Prodigal:002006;locus_tag=CJNNKLLH_00889;product=hypothetical protein
M-thiocyanatum_contig_5_1	Prodigal:002006	CDS	34794	35225	.	+	0	ID=CJNNKLLH_00890;eC_number=3.1.2.28;inference=ab initio prediction:Prodigal:002006,protein motif:HAMAP:MF_02101;locus_tag=CJNNKLLH_00890;product=1%2C4-dihydroxy-2-naphthoyl-CoA hydrolase
M-thiocyanatum_contig_5_1	Prodigal:002006	CDS	35212	36468	.	-	0	ID=CJNNKLLH_00891;inference=ab initio prediction:Prodigal:002006;locus_tag=CJNNKLLH_00891;product=hypothetical protein
M-thiocyanatum_contig_5_1	Prodigal:002006	CDS	36897	37613	.	+	0	ID=CJNNKLLH_00892;Name=tolQ_1;db_xref=COG:COG0811;gene=tolQ_1;inference=ab initio prediction:Prodigal:002006,similar to AA sequence:UniProtKB:P0ABU9;locus_tag=CJNNKLLH_00892;product=Tol-Pal system protein TolQ
M-thiocyanatum_contig_5_1	Prodigal:002006	CDS	37648	38097	.	+	0	ID=CJNNKLLH_00893;Name=exbD_1;db_xref=COG:COG0848;gene=exbD_1;inference=ab initio prediction:Prodigal:002006,similar to AA sequence:UniProtKB:P0ABV2;locus_tag=CJNNKLLH_00893;product=Biopolymer transport protein ExbD
M-thiocyanatum_contig_5_1	Prodigal:002006	CDS	38112	39488	.	+	0	ID=CJNNKLLH_00894;inference=ab initio prediction:Prodigal:002006;locus_tag=CJNNKLLH_00894;product=hypothetical protein
M-thiocyanatum_contig_5_1	Prodigal:002006	CDS	39566	40906	.	+	0	ID=CJNNKLLH_00895;Name=tolB;db_xref=COG:COG0823;gene=tolB;inference=ab initio prediction:Prodigal:002006,similar to AA sequence:UniProtKB:Q83F59;locus_tag=CJNNKLLH_00895;product=Tol-Pal system protein TolB
M-thiocyanatum_contig_5_1	Prodigal:002006	CDS	41938	42573	.	-	0	ID=CJNNKLLH_00896;eC_number=1.8.4.-;Name=yfcG_2;db_xref=COG:COG0625;gene=yfcG_2;inference=ab initio prediction:Prodigal:002006,similar to AA sequence:UniProtKB:P77526;locus_tag=CJNNKLLH_00896;product=Disulfide-bond oxidoreductase YfcG
M-thiocyanatum_contig_5_1	Prodigal:002006	CDS	42774	43028	.	+	0	ID=CJNNKLLH_00897;inference=ab initio prediction:Prodigal:002006;locus_tag=CJNNKLLH_00897;product=hypothetical protein
M-thiocyanatum_contig_5_1	Prodigal:002006	CDS	43199	43639	.	+	0	ID=CJNNKLLH_00898;inference=ab initio prediction:Prodigal:002006;locus_tag=CJNNKLLH_00898;product=hypothetical protein
M-thiocyanatum_contig_5_1	Prodigal:002006	CDS	43636	45672	.	+	0	ID=CJNNKLLH_00899;Name=aaeB_1;gene=aaeB_1;inference=ab initio prediction:Prodigal:002006,protein motif:HAMAP:MF_01545;locus_tag=CJNNKLLH_00899;product=p-hydroxybenzoic acid efflux pump subunit AaeB
M-thiocyanatum_contig_5_1	Prodigal:002006	CDS	45696	45890	.	+	0	ID=CJNNKLLH_00900;inference=ab initio prediction:Prodigal:002006;locus_tag=CJNNKLLH_00900;product=hypothetical protein
M-thiocyanatum_contig_5_1	Prodigal:002006	CDS	45887	46963	.	+	0	ID=CJNNKLLH_00901;Name=aaeA_1;gene=aaeA_1;inference=ab initio prediction:Prodigal:002006,protein motif:HAMAP:MF_01544;locus_tag=CJNNKLLH_00901;product=p-hydroxybenzoic acid efflux pump subunit AaeA
M-thiocyanatum_contig_5_1	Prodigal:002006	CDS	47020	48369	.	+	0	ID=CJNNKLLH_00902;eC_number=6.1.1.17;Name=gltX_1;gene=gltX_1;inference=ab initio prediction:Prodigal:002006,similar to AA sequence:UniProtKB:P99170;locus_tag=CJNNKLLH_00902;product=Glutamate--tRNA ligase
M-thiocyanatum_contig_5_1	Prodigal:002006	CDS	48366	49145	.	-	0	ID=CJNNKLLH_00903;eC_number=2.1.1.-;Name=ycgJ;gene=ycgJ;inference=ab initio prediction:Prodigal:002006,similar to AA sequence:UniProtKB:O31474;locus_tag=CJNNKLLH_00903;product=putative methyltransferase YcgJ
M-thiocyanatum_contig_5_1	Prodigal:002006	CDS	49142	49633	.	-	0	ID=CJNNKLLH_00904;inference=ab initio prediction:Prodigal:002006;locus_tag=CJNNKLLH_00904;product=hypothetical protein
M-thiocyanatum_contig_5_1	Prodigal:002006	CDS	49710	50933	.	-	0	ID=CJNNKLLH_00905;Name=ynfM;gene=ynfM;inference=ab initio prediction:Prodigal:002006,similar to AA sequence:UniProtKB:P43531;locus_tag=CJNNKLLH_00905;product=Inner membrane transport protein YnfM
M-thiocyanatum_contig_5_1	Prodigal:002006	CDS	51011	53098	.	-	0	ID=CJNNKLLH_00906;Name=pal_1;gene=pal_1;inference=ab initio prediction:Prodigal:002006,protein motif:HAMAP:MF_02204;locus_tag=CJNNKLLH_00906;product=Peptidoglycan-associated lipoprotein
M-thiocyanatum_contig_5_1	Prodigal:002006	CDS	53256	54356	.	-	0	ID=CJNNKLLH_00907;inference=ab initio prediction:Prodigal:002006;locus_tag=CJNNKLLH_00907;product=hypothetical protein
M-thiocyanatum_contig_5_1	Prodigal:002006	CDS	54430	54975	.	+	0	ID=CJNNKLLH_00908;inference=ab initio prediction:Prodigal:002006;locus_tag=CJNNKLLH_00908;product=hypothetical protein
M-thiocyanatum_contig_5_1	Prodigal:002006	CDS	54989	55318	.	-	0	ID=CJNNKLLH_00909;inference=ab initio prediction:Prodigal:002006;locus_tag=CJNNKLLH_00909;product=hypothetical protein
M-thiocyanatum_contig_5_1	Prodigal:002006	CDS	55647	57035	.	+	0	ID=CJNNKLLH_00910;eC_number=6.1.1.16;Name=cysS;db_xref=COG:COG0215;gene=cysS;inference=ab initio prediction:Prodigal:002006,similar to AA sequence:UniProtKB:P21888;locus_tag=CJNNKLLH_00910;product=Cysteine--tRNA ligase
M-thiocyanatum_contig_5_1	Prodigal:002006	CDS	57094	57885	.	-	0	ID=CJNNKLLH_00911;inference=ab initio prediction:Prodigal:002006;locus_tag=CJNNKLLH_00911;product=hypothetical protein
M-thiocyanatum_contig_5_1	Prodigal:002006	CDS	57885	58487	.	-	0	ID=CJNNKLLH_00912;eC_number=3.2.2.-;db_xref=COG:COG1611;inference=ab initio prediction:Prodigal:002006,similar to AA sequence:UniProtKB:P48636;locus_tag=CJNNKLLH_00912;product=Putative cytokinin riboside 5'-monophosphate phosphoribohydrolase
M-thiocyanatum_contig_5_1	Prodigal:002006	CDS	58704	60359	.	+	0	ID=CJNNKLLH_00913;inference=ab initio prediction:Prodigal:002006;locus_tag=CJNNKLLH_00913;product=hypothetical protein
M-thiocyanatum_contig_5_1	Prodigal:002006	CDS	60418	62385	.	+	0	ID=CJNNKLLH_00914;Name=atm1_1;db_xref=COG:COG5265;gene=atm1_1;inference=ab initio prediction:Prodigal:002006,similar to AA sequence:UniProtKB:Q2G506;locus_tag=CJNNKLLH_00914;product=ATM1-type heavy metal exporter
M-thiocyanatum_contig_5_1	Prodigal:002006	CDS	62563	63273	.	+	0	ID=CJNNKLLH_00915;eC_number=4.1.1.65;Name=psd;db_xref=COG:COG0688;gene=psd;inference=ab initio prediction:Prodigal:002006,similar to AA sequence:UniProtKB:P9WHQ5;locus_tag=CJNNKLLH_00915;product=Phosphatidylserine decarboxylase proenzyme
M-thiocyanatum_contig_5_1	Prodigal:002006	CDS	63348	64187	.	+	0	ID=CJNNKLLH_00916;inference=ab initio prediction:Prodigal:002006;locus_tag=CJNNKLLH_00916;product=hypothetical protein
M-thiocyanatum_contig_5_1	Prodigal:002006	CDS	64288	65340	.	+	0	ID=CJNNKLLH_00917;eC_number=1.13.12.-;Name=nmoA;db_xref=COG:COG2070;gene=nmoA;inference=ab initio prediction:Prodigal:002006,similar to AA sequence:UniProtKB:Q9HWH9;locus_tag=CJNNKLLH_00917;product=Nitronate monooxygenase
M-thiocyanatum_contig_5_1	Prodigal:002006	CDS	65409	66026	.	-	0	ID=CJNNKLLH_00918;Name=rpsD;db_xref=COG:COG0522;gene=rpsD;inference=ab initio prediction:Prodigal:002006,similar to AA sequence:UniProtKB:Q6N9G0;locus_tag=CJNNKLLH_00918;product=30S ribosomal protein S4
M-thiocyanatum_contig_5_1	Prodigal:002006	CDS	66312	67508	.	+	0	ID=CJNNKLLH_00919;inference=ab initio prediction:Prodigal:002006,similar to AA sequence:ISfinder:TnXax1;locus_tag=CJNNKLLH_00919;product=Tn3 family transposase TnXax1
M-thiocyanatum_contig_5_1	Prodigal:002006	CDS	67988	68377	.	-	0	ID=CJNNKLLH_00920;inference=ab initio prediction:Prodigal:002006;locus_tag=CJNNKLLH_00920;product=hypothetical protein
M-thiocyanatum_contig_5_1	Prodigal:002006	CDS	68507	68899	.	-	0	ID=CJNNKLLH_00921;Name=rplS;db_xref=COG:COG0335;gene=rplS;inference=ab initio prediction:Prodigal:002006,similar to AA sequence:UniProtKB:Q6ND68;locus_tag=CJNNKLLH_00921;product=50S ribosomal protein L19
M-thiocyanatum_contig_5_1	Prodigal:002006	CDS	69091	70518	.	-	0	ID=CJNNKLLH_00922;inference=ab initio prediction:Prodigal:002006;locus_tag=CJNNKLLH_00922;product=hypothetical protein
M-thiocyanatum_contig_5_1	Prodigal:002006	CDS	70667	71392	.	-	0	ID=CJNNKLLH_00923;inference=ab initio prediction:Prodigal:002006;locus_tag=CJNNKLLH_00923;product=hypothetical protein
M-thiocyanatum_contig_5_1	Prodigal:002006	CDS	71389	72351	.	-	0	ID=CJNNKLLH_00924;eC_number=2.1.3.15;Name=accA;db_xref=COG:COG0825;gene=accA;inference=ab initio prediction:Prodigal:002006,similar to AA sequence:UniProtKB:P0ABD5;locus_tag=CJNNKLLH_00924;product=Acetyl-coenzyme A carboxylase carboxyl transferase subunit alpha
M-thiocyanatum_contig_5_1	Prodigal:002006	CDS	72553	73338	.	+	0	ID=CJNNKLLH_00925;eC_number=1.1.1.30;Name=bdhA;gene=bdhA;inference=ab initio prediction:Prodigal:002006,similar to AA sequence:UniProtKB:O86034;locus_tag=CJNNKLLH_00925;product=D-beta-hydroxybutyrate dehydrogenase
M-thiocyanatum_contig_5_1	Prodigal:002006	CDS	73394	73750	.	-	0	ID=CJNNKLLH_00926;inference=ab initio prediction:Prodigal:002006;locus_tag=CJNNKLLH_00926;product=hypothetical protein
M-thiocyanatum_contig_5_1	Prodigal:002006	CDS	73884	75293	.	-	0	ID=CJNNKLLH_00927;inference=ab initio prediction:Prodigal:002006;locus_tag=CJNNKLLH_00927;product=hypothetical protein
M-thiocyanatum_contig_5_1	Prodigal:002006	CDS	75500	75703	.	-	0	ID=CJNNKLLH_00928;inference=ab initio prediction:Prodigal:002006;locus_tag=CJNNKLLH_00928;product=hypothetical protein
M-thiocyanatum_contig_5_1	Prodigal:002006	CDS	75999	77216	.	+	0	ID=CJNNKLLH_00929;inference=ab initio prediction:Prodigal:002006,similar to AA sequence:UniProtKB:Q9ADP8;locus_tag=CJNNKLLH_00929;product=putative transporter
M-thiocyanatum_contig_5_1	Prodigal:002006	CDS	77224	78207	.	-	0	ID=CJNNKLLH_00930;eC_number=2.6.1.9;Name=hisC_4;gene=hisC_4;inference=ab initio prediction:Prodigal:002006,protein motif:HAMAP:MF_01023;locus_tag=CJNNKLLH_00930;product=Histidinol-phosphate aminotransferase
M-thiocyanatum_contig_5_1	Prodigal:002006	CDS	78267	79268	.	+	0	ID=CJNNKLLH_00931;Name=cobD;db_xref=COG:COG1270;gene=cobD;inference=ab initio prediction:Prodigal:002006,similar to AA sequence:UniProtKB:P9WP93;locus_tag=CJNNKLLH_00931;product=Cobalamin biosynthesis protein CobD
M-thiocyanatum_contig_5_1	Prodigal:002006	CDS	79289	80755	.	-	0	ID=CJNNKLLH_00932;Name=cobQ;gene=cobQ;inference=ab initio prediction:Prodigal:002006,similar to AA sequence:UniProtKB:P29932;locus_tag=CJNNKLLH_00932;product=Cobyric acid synthase
M-thiocyanatum_contig_5_1	Prodigal:002006	CDS	80824	81639	.	-	0	ID=CJNNKLLH_00933;eC_number=1.3.1.54;Name=cobK;gene=cobK;inference=ab initio prediction:Prodigal:002006,similar to AA sequence:UniProtKB:P21920;locus_tag=CJNNKLLH_00933;product=Precorrin-6A reductase
M-thiocyanatum_contig_5_1	Prodigal:002006	CDS	81696	82973	.	+	0	ID=CJNNKLLH_00934;eC_number=2.7.7.7;Name=dinB;gene=dinB;inference=ab initio prediction:Prodigal:002006,protein motif:HAMAP:MF_01113;locus_tag=CJNNKLLH_00934;product=DNA polymerase IV
M-thiocyanatum_contig_5_1	Prodigal:002006	CDS	82995	83876	.	-	0	ID=CJNNKLLH_00935;inference=ab initio prediction:Prodigal:002006;locus_tag=CJNNKLLH_00935;product=hypothetical protein
M-thiocyanatum_contig_5_1	Prodigal:002006	CDS	84390	84929	.	+	0	ID=CJNNKLLH_00936;inference=ab initio prediction:Prodigal:002006;locus_tag=CJNNKLLH_00936;product=hypothetical protein
M-thiocyanatum_contig_5_1	Prodigal:002006	CDS	85145	85849	.	-	0	ID=CJNNKLLH_00937;Name=phoB;db_xref=COG:COG0745;gene=phoB;inference=ab initio prediction:Prodigal:002006,similar to AA sequence:UniProtKB:P0AFJ5;locus_tag=CJNNKLLH_00937;product=Phosphate regulon transcriptional regulatory protein PhoB
M-thiocyanatum_contig_5_1	Prodigal:002006	CDS	85941	86654	.	-	0	ID=CJNNKLLH_00938;Name=phoU;db_xref=COG:COG0704;gene=phoU;inference=ab initio prediction:Prodigal:002006,similar to AA sequence:UniProtKB:Q51547;locus_tag=CJNNKLLH_00938;product=Phosphate-specific transport system accessory protein PhoU 
M-thiocyanatum_contig_5_1	Prodigal:002006	CDS	86781	87596	.	-	0	ID=CJNNKLLH_00939;eC_number=7.3.2.1;Name=pstB_1;db_xref=COG:COG1117;gene=pstB_1;inference=ab initio prediction:Prodigal:002006,similar to AA sequence:UniProtKB:P0AAH0;locus_tag=CJNNKLLH_00939;product=Phosphate import ATP-binding protein PstB
M-thiocyanatum_contig_5_1	Prodigal:002006	CDS	87637	88530	.	-	0	ID=CJNNKLLH_00940;Name=pstA;db_xref=COG:COG0581;gene=pstA;inference=ab initio prediction:Prodigal:002006,similar to AA sequence:UniProtKB:P07654;locus_tag=CJNNKLLH_00940;product=Phosphate transport system permease protein PstA
M-thiocyanatum_contig_5_1	Prodigal:002006	CDS	88577	89551	.	-	0	ID=CJNNKLLH_00941;Name=pstC;db_xref=COG:COG0573;gene=pstC;inference=ab initio prediction:Prodigal:002006,similar to AA sequence:UniProtKB:P0AGH8;locus_tag=CJNNKLLH_00941;product=Phosphate transport system permease protein PstC
M-thiocyanatum_contig_5_1	Prodigal:002006	CDS	89666	90706	.	-	0	ID=CJNNKLLH_00942;Name=pstS;db_xref=COG:COG0226;gene=pstS;inference=ab initio prediction:Prodigal:002006,similar to AA sequence:UniProtKB:P0AG82;locus_tag=CJNNKLLH_00942;product=Phosphate-binding protein PstS
M-thiocyanatum_contig_5_1	Prodigal:002006	CDS	91005	91280	.	+	0	ID=CJNNKLLH_00943;inference=ab initio prediction:Prodigal:002006;locus_tag=CJNNKLLH_00943;product=hypothetical protein
M-thiocyanatum_contig_5_1	Prodigal:002006	CDS	91315	91521	.	-	0	ID=CJNNKLLH_00944;inference=ab initio prediction:Prodigal:002006;locus_tag=CJNNKLLH_00944;product=hypothetical protein
M-thiocyanatum_contig_5_1	Prodigal:002006	CDS	92012	92167	.	-	0	ID=CJNNKLLH_00945;inference=ab initio prediction:Prodigal:002006;locus_tag=CJNNKLLH_00945;product=hypothetical protein
M-thiocyanatum_contig_5_1	Prodigal:002006	CDS	92327	92578	.	-	0	ID=CJNNKLLH_00946;inference=ab initio prediction:Prodigal:002006;locus_tag=CJNNKLLH_00946;product=hypothetical protein
M-thiocyanatum_contig_5_1	Prodigal:002006	CDS	92728	93090	.	-	0	ID=CJNNKLLH_00947;inference=ab initio prediction:Prodigal:002006;locus_tag=CJNNKLLH_00947;product=hypothetical protein
M-thiocyanatum_contig_5_1	Prodigal:002006	CDS	93424	94353	.	+	0	ID=CJNNKLLH_00948;eC_number=4.2.1.136;Name=nnrD;db_xref=COG:COG0063;gene=nnrD;inference=ab initio prediction:Prodigal:002006,similar to AA sequence:UniProtKB:Q833Y3;locus_tag=CJNNKLLH_00948;product=ADP-dependent (S)-NAD(P)H-hydrate dehydratase
M-thiocyanatum_contig_5_1	Prodigal:002006	CDS	94414	94581	.	+	0	ID=CJNNKLLH_00949;inference=ab initio prediction:Prodigal:002006;locus_tag=CJNNKLLH_00949;product=hypothetical protein
M-thiocyanatum_contig_5_1	Prodigal:002006	CDS	94913	95167	.	+	0	ID=CJNNKLLH_00950;inference=ab initio prediction:Prodigal:002006;locus_tag=CJNNKLLH_00950;product=hypothetical protein
M-thiocyanatum_contig_5_1	Prodigal:002006	CDS	95215	95490	.	+	0	ID=CJNNKLLH_00951;inference=ab initio prediction:Prodigal:002006;locus_tag=CJNNKLLH_00951;product=hypothetical protein
M-thiocyanatum_contig_5_1	Prodigal:002006	CDS	95517	95759	.	+	0	ID=CJNNKLLH_00952;inference=ab initio prediction:Prodigal:002006;locus_tag=CJNNKLLH_00952;product=hypothetical protein
M-thiocyanatum_contig_5_1	Prodigal:002006	CDS	95870	96244	.	+	0	ID=CJNNKLLH_00953;inference=ab initio prediction:Prodigal:002006;locus_tag=CJNNKLLH_00953;product=hypothetical protein
M-thiocyanatum_contig_5_1	Prodigal:002006	CDS	96654	96920	.	+	0	ID=CJNNKLLH_00954;inference=ab initio prediction:Prodigal:002006;locus_tag=CJNNKLLH_00954;product=hypothetical protein
M-thiocyanatum_contig_5_1	Prodigal:002006	CDS	96917	97336	.	+	0	ID=CJNNKLLH_00955;inference=ab initio prediction:Prodigal:002006;locus_tag=CJNNKLLH_00955;product=hypothetical protein
M-thiocyanatum_contig_5_1	Prodigal:002006	CDS	97345	97701	.	-	0	ID=CJNNKLLH_00956;inference=ab initio prediction:Prodigal:002006;locus_tag=CJNNKLLH_00956;product=hypothetical protein
M-thiocyanatum_contig_5_1	Prodigal:002006	CDS	97723	98136	.	-	0	ID=CJNNKLLH_00957;inference=ab initio prediction:Prodigal:002006;locus_tag=CJNNKLLH_00957;product=hypothetical protein
M-thiocyanatum_contig_5_1	Prodigal:002006	CDS	98136	98402	.	-	0	ID=CJNNKLLH_00958;inference=ab initio prediction:Prodigal:002006;locus_tag=CJNNKLLH_00958;product=hypothetical protein
M-thiocyanatum_contig_5_1	Prodigal:002006	CDS	98402	99058	.	-	0	ID=CJNNKLLH_00959;inference=ab initio prediction:Prodigal:002006;locus_tag=CJNNKLLH_00959;product=hypothetical protein
M-thiocyanatum_contig_5_1	Prodigal:002006	CDS	99107	99598	.	-	0	ID=CJNNKLLH_00960;inference=ab initio prediction:Prodigal:002006;locus_tag=CJNNKLLH_00960;product=hypothetical protein
M-thiocyanatum_contig_5_1	Prodigal:002006	CDS	99622	99960	.	-	0	ID=CJNNKLLH_00961;eC_number=4.2.2.-;Name=rlpA_1;gene=rlpA_1;inference=ab initio prediction:Prodigal:002006,protein motif:HAMAP:MF_02071;locus_tag=CJNNKLLH_00961;product=Endolytic peptidoglycan transglycosylase RlpA
M-thiocyanatum_contig_5_1	Prodigal:002006	CDS	100045	101856	.	-	0	ID=CJNNKLLH_00962;inference=ab initio prediction:Prodigal:002006;locus_tag=CJNNKLLH_00962;product=hypothetical protein
M-thiocyanatum_contig_5_1	Prodigal:002006	CDS	101856	102635	.	-	0	ID=CJNNKLLH_00963;inference=ab initio prediction:Prodigal:002006;locus_tag=CJNNKLLH_00963;product=hypothetical protein
M-thiocyanatum_contig_5_1	Prodigal:002006	CDS	102668	103927	.	-	0	ID=CJNNKLLH_00964;inference=ab initio prediction:Prodigal:002006;locus_tag=CJNNKLLH_00964;product=hypothetical protein
M-thiocyanatum_contig_5_1	Prodigal:002006	CDS	104012	104377	.	-	0	ID=CJNNKLLH_00965;inference=ab initio prediction:Prodigal:002006;locus_tag=CJNNKLLH_00965;product=hypothetical protein
M-thiocyanatum_contig_5_1	Prodigal:002006	CDS	104374	104748	.	-	0	ID=CJNNKLLH_00966;eC_number=3.6.4.12;Name=ruvB_2;gene=ruvB_2;inference=ab initio prediction:Prodigal:002006,protein motif:HAMAP:MF_00016;locus_tag=CJNNKLLH_00966;product=Holliday junction ATP-dependent DNA helicase RuvB
M-thiocyanatum_contig_5_1	Prodigal:002006	CDS	104745	105395	.	-	0	ID=CJNNKLLH_00967;inference=ab initio prediction:Prodigal:002006;locus_tag=CJNNKLLH_00967;product=hypothetical protein
M-thiocyanatum_contig_5_1	Prodigal:002006	CDS	105464	105739	.	-	0	ID=CJNNKLLH_00968;inference=ab initio prediction:Prodigal:002006;locus_tag=CJNNKLLH_00968;product=hypothetical protein
M-thiocyanatum_contig_5_1	Prodigal:002006	CDS	105742	106338	.	-	0	ID=CJNNKLLH_00969;inference=ab initio prediction:Prodigal:002006;locus_tag=CJNNKLLH_00969;product=hypothetical protein
M-thiocyanatum_contig_5_1	Prodigal:002006	CDS	106361	106855	.	-	0	ID=CJNNKLLH_00970;inference=ab initio prediction:Prodigal:002006;locus_tag=CJNNKLLH_00970;product=hypothetical protein
M-thiocyanatum_contig_5_1	Prodigal:002006	CDS	106852	107253	.	-	0	ID=CJNNKLLH_00971;inference=ab initio prediction:Prodigal:002006;locus_tag=CJNNKLLH_00971;product=hypothetical protein
M-thiocyanatum_contig_5_1	Prodigal:002006	CDS	107250	107399	.	-	0	ID=CJNNKLLH_00972;inference=ab initio prediction:Prodigal:002006;locus_tag=CJNNKLLH_00972;product=hypothetical protein
M-thiocyanatum_contig_5_1	Prodigal:002006	CDS	107401	107568	.	-	0	ID=CJNNKLLH_00973;inference=ab initio prediction:Prodigal:002006;locus_tag=CJNNKLLH_00973;product=hypothetical protein
M-thiocyanatum_contig_5_1	Prodigal:002006	CDS	107570	107803	.	-	0	ID=CJNNKLLH_00974;inference=ab initio prediction:Prodigal:002006;locus_tag=CJNNKLLH_00974;product=hypothetical protein
M-thiocyanatum_contig_5_1	Prodigal:002006	CDS	107800	108003	.	-	0	ID=CJNNKLLH_00975;inference=ab initio prediction:Prodigal:002006;locus_tag=CJNNKLLH_00975;product=hypothetical protein
M-thiocyanatum_contig_5_1	Prodigal:002006	CDS	108011	108820	.	+	0	ID=CJNNKLLH_00976;inference=ab initio prediction:Prodigal:002006;locus_tag=CJNNKLLH_00976;product=hypothetical protein
M-thiocyanatum_contig_5_1	Prodigal:002006	CDS	108932	110326	.	+	0	ID=CJNNKLLH_00977;inference=ab initio prediction:Prodigal:002006;locus_tag=CJNNKLLH_00977;product=hypothetical protein
M-thiocyanatum_contig_5_1	Prodigal:002006	CDS	110821	111030	.	+	0	ID=CJNNKLLH_00978;inference=ab initio prediction:Prodigal:002006;locus_tag=CJNNKLLH_00978;product=hypothetical protein
M-thiocyanatum_contig_5_1	Prodigal:002006	CDS	111032	111523	.	+	0	ID=CJNNKLLH_00979;inference=ab initio prediction:Prodigal:002006;locus_tag=CJNNKLLH_00979;product=hypothetical protein
M-thiocyanatum_contig_5_1	Prodigal:002006	CDS	111525	111668	.	+	0	ID=CJNNKLLH_00980;inference=ab initio prediction:Prodigal:002006;locus_tag=CJNNKLLH_00980;product=hypothetical protein
M-thiocyanatum_contig_5_1	Prodigal:002006	CDS	111668	112882	.	+	0	ID=CJNNKLLH_00981;inference=ab initio prediction:Prodigal:002006;locus_tag=CJNNKLLH_00981;product=hypothetical protein
M-thiocyanatum_contig_5_1	Prodigal:002006	CDS	112887	114179	.	+	0	ID=CJNNKLLH_00982;inference=ab initio prediction:Prodigal:002006;locus_tag=CJNNKLLH_00982;product=hypothetical protein
M-thiocyanatum_contig_5_1	Prodigal:002006	CDS	114846	116099	.	-	0	ID=CJNNKLLH_00983;inference=ab initio prediction:Prodigal:002006;locus_tag=CJNNKLLH_00983;product=hypothetical protein
M-thiocyanatum_contig_5_1	Prodigal:002006	CDS	116189	117040	.	+	0	ID=CJNNKLLH_00984;inference=ab initio prediction:Prodigal:002006;locus_tag=CJNNKLLH_00984;product=hypothetical protein
M-thiocyanatum_contig_5_1	Prodigal:002006	CDS	117037	117390	.	+	0	ID=CJNNKLLH_00985;inference=ab initio prediction:Prodigal:002006;locus_tag=CJNNKLLH_00985;product=hypothetical protein
M-thiocyanatum_contig_5_1	Prodigal:002006	CDS	117387	117866	.	+	0	ID=CJNNKLLH_00986;inference=ab initio prediction:Prodigal:002006;locus_tag=CJNNKLLH_00986;product=hypothetical protein
M-thiocyanatum_contig_5_1	Prodigal:002006	CDS	117863	118375	.	+	0	ID=CJNNKLLH_00987;inference=ab initio prediction:Prodigal:002006;locus_tag=CJNNKLLH_00987;product=hypothetical protein
M-thiocyanatum_contig_5_1	Prodigal:002006	CDS	118368	118673	.	+	0	ID=CJNNKLLH_00988;inference=ab initio prediction:Prodigal:002006;locus_tag=CJNNKLLH_00988;product=hypothetical protein
M-thiocyanatum_contig_5_1	Prodigal:002006	CDS	118636	119838	.	+	0	ID=CJNNKLLH_00989;inference=ab initio prediction:Prodigal:002006;locus_tag=CJNNKLLH_00989;product=hypothetical protein
M-thiocyanatum_contig_5_1	Aragorn:001002	tRNA	119916	119991	.	-	.	ID=CJNNKLLH_00990;inference=COORDINATES:profile:Aragorn:001002;locus_tag=CJNNKLLH_00990;product=tRNA-Asn(gtt)
M-thiocyanatum_contig_5_1	Aragorn:001002	tRNA	120237	120310	.	+	.	ID=CJNNKLLH_00991;inference=COORDINATES:profile:Aragorn:001002;locus_tag=CJNNKLLH_00991;product=tRNA-Cys(gca)
M-thiocyanatum_contig_5_1	Prodigal:002006	CDS	120495	121145	.	+	0	ID=CJNNKLLH_00992;eC_number=2.1.1.77;Name=pcm_1;db_xref=COG:COG2518;gene=pcm_1;inference=ab initio prediction:Prodigal:002006,similar to AA sequence:UniProtKB:P0A7A5;locus_tag=CJNNKLLH_00992;product=Protein-L-isoaspartate O-methyltransferase
M-thiocyanatum_contig_5_1	Prodigal:002006	CDS	121479	122945	.	+	0	ID=CJNNKLLH_00993;Name=bepC;gene=bepC;inference=ab initio prediction:Prodigal:002006,similar to AA sequence:UniProtKB:Q8G0Y6;locus_tag=CJNNKLLH_00993;product=Outer membrane efflux protein BepC
M-thiocyanatum_contig_5_1	Prodigal:002006	CDS	123119	123670	.	+	0	ID=CJNNKLLH_00994;inference=ab initio prediction:Prodigal:002006;locus_tag=CJNNKLLH_00994;product=hypothetical protein
M-thiocyanatum_contig_5_1	Prodigal:002006	CDS	123819	126539	.	+	0	ID=CJNNKLLH_00995;eC_number=6.1.1.9;Name=valS;db_xref=COG:COG0525;gene=valS;inference=ab initio prediction:Prodigal:002006,similar to AA sequence:UniProtKB:Q9HXH0;locus_tag=CJNNKLLH_00995;product=Valine--tRNA ligase
M-thiocyanatum_contig_5_1	Prodigal:002006	CDS	126536	127273	.	+	0	ID=CJNNKLLH_00996;inference=ab initio prediction:Prodigal:002006;locus_tag=CJNNKLLH_00996;product=hypothetical protein
M-thiocyanatum_contig_5_1	Prodigal:002006	CDS	127389	128906	.	+	0	ID=CJNNKLLH_00997;eC_number=3.4.21.107;Name=degQ;db_xref=COG:COG0265;gene=degQ;inference=ab initio prediction:Prodigal:002006,similar to AA sequence:UniProtKB:P39099;locus_tag=CJNNKLLH_00997;product=Periplasmic pH-dependent serine endoprotease DegQ
M-thiocyanatum_contig_5_1	Prodigal:002006	CDS	129358	131289	.	+	0	ID=CJNNKLLH_00998;inference=ab initio prediction:Prodigal:002006;locus_tag=CJNNKLLH_00998;product=hypothetical protein
M-thiocyanatum_contig_5_1	Prodigal:002006	CDS	131391	132185	.	+	0	ID=CJNNKLLH_00999;inference=ab initio prediction:Prodigal:002006;locus_tag=CJNNKLLH_00999;product=hypothetical protein
M-thiocyanatum_contig_5_1	Prodigal:002006	CDS	132268	133146	.	+	0	ID=CJNNKLLH_01000;eC_number=1.1.1.65;Name=pdxI_1;gene=pdxI_1;inference=ab initio prediction:Prodigal:002006,similar to AA sequence:UniProtKB:P25906;locus_tag=CJNNKLLH_01000;product=Pyridoxine 4-dehydrogenase
M-thiocyanatum_contig_5_1	Prodigal:002006	CDS	133257	133700	.	+	0	ID=CJNNKLLH_01001;inference=ab initio prediction:Prodigal:002006;locus_tag=CJNNKLLH_01001;product=hypothetical protein
M-thiocyanatum_contig_5_1	Prodigal:002006	CDS	133814	134893	.	+	0	ID=CJNNKLLH_01002;eC_number=1.1.1.83;Name=dmlA;db_xref=COG:COG0473;gene=dmlA;inference=ab initio prediction:Prodigal:002006,similar to AA sequence:UniProtKB:P76251;locus_tag=CJNNKLLH_01002;product=D-malate dehydrogenase [decarboxylating]
M-thiocyanatum_contig_5_1	Prodigal:002006	CDS	134908	135732	.	+	0	ID=CJNNKLLH_01003;eC_number=2.3.1.247;Name=kce_1;gene=kce_1;inference=ab initio prediction:Prodigal:002006,similar to AA sequence:UniProtKB:B0VHH0;locus_tag=CJNNKLLH_01003;product=3-keto-5-aminohexanoate cleavage enzyme
M-thiocyanatum_contig_5_1	Prodigal:002006	CDS	135745	137100	.	-	0	ID=CJNNKLLH_01004;Name=kgtP;gene=kgtP;inference=ab initio prediction:Prodigal:002006,similar to AA sequence:UniProtKB:P0AEX3;locus_tag=CJNNKLLH_01004;product=Alpha-ketoglutarate permease
M-thiocyanatum_contig_5_1	Prodigal:002006	CDS	137618	138136	.	+	0	ID=CJNNKLLH_01005;inference=ab initio prediction:Prodigal:002006;locus_tag=CJNNKLLH_01005;product=hypothetical protein
M-thiocyanatum_contig_5_1	Prodigal:002006	CDS	138193	138381	.	+	0	ID=CJNNKLLH_01006;inference=ab initio prediction:Prodigal:002006;locus_tag=CJNNKLLH_01006;product=hypothetical protein
M-thiocyanatum_contig_5_1	Prodigal:002006	CDS	138547	139269	.	+	0	ID=CJNNKLLH_01007;eC_number=3.4.21.88;Name=lexA_1;db_xref=COG:COG1974;gene=lexA_1;inference=ab initio prediction:Prodigal:002006,similar to AA sequence:UniProtKB:Q9ZFA4;locus_tag=CJNNKLLH_01007;product=LexA repressor
M-thiocyanatum_contig_5_1	Prodigal:002006	CDS	139263	141524	.	-	0	ID=CJNNKLLH_01008;inference=ab initio prediction:Prodigal:002006;locus_tag=CJNNKLLH_01008;product=hypothetical protein
M-thiocyanatum_contig_5_1	Prodigal:002006	CDS	141682	143106	.	+	0	ID=CJNNKLLH_01009;eC_number=6.1.1.17;Name=gltX_2;gene=gltX_2;inference=ab initio prediction:Prodigal:002006,similar to AA sequence:UniProtKB:Q2SX36;locus_tag=CJNNKLLH_01009;product=Glutamate--tRNA ligase
M-thiocyanatum_contig_5_1	Prodigal:002006	CDS	143593	144882	.	+	0	ID=CJNNKLLH_01010;eC_number=2.3.3.16;Name=gltA;db_xref=COG:COG0372;gene=gltA;inference=ab initio prediction:Prodigal:002006,similar to AA sequence:UniProtKB:P14165;locus_tag=CJNNKLLH_01010;product=Citrate synthase
M-thiocyanatum_contig_5_1	Prodigal:002006	CDS	145338	145805	.	-	0	ID=CJNNKLLH_01011;inference=ab initio prediction:Prodigal:002006,similar to AA sequence:UniProtKB:P0A8D3;locus_tag=CJNNKLLH_01011;note=UPF0178 protein YaiI;product=hypothetical protein
M-thiocyanatum_contig_5_1	Prodigal:002006	CDS	145817	146977	.	-	0	ID=CJNNKLLH_01012;eC_number=2.4.1.182;Name=lpxB;db_xref=COG:COG0763;gene=lpxB;inference=ab initio prediction:Prodigal:002006,similar to AA sequence:UniProtKB:P10441;locus_tag=CJNNKLLH_01012;product=Lipid-A-disaccharide synthase
M-thiocyanatum_contig_5_1	Prodigal:002006	CDS	146974	147822	.	-	0	ID=CJNNKLLH_01013;eC_number=3.6.1.54;Name=lpxI;db_xref=COG:COG3494;gene=lpxI;inference=ab initio prediction:Prodigal:002006,similar to AA sequence:UniProtKB:Q9A716;locus_tag=CJNNKLLH_01013;product=UDP-2%2C3-diacylglucosamine pyrophosphatase LpxI
M-thiocyanatum_contig_5_1	Prodigal:002006	CDS	147830	148636	.	-	0	ID=CJNNKLLH_01014;eC_number=2.3.1.129;Name=lpxA;db_xref=COG:COG1043;gene=lpxA;inference=ab initio prediction:Prodigal:002006,similar to AA sequence:UniProtKB:P0A722;locus_tag=CJNNKLLH_01014;product=Acyl-[acyl-carrier-protein]--UDP-N-acetylglucosamine O-acyltransferase
M-thiocyanatum_contig_5_1	Prodigal:002006	CDS	148642	149103	.	-	0	ID=CJNNKLLH_01015;eC_number=4.2.1.59;Name=fabZ;gene=fabZ;inference=ab initio prediction:Prodigal:002006,similar to AA sequence:UniProtKB:A1VXZ7;locus_tag=CJNNKLLH_01015;product=3-hydroxyacyl-[acyl-carrier-protein] dehydratase FabZ
M-thiocyanatum_contig_5_1	Prodigal:002006	CDS	149287	149580	.	-	0	ID=CJNNKLLH_01016;Name=higA-2;db_xref=COG:COG2944;gene=higA-2;inference=ab initio prediction:Prodigal:002006,similar to AA sequence:UniProtKB:Q9KMA5;locus_tag=CJNNKLLH_01016;product=Antitoxin HigA-2
M-thiocyanatum_contig_5_1	Prodigal:002006	CDS	149591	149917	.	-	0	ID=CJNNKLLH_01017;Name=higB-2;db_xref=COG:COG2026;gene=higB-2;inference=ab initio prediction:Prodigal:002006,similar to AA sequence:UniProtKB:Q9KMA6;locus_tag=CJNNKLLH_01017;product=Toxin HigB-2
M-thiocyanatum_contig_5_1	Prodigal:002006	CDS	150013	151239	.	-	0	ID=CJNNKLLH_01018;eC_number=2.10.1.1;Name=moeA_1;db_xref=COG:COG0303;gene=moeA_1;inference=ab initio prediction:Prodigal:002006,similar to AA sequence:UniProtKB:P12281;locus_tag=CJNNKLLH_01018;product=Molybdopterin molybdenumtransferase
M-thiocyanatum_contig_5_1	Prodigal:002006	CDS	151236	151721	.	-	0	ID=CJNNKLLH_01019;eC_number=4.6.1.17;Name=moaC;db_xref=COG:COG0315;gene=moaC;inference=ab initio prediction:Prodigal:002006,similar to AA sequence:UniProtKB:P0A738;locus_tag=CJNNKLLH_01019;product=Cyclic pyranopterin monophosphate synthase
M-thiocyanatum_contig_5_1	Prodigal:002006	CDS	151718	152575	.	-	0	ID=CJNNKLLH_01020;eC_number=4.1.1.48;Name=trpC;gene=trpC;inference=ab initio prediction:Prodigal:002006,similar to AA sequence:UniProtKB:Q2YRR4;locus_tag=CJNNKLLH_01020;product=Indole-3-glycerol phosphate synthase
M-thiocyanatum_contig_5_1	Prodigal:002006	CDS	152711	153724	.	-	0	ID=CJNNKLLH_01021;eC_number=2.4.2.18;Name=trpD;db_xref=COG:COG0547;gene=trpD;inference=ab initio prediction:Prodigal:002006,similar to AA sequence:UniProtKB:P00500;locus_tag=CJNNKLLH_01021;product=Anthranilate phosphoribosyltransferase
M-thiocyanatum_contig_5_1	Prodigal:002006	CDS	153807	154409	.	-	0	ID=CJNNKLLH_01022;eC_number=4.1.3.27;Name=trpG;db_xref=COG:COG0512;gene=trpG;inference=ab initio prediction:Prodigal:002006,similar to AA sequence:UniProtKB:P26922;locus_tag=CJNNKLLH_01022;product=Anthranilate synthase component 2
M-thiocyanatum_contig_5_1	Prodigal:002006	CDS	154670	156361	.	+	0	ID=CJNNKLLH_01023;inference=ab initio prediction:Prodigal:002006;locus_tag=CJNNKLLH_01023;product=hypothetical protein
M-thiocyanatum_contig_5_1	Prodigal:002006	CDS	156391	157926	.	-	0	ID=CJNNKLLH_01024;eC_number=4.1.3.27;Name=trpE;db_xref=COG:COG0147;gene=trpE;inference=ab initio prediction:Prodigal:002006,similar to AA sequence:UniProtKB:P20580;locus_tag=CJNNKLLH_01024;product=Anthranilate synthase component 1
M-thiocyanatum_contig_5_1	Prodigal:002006	CDS	157935	159839	.	-	0	ID=CJNNKLLH_01025;eC_number=5.2.1.8;Name=prsA_2;gene=prsA_2;inference=ab initio prediction:Prodigal:002006,protein motif:HAMAP:MF_01145;locus_tag=CJNNKLLH_01025;product=Foldase protein PrsA
M-thiocyanatum_contig_5_1	Prodigal:002006	CDS	160067	160831	.	+	0	ID=CJNNKLLH_01026;eC_number=5.3.1.1;Name=tpiA;db_xref=COG:COG0149;gene=tpiA;inference=ab initio prediction:Prodigal:002006,similar to AA sequence:UniProtKB:Q8L1Z5;locus_tag=CJNNKLLH_01026;product=Triosephosphate isomerase
M-thiocyanatum_contig_5_1	Prodigal:002006	CDS	160819	161325	.	-	0	ID=CJNNKLLH_01027;inference=ab initio prediction:Prodigal:002006;locus_tag=CJNNKLLH_01027;product=hypothetical protein
M-thiocyanatum_contig_5_1	Prodigal:002006	CDS	161349	161630	.	-	0	ID=CJNNKLLH_01028;inference=ab initio prediction:Prodigal:002006;locus_tag=CJNNKLLH_01028;product=hypothetical protein
M-thiocyanatum_contig_5_1	Prodigal:002006	CDS	161893	162363	.	+	0	ID=CJNNKLLH_01029;inference=ab initio prediction:Prodigal:002006;locus_tag=CJNNKLLH_01029;product=hypothetical protein
M-thiocyanatum_contig_5_1	Prodigal:002006	CDS	162553	164181	.	+	0	ID=CJNNKLLH_01030;eC_number=6.3.4.2;Name=pyrG;db_xref=COG:COG0504;gene=pyrG;inference=ab initio prediction:Prodigal:002006,similar to AA sequence:UniProtKB:P0A7E5;locus_tag=CJNNKLLH_01030;product=CTP synthase
M-thiocyanatum_contig_5_1	Prodigal:002006	CDS	164199	164597	.	+	0	ID=CJNNKLLH_01031;inference=ab initio prediction:Prodigal:002006,similar to AA sequence:UniProtKB:P0AF80;locus_tag=CJNNKLLH_01031;note=UPF0719 inner membrane protein YjfL;product=hypothetical protein
M-thiocyanatum_contig_5_1	Prodigal:002006	CDS	164720	165235	.	+	0	ID=CJNNKLLH_01032;inference=ab initio prediction:Prodigal:002006;locus_tag=CJNNKLLH_01032;product=hypothetical protein
M-thiocyanatum_contig_5_1	Prodigal:002006	CDS	165235	166398	.	+	0	ID=CJNNKLLH_01033;eC_number=6.3.1.-;Name=yjfC;db_xref=COG:COG0754;gene=yjfC;inference=ab initio prediction:Prodigal:002006,similar to AA sequence:UniProtKB:P33222;locus_tag=CJNNKLLH_01033;product=Putative acid--amine ligase YjfC
M-thiocyanatum_contig_5_1	Prodigal:002006	CDS	166459	166740	.	-	0	ID=CJNNKLLH_01034;inference=ab initio prediction:Prodigal:002006;locus_tag=CJNNKLLH_01034;product=hypothetical protein
M-thiocyanatum_contig_5_1	Prodigal:002006	CDS	166879	167331	.	+	0	ID=CJNNKLLH_01035;inference=ab initio prediction:Prodigal:002006;locus_tag=CJNNKLLH_01035;product=hypothetical protein
M-thiocyanatum_contig_5_1	Prodigal:002006	CDS	167337	169058	.	+	0	ID=CJNNKLLH_01036;inference=ab initio prediction:Prodigal:002006;locus_tag=CJNNKLLH_01036;product=hypothetical protein
M-thiocyanatum_contig_5_1	Prodigal:002006	CDS	169055	169426	.	+	0	ID=CJNNKLLH_01037;inference=ab initio prediction:Prodigal:002006;locus_tag=CJNNKLLH_01037;product=hypothetical protein
M-thiocyanatum_contig_5_1	Prodigal:002006	CDS	169486	170613	.	+	0	ID=CJNNKLLH_01038;eC_number=6.3.2.2;db_xref=COG:COG2170;inference=ab initio prediction:Prodigal:002006,similar to AA sequence:UniProtKB:P9WPK9;locus_tag=CJNNKLLH_01038;product=Putative glutamate--cysteine ligase 2
M-thiocyanatum_contig_5_1	Prodigal:002006	CDS	170721	171263	.	+	0	ID=CJNNKLLH_01039;inference=ab initio prediction:Prodigal:002006;locus_tag=CJNNKLLH_01039;product=hypothetical protein
M-thiocyanatum_contig_5_1	Prodigal:002006	CDS	171364	172410	.	-	0	ID=CJNNKLLH_01040;eC_number=4.1.2.49;Name=ltaA;gene=ltaA;inference=ab initio prediction:Prodigal:002006,similar to AA sequence:UniProtKB:O07051;locus_tag=CJNNKLLH_01040;product=L-allo-threonine aldolase
M-thiocyanatum_contig_5_1	Prodigal:002006	CDS	172633	173310	.	+	0	ID=CJNNKLLH_01041;Name=rspR_2;db_xref=COG:COG1802;gene=rspR_2;inference=ab initio prediction:Prodigal:002006,similar to AA sequence:UniProtKB:P0ACM2;locus_tag=CJNNKLLH_01041;product=HTH-type transcriptional repressor RspR
M-thiocyanatum_contig_5_1	Prodigal:002006	CDS	173400	174224	.	-	0	ID=CJNNKLLH_01042;eC_number=4.2.1.150;Name=crt_1;db_xref=COG:COG1024;gene=crt_1;inference=ab initio prediction:Prodigal:002006,similar to AA sequence:UniProtKB:P52046;locus_tag=CJNNKLLH_01042;product=Short-chain-enoyl-CoA hydratase
M-thiocyanatum_contig_5_1	Prodigal:002006	CDS	174306	175526	.	-	0	ID=CJNNKLLH_01043;eC_number=2.8.3.19;Name=yfdE;db_xref=COG:COG1804;gene=yfdE;inference=ab initio prediction:Prodigal:002006,similar to AA sequence:UniProtKB:P76518;locus_tag=CJNNKLLH_01043;product=Acetyl-CoA:oxalate CoA-transferase
M-thiocyanatum_contig_5_1	Prodigal:002006	CDS	175860	176339	.	+	0	ID=CJNNKLLH_01044;inference=ab initio prediction:Prodigal:002006;locus_tag=CJNNKLLH_01044;product=hypothetical protein
M-thiocyanatum_contig_5_1	Prodigal:002006	CDS	176406	176828	.	+	0	ID=CJNNKLLH_01045;inference=ab initio prediction:Prodigal:002006;locus_tag=CJNNKLLH_01045;product=hypothetical protein
M-thiocyanatum_contig_5_1	Prodigal:002006	CDS	176881	177894	.	-	0	ID=CJNNKLLH_01046;eC_number=2.7.1.15;Name=RBKS;gene=RBKS;inference=ab initio prediction:Prodigal:002006,protein motif:HAMAP:MF_01987;locus_tag=CJNNKLLH_01046;product=Ribokinase
M-thiocyanatum_contig_5_1	Prodigal:002006	CDS	177971	178525	.	-	0	ID=CJNNKLLH_01047;inference=ab initio prediction:Prodigal:002006;locus_tag=CJNNKLLH_01047;product=hypothetical protein
M-thiocyanatum_contig_5_1	Prodigal:002006	CDS	178571	178891	.	-	0	ID=CJNNKLLH_01048;inference=ab initio prediction:Prodigal:002006;locus_tag=CJNNKLLH_01048;product=hypothetical protein
M-thiocyanatum_contig_5_1	Prodigal:002006	CDS	179008	181452	.	+	0	ID=CJNNKLLH_01049;eC_number=6.5.1.2;Name=ligA;gene=ligA;inference=ab initio prediction:Prodigal:002006,protein motif:HAMAP:MF_01588;locus_tag=CJNNKLLH_01049;product=DNA ligase
M-thiocyanatum_contig_5_1	Prodigal:002006	CDS	181524	181799	.	+	0	ID=CJNNKLLH_01050;inference=ab initio prediction:Prodigal:002006;locus_tag=CJNNKLLH_01050;product=hypothetical protein
M-thiocyanatum_contig_5_1	Prodigal:002006	CDS	181789	182094	.	+	0	ID=CJNNKLLH_01051;Name=parE1;db_xref=COG:COG3668;gene=parE1;inference=ab initio prediction:Prodigal:002006,similar to AA sequence:UniProtKB:Q9A9T8;locus_tag=CJNNKLLH_01051;product=Toxin ParE1
M-thiocyanatum_contig_5_1	Prodigal:002006	CDS	183052	184107	.	+	0	ID=CJNNKLLH_01052;eC_number=2.1.1.199;Name=rsmH;db_xref=COG:COG0275;gene=rsmH;inference=ab initio prediction:Prodigal:002006,similar to AA sequence:UniProtKB:Q5SJD8;locus_tag=CJNNKLLH_01052;product=Ribosomal RNA small subunit methyltransferase H
M-thiocyanatum_contig_5_1	Prodigal:002006	CDS	184104	184535	.	+	0	ID=CJNNKLLH_01053;inference=ab initio prediction:Prodigal:002006;locus_tag=CJNNKLLH_01053;product=hypothetical protein
M-thiocyanatum_contig_5_1	Prodigal:002006	CDS	184624	186432	.	+	0	ID=CJNNKLLH_01054;eC_number=3.4.16.4;Name=ftsI;gene=ftsI;inference=ab initio prediction:Prodigal:002006,similar to AA sequence:UniProtKB:B8H0A0;locus_tag=CJNNKLLH_01054;product=putative peptidoglycan D%2CD-transpeptidase FtsI
M-thiocyanatum_contig_5_1	Prodigal:002006	CDS	186490	187953	.	+	0	ID=CJNNKLLH_01055;eC_number=6.3.2.13;Name=murE;db_xref=COG:COG0769;gene=murE;inference=ab initio prediction:Prodigal:002006,similar to AA sequence:UniProtKB:Q819Q0;locus_tag=CJNNKLLH_01055;product=UDP-N-acetylmuramoyl-L-alanyl-D-glutamate--2%2C6-diaminopimelate ligase
M-thiocyanatum_contig_5_1	Prodigal:002006	CDS	187950	189413	.	+	0	ID=CJNNKLLH_01056;eC_number=6.3.2.10;Name=murF;db_xref=COG:COG0770;gene=murF;inference=ab initio prediction:Prodigal:002006,similar to AA sequence:UniProtKB:P11880;locus_tag=CJNNKLLH_01056;product=UDP-N-acetylmuramoyl-tripeptide--D-alanyl-D-alanine ligase
M-thiocyanatum_contig_5_1	Prodigal:002006	CDS	189520	190602	.	+	0	ID=CJNNKLLH_01057;eC_number=2.7.8.13;Name=mraY;db_xref=COG:COG0472;gene=mraY;inference=ab initio prediction:Prodigal:002006,similar to AA sequence:UniProtKB:P0A6W3;locus_tag=CJNNKLLH_01057;product=Phospho-N-acetylmuramoyl-pentapeptide-transferase
M-thiocyanatum_contig_5_1	Prodigal:002006	CDS	190629	191996	.	+	0	ID=CJNNKLLH_01058;eC_number=6.3.2.9;Name=murD;db_xref=COG:COG0771;gene=murD;inference=ab initio prediction:Prodigal:002006,similar to AA sequence:UniProtKB:P14900;locus_tag=CJNNKLLH_01058;product=UDP-N-acetylmuramoylalanine--D-glutamate ligase
M-thiocyanatum_contig_5_1	Prodigal:002006	CDS	192008	193906	.	-	0	ID=CJNNKLLH_01059;Name=kefC_1;db_xref=COG:COG0475;gene=kefC_1;inference=ab initio prediction:Prodigal:002006,similar to AA sequence:UniProtKB:P03819;locus_tag=CJNNKLLH_01059;product=Glutathione-regulated potassium-efflux system protein KefC
M-thiocyanatum_contig_5_1	Prodigal:002006	CDS	194223	195446	.	+	0	ID=CJNNKLLH_01060;inference=ab initio prediction:Prodigal:002006;locus_tag=CJNNKLLH_01060;product=hypothetical protein
M-thiocyanatum_contig_5_1	Prodigal:002006	CDS	195470	196123	.	+	0	ID=CJNNKLLH_01061;inference=ab initio prediction:Prodigal:002006;locus_tag=CJNNKLLH_01061;product=hypothetical protein
M-thiocyanatum_contig_5_1	Prodigal:002006	CDS	196217	197068	.	+	0	ID=CJNNKLLH_01062;inference=ab initio prediction:Prodigal:002006;locus_tag=CJNNKLLH_01062;product=hypothetical protein
M-thiocyanatum_contig_5_1	Prodigal:002006	CDS	197125	198105	.	+	0	ID=CJNNKLLH_01063;eC_number=1.1.-.-;Name=yajO_1;db_xref=COG:COG0667;gene=yajO_1;inference=ab initio prediction:Prodigal:002006,similar to AA sequence:UniProtKB:P77735;locus_tag=CJNNKLLH_01063;product=1-deoxyxylulose-5-phosphate synthase YajO
M-thiocyanatum_contig_5_1	Prodigal:002006	CDS	198105	198632	.	+	0	ID=CJNNKLLH_01064;eC_number=3.1.3.-;db_xref=COG:COG2062;inference=ab initio prediction:Prodigal:002006,similar to AA sequence:UniProtKB:P9WGF9;locus_tag=CJNNKLLH_01064;product=putative protein
M-thiocyanatum_contig_5_1	Prodigal:002006	CDS	198722	199999	.	+	0	ID=CJNNKLLH_01065;inference=ab initio prediction:Prodigal:002006;locus_tag=CJNNKLLH_01065;product=hypothetical protein
M-thiocyanatum_contig_5_1	Prodigal:002006	CDS	200348	203872	.	+	0	ID=CJNNKLLH_01066;Name=lgrD;gene=lgrD;inference=ab initio prediction:Prodigal:002006,similar to AA sequence:UniProtKB:Q70LM4;locus_tag=CJNNKLLH_01066;product=Linear gramicidin synthase subunit D
M-thiocyanatum_contig_5_1	Prodigal:002006	CDS	203885	206416	.	+	0	ID=CJNNKLLH_01067;inference=ab initio prediction:Prodigal:002006;locus_tag=CJNNKLLH_01067;product=hypothetical protein
M-thiocyanatum_contig_5_1	Prodigal:002006	CDS	206880	207818	.	-	0	ID=CJNNKLLH_01068;eC_number=1.1.1.271;Name=fcl_1;db_xref=COG:COG0451;gene=fcl_1;inference=ab initio prediction:Prodigal:002006,similar to AA sequence:UniProtKB:P32055;locus_tag=CJNNKLLH_01068;product=GDP-L-fucose synthase
M-thiocyanatum_contig_5_1	Prodigal:002006	CDS	207828	208058	.	-	0	ID=CJNNKLLH_01069;inference=ab initio prediction:Prodigal:002006;locus_tag=CJNNKLLH_01069;product=hypothetical protein
M-thiocyanatum_contig_5_1	Prodigal:002006	CDS	208452	208673	.	+	0	ID=CJNNKLLH_01070;inference=ab initio prediction:Prodigal:002006;locus_tag=CJNNKLLH_01070;product=hypothetical protein
M-thiocyanatum_contig_5_1	Prodigal:002006	CDS	208688	209074	.	-	0	ID=CJNNKLLH_01071;inference=ab initio prediction:Prodigal:002006;locus_tag=CJNNKLLH_01071;product=hypothetical protein
M-thiocyanatum_contig_5_1	Prodigal:002006	CDS	209424	212351	.	+	0	ID=CJNNKLLH_01072;eC_number=7.1.1.-;Name=ndhB_1;gene=ndhB_1;inference=ab initio prediction:Prodigal:002006,protein motif:HAMAP:MF_00445;locus_tag=CJNNKLLH_01072;product=NAD(P)H-quinone oxidoreductase subunit 2%2C chloroplastic
M-thiocyanatum_contig_5_1	Prodigal:002006	CDS	212351	212719	.	+	0	ID=CJNNKLLH_01073;Name=mnhC1;db_xref=COG:COG1006;gene=mnhC1;inference=ab initio prediction:Prodigal:002006,similar to AA sequence:UniProtKB:P60682;locus_tag=CJNNKLLH_01073;product=Na(+)/H(+) antiporter subunit C1
M-thiocyanatum_contig_5_1	Prodigal:002006	CDS	212716	214320	.	+	0	ID=CJNNKLLH_01074;Name=mrpD;db_xref=COG:COG0651;gene=mrpD;inference=ab initio prediction:Prodigal:002006,similar to AA sequence:UniProtKB:Q9RGZ2;locus_tag=CJNNKLLH_01074;product=Na(+)/H(+) antiporter subunit D
M-thiocyanatum_contig_5_1	Prodigal:002006	CDS	214317	214805	.	+	0	ID=CJNNKLLH_01075;Name=mrpE;db_xref=COG:COG1863;gene=mrpE;inference=ab initio prediction:Prodigal:002006,similar to AA sequence:UniProtKB:Q9RGZ1;locus_tag=CJNNKLLH_01075;product=Na(+)/H(+) antiporter subunit E
M-thiocyanatum_contig_5_1	Prodigal:002006	CDS	214802	215086	.	+	0	ID=CJNNKLLH_01076;Name=mrpF;db_xref=COG:COG2212;gene=mrpF;inference=ab initio prediction:Prodigal:002006,similar to AA sequence:UniProtKB:O05228;locus_tag=CJNNKLLH_01076;product=Na(+)/H(+) antiporter subunit F
M-thiocyanatum_contig_5_1	Prodigal:002006	CDS	215083	215424	.	+	0	ID=CJNNKLLH_01077;inference=ab initio prediction:Prodigal:002006;locus_tag=CJNNKLLH_01077;product=hypothetical protein
M-thiocyanatum_contig_5_1	Aragorn:001002	tRNA	216074	216150	.	-	.	ID=CJNNKLLH_01078;inference=COORDINATES:profile:Aragorn:001002;locus_tag=CJNNKLLH_01078;product=tRNA-Arg(ccg)
M-thiocyanatum_contig_5_1	Prodigal:002006	CDS	216951	218375	.	+	0	ID=CJNNKLLH_01079;eC_number=7.1.1.3;Name=appC_2;db_xref=COG:COG1271;gene=appC_2;inference=ab initio prediction:Prodigal:002006,similar to AA sequence:UniProtKB:P26459;locus_tag=CJNNKLLH_01079;product=Cytochrome bd-II ubiquinol oxidase subunit 1
M-thiocyanatum_contig_5_1	Prodigal:002006	CDS	218390	219400	.	+	0	ID=CJNNKLLH_01080;eC_number=7.1.1.7;Name=cydB_5;db_xref=COG:COG1294;gene=cydB_5;inference=ab initio prediction:Prodigal:002006,similar to AA sequence:UniProtKB:P0ABK2;locus_tag=CJNNKLLH_01080;product=Cytochrome bd-I ubiquinol oxidase subunit 2
M-thiocyanatum_contig_5_1	Prodigal:002006	CDS	219375	219539	.	-	0	ID=CJNNKLLH_01081;inference=ab initio prediction:Prodigal:002006;locus_tag=CJNNKLLH_01081;product=hypothetical protein
M-thiocyanatum_contig_5_1	Prodigal:002006	CDS	220205	220438	.	+	0	ID=CJNNKLLH_01082;inference=ab initio prediction:Prodigal:002006;locus_tag=CJNNKLLH_01082;product=hypothetical protein
M-thiocyanatum_contig_5_1	Prodigal:002006	CDS	220745	222070	.	+	0	ID=CJNNKLLH_01083;Name=bepF_1;gene=bepF_1;inference=ab initio prediction:Prodigal:002006,similar to AA sequence:UniProtKB:Q8FWV8;locus_tag=CJNNKLLH_01083;product=Efflux pump periplasmic linker BepF
M-thiocyanatum_contig_5_1	Prodigal:002006	CDS	222178	225309	.	+	0	ID=CJNNKLLH_01084;Name=bepG;gene=bepG;inference=ab initio prediction:Prodigal:002006,similar to AA sequence:UniProtKB:Q8FWV9;locus_tag=CJNNKLLH_01084;product=Efflux pump membrane transporter BepG
M-thiocyanatum_contig_5_1	Prodigal:002006	CDS	225433	226800	.	+	0	ID=CJNNKLLH_01085;Name=clcA_1;db_xref=COG:COG0038;gene=clcA_1;inference=ab initio prediction:Prodigal:002006,similar to AA sequence:UniProtKB:Q8ZRP8;locus_tag=CJNNKLLH_01085;product=H(+)/Cl(-) exchange transporter ClcA
M-thiocyanatum_contig_5_1	Prodigal:002006	CDS	227575	227934	.	-	0	ID=CJNNKLLH_01086;Name=hdeA;gene=hdeA;inference=ab initio prediction:Prodigal:002006,protein motif:HAMAP:MF_00946;locus_tag=CJNNKLLH_01086;product=Acid stress chaperone HdeA
M-thiocyanatum_contig_5_1	Prodigal:002006	CDS	228340	229830	.	-	0	ID=CJNNKLLH_01087;eC_number=3.4.21.107;Name=degP_2;db_xref=COG:COG0265;gene=degP_2;inference=ab initio prediction:Prodigal:002006,similar to AA sequence:UniProtKB:P0C0V0;locus_tag=CJNNKLLH_01087;product=Periplasmic serine endoprotease DegP
M-thiocyanatum_contig_5_1	Prodigal:002006	CDS	230108	230728	.	-	0	ID=CJNNKLLH_01088;inference=ab initio prediction:Prodigal:002006;locus_tag=CJNNKLLH_01088;product=hypothetical protein
M-thiocyanatum_contig_5_1	Prodigal:002006	CDS	231324	232562	.	-	0	ID=CJNNKLLH_01089;Name=amt;gene=amt;inference=ab initio prediction:Prodigal:002006,similar to AA sequence:UniProtKB:O66515;locus_tag=CJNNKLLH_01089;product=Ammonia channel
M-thiocyanatum_contig_5_1	Prodigal:002006	CDS	232610	233626	.	-	0	ID=CJNNKLLH_01090;db_xref=COG:COG4413;inference=ab initio prediction:Prodigal:002006,similar to AA sequence:UniProtKB:Q72CX3;locus_tag=CJNNKLLH_01090;product=Urea transporter
M-thiocyanatum_contig_5_1	Prodigal:002006	CDS	233642	234577	.	-	0	ID=CJNNKLLH_01091;Name=ureD_2;db_xref=COG:COG0829;gene=ureD_2;inference=ab initio prediction:Prodigal:002006,similar to AA sequence:UniProtKB:P17089;locus_tag=CJNNKLLH_01091;product=Urease accessory protein UreD
M-thiocyanatum_contig_5_1	Prodigal:002006	CDS	234582	235229	.	-	0	ID=CJNNKLLH_01092;Name=ureG_2;db_xref=COG:COG0378;gene=ureG_2;inference=ab initio prediction:Prodigal:002006,similar to AA sequence:UniProtKB:Q09066;locus_tag=CJNNKLLH_01092;product=Urease accessory protein UreG
M-thiocyanatum_contig_5_1	Prodigal:002006	CDS	235250	235972	.	-	0	ID=CJNNKLLH_01093;Name=ureF_2;db_xref=COG:COG0830;gene=ureF_2;inference=ab initio prediction:Prodigal:002006,similar to AA sequence:UniProtKB:Q79VJ2;locus_tag=CJNNKLLH_01093;product=Urease accessory protein UreF
M-thiocyanatum_contig_5_1	Prodigal:002006	CDS	235972	236634	.	-	0	ID=CJNNKLLH_01094;Name=ureE_2;gene=ureE_2;inference=ab initio prediction:Prodigal:002006,protein motif:HAMAP:MF_00822;locus_tag=CJNNKLLH_01094;product=Urease accessory protein UreE
M-thiocyanatum_contig_5_1	Prodigal:002006	CDS	236660	237043	.	-	0	ID=CJNNKLLH_01095;Name=crcB_2;gene=crcB_2;inference=ab initio prediction:Prodigal:002006,protein motif:HAMAP:MF_00454;locus_tag=CJNNKLLH_01095;product=Putative fluoride ion transporter CrcB
M-thiocyanatum_contig_5_1	Prodigal:002006	CDS	237053	237436	.	-	0	ID=CJNNKLLH_01096;Name=crcB_3;db_xref=COG:COG0239;gene=crcB_3;inference=ab initio prediction:Prodigal:002006,similar to AA sequence:UniProtKB:P37002;locus_tag=CJNNKLLH_01096;product=Putative fluoride ion transporter CrcB
M-thiocyanatum_contig_5_1	Prodigal:002006	CDS	237502	239220	.	-	0	ID=CJNNKLLH_01097;eC_number=3.5.1.5;Name=ureC_2;db_xref=COG:COG0804;gene=ureC_2;inference=ab initio prediction:Prodigal:002006,similar to AA sequence:UniProtKB:P17086;locus_tag=CJNNKLLH_01097;product=Urease subunit alpha
M-thiocyanatum_contig_5_1	Prodigal:002006	CDS	239304	239714	.	-	0	ID=CJNNKLLH_01098;eC_number=3.5.1.5;Name=ureB;db_xref=COG:COG0832;gene=ureB;inference=ab initio prediction:Prodigal:002006,similar to AA sequence:UniProtKB:P31495;locus_tag=CJNNKLLH_01098;product=Urease subunit beta
M-thiocyanatum_contig_5_1	Prodigal:002006	CDS	239763	240065	.	-	0	ID=CJNNKLLH_01099;eC_number=3.5.1.5;Name=ureA2;gene=ureA2;inference=ab initio prediction:Prodigal:002006,similar to AA sequence:UniProtKB:Q2YQE0;locus_tag=CJNNKLLH_01099;product=Urease subunit gamma 2
M-thiocyanatum_contig_5_1	Prodigal:002006	CDS	240727	242868	.	+	0	ID=CJNNKLLH_01100;Name=btuB_1;gene=btuB_1;inference=ab initio prediction:Prodigal:002006,protein motif:HAMAP:MF_01531;locus_tag=CJNNKLLH_01100;product=Vitamin B12 transporter BtuB
M-thiocyanatum_contig_5_1	Prodigal:002006	CDS	242865	243596	.	+	0	ID=CJNNKLLH_01101;inference=ab initio prediction:Prodigal:002006;locus_tag=CJNNKLLH_01101;product=hypothetical protein
M-thiocyanatum_contig_5_1	Prodigal:002006	CDS	243817	244410	.	-	0	ID=CJNNKLLH_01102;inference=ab initio prediction:Prodigal:002006;locus_tag=CJNNKLLH_01102;product=hypothetical protein
M-thiocyanatum_contig_5_1	Prodigal:002006	CDS	244555	245403	.	-	0	ID=CJNNKLLH_01103;inference=ab initio prediction:Prodigal:002006;locus_tag=CJNNKLLH_01103;product=hypothetical protein
M-thiocyanatum_contig_5_1	Prodigal:002006	CDS	245400	247784	.	-	0	ID=CJNNKLLH_01104;inference=ab initio prediction:Prodigal:002006;locus_tag=CJNNKLLH_01104;product=hypothetical protein
M-thiocyanatum_contig_5_1	Prodigal:002006	CDS	248029	249357	.	+	0	ID=CJNNKLLH_01105;inference=ab initio prediction:Prodigal:002006;locus_tag=CJNNKLLH_01105;product=hypothetical protein
M-thiocyanatum_contig_5_1	Prodigal:002006	CDS	249530	249982	.	-	0	ID=CJNNKLLH_01106;inference=ab initio prediction:Prodigal:002006;locus_tag=CJNNKLLH_01106;product=hypothetical protein
M-thiocyanatum_contig_5_1	Prodigal:002006	CDS	250713	251738	.	-	0	ID=CJNNKLLH_01107;inference=ab initio prediction:Prodigal:002006;locus_tag=CJNNKLLH_01107;product=hypothetical protein
M-thiocyanatum_contig_5_1	Prodigal:002006	CDS	251866	253620	.	-	0	ID=CJNNKLLH_01108;eC_number=7.1.1.-;Name=ndhB_2;gene=ndhB_2;inference=ab initio prediction:Prodigal:002006,protein motif:HAMAP:MF_00445;locus_tag=CJNNKLLH_01108;product=NAD(P)H-quinone oxidoreductase subunit 2%2C chloroplastic
M-thiocyanatum_contig_5_1	Prodigal:002006	CDS	253617	253979	.	-	0	ID=CJNNKLLH_01109;Name=mrpC;db_xref=COG:COG1006;gene=mrpC;inference=ab initio prediction:Prodigal:002006,similar to AA sequence:UniProtKB:Q9RGZ3;locus_tag=CJNNKLLH_01109;product=Na(+)/H(+) antiporter subunit C
M-thiocyanatum_contig_5_1	Prodigal:002006	CDS	253976	254779	.	-	0	ID=CJNNKLLH_01110;inference=ab initio prediction:Prodigal:002006;locus_tag=CJNNKLLH_01110;product=hypothetical protein
M-thiocyanatum_contig_5_1	Prodigal:002006	CDS	254790	255116	.	-	0	ID=CJNNKLLH_01111;inference=ab initio prediction:Prodigal:002006;locus_tag=CJNNKLLH_01111;product=hypothetical protein
M-thiocyanatum_contig_5_1	Prodigal:002006	CDS	255113	255397	.	-	0	ID=CJNNKLLH_01112;inference=ab initio prediction:Prodigal:002006;locus_tag=CJNNKLLH_01112;product=hypothetical protein
M-thiocyanatum_contig_5_1	Prodigal:002006	CDS	255394	255648	.	-	0	ID=CJNNKLLH_01113;inference=ab initio prediction:Prodigal:002006;locus_tag=CJNNKLLH_01113;product=hypothetical protein
M-thiocyanatum_contig_5_1	Prodigal:002006	CDS	255645	256115	.	-	0	ID=CJNNKLLH_01114;inference=ab initio prediction:Prodigal:002006;locus_tag=CJNNKLLH_01114;product=hypothetical protein
M-thiocyanatum_contig_5_1	Prodigal:002006	CDS	256355	256798	.	-	0	ID=CJNNKLLH_01115;inference=ab initio prediction:Prodigal:002006;locus_tag=CJNNKLLH_01115;product=hypothetical protein
M-thiocyanatum_contig_5_1	Prodigal:002006	CDS	256906	257814	.	+	0	ID=CJNNKLLH_01116;Name=cmpR_1;db_xref=COG:COG0583;gene=cmpR_1;inference=ab initio prediction:Prodigal:002006,similar to AA sequence:UniProtKB:Q9F1R2;locus_tag=CJNNKLLH_01116;product=HTH-type transcriptional activator CmpR
M-thiocyanatum_contig_5_1	Prodigal:002006	CDS	257863	261072	.	-	0	ID=CJNNKLLH_01117;eC_number=2.7.7.7;Name=dnaE2;gene=dnaE2;inference=ab initio prediction:Prodigal:002006,similar to AA sequence:UniProtKB:B8H427;locus_tag=CJNNKLLH_01117;product=Error-prone DNA polymerase
M-thiocyanatum_contig_5_1	Prodigal:002006	CDS	261194	262609	.	-	0	ID=CJNNKLLH_01118;Name=imuB;gene=imuB;inference=ab initio prediction:Prodigal:002006,similar to AA sequence:UniProtKB:B8H428;locus_tag=CJNNKLLH_01118;product=Protein ImuB
M-thiocyanatum_contig_5_1	Prodigal:002006	CDS	262623	263405	.	-	0	ID=CJNNKLLH_01119;inference=ab initio prediction:Prodigal:002006;locus_tag=CJNNKLLH_01119;product=hypothetical protein
M-thiocyanatum_contig_5_1	Prodigal:002006	CDS	263799	264203	.	+	0	ID=CJNNKLLH_01120;Name=cckA_2;gene=cckA_2;inference=ab initio prediction:Prodigal:002006,similar to AA sequence:UniProtKB:P0DOA0;locus_tag=CJNNKLLH_01120;product=Sensor kinase CckA
M-thiocyanatum_contig_5_1	Prodigal:002006	CDS	264330	264791	.	-	0	ID=CJNNKLLH_01121;eC_number=5.2.1.8;Name=ppiB;db_xref=COG:COG0652;gene=ppiB;inference=ab initio prediction:Prodigal:002006,similar to AA sequence:UniProtKB:P23869;locus_tag=CJNNKLLH_01121;product=Peptidyl-prolyl cis-trans isomerase B
M-thiocyanatum_contig_5_1	Prodigal:002006	CDS	264795	265271	.	-	0	ID=CJNNKLLH_01122;inference=ab initio prediction:Prodigal:002006;locus_tag=CJNNKLLH_01122;product=hypothetical protein
M-thiocyanatum_contig_5_1	Prodigal:002006	CDS	265298	265849	.	-	0	ID=CJNNKLLH_01123;eC_number=5.2.1.8;Name=ppiA;db_xref=COG:COG0652;gene=ppiA;inference=ab initio prediction:Prodigal:002006,similar to AA sequence:UniProtKB:P0AFL3;locus_tag=CJNNKLLH_01123;product=Peptidyl-prolyl cis-trans isomerase A
M-thiocyanatum_contig_5_1	Prodigal:002006	CDS	265875	266378	.	-	0	ID=CJNNKLLH_01124;eC_number=2.7.7.3;Name=coaD;db_xref=COG:COG0669;gene=coaD;inference=ab initio prediction:Prodigal:002006,similar to AA sequence:UniProtKB:Q9I6D1;locus_tag=CJNNKLLH_01124;product=Phosphopantetheine adenylyltransferase
M-thiocyanatum_contig_5_1	Prodigal:002006	CDS	266527	267360	.	-	0	ID=CJNNKLLH_01125;inference=ab initio prediction:Prodigal:002006;locus_tag=CJNNKLLH_01125;product=hypothetical protein
M-thiocyanatum_contig_5_1	Prodigal:002006	CDS	267700	267987	.	-	0	ID=CJNNKLLH_01126;inference=ab initio prediction:Prodigal:002006;locus_tag=CJNNKLLH_01126;product=hypothetical protein
M-thiocyanatum_contig_5_1	Prodigal:002006	CDS	268133	270859	.	-	0	ID=CJNNKLLH_01127;eC_number=5.6.2.2;Name=gyrA;db_xref=COG:COG0188;gene=gyrA;inference=ab initio prediction:Prodigal:002006,similar to AA sequence:UniProtKB:P0AES5;locus_tag=CJNNKLLH_01127;product=DNA gyrase subunit A
M-thiocyanatum_contig_5_1	Prodigal:002006	CDS	271175	271840	.	-	0	ID=CJNNKLLH_01128;eC_number=2.7.7.77;Name=mobA;db_xref=COG:COG0746;gene=mobA;inference=ab initio prediction:Prodigal:002006,similar to AA sequence:UniProtKB:P32173;locus_tag=CJNNKLLH_01128;product=Molybdenum cofactor guanylyltransferase
M-thiocyanatum_contig_5_1	Prodigal:002006	CDS	271837	272958	.	-	0	ID=CJNNKLLH_01129;Name=apbC;db_xref=COG:COG0489;gene=apbC;inference=ab initio prediction:Prodigal:002006,similar to AA sequence:UniProtKB:Q8ZNN5;locus_tag=CJNNKLLH_01129;product=Iron-sulfur cluster carrier protein
M-thiocyanatum_contig_5_1	Prodigal:002006	CDS	273062	273352	.	-	0	ID=CJNNKLLH_01130;inference=ab initio prediction:Prodigal:002006;locus_tag=CJNNKLLH_01130;product=hypothetical protein
M-thiocyanatum_contig_5_1	Prodigal:002006	CDS	273473	273976	.	+	0	ID=CJNNKLLH_01131;eC_number=1.4.3.5;Name=pdxH_1;gene=pdxH_1;inference=ab initio prediction:Prodigal:002006,protein motif:HAMAP:MF_01629;locus_tag=CJNNKLLH_01131;product=Pyridoxine/pyridoxamine 5'-phosphate oxidase
M-thiocyanatum_contig_5_1	Prodigal:002006	CDS	274132	275430	.	+	0	ID=CJNNKLLH_01132;eC_number=6.3.4.21;Name=pncB;db_xref=COG:COG1488;gene=pncB;inference=ab initio prediction:Prodigal:002006,similar to AA sequence:UniProtKB:Q8UIS9;locus_tag=CJNNKLLH_01132;product=Nicotinate phosphoribosyltransferase
M-thiocyanatum_contig_5_1	Prodigal:002006	CDS	275574	275891	.	+	0	ID=CJNNKLLH_01133;inference=ab initio prediction:Prodigal:002006;locus_tag=CJNNKLLH_01133;product=hypothetical protein
M-thiocyanatum_contig_5_1	Prodigal:002006	CDS	275888	276655	.	+	0	ID=CJNNKLLH_01134;eC_number=3.5.2.9;Name=pxpA;db_xref=COG:COG1540;gene=pxpA;inference=ab initio prediction:Prodigal:002006,similar to AA sequence:UniProtKB:P42963;locus_tag=CJNNKLLH_01134;product=5-oxoprolinase subunit A
M-thiocyanatum_contig_5_1	Prodigal:002006	CDS	276867	278894	.	+	0	ID=CJNNKLLH_01135;inference=ab initio prediction:Prodigal:002006;locus_tag=CJNNKLLH_01135;product=hypothetical protein
M-thiocyanatum_contig_5_1	Prodigal:002006	CDS	278950	279741	.	+	0	ID=CJNNKLLH_01136;eC_number=3.1.3.15;Name=hisN_1;db_xref=COG:COG0483;gene=hisN_1;inference=ab initio prediction:Prodigal:002006,similar to AA sequence:UniProtKB:Q8NS80;locus_tag=CJNNKLLH_01136;product=Histidinol-phosphatase
M-thiocyanatum_contig_5_1	Prodigal:002006	CDS	279915	282263	.	-	0	ID=CJNNKLLH_01137;inference=ab initio prediction:Prodigal:002006;locus_tag=CJNNKLLH_01137;product=hypothetical protein
M-thiocyanatum_contig_5_1	Prodigal:002006	CDS	282858	283109	.	-	0	ID=CJNNKLLH_01138;inference=ab initio prediction:Prodigal:002006;locus_tag=CJNNKLLH_01138;product=hypothetical protein
M-thiocyanatum_contig_5_1	Prodigal:002006	CDS	283123	284112	.	-	0	ID=CJNNKLLH_01139;eC_number=3.1.1.5;Name=pldB;db_xref=COG:COG2267;gene=pldB;inference=ab initio prediction:Prodigal:002006,similar to AA sequence:UniProtKB:P07000;locus_tag=CJNNKLLH_01139;product=Lysophospholipase L2
M-thiocyanatum_contig_5_1	Prodigal:002006	CDS	284295	284765	.	+	0	ID=CJNNKLLH_01140;Name=ibpA_1;db_xref=COG:COG0071;gene=ibpA_1;inference=ab initio prediction:Prodigal:002006,similar to AA sequence:UniProtKB:P0C054;locus_tag=CJNNKLLH_01140;product=Small heat shock protein IbpA
M-thiocyanatum_contig_5_1	Prodigal:002006	CDS	284903	285214	.	-	0	ID=CJNNKLLH_01141;inference=ab initio prediction:Prodigal:002006;locus_tag=CJNNKLLH_01141;product=hypothetical protein
M-thiocyanatum_contig_5_1	Prodigal:002006	CDS	285260	285673	.	-	0	ID=CJNNKLLH_01142;inference=ab initio prediction:Prodigal:002006;locus_tag=CJNNKLLH_01142;product=hypothetical protein
M-thiocyanatum_contig_5_1	Prodigal:002006	CDS	285678	286124	.	-	0	ID=CJNNKLLH_01143;inference=ab initio prediction:Prodigal:002006;locus_tag=CJNNKLLH_01143;product=hypothetical protein
M-thiocyanatum_contig_5_1	Prodigal:002006	CDS	286442	287311	.	+	0	ID=CJNNKLLH_01144;inference=ab initio prediction:Prodigal:002006;locus_tag=CJNNKLLH_01144;product=hypothetical protein
M-thiocyanatum_contig_5_1	Prodigal:002006	CDS	287316	288395	.	-	0	ID=CJNNKLLH_01145;Name=ydiK;db_xref=COG:COG0628;gene=ydiK;inference=ab initio prediction:Prodigal:002006,similar to AA sequence:UniProtKB:P0AFS7;locus_tag=CJNNKLLH_01145;product=Putative transport protein YdiK
M-thiocyanatum_contig_5_1	Prodigal:002006	CDS	288472	289575	.	-	0	ID=CJNNKLLH_01146;inference=ab initio prediction:Prodigal:002006;locus_tag=CJNNKLLH_01146;product=hypothetical protein
M-thiocyanatum_contig_5_1	Prodigal:002006	CDS	289951	290439	.	+	0	ID=CJNNKLLH_01147;inference=ab initio prediction:Prodigal:002006;locus_tag=CJNNKLLH_01147;product=hypothetical protein
M-thiocyanatum_contig_5_1	Prodigal:002006	CDS	290663	290959	.	+	0	ID=CJNNKLLH_01148;Name=acpXL;db_xref=COG:COG0236;gene=acpXL;inference=ab initio prediction:Prodigal:002006,similar to AA sequence:UniProtKB:P0A2W5;locus_tag=CJNNKLLH_01148;product=Acyl carrier protein AcpXL
M-thiocyanatum_contig_5_1	Prodigal:002006	CDS	290988	291452	.	+	0	ID=CJNNKLLH_01149;inference=ab initio prediction:Prodigal:002006;locus_tag=CJNNKLLH_01149;product=hypothetical protein
M-thiocyanatum_contig_5_1	Prodigal:002006	CDS	291449	292609	.	+	0	ID=CJNNKLLH_01150;inference=ab initio prediction:Prodigal:002006;locus_tag=CJNNKLLH_01150;product=hypothetical protein
M-thiocyanatum_contig_5_1	Prodigal:002006	CDS	292733	294019	.	+	0	ID=CJNNKLLH_01151;eC_number=2.3.1.179;Name=fabF_1;db_xref=COG:COG0304;gene=fabF_1;inference=ab initio prediction:Prodigal:002006,similar to AA sequence:UniProtKB:Q83E37;locus_tag=CJNNKLLH_01151;product=3-oxoacyl-[acyl-carrier-protein] synthase 2
M-thiocyanatum_contig_5_1	Prodigal:002006	CDS	294016	294777	.	+	0	ID=CJNNKLLH_01152;eC_number=1.1.1.100;Name=fabG_1;gene=fabG_1;inference=ab initio prediction:Prodigal:002006,similar to AA sequence:UniProtKB:O67610;locus_tag=CJNNKLLH_01152;product=3-oxoacyl-[acyl-carrier-protein] reductase FabG
M-thiocyanatum_contig_5_1	Prodigal:002006	CDS	294789	295073	.	+	0	ID=CJNNKLLH_01153;inference=ab initio prediction:Prodigal:002006;locus_tag=CJNNKLLH_01153;product=hypothetical protein
M-thiocyanatum_contig_5_1	Prodigal:002006	CDS	295136	298453	.	-	0	ID=CJNNKLLH_01154;inference=ab initio prediction:Prodigal:002006;locus_tag=CJNNKLLH_01154;product=hypothetical protein
M-thiocyanatum_contig_5_1	Prodigal:002006	CDS	298741	299763	.	+	0	ID=CJNNKLLH_01155;eC_number=1.6.5.5;Name=qorA_1;db_xref=COG:COG0604;gene=qorA_1;inference=ab initio prediction:Prodigal:002006,similar to AA sequence:UniProtKB:P28304;locus_tag=CJNNKLLH_01155;product=Quinone oxidoreductase 1
M-thiocyanatum_contig_5_1	Prodigal:002006	CDS	299768	300655	.	-	0	ID=CJNNKLLH_01156;Name=gltC_2;gene=gltC_2;inference=ab initio prediction:Prodigal:002006,similar to AA sequence:UniProtKB:P20668;locus_tag=CJNNKLLH_01156;product=HTH-type transcriptional regulator GltC
M-thiocyanatum_contig_5_1	Prodigal:002006	CDS	300775	301074	.	+	0	ID=CJNNKLLH_01157;inference=ab initio prediction:Prodigal:002006;locus_tag=CJNNKLLH_01157;product=hypothetical protein
M-thiocyanatum_contig_5_1	Prodigal:002006	CDS	300975	301418	.	-	0	ID=CJNNKLLH_01158;inference=ab initio prediction:Prodigal:002006;locus_tag=CJNNKLLH_01158;product=hypothetical protein
M-thiocyanatum_contig_5_1	Prodigal:002006	CDS	301503	302720	.	-	0	ID=CJNNKLLH_01159;eC_number=1.1.99.28;Name=gfo_1;gene=gfo_1;inference=ab initio prediction:Prodigal:002006,similar to AA sequence:UniProtKB:Q07982;locus_tag=CJNNKLLH_01159;product=Glucose--fructose oxidoreductase
M-thiocyanatum_contig_5_1	Prodigal:002006	CDS	302833	303273	.	-	0	ID=CJNNKLLH_01160;inference=ab initio prediction:Prodigal:002006;locus_tag=CJNNKLLH_01160;product=hypothetical protein
M-thiocyanatum_contig_5_1	Prodigal:002006	CDS	303270	304934	.	-	0	ID=CJNNKLLH_01161;inference=ab initio prediction:Prodigal:002006;locus_tag=CJNNKLLH_01161;product=hypothetical protein
M-thiocyanatum_contig_5_1	Prodigal:002006	CDS	304967	305878	.	-	0	ID=CJNNKLLH_01162;inference=ab initio prediction:Prodigal:002006;locus_tag=CJNNKLLH_01162;product=hypothetical protein
M-thiocyanatum_contig_5_1	Prodigal:002006	CDS	305875	306327	.	-	0	ID=CJNNKLLH_01163;inference=ab initio prediction:Prodigal:002006;locus_tag=CJNNKLLH_01163;product=hypothetical protein
M-thiocyanatum_contig_5_1	Prodigal:002006	CDS	306483	309422	.	+	0	ID=CJNNKLLH_01164;eC_number=4.1.1.31;Name=ppc_1;gene=ppc_1;inference=ab initio prediction:Prodigal:002006,protein motif:HAMAP:MF_00595;locus_tag=CJNNKLLH_01164;product=Phosphoenolpyruvate carboxylase
M-thiocyanatum_contig_5_1	Prodigal:002006	CDS	309467	309721	.	-	0	ID=CJNNKLLH_01165;inference=ab initio prediction:Prodigal:002006;locus_tag=CJNNKLLH_01165;product=hypothetical protein
M-thiocyanatum_contig_5_1	Prodigal:002006	CDS	310064	310315	.	+	0	ID=CJNNKLLH_01166;inference=ab initio prediction:Prodigal:002006;locus_tag=CJNNKLLH_01166;product=hypothetical protein
M-thiocyanatum_contig_5_1	Prodigal:002006	CDS	310472	310822	.	+	0	ID=CJNNKLLH_01167;inference=ab initio prediction:Prodigal:002006;locus_tag=CJNNKLLH_01167;product=hypothetical protein
M-thiocyanatum_contig_5_1	Prodigal:002006	CDS	311253	311732	.	+	0	ID=CJNNKLLH_01168;eC_number=1.3.99.16;Name=iorA_1;gene=iorA_1;inference=ab initio prediction:Prodigal:002006,similar to AA sequence:UniProtKB:Q51697;locus_tag=CJNNKLLH_01168;product=Isoquinoline 1-oxidoreductase subunit alpha
M-thiocyanatum_contig_5_1	Prodigal:002006	CDS	311729	314080	.	+	0	ID=CJNNKLLH_01169;eC_number=1.2.5.2;inference=ab initio prediction:Prodigal:002006,similar to AA sequence:UniProtKB:P17201;locus_tag=CJNNKLLH_01169;product=Membrane-bound aldehyde dehydrogenase [pyrroloquinoline-quinone]
M-thiocyanatum_contig_5_1	Prodigal:002006	CDS	314188	314574	.	+	0	ID=CJNNKLLH_01170;inference=ab initio prediction:Prodigal:002006;locus_tag=CJNNKLLH_01170;product=hypothetical protein
M-thiocyanatum_contig_5_1	Prodigal:002006	CDS	314774	315919	.	+	0	ID=CJNNKLLH_01171;inference=ab initio prediction:Prodigal:002006;locus_tag=CJNNKLLH_01171;product=hypothetical protein
M-thiocyanatum_contig_5_1	Prodigal:002006	CDS	315985	316254	.	-	0	ID=CJNNKLLH_01172;inference=ab initio prediction:Prodigal:002006;locus_tag=CJNNKLLH_01172;product=hypothetical protein
M-thiocyanatum_contig_5_1	Prodigal:002006	CDS	316444	318285	.	+	0	ID=CJNNKLLH_01173;eC_number=1.1.9.1;Name=qheDH;db_xref=COG:COG4993;gene=qheDH;inference=ab initio prediction:Prodigal:002006,similar to AA sequence:UniProtKB:Q46444;locus_tag=CJNNKLLH_01173;product=Quinohemoprotein alcohol dehydrogenase
M-thiocyanatum_contig_5_1	Prodigal:002006	CDS	318311	318832	.	-	0	ID=CJNNKLLH_01174;inference=ab initio prediction:Prodigal:002006;locus_tag=CJNNKLLH_01174;product=hypothetical protein
M-thiocyanatum_contig_5_1	Prodigal:002006	CDS	318962	319375	.	-	0	ID=CJNNKLLH_01175;inference=ab initio prediction:Prodigal:002006;locus_tag=CJNNKLLH_01175;product=hypothetical protein
M-thiocyanatum_contig_5_1	Prodigal:002006	CDS	319494	319712	.	-	0	ID=CJNNKLLH_01176;inference=ab initio prediction:Prodigal:002006;locus_tag=CJNNKLLH_01176;product=hypothetical protein
M-thiocyanatum_contig_5_1	Prodigal:002006	CDS	319888	320994	.	+	0	ID=CJNNKLLH_01177;inference=ab initio prediction:Prodigal:002006;locus_tag=CJNNKLLH_01177;product=hypothetical protein
M-thiocyanatum_contig_5_1	Prodigal:002006	CDS	320997	324191	.	+	0	ID=CJNNKLLH_01178;Name=czcA_1;gene=czcA_1;inference=ab initio prediction:Prodigal:002006,similar to AA sequence:UniProtKB:P13511;locus_tag=CJNNKLLH_01178;product=Cobalt-zinc-cadmium resistance protein CzcA
M-thiocyanatum_contig_5_1	Prodigal:002006	CDS	324305	324556	.	-	0	ID=CJNNKLLH_01179;inference=ab initio prediction:Prodigal:002006;locus_tag=CJNNKLLH_01179;product=hypothetical protein
M-thiocyanatum_contig_5_1	Prodigal:002006	CDS	324653	325603	.	+	0	ID=CJNNKLLH_01180;Name=pcpR;gene=pcpR;inference=ab initio prediction:Prodigal:002006,similar to AA sequence:UniProtKB:P52679;locus_tag=CJNNKLLH_01180;product=PCP degradation transcriptional activation protein
M-thiocyanatum_contig_5_1	Aragorn:001002	tRNA	325710	325786	.	-	.	ID=CJNNKLLH_01181;inference=COORDINATES:profile:Aragorn:001002;locus_tag=CJNNKLLH_01181;product=tRNA-Pro(ggg)
M-thiocyanatum_contig_5_1	Prodigal:002006	CDS	326098	326829	.	+	0	ID=CJNNKLLH_01182;Name=rpaR;db_xref=COG:COG2771;gene=rpaR;inference=ab initio prediction:Prodigal:002006,similar to AA sequence:UniProtKB:Q6NCZ5;locus_tag=CJNNKLLH_01182;product=HTH-type quorum sensing-dependent transcriptional regulator RpaR
M-thiocyanatum_contig_5_1	Prodigal:002006	CDS	327243	327878	.	+	0	ID=CJNNKLLH_01183;eC_number=2.3.1.229;Name=rpaI;db_xref=COG:COG3916;gene=rpaI;inference=ab initio prediction:Prodigal:002006,similar to AA sequence:UniProtKB:Q6NCZ6;locus_tag=CJNNKLLH_01183;product=4-coumaroyl-homoserine lactone synthase
M-thiocyanatum_contig_5_1	Prodigal:002006	CDS	328024	328629	.	+	0	ID=CJNNKLLH_01184;inference=ab initio prediction:Prodigal:002006;locus_tag=CJNNKLLH_01184;product=hypothetical protein
M-thiocyanatum_contig_5_1	Prodigal:002006	CDS	328694	330073	.	+	0	ID=CJNNKLLH_01185;eC_number=2.4.1.250;Name=mshA_5;gene=mshA_5;inference=ab initio prediction:Prodigal:002006,protein motif:HAMAP:MF_01695;locus_tag=CJNNKLLH_01185;product=D-inositol-3-phosphate glycosyltransferase
M-thiocyanatum_contig_5_1	Prodigal:002006	CDS	330127	330450	.	+	0	ID=CJNNKLLH_01186;eC_number=2.8.1.-;db_xref=COG:COG0607;inference=ab initio prediction:Prodigal:002006,similar to AA sequence:UniProtKB:D3RPB9;locus_tag=CJNNKLLH_01186;product=Sulfurtransferase
M-thiocyanatum_contig_5_1	Prodigal:002006	CDS	330572	331714	.	+	0	ID=CJNNKLLH_01187;Name=bepF_2;gene=bepF_2;inference=ab initio prediction:Prodigal:002006,similar to AA sequence:UniProtKB:Q8FWV8;locus_tag=CJNNKLLH_01187;product=Efflux pump periplasmic linker BepF
M-thiocyanatum_contig_5_1	Prodigal:002006	CDS	331877	335101	.	+	0	ID=CJNNKLLH_01188;Name=oqxB23;gene=oqxB23;inference=ab initio prediction:Prodigal:002006,similar to AA sequence:BARRGD:NG_050442.1;locus_tag=CJNNKLLH_01188;product=multidrug efflux RND transporter permease subunit OqxB23
M-thiocyanatum_contig_5_1	Prodigal:002006	CDS	335206	336078	.	+	0	ID=CJNNKLLH_01189;inference=ab initio prediction:Prodigal:002006;locus_tag=CJNNKLLH_01189;product=hypothetical protein
M-thiocyanatum_contig_5_1	Prodigal:002006	CDS	336429	337889	.	+	0	ID=CJNNKLLH_01190;Name=bdlA_1;db_xref=COG:COG0840;gene=bdlA_1;inference=ab initio prediction:Prodigal:002006,similar to AA sequence:UniProtKB:Q9I3S1;locus_tag=CJNNKLLH_01190;product=Biofilm dispersion protein BdlA
M-thiocyanatum_contig_5_1	Prodigal:002006	CDS	338014	338220	.	+	0	ID=CJNNKLLH_01191;inference=ab initio prediction:Prodigal:002006;locus_tag=CJNNKLLH_01191;product=hypothetical protein
M-thiocyanatum_contig_5_1	Prodigal:002006	CDS	338302	338946	.	+	0	ID=CJNNKLLH_01192;db_xref=COG:COG0586;inference=ab initio prediction:Prodigal:002006,similar to AA sequence:UniProtKB:P9WP07;locus_tag=CJNNKLLH_01192;product=putative membrane protein
M-thiocyanatum_contig_5_1	Prodigal:002006	CDS	339211	342033	.	-	0	ID=CJNNKLLH_01193;eC_number=2.2.1.2;Name=tal;gene=tal;inference=ab initio prediction:Prodigal:002006,protein motif:HAMAP:MF_00493;locus_tag=CJNNKLLH_01193;product=Transaldolase
M-thiocyanatum_contig_5_1	Prodigal:002006	CDS	342138	344213	.	-	0	ID=CJNNKLLH_01194;eC_number=2.2.1.1;Name=tkt;gene=tkt;inference=ab initio prediction:Prodigal:002006,similar to AA sequence:UniProtKB:A0A0I9QGZ2;locus_tag=CJNNKLLH_01194;product=Transketolase
M-thiocyanatum_contig_5_1	Prodigal:002006	CDS	344264	346126	.	-	0	ID=CJNNKLLH_01195;eC_number=3.2.1.28;db_xref=COG:COG3387;inference=ab initio prediction:Prodigal:002006,similar to AA sequence:UniProtKB:P71741;locus_tag=CJNNKLLH_01195;product=Trehalase
M-thiocyanatum_contig_5_1	Prodigal:002006	CDS	346308	346946	.	-	0	ID=CJNNKLLH_01196;inference=ab initio prediction:Prodigal:002006;locus_tag=CJNNKLLH_01196;product=hypothetical protein
M-thiocyanatum_contig_5_1	Prodigal:002006	CDS	347215	347802	.	+	0	ID=CJNNKLLH_01197;Name=pdtaR_1;db_xref=COG:COG3707;gene=pdtaR_1;inference=ab initio prediction:Prodigal:002006,similar to AA sequence:UniProtKB:P9WGM3;locus_tag=CJNNKLLH_01197;product=putative transcriptional regulatory protein pdtaR
M-thiocyanatum_contig_5_1	Prodigal:002006	CDS	347799	348815	.	+	0	ID=CJNNKLLH_01198;Name=nrtA_1;db_xref=COG:COG0715;gene=nrtA_1;inference=ab initio prediction:Prodigal:002006,similar to AA sequence:UniProtKB:P38043;locus_tag=CJNNKLLH_01198;product=Nitrate/nitrite binding protein NrtA
M-thiocyanatum_contig_5_1	Prodigal:002006	CDS	349145	350437	.	+	0	ID=CJNNKLLH_01199;Name=nrtA_2;gene=nrtA_2;inference=ab initio prediction:Prodigal:002006,similar to AA sequence:UniProtKB:P73452;locus_tag=CJNNKLLH_01199;product=Nitrate/nitrite binding protein NrtA
M-thiocyanatum_contig_5_1	Prodigal:002006	CDS	350437	351297	.	+	0	ID=CJNNKLLH_01200;Name=cmpB_1;gene=cmpB_1;inference=ab initio prediction:Prodigal:002006,similar to AA sequence:UniProtKB:Q55461;locus_tag=CJNNKLLH_01200;product=Bicarbonate transport system permease protein CmpB
M-thiocyanatum_contig_5_1	Prodigal:002006	CDS	351311	352105	.	+	0	ID=CJNNKLLH_01201;eC_number=7.3.2.4;Name=nrtD_1;db_xref=COG:COG1116;gene=nrtD_1;inference=ab initio prediction:Prodigal:002006,similar to AA sequence:UniProtKB:P38046;locus_tag=CJNNKLLH_01201;product=Nitrate import ATP-binding protein NrtD
M-thiocyanatum_contig_5_1	Prodigal:002006	CDS	352130	353350	.	+	0	ID=CJNNKLLH_01202;eC_number=1.7.1.4;Name=nasD;db_xref=COG:COG1251;gene=nasD;inference=ab initio prediction:Prodigal:002006,similar to AA sequence:UniProtKB:P42435;locus_tag=CJNNKLLH_01202;product=Nitrite reductase [NAD(P)H]
M-thiocyanatum_contig_5_1	Prodigal:002006	CDS	353362	355152	.	+	0	ID=CJNNKLLH_01203;eC_number=1.8.7.1;Name=sir_2;db_xref=COG:COG0155;gene=sir_2;inference=ab initio prediction:Prodigal:002006,similar to AA sequence:UniProtKB:P9WJ03;locus_tag=CJNNKLLH_01203;product=Sulfite reductase [ferredoxin]
M-thiocyanatum_contig_5_1	Prodigal:002006	CDS	355149	356756	.	+	0	ID=CJNNKLLH_01204;eC_number=7.-.-.-;Name=rsxB_1;gene=rsxB_1;inference=ab initio prediction:Prodigal:002006,protein motif:HAMAP:MF_00463;locus_tag=CJNNKLLH_01204;product=Ion-translocating oxidoreductase complex subunit B
M-thiocyanatum_contig_5_1	Prodigal:002006	CDS	356799	357707	.	-	0	ID=CJNNKLLH_01205;Name=pgrR_1;gene=pgrR_1;inference=ab initio prediction:Prodigal:002006,similar to AA sequence:UniProtKB:P77333;locus_tag=CJNNKLLH_01205;product=HTH-type transcriptional regulator PgrR
M-thiocyanatum_contig_5_1	Prodigal:002006	CDS	357852	358478	.	+	0	ID=CJNNKLLH_01206;eC_number=5.2.1.4;Name=nagL_2;gene=nagL_2;inference=ab initio prediction:Prodigal:002006,similar to AA sequence:UniProtKB:O86043;locus_tag=CJNNKLLH_01206;product=Maleylpyruvate isomerase
M-thiocyanatum_contig_5_1	Prodigal:002006	CDS	358475	359401	.	+	0	ID=CJNNKLLH_01207;inference=ab initio prediction:Prodigal:002006;locus_tag=CJNNKLLH_01207;product=hypothetical protein
M-thiocyanatum_contig_5_1	Prodigal:002006	CDS	359406	360098	.	-	0	ID=CJNNKLLH_01208;inference=ab initio prediction:Prodigal:002006;locus_tag=CJNNKLLH_01208;product=hypothetical protein
M-thiocyanatum_contig_5_1	Prodigal:002006	CDS	360529	360858	.	+	0	ID=CJNNKLLH_01209;inference=ab initio prediction:Prodigal:002006;locus_tag=CJNNKLLH_01209;product=hypothetical protein
M-thiocyanatum_contig_5_1	Prodigal:002006	CDS	361106	363220	.	+	0	ID=CJNNKLLH_01210;eC_number=7.6.2.8;Name=btuD_4;gene=btuD_4;inference=ab initio prediction:Prodigal:002006,protein motif:HAMAP:MF_01005;locus_tag=CJNNKLLH_01210;product=Vitamin B12 import ATP-binding protein BtuD
M-thiocyanatum_contig_5_1	Prodigal:002006	CDS	363352	363735	.	+	0	ID=CJNNKLLH_01211;inference=ab initio prediction:Prodigal:002006;locus_tag=CJNNKLLH_01211;product=hypothetical protein
M-thiocyanatum_contig_5_1	Prodigal:002006	CDS	363837	364643	.	-	0	ID=CJNNKLLH_01212;eC_number=2.7.1.-;db_xref=COG:COG3001;inference=ab initio prediction:Prodigal:002006,similar to AA sequence:UniProtKB:Q2FV31;locus_tag=CJNNKLLH_01212;product=putative ketoamine kinase
M-thiocyanatum_contig_5_1	Prodigal:002006	CDS	364640	365113	.	-	0	ID=CJNNKLLH_01213;eC_number=3.1.3.48;Name=yfkJ;db_xref=COG:COG0394;gene=yfkJ;inference=ab initio prediction:Prodigal:002006,similar to AA sequence:UniProtKB:O35016;locus_tag=CJNNKLLH_01213;product=Low molecular weight protein-tyrosine-phosphatase YfkJ
M-thiocyanatum_contig_5_1	Prodigal:002006	CDS	365130	365327	.	-	0	ID=CJNNKLLH_01214;inference=ab initio prediction:Prodigal:002006;locus_tag=CJNNKLLH_01214;product=hypothetical protein
M-thiocyanatum_contig_5_1	Prodigal:002006	CDS	365324	365575	.	-	0	ID=CJNNKLLH_01215;inference=ab initio prediction:Prodigal:002006;locus_tag=CJNNKLLH_01215;product=hypothetical protein
M-thiocyanatum_contig_5_1	Prodigal:002006	CDS	365592	367424	.	-	0	ID=CJNNKLLH_01216;eC_number=3.4.11.18;inference=ab initio prediction:Prodigal:002006,protein motif:HAMAP:MF_01974;locus_tag=CJNNKLLH_01216;product=Methionine aminopeptidase 1%2C mitochondrial
M-thiocyanatum_contig_5_1	Prodigal:002006	CDS	367466	368383	.	-	0	ID=CJNNKLLH_01217;eC_number=2.1.1.-;Name=prmA;db_xref=COG:COG2264;gene=prmA;inference=ab initio prediction:Prodigal:002006,similar to AA sequence:UniProtKB:P0A0P5;locus_tag=CJNNKLLH_01217;product=Ribosomal protein L11 methyltransferase
M-thiocyanatum_contig_5_1	Prodigal:002006	CDS	368700	368900	.	+	0	ID=CJNNKLLH_01218;inference=ab initio prediction:Prodigal:002006;locus_tag=CJNNKLLH_01218;product=hypothetical protein
M-thiocyanatum_contig_5_1	Prodigal:002006	CDS	369005	369175	.	+	0	ID=CJNNKLLH_01219;inference=ab initio prediction:Prodigal:002006;locus_tag=CJNNKLLH_01219;product=hypothetical protein
M-thiocyanatum_contig_5_1	Prodigal:002006	CDS	369398	369937	.	-	0	ID=CJNNKLLH_01220;inference=ab initio prediction:Prodigal:002006;locus_tag=CJNNKLLH_01220;product=hypothetical protein
M-thiocyanatum_contig_5_1	Prodigal:002006	CDS	370184	371128	.	+	0	ID=CJNNKLLH_01221;eC_number=1.2.1.38;Name=argC;db_xref=COG:COG0002;gene=argC;inference=ab initio prediction:Prodigal:002006,similar to AA sequence:UniProtKB:Q8ZKL8;locus_tag=CJNNKLLH_01221;product=N-acetyl-gamma-glutamyl-phosphate reductase
M-thiocyanatum_contig_5_1	Prodigal:002006	CDS	371969	372502	.	+	0	ID=CJNNKLLH_01222;inference=ab initio prediction:Prodigal:002006;locus_tag=CJNNKLLH_01222;product=hypothetical protein
M-thiocyanatum_contig_5_1	Prodigal:002006	CDS	372712	372987	.	+	0	ID=CJNNKLLH_01223;inference=ab initio prediction:Prodigal:002006;locus_tag=CJNNKLLH_01223;product=hypothetical protein
M-thiocyanatum_contig_5_1	Prodigal:002006	CDS	372996	374048	.	-	0	ID=CJNNKLLH_01224;inference=ab initio prediction:Prodigal:002006;locus_tag=CJNNKLLH_01224;product=hypothetical protein
M-thiocyanatum_contig_5_1	Prodigal:002006	CDS	374242	374970	.	+	0	ID=CJNNKLLH_01225;eC_number=2.5.1.3;Name=thiE_2;db_xref=COG:COG0352;gene=thiE_2;inference=ab initio prediction:Prodigal:002006,similar to AA sequence:UniProtKB:P71350;locus_tag=CJNNKLLH_01225;product=Thiamine-phosphate synthase
M-thiocyanatum_contig_5_1	Prodigal:002006	CDS	375187	375993	.	+	0	ID=CJNNKLLH_01226;eC_number=2.7.1.49;Name=thiD;db_xref=COG:COG0351;gene=thiD;inference=ab initio prediction:Prodigal:002006,similar to AA sequence:UniProtKB:P76422;locus_tag=CJNNKLLH_01226;product=Hydroxymethylpyrimidine/phosphomethylpyrimidine kinase
M-thiocyanatum_contig_5_1	Prodigal:002006	CDS	376185	376814	.	+	0	ID=CJNNKLLH_01227;Name=sutR;db_xref=COG:COG1396;gene=sutR;inference=ab initio prediction:Prodigal:002006,similar to AA sequence:UniProtKB:P77626;locus_tag=CJNNKLLH_01227;product=HTH-type transcriptional regulator SutR
M-thiocyanatum_contig_5_1	Prodigal:002006	CDS	376884	377030	.	+	0	ID=CJNNKLLH_01228;inference=ab initio prediction:Prodigal:002006;locus_tag=CJNNKLLH_01228;product=hypothetical protein
M-thiocyanatum_contig_5_1	Aragorn:001002	tRNA	382208	382285	.	-	.	ID=CJNNKLLH_01229;inference=COORDINATES:profile:Aragorn:001002;locus_tag=CJNNKLLH_01229;product=tRNA-Ala(cgc)
M-thiocyanatum_contig_5_1	Prodigal:002006	CDS	385496	385852	.	+	0	ID=CJNNKLLH_01230;inference=ab initio prediction:Prodigal:002006;locus_tag=CJNNKLLH_01230;product=hypothetical protein
M-thiocyanatum_contig_5_1	Prodigal:002006	CDS	386028	386348	.	+	0	ID=CJNNKLLH_01231;Name=fdxE;db_xref=COG:COG0633;gene=fdxE;inference=ab initio prediction:Prodigal:002006,similar to AA sequence:UniProtKB:P80306;locus_tag=CJNNKLLH_01231;product=Ferredoxin-6
M-thiocyanatum_contig_5_1	Prodigal:002006	CDS	386362	387537	.	-	0	ID=CJNNKLLH_01232;inference=ab initio prediction:Prodigal:002006;locus_tag=CJNNKLLH_01232;product=hypothetical protein
M-thiocyanatum_contig_5_1	Prodigal:002006	CDS	387772	388179	.	+	0	ID=CJNNKLLH_01233;inference=ab initio prediction:Prodigal:002006;locus_tag=CJNNKLLH_01233;product=hypothetical protein
M-thiocyanatum_contig_5_1	Prodigal:002006	CDS	388552	389088	.	+	0	ID=CJNNKLLH_01234;inference=ab initio prediction:Prodigal:002006;locus_tag=CJNNKLLH_01234;product=hypothetical protein
M-thiocyanatum_contig_5_1	Prodigal:002006	CDS	389442	390176	.	-	0	ID=CJNNKLLH_01235;inference=ab initio prediction:Prodigal:002006;locus_tag=CJNNKLLH_01235;product=hypothetical protein
M-thiocyanatum_contig_5_1	Prodigal:002006	CDS	390416	391237	.	-	0	ID=CJNNKLLH_01236;eC_number=2.4.2.-;Name=yafJ;db_xref=COG:COG0121;gene=yafJ;inference=ab initio prediction:Prodigal:002006,similar to AA sequence:UniProtKB:Q47147;locus_tag=CJNNKLLH_01236;product=Putative glutamine amidotransferase YafJ
M-thiocyanatum_contig_5_1	Prodigal:002006	CDS	391289	392521	.	-	0	ID=CJNNKLLH_01237;inference=ab initio prediction:Prodigal:002006;locus_tag=CJNNKLLH_01237;product=hypothetical protein
M-thiocyanatum_contig_5_1	Prodigal:002006	CDS	392518	394530	.	-	0	ID=CJNNKLLH_01238;inference=ab initio prediction:Prodigal:002006;locus_tag=CJNNKLLH_01238;product=hypothetical protein
M-thiocyanatum_contig_5_1	Prodigal:002006	CDS	394971	397574	.	+	0	ID=CJNNKLLH_01239;inference=ab initio prediction:Prodigal:002006;locus_tag=CJNNKLLH_01239;product=hypothetical protein
M-thiocyanatum_contig_5_1	Prodigal:002006	CDS	397706	398908	.	+	0	ID=CJNNKLLH_01240;inference=ab initio prediction:Prodigal:002006;locus_tag=CJNNKLLH_01240;product=hypothetical protein
M-thiocyanatum_contig_5_1	Prodigal:002006	CDS	399099	400004	.	+	0	ID=CJNNKLLH_01241;eC_number=3.1.26.11;Name=rbn_2;gene=rbn_2;inference=ab initio prediction:Prodigal:002006,protein motif:HAMAP:MF_01818;locus_tag=CJNNKLLH_01241;product=Ribonuclease BN
M-thiocyanatum_contig_5_1	Prodigal:002006	CDS	400127	401617	.	-	0	ID=CJNNKLLH_01242;Name=yhdG_2;db_xref=COG:COG0531;gene=yhdG_2;inference=ab initio prediction:Prodigal:002006,similar to AA sequence:UniProtKB:O07576;locus_tag=CJNNKLLH_01242;product=putative amino acid permease YhdG
M-thiocyanatum_contig_5_1	Prodigal:002006	CDS	401788	402471	.	-	0	ID=CJNNKLLH_01243;eC_number=3.5.99.2;Name=tenA;db_xref=COG:COG0819;gene=tenA;inference=ab initio prediction:Prodigal:002006,similar to AA sequence:UniProtKB:P25052;locus_tag=CJNNKLLH_01243;product=Aminopyrimidine aminohydrolase
M-thiocyanatum_contig_5_1	Prodigal:002006	CDS	402513	403202	.	-	0	ID=CJNNKLLH_01244;Name=exaE_1;gene=exaE_1;inference=ab initio prediction:Prodigal:002006,similar to AA sequence:UniProtKB:A8R3S7;locus_tag=CJNNKLLH_01244;product=Transcriptional activator protein ExaE
M-thiocyanatum_contig_5_1	Prodigal:002006	CDS	403213	404733	.	-	0	ID=CJNNKLLH_01245;inference=ab initio prediction:Prodigal:002006;locus_tag=CJNNKLLH_01245;product=hypothetical protein
M-thiocyanatum_contig_5_1	Prodigal:002006	CDS	405213	406166	.	+	0	ID=CJNNKLLH_01246;inference=ab initio prediction:Prodigal:002006;locus_tag=CJNNKLLH_01246;product=hypothetical protein
M-thiocyanatum_contig_5_1	Prodigal:002006	CDS	406439	408142	.	-	0	ID=CJNNKLLH_01247;eC_number=3.6.4.13;Name=deaD_1;gene=deaD_1;inference=ab initio prediction:Prodigal:002006,protein motif:HAMAP:MF_00964;locus_tag=CJNNKLLH_01247;product=ATP-dependent RNA helicase DeaD
M-thiocyanatum_contig_5_1	Prodigal:002006	CDS	408315	409367	.	-	0	ID=CJNNKLLH_01248;inference=ab initio prediction:Prodigal:002006;locus_tag=CJNNKLLH_01248;product=hypothetical protein
M-thiocyanatum_contig_5_1	Prodigal:002006	CDS	409539	409955	.	+	0	ID=CJNNKLLH_01249;inference=ab initio prediction:Prodigal:002006;locus_tag=CJNNKLLH_01249;product=hypothetical protein
M-thiocyanatum_contig_5_1	Prodigal:002006	CDS	409966	410925	.	+	0	ID=CJNNKLLH_01250;eC_number=3.6.1.22;Name=nudC;gene=nudC;inference=ab initio prediction:Prodigal:002006,protein motif:HAMAP:MF_00297;locus_tag=CJNNKLLH_01250;product=NADH pyrophosphatase
M-thiocyanatum_contig_5_1	Prodigal:002006	CDS	411095	411931	.	+	0	ID=CJNNKLLH_01251;eC_number=4.2.1.20;Name=trpA;db_xref=COG:COG0159;gene=trpA;inference=ab initio prediction:Prodigal:002006,similar to AA sequence:UniProtKB:Q5ZVY3;locus_tag=CJNNKLLH_01251;product=Tryptophan synthase alpha chain
M-thiocyanatum_contig_5_1	Prodigal:002006	CDS	412058	412978	.	+	0	ID=CJNNKLLH_01252;eC_number=2.1.3.15;Name=accD;db_xref=COG:COG0777;gene=accD;inference=ab initio prediction:Prodigal:002006,similar to AA sequence:UniProtKB:P0A9Q5;locus_tag=CJNNKLLH_01252;product=Acetyl-coenzyme A carboxylase carboxyl transferase subunit beta
M-thiocyanatum_contig_5_1	Prodigal:002006	CDS	413011	414336	.	+	0	ID=CJNNKLLH_01253;eC_number=6.3.2.12;Name=folC;db_xref=COG:COG0285;gene=folC;inference=ab initio prediction:Prodigal:002006,similar to AA sequence:UniProtKB:P08192;locus_tag=CJNNKLLH_01253;product=Dihydrofolate synthase/folylpolyglutamate synthase
M-thiocyanatum_contig_5_1	Prodigal:002006	CDS	414920	415828	.	+	0	ID=CJNNKLLH_01254;inference=ab initio prediction:Prodigal:002006;locus_tag=CJNNKLLH_01254;product=hypothetical protein
M-thiocyanatum_contig_5_1	Prodigal:002006	CDS	416002	416322	.	-	0	ID=CJNNKLLH_01255;inference=ab initio prediction:Prodigal:002006,similar to AA sequence:UniProtKB:P00275;locus_tag=CJNNKLLH_01255;product=Thioredoxin C-1
M-thiocyanatum_contig_5_1	Prodigal:002006	CDS	416642	417940	.	+	0	ID=CJNNKLLH_01256;eC_number=1.1.5.-;Name=yliI;db_xref=COG:COG2133;gene=yliI;inference=ab initio prediction:Prodigal:002006,similar to AA sequence:UniProtKB:P75804;locus_tag=CJNNKLLH_01256;product=Aldose sugar dehydrogenase YliI
M-thiocyanatum_contig_5_1	Prodigal:002006	CDS	417997	421440	.	-	0	ID=CJNNKLLH_01257;eC_number=3.1.11.5;Name=recB;gene=recB;inference=ab initio prediction:Prodigal:002006,protein motif:HAMAP:MF_01485;locus_tag=CJNNKLLH_01257;product=RecBCD enzyme subunit RecB
M-thiocyanatum_contig_5_1	Prodigal:002006	CDS	421437	424574	.	-	0	ID=CJNNKLLH_01258;inference=ab initio prediction:Prodigal:002006;locus_tag=CJNNKLLH_01258;product=hypothetical protein
M-thiocyanatum_contig_5_1	Prodigal:002006	CDS	424800	426236	.	+	0	ID=CJNNKLLH_01259;eC_number=2.7.8.-;Name=clsA;db_xref=COG:COG1502;gene=clsA;inference=ab initio prediction:Prodigal:002006,similar to AA sequence:UniProtKB:P71040;locus_tag=CJNNKLLH_01259;product=Major cardiolipin synthase ClsA
M-thiocyanatum_contig_5_1	Prodigal:002006	CDS	426127	426906	.	-	0	ID=CJNNKLLH_01260;inference=ab initio prediction:Prodigal:002006;locus_tag=CJNNKLLH_01260;product=hypothetical protein
M-thiocyanatum_contig_5_1	Prodigal:002006	CDS	426986	427783	.	-	0	ID=CJNNKLLH_01261;eC_number=4.2.1.150;Name=crt_2;db_xref=COG:COG1024;gene=crt_2;inference=ab initio prediction:Prodigal:002006,similar to AA sequence:UniProtKB:P52046;locus_tag=CJNNKLLH_01261;product=Short-chain-enoyl-CoA hydratase
M-thiocyanatum_contig_5_1	Prodigal:002006	CDS	427838	428128	.	-	0	ID=CJNNKLLH_01262;inference=ab initio prediction:Prodigal:002006;locus_tag=CJNNKLLH_01262;product=hypothetical protein
M-thiocyanatum_contig_5_1	Prodigal:002006	CDS	428118	428423	.	-	0	ID=CJNNKLLH_01263;inference=ab initio prediction:Prodigal:002006;locus_tag=CJNNKLLH_01263;product=hypothetical protein
M-thiocyanatum_contig_5_1	Prodigal:002006	CDS	428549	429160	.	+	0	ID=CJNNKLLH_01264;eC_number=1.1.1.298;Name=rutE;gene=rutE;inference=ab initio prediction:Prodigal:002006,protein motif:HAMAP:MF_01204;locus_tag=CJNNKLLH_01264;product=malonic semialdehyde reductase RutE
M-thiocyanatum_contig_5_1	Prodigal:002006	CDS	429271	430890	.	+	0	ID=CJNNKLLH_01265;eC_number=6.2.1.1;Name=acsA_1;db_xref=COG:COG0365;gene=acsA_1;inference=ab initio prediction:Prodigal:002006,similar to AA sequence:UniProtKB:P39062;locus_tag=CJNNKLLH_01265;product=Acetyl-coenzyme A synthetase
M-thiocyanatum_contig_5_1	Prodigal:002006	CDS	430951	431217	.	+	0	ID=CJNNKLLH_01266;inference=ab initio prediction:Prodigal:002006;locus_tag=CJNNKLLH_01266;product=hypothetical protein
M-thiocyanatum_contig_5_1	Prodigal:002006	CDS	431198	431602	.	+	0	ID=CJNNKLLH_01267;inference=ab initio prediction:Prodigal:002006;locus_tag=CJNNKLLH_01267;product=hypothetical protein
M-thiocyanatum_contig_5_1	Prodigal:002006	CDS	431801	433207	.	+	0	ID=CJNNKLLH_01268;eC_number=3.3.1.1;Name=ahcY;gene=ahcY;inference=ab initio prediction:Prodigal:002006,similar to AA sequence:UniProtKB:A0A087WNH6;locus_tag=CJNNKLLH_01268;product=Adenosylhomocysteinase
M-thiocyanatum_contig_5_1	Prodigal:002006	CDS	433699	436287	.	+	0	ID=CJNNKLLH_01269;eC_number=2.7.13.3;Name=rcsC_5;gene=rcsC_5;inference=ab initio prediction:Prodigal:002006,protein motif:HAMAP:MF_00979;locus_tag=CJNNKLLH_01269;product=Sensor histidine kinase RcsC
M-thiocyanatum_contig_5_1	Prodigal:002006	CDS	436442	438064	.	+	0	ID=CJNNKLLH_01270;inference=ab initio prediction:Prodigal:002006;locus_tag=CJNNKLLH_01270;product=hypothetical protein
M-thiocyanatum_contig_5_1	Prodigal:002006	CDS	438099	438845	.	+	0	ID=CJNNKLLH_01271;eC_number=2.7.7.99;Name=murU;db_xref=COG:COG1208;gene=murU;inference=ab initio prediction:Prodigal:002006,similar to AA sequence:UniProtKB:Q88QT2;locus_tag=CJNNKLLH_01271;product=N-acetylmuramate alpha-1-phosphate uridylyltransferase
M-thiocyanatum_contig_5_1	Prodigal:002006	CDS	438907	439356	.	+	0	ID=CJNNKLLH_01272;inference=ab initio prediction:Prodigal:002006;locus_tag=CJNNKLLH_01272;product=hypothetical protein
M-thiocyanatum_contig_5_1	Prodigal:002006	CDS	439529	441598	.	+	0	ID=CJNNKLLH_01273;eC_number=2.7.13.3;Name=rcsC_6;gene=rcsC_6;inference=ab initio prediction:Prodigal:002006,protein motif:HAMAP:MF_00979;locus_tag=CJNNKLLH_01273;product=Sensor histidine kinase RcsC
M-thiocyanatum_contig_5_1	Prodigal:002006	CDS	441741	441944	.	+	0	ID=CJNNKLLH_01274;inference=ab initio prediction:Prodigal:002006;locus_tag=CJNNKLLH_01274;product=hypothetical protein
M-thiocyanatum_contig_5_1	Prodigal:002006	CDS	441941	443401	.	+	0	ID=CJNNKLLH_01275;Name=yodF;db_xref=COG:COG0591;gene=yodF;inference=ab initio prediction:Prodigal:002006,similar to AA sequence:UniProtKB:O34745;locus_tag=CJNNKLLH_01275;product=putative symporter YodF
M-thiocyanatum_contig_5_1	Prodigal:002006	CDS	443534	444418	.	-	0	ID=CJNNKLLH_01276;eC_number=3.1.4.53;Name=cpdA_1;gene=cpdA_1;inference=ab initio prediction:Prodigal:002006,protein motif:HAMAP:MF_00905;locus_tag=CJNNKLLH_01276;product=3'%2C5'-cyclic adenosine monophosphate phosphodiesterase CpdA
M-thiocyanatum_contig_5_1	Prodigal:002006	CDS	444415	445314	.	-	0	ID=CJNNKLLH_01277;eC_number=2.7.1.-;Name=yegS;gene=yegS;inference=ab initio prediction:Prodigal:002006,protein motif:HAMAP:MF_01377;locus_tag=CJNNKLLH_01277;product=lipid kinase YegS
M-thiocyanatum_contig_5_1	Prodigal:002006	CDS	445399	445917	.	-	0	ID=CJNNKLLH_01278;inference=ab initio prediction:Prodigal:002006;locus_tag=CJNNKLLH_01278;product=hypothetical protein
M-thiocyanatum_contig_5_1	Prodigal:002006	CDS	445914	446129	.	-	0	ID=CJNNKLLH_01279;inference=ab initio prediction:Prodigal:002006;locus_tag=CJNNKLLH_01279;product=hypothetical protein
M-thiocyanatum_contig_5_1	Prodigal:002006	CDS	446342	446896	.	-	0	ID=CJNNKLLH_01280;inference=ab initio prediction:Prodigal:002006;locus_tag=CJNNKLLH_01280;product=hypothetical protein
M-thiocyanatum_contig_5_1	Prodigal:002006	CDS	447253	448446	.	+	0	ID=CJNNKLLH_01281;inference=ab initio prediction:Prodigal:002006;locus_tag=CJNNKLLH_01281;product=hypothetical protein
M-thiocyanatum_contig_5_1	Prodigal:002006	CDS	448473	448718	.	-	0	ID=CJNNKLLH_01282;inference=ab initio prediction:Prodigal:002006;locus_tag=CJNNKLLH_01282;product=hypothetical protein
M-thiocyanatum_contig_5_1	Prodigal:002006	CDS	448934	449062	.	-	0	ID=CJNNKLLH_01283;inference=ab initio prediction:Prodigal:002006;locus_tag=CJNNKLLH_01283;product=hypothetical protein
M-thiocyanatum_contig_5_1	Prodigal:002006	CDS	449164	450333	.	-	0	ID=CJNNKLLH_01284;Name=ycaD;gene=ycaD;inference=ab initio prediction:Prodigal:002006,protein motif:HAMAP:MF_01149;locus_tag=CJNNKLLH_01284;product=putative MFS-type transporter YcaD
M-thiocyanatum_contig_5_1	Prodigal:002006	CDS	450410	451408	.	-	0	ID=CJNNKLLH_01285;inference=ab initio prediction:Prodigal:002006;locus_tag=CJNNKLLH_01285;product=hypothetical protein
M-thiocyanatum_contig_5_1	Prodigal:002006	CDS	451623	452009	.	-	0	ID=CJNNKLLH_01286;inference=ab initio prediction:Prodigal:002006;locus_tag=CJNNKLLH_01286;product=hypothetical protein
M-thiocyanatum_contig_5_1	Prodigal:002006	CDS	452155	453702	.	+	0	ID=CJNNKLLH_01287;inference=ab initio prediction:Prodigal:002006;locus_tag=CJNNKLLH_01287;product=hypothetical protein
M-thiocyanatum_contig_5_1	Prodigal:002006	CDS	453752	454684	.	+	0	ID=CJNNKLLH_01288;inference=ab initio prediction:Prodigal:002006;locus_tag=CJNNKLLH_01288;product=hypothetical protein
M-thiocyanatum_contig_5_1	Prodigal:002006	CDS	455125	455517	.	+	0	ID=CJNNKLLH_01289;inference=ab initio prediction:Prodigal:002006;locus_tag=CJNNKLLH_01289;product=hypothetical protein
M-thiocyanatum_contig_5_1	Prodigal:002006	CDS	455609	455875	.	+	0	ID=CJNNKLLH_01290;Name=rpmA;db_xref=COG:COG0211;gene=rpmA;inference=ab initio prediction:Prodigal:002006,similar to AA sequence:UniProtKB:Q6NDE9;locus_tag=CJNNKLLH_01290;product=50S ribosomal protein L27
M-thiocyanatum_contig_5_1	Prodigal:002006	CDS	456064	456663	.	+	0	ID=CJNNKLLH_01291;inference=ab initio prediction:Prodigal:002006;locus_tag=CJNNKLLH_01291;product=hypothetical protein
M-thiocyanatum_contig_5_1	Prodigal:002006	CDS	456660	457139	.	+	0	ID=CJNNKLLH_01292;inference=ab initio prediction:Prodigal:002006;locus_tag=CJNNKLLH_01292;product=hypothetical protein
M-thiocyanatum_contig_5_1	Prodigal:002006	CDS	457176	458210	.	+	0	ID=CJNNKLLH_01293;eC_number=3.6.5.-;Name=cgtA;gene=cgtA;inference=ab initio prediction:Prodigal:002006,similar to AA sequence:UniProtKB:B8GYI7;locus_tag=CJNNKLLH_01293;product=GTPase Obg/CgtA
M-thiocyanatum_contig_5_1	Prodigal:002006	CDS	458270	458725	.	+	0	ID=CJNNKLLH_01294;inference=ab initio prediction:Prodigal:002006;locus_tag=CJNNKLLH_01294;product=hypothetical protein
M-thiocyanatum_contig_5_1	Prodigal:002006	CDS	458865	459800	.	-	0	ID=CJNNKLLH_01295;Name=oxyR_1;gene=oxyR_1;inference=ab initio prediction:Prodigal:002006,similar to AA sequence:UniProtKB:P0ACQ4;locus_tag=CJNNKLLH_01295;product=Hydrogen peroxide-inducible genes activator
M-thiocyanatum_contig_5_1	Prodigal:002006	CDS	459895	460185	.	-	0	ID=CJNNKLLH_01296;inference=ab initio prediction:Prodigal:002006;locus_tag=CJNNKLLH_01296;product=hypothetical protein
M-thiocyanatum_contig_5_1	Prodigal:002006	CDS	460394	463246	.	-	0	ID=CJNNKLLH_01297;eC_number=1.17.1.9;inference=ab initio prediction:Prodigal:002006,similar to AA sequence:UniProtKB:Q99RW4;locus_tag=CJNNKLLH_01297;product=Putative formate dehydrogenase
M-thiocyanatum_contig_5_1	Prodigal:002006	CDS	463258	464817	.	-	0	ID=CJNNKLLH_01298;eC_number=7.-.-.-;Name=rsxC_1;gene=rsxC_1;inference=ab initio prediction:Prodigal:002006,protein motif:HAMAP:MF_00461;locus_tag=CJNNKLLH_01298;product=Ion-translocating oxidoreductase complex subunit C
M-thiocyanatum_contig_5_1	Prodigal:002006	CDS	464814	465287	.	-	0	ID=CJNNKLLH_01299;eC_number=7.1.1.-;Name=nuoE;db_xref=COG:COG1905;gene=nuoE;inference=ab initio prediction:Prodigal:002006,similar to AA sequence:UniProtKB:O66842;locus_tag=CJNNKLLH_01299;product=NADH-quinone oxidoreductase subunit E
M-thiocyanatum_contig_5_1	Prodigal:002006	CDS	465736	466953	.	-	0	ID=CJNNKLLH_01300;db_xref=COG:COG1680;inference=ab initio prediction:Prodigal:002006,similar to AA sequence:UniProtKB:P9WLZ3;locus_tag=CJNNKLLH_01300;product=putative protein
M-thiocyanatum_contig_5_1	Prodigal:002006	CDS	467027	467521	.	-	0	ID=CJNNKLLH_01301;inference=ab initio prediction:Prodigal:002006;locus_tag=CJNNKLLH_01301;product=hypothetical protein
M-thiocyanatum_contig_5_1	Prodigal:002006	CDS	467608	468363	.	+	0	ID=CJNNKLLH_01302;eC_number=3.1.3.12;Name=otsB;db_xref=COG:COG1877;gene=otsB;inference=ab initio prediction:Prodigal:002006,similar to AA sequence:UniProtKB:P31678;locus_tag=CJNNKLLH_01302;product=Trehalose-6-phosphate phosphatase
M-thiocyanatum_contig_5_1	Prodigal:002006	CDS	468442	469443	.	+	0	ID=CJNNKLLH_01303;eC_number=2.7.1.2;Name=glk;db_xref=COG:COG0837;gene=glk;inference=ab initio prediction:Prodigal:002006,similar to AA sequence:UniProtKB:P0A6V8;locus_tag=CJNNKLLH_01303;product=Glucokinase
M-thiocyanatum_contig_5_1	Prodigal:002006	CDS	469564	470460	.	+	0	ID=CJNNKLLH_01304;inference=ab initio prediction:Prodigal:002006;locus_tag=CJNNKLLH_01304;product=hypothetical protein
M-thiocyanatum_contig_5_1	Prodigal:002006	CDS	470711	470938	.	+	0	ID=CJNNKLLH_01305;inference=ab initio prediction:Prodigal:002006;locus_tag=CJNNKLLH_01305;product=hypothetical protein
M-thiocyanatum_contig_5_1	Prodigal:002006	CDS	471057	471401	.	+	0	ID=CJNNKLLH_01306;inference=ab initio prediction:Prodigal:002006;locus_tag=CJNNKLLH_01306;product=hypothetical protein
M-thiocyanatum_contig_5_1	Prodigal:002006	CDS	471490	474906	.	+	0	ID=CJNNKLLH_01307;inference=ab initio prediction:Prodigal:002006;locus_tag=CJNNKLLH_01307;product=hypothetical protein
M-thiocyanatum_contig_5_1	Prodigal:002006	CDS	474929	475204	.	+	0	ID=CJNNKLLH_01308;Name=hslR;db_xref=COG:COG1188;gene=hslR;inference=ab initio prediction:Prodigal:002006,similar to AA sequence:UniProtKB:P0ACG8;locus_tag=CJNNKLLH_01308;product=Heat shock protein 15
M-thiocyanatum_contig_6_1	Prodigal:002006	CDS	56	541	.	+	0	ID=CJNNKLLH_01309;inference=ab initio prediction:Prodigal:002006;locus_tag=CJNNKLLH_01309;product=hypothetical protein
M-thiocyanatum_contig_6_1	Prodigal:002006	CDS	568	786	.	+	0	ID=CJNNKLLH_01310;inference=ab initio prediction:Prodigal:002006;locus_tag=CJNNKLLH_01310;product=hypothetical protein
M-thiocyanatum_contig_6_1	Prodigal:002006	CDS	887	1087	.	-	0	ID=CJNNKLLH_01311;inference=ab initio prediction:Prodigal:002006;locus_tag=CJNNKLLH_01311;product=hypothetical protein
M-thiocyanatum_contig_6_1	Prodigal:002006	CDS	1133	1903	.	-	0	ID=CJNNKLLH_01312;Name=zitB;gene=zitB;inference=ab initio prediction:Prodigal:002006,protein motif:HAMAP:MF_00552;locus_tag=CJNNKLLH_01312;product=Zinc transporter ZitB
M-thiocyanatum_contig_6_1	Prodigal:002006	CDS	1979	5233	.	-	0	ID=CJNNKLLH_01313;Name=cnrA;gene=cnrA;inference=ab initio prediction:Prodigal:002006,similar to AA sequence:UniProtKB:P37972;locus_tag=CJNNKLLH_01313;product=Nickel and cobalt resistance protein CnrA
M-thiocyanatum_contig_6_1	Prodigal:002006	CDS	5245	6507	.	-	0	ID=CJNNKLLH_01314;Name=czcB_1;gene=czcB_1;inference=ab initio prediction:Prodigal:002006,similar to AA sequence:UniProtKB:P13510;locus_tag=CJNNKLLH_01314;product=Cobalt-zinc-cadmium resistance protein CzcB
M-thiocyanatum_contig_6_1	Prodigal:002006	CDS	6711	7067	.	-	0	ID=CJNNKLLH_01315;inference=ab initio prediction:Prodigal:002006;locus_tag=CJNNKLLH_01315;product=hypothetical protein
M-thiocyanatum_contig_6_1	Prodigal:002006	CDS	7134	7583	.	+	0	ID=CJNNKLLH_01316;Name=zntR;db_xref=COG:COG0789;gene=zntR;inference=ab initio prediction:Prodigal:002006,similar to AA sequence:UniProtKB:P0ACS5;locus_tag=CJNNKLLH_01316;product=HTH-type transcriptional regulator ZntR
M-thiocyanatum_contig_6_1	Prodigal:002006	CDS	7659	7856	.	+	0	ID=CJNNKLLH_01317;inference=ab initio prediction:Prodigal:002006;locus_tag=CJNNKLLH_01317;product=hypothetical protein
M-thiocyanatum_contig_6_1	Prodigal:002006	CDS	8323	8907	.	+	0	ID=CJNNKLLH_01318;Name=hin_1;db_xref=COG:COG1961;gene=hin_1;inference=ab initio prediction:Prodigal:002006,similar to AA sequence:UniProtKB:P03013;locus_tag=CJNNKLLH_01318;product=DNA-invertase hin
M-thiocyanatum_contig_6_1	Prodigal:002006	CDS	8912	9352	.	+	0	ID=CJNNKLLH_01319;inference=ab initio prediction:Prodigal:002006;locus_tag=CJNNKLLH_01319;product=hypothetical protein
M-thiocyanatum_contig_6_1	Prodigal:002006	CDS	9524	10189	.	+	0	ID=CJNNKLLH_01320;inference=ab initio prediction:Prodigal:002006;locus_tag=CJNNKLLH_01320;product=hypothetical protein
M-thiocyanatum_contig_6_1	Prodigal:002006	CDS	10314	10430	.	+	0	ID=CJNNKLLH_01321;inference=ab initio prediction:Prodigal:002006;locus_tag=CJNNKLLH_01321;product=hypothetical protein
M-thiocyanatum_contig_6_1	Prodigal:002006	CDS	10589	11326	.	+	0	ID=CJNNKLLH_01322;inference=ab initio prediction:Prodigal:002006;locus_tag=CJNNKLLH_01322;product=hypothetical protein
M-thiocyanatum_contig_6_1	Prodigal:002006	CDS	11899	12555	.	+	0	ID=CJNNKLLH_01323;inference=ab initio prediction:Prodigal:002006,protein motif:HAMAP:MF_02040;locus_tag=CJNNKLLH_01323;product=Iron-sulfur cluster carrier protein
M-thiocyanatum_contig_6_1	Prodigal:002006	CDS	12527	12823	.	+	0	ID=CJNNKLLH_01324;inference=ab initio prediction:Prodigal:002006;locus_tag=CJNNKLLH_01324;product=hypothetical protein
M-thiocyanatum_contig_6_1	Prodigal:002006	CDS	12996	14006	.	+	0	ID=CJNNKLLH_01325;inference=ab initio prediction:Prodigal:002006;locus_tag=CJNNKLLH_01325;product=hypothetical protein
M-thiocyanatum_contig_6_1	Prodigal:002006	CDS	15583	15906	.	-	0	ID=CJNNKLLH_01326;inference=ab initio prediction:Prodigal:002006;locus_tag=CJNNKLLH_01326;product=hypothetical protein
M-thiocyanatum_contig_6_1	Prodigal:002006	CDS	16070	17332	.	+	0	ID=CJNNKLLH_01327;inference=ab initio prediction:Prodigal:002006;locus_tag=CJNNKLLH_01327;product=hypothetical protein
M-thiocyanatum_contig_6_1	Prodigal:002006	CDS	17329	18879	.	-	0	ID=CJNNKLLH_01328;Name=virD4_1;gene=virD4_1;inference=ab initio prediction:Prodigal:002006,similar to AA sequence:UniProtKB:P18594;locus_tag=CJNNKLLH_01328;product=Protein VirD4
M-thiocyanatum_contig_6_1	Prodigal:002006	CDS	18935	19414	.	-	0	ID=CJNNKLLH_01329;inference=ab initio prediction:Prodigal:002006;locus_tag=CJNNKLLH_01329;product=hypothetical protein
M-thiocyanatum_contig_6_1	Prodigal:002006	CDS	19780	20274	.	+	0	ID=CJNNKLLH_01330;inference=ab initio prediction:Prodigal:002006;locus_tag=CJNNKLLH_01330;product=hypothetical protein
M-thiocyanatum_contig_6_1	Prodigal:002006	CDS	20274	21368	.	+	0	ID=CJNNKLLH_01331;inference=ab initio prediction:Prodigal:002006;locus_tag=CJNNKLLH_01331;product=hypothetical protein
M-thiocyanatum_contig_6_1	Prodigal:002006	CDS	21843	22649	.	+	0	ID=CJNNKLLH_01332;inference=ab initio prediction:Prodigal:002006;locus_tag=CJNNKLLH_01332;product=hypothetical protein
M-thiocyanatum_contig_6_1	Prodigal:002006	CDS	22708	23001	.	-	0	ID=CJNNKLLH_01333;inference=ab initio prediction:Prodigal:002006;locus_tag=CJNNKLLH_01333;product=hypothetical protein
M-thiocyanatum_contig_6_1	Prodigal:002006	CDS	23516	23872	.	+	0	ID=CJNNKLLH_01334;inference=ab initio prediction:Prodigal:002006;locus_tag=CJNNKLLH_01334;product=hypothetical protein
M-thiocyanatum_contig_6_1	Prodigal:002006	CDS	23869	24186	.	+	0	ID=CJNNKLLH_01335;inference=ab initio prediction:Prodigal:002006;locus_tag=CJNNKLLH_01335;product=hypothetical protein
M-thiocyanatum_contig_6_1	Prodigal:002006	CDS	24622	25791	.	+	0	ID=CJNNKLLH_01336;inference=ab initio prediction:Prodigal:002006;locus_tag=CJNNKLLH_01336;product=hypothetical protein
M-thiocyanatum_contig_6_1	Prodigal:002006	CDS	25798	26262	.	+	0	ID=CJNNKLLH_01337;inference=ab initio prediction:Prodigal:002006;locus_tag=CJNNKLLH_01337;product=hypothetical protein
M-thiocyanatum_contig_6_1	Prodigal:002006	CDS	26655	27101	.	-	0	ID=CJNNKLLH_01338;Name=merR;gene=merR;inference=ab initio prediction:Prodigal:002006,similar to AA sequence:UniProtKB:P0A183;locus_tag=CJNNKLLH_01338;product=Mercuric resistance operon regulatory protein
M-thiocyanatum_contig_6_1	Prodigal:002006	CDS	27161	27928	.	+	0	ID=CJNNKLLH_01339;inference=ab initio prediction:Prodigal:002006;locus_tag=CJNNKLLH_01339;product=hypothetical protein
M-thiocyanatum_contig_6_1	Prodigal:002006	CDS	28097	28552	.	+	0	ID=CJNNKLLH_01340;inference=ab initio prediction:Prodigal:002006;locus_tag=CJNNKLLH_01340;product=hypothetical protein
M-thiocyanatum_contig_6_1	Prodigal:002006	CDS	28641	30398	.	+	0	ID=CJNNKLLH_01341;Name=mdtA_1;gene=mdtA_1;inference=ab initio prediction:Prodigal:002006,protein motif:HAMAP:MF_01422;locus_tag=CJNNKLLH_01341;product=Multidrug resistance protein MdtA
M-thiocyanatum_contig_6_1	Prodigal:002006	CDS	30412	33558	.	+	0	ID=CJNNKLLH_01342;Name=czcA_2;gene=czcA_2;inference=ab initio prediction:Prodigal:002006,similar to AA sequence:UniProtKB:P13511;locus_tag=CJNNKLLH_01342;product=Cobalt-zinc-cadmium resistance protein CzcA
M-thiocyanatum_contig_6_1	Prodigal:002006	CDS	33602	33970	.	+	0	ID=CJNNKLLH_01343;inference=ab initio prediction:Prodigal:002006;locus_tag=CJNNKLLH_01343;product=hypothetical protein
M-thiocyanatum_contig_6_1	Prodigal:002006	CDS	33998	34387	.	+	0	ID=CJNNKLLH_01344;inference=ab initio prediction:Prodigal:002006;locus_tag=CJNNKLLH_01344;product=hypothetical protein
M-thiocyanatum_contig_6_1	Prodigal:002006	CDS	34564	34896	.	+	0	ID=CJNNKLLH_01345;Name=yhjQ_1;db_xref=COG:COG1145;gene=yhjQ_1;inference=ab initio prediction:Prodigal:002006,similar to AA sequence:UniProtKB:O07571;locus_tag=CJNNKLLH_01345;product=putative cysteine-rich protein YhjQ
M-thiocyanatum_contig_6_1	Prodigal:002006	CDS	34961	35446	.	+	0	ID=CJNNKLLH_01346;inference=ab initio prediction:Prodigal:002006;locus_tag=CJNNKLLH_01346;product=hypothetical protein
M-thiocyanatum_contig_6_1	Prodigal:002006	CDS	35527	35760	.	+	0	ID=CJNNKLLH_01347;inference=ab initio prediction:Prodigal:002006;locus_tag=CJNNKLLH_01347;product=hypothetical protein
M-thiocyanatum_contig_6_1	Prodigal:002006	CDS	35884	38271	.	+	0	ID=CJNNKLLH_01348;eC_number=7.2.2.15;Name=silP;gene=silP;inference=ab initio prediction:Prodigal:002006,similar to AA sequence:UniProtKB:Q9ZHC7;locus_tag=CJNNKLLH_01348;product=Silver exporting P-type ATPase
M-thiocyanatum_contig_6_1	Prodigal:002006	CDS	38294	38809	.	+	0	ID=CJNNKLLH_01349;inference=ab initio prediction:Prodigal:002006;locus_tag=CJNNKLLH_01349;product=hypothetical protein
M-thiocyanatum_contig_6_1	Prodigal:002006	CDS	38923	39117	.	+	0	ID=CJNNKLLH_01350;inference=ab initio prediction:Prodigal:002006;locus_tag=CJNNKLLH_01350;product=hypothetical protein
M-thiocyanatum_contig_7_1	Prodigal:002006	CDS	42	377	.	+	0	ID=CJNNKLLH_01351;eC_number=6.1.1.6;Name=lysS_1;gene=lysS_1;inference=ab initio prediction:Prodigal:002006,similar to AA sequence:UniProtKB:P67610;locus_tag=CJNNKLLH_01351;product=Lysine--tRNA ligase
M-thiocyanatum_contig_7_1	Prodigal:002006	CDS	386	1423	.	+	0	ID=CJNNKLLH_01352;eC_number=5.4.3.2;Name=kamA;gene=kamA;inference=ab initio prediction:Prodigal:002006,similar to AA sequence:UniProtKB:Q9XBQ8;locus_tag=CJNNKLLH_01352;product=L-lysine 2%2C3-aminomutase
M-thiocyanatum_contig_7_1	Prodigal:002006	CDS	1432	2055	.	+	0	ID=CJNNKLLH_01353;eC_number=2.5.1.18;Name=gstB_1;db_xref=COG:COG0625;gene=gstB_1;inference=ab initio prediction:Prodigal:002006,similar to AA sequence:UniProtKB:P0ACA7;locus_tag=CJNNKLLH_01353;product=Glutathione S-transferase GstB
M-thiocyanatum_contig_7_1	Prodigal:002006	CDS	2079	2915	.	+	0	ID=CJNNKLLH_01354;inference=ab initio prediction:Prodigal:002006;locus_tag=CJNNKLLH_01354;product=hypothetical protein
M-thiocyanatum_contig_7_1	Prodigal:002006	CDS	2922	3185	.	-	0	ID=CJNNKLLH_01355;inference=ab initio prediction:Prodigal:002006;locus_tag=CJNNKLLH_01355;product=hypothetical protein
M-thiocyanatum_contig_7_1	Prodigal:002006	CDS	3175	3888	.	-	0	ID=CJNNKLLH_01356;inference=ab initio prediction:Prodigal:002006;locus_tag=CJNNKLLH_01356;product=hypothetical protein
M-thiocyanatum_contig_7_1	Prodigal:002006	CDS	4255	5145	.	+	0	ID=CJNNKLLH_01357;eC_number=3.1.1.83;Name=mlhB_1;gene=mlhB_1;inference=ab initio prediction:Prodigal:002006,similar to AA sequence:UniProtKB:Q9EX73;locus_tag=CJNNKLLH_01357;product=Monoterpene epsilon-lactone hydrolase
M-thiocyanatum_contig_7_1	Prodigal:002006	CDS	5268	5549	.	-	0	ID=CJNNKLLH_01358;eC_number=3.6.1.7;Name=acyP;db_xref=COG:COG1254;gene=acyP;inference=ab initio prediction:Prodigal:002006,similar to AA sequence:UniProtKB:Q5SKS6;locus_tag=CJNNKLLH_01358;product=Acylphosphatase
M-thiocyanatum_contig_7_1	Prodigal:002006	CDS	5600	6442	.	-	0	ID=CJNNKLLH_01359;Name=focA;db_xref=COG:COG2116;gene=focA;inference=ab initio prediction:Prodigal:002006,similar to AA sequence:UniProtKB:P0AC23;locus_tag=CJNNKLLH_01359;product=putative formate transporter 1
M-thiocyanatum_contig_7_1	Prodigal:002006	CDS	6535	6966	.	-	0	ID=CJNNKLLH_01360;inference=ab initio prediction:Prodigal:002006;locus_tag=CJNNKLLH_01360;product=hypothetical protein
M-thiocyanatum_contig_7_1	Prodigal:002006	CDS	6999	7133	.	-	0	ID=CJNNKLLH_01361;inference=ab initio prediction:Prodigal:002006;locus_tag=CJNNKLLH_01361;product=hypothetical protein
M-thiocyanatum_contig_7_1	Prodigal:002006	CDS	7130	7360	.	-	0	ID=CJNNKLLH_01362;inference=ab initio prediction:Prodigal:002006;locus_tag=CJNNKLLH_01362;product=hypothetical protein
M-thiocyanatum_contig_7_1	Prodigal:002006	CDS	7385	9388	.	-	0	ID=CJNNKLLH_01363;Name=accA1;db_xref=COG:COG4770;gene=accA1;inference=ab initio prediction:Prodigal:002006,similar to AA sequence:UniProtKB:P9WPQ3;locus_tag=CJNNKLLH_01363;product=Acetyl-/propionyl-coenzyme A carboxylase alpha chain
M-thiocyanatum_contig_7_1	Prodigal:002006	CDS	9616	10098	.	-	0	ID=CJNNKLLH_01364;inference=ab initio prediction:Prodigal:002006;locus_tag=CJNNKLLH_01364;product=hypothetical protein
M-thiocyanatum_contig_7_1	Prodigal:002006	CDS	10701	11678	.	+	0	ID=CJNNKLLH_01365;eC_number=3.5.1.-;db_xref=COG:COG0123;inference=ab initio prediction:Prodigal:002006,similar to AA sequence:UniProtKB:Q9HXM1;locus_tag=CJNNKLLH_01365;product=Histone deacetylase-like amidohydrolase
M-thiocyanatum_contig_7_1	Prodigal:002006	CDS	11704	11937	.	-	0	ID=CJNNKLLH_01366;inference=ab initio prediction:Prodigal:002006;locus_tag=CJNNKLLH_01366;product=hypothetical protein
M-thiocyanatum_contig_7_1	Prodigal:002006	CDS	12037	13134	.	-	0	ID=CJNNKLLH_01367;Name=ribBA;db_xref=COG:COG0108;gene=ribBA;inference=ab initio prediction:Prodigal:002006,similar to AA sequence:UniProtKB:P9WHF1;locus_tag=CJNNKLLH_01367;product=Riboflavin biosynthesis protein RibBA
M-thiocyanatum_contig_7_1	Prodigal:002006	CDS	13149	14249	.	-	0	ID=CJNNKLLH_01368;eC_number=4.2.3.5;Name=aroC;db_xref=COG:COG0082;gene=aroC;inference=ab initio prediction:Prodigal:002006,similar to AA sequence:UniProtKB:P12008;locus_tag=CJNNKLLH_01368;product=Chorismate synthase
M-thiocyanatum_contig_7_1	Prodigal:002006	CDS	14382	14684	.	+	0	ID=CJNNKLLH_01369;inference=ab initio prediction:Prodigal:002006;locus_tag=CJNNKLLH_01369;product=hypothetical protein
M-thiocyanatum_contig_7_1	Prodigal:002006	CDS	14681	14968	.	+	0	ID=CJNNKLLH_01370;inference=ab initio prediction:Prodigal:002006;locus_tag=CJNNKLLH_01370;product=hypothetical protein
M-thiocyanatum_contig_7_1	Prodigal:002006	CDS	14973	15578	.	-	0	ID=CJNNKLLH_01371;inference=ab initio prediction:Prodigal:002006;locus_tag=CJNNKLLH_01371;product=hypothetical protein
M-thiocyanatum_contig_7_1	Prodigal:002006	CDS	15575	16798	.	-	0	ID=CJNNKLLH_01372;eC_number=2.7.1.170;Name=anmK;db_xref=COG:COG2377;gene=anmK;inference=ab initio prediction:Prodigal:002006,similar to AA sequence:UniProtKB:Q8EHB5;locus_tag=CJNNKLLH_01372;product=Anhydro-N-acetylmuramic acid kinase
M-thiocyanatum_contig_7_1	Prodigal:002006	CDS	16847	18118	.	+	0	ID=CJNNKLLH_01373;eC_number=6.1.1.1;Name=tyrS;db_xref=COG:COG0162;gene=tyrS;inference=ab initio prediction:Prodigal:002006,similar to AA sequence:UniProtKB:P0AGJ9;locus_tag=CJNNKLLH_01373;product=Tyrosine--tRNA ligase
M-thiocyanatum_contig_7_1	Prodigal:002006	CDS	18253	18828	.	-	0	ID=CJNNKLLH_01374;inference=ab initio prediction:Prodigal:002006;locus_tag=CJNNKLLH_01374;product=hypothetical protein
M-thiocyanatum_contig_7_1	Prodigal:002006	CDS	18947	22396	.	-	0	ID=CJNNKLLH_01375;inference=ab initio prediction:Prodigal:002006;locus_tag=CJNNKLLH_01375;product=hypothetical protein
M-thiocyanatum_contig_7_1	Prodigal:002006	CDS	22547	23014	.	+	0	ID=CJNNKLLH_01376;eC_number=1.11.1.15;Name=bcp;db_xref=COG:COG1225;gene=bcp;inference=ab initio prediction:Prodigal:002006,similar to AA sequence:UniProtKB:Q83CY8;locus_tag=CJNNKLLH_01376;product=Putative peroxiredoxin bcp
M-thiocyanatum_contig_7_1	Prodigal:002006	CDS	23193	24368	.	+	0	ID=CJNNKLLH_01377;inference=ab initio prediction:Prodigal:002006;locus_tag=CJNNKLLH_01377;product=hypothetical protein
M-thiocyanatum_contig_7_1	Prodigal:002006	CDS	24460	25425	.	-	0	ID=CJNNKLLH_01378;Name=prfB;db_xref=COG:COG1186;gene=prfB;inference=ab initio prediction:Prodigal:002006,similar to AA sequence:UniProtKB:P07012;locus_tag=CJNNKLLH_01378;product=Peptide chain release factor RF2
M-thiocyanatum_contig_7_1	Prodigal:002006	CDS	25665	26054	.	+	0	ID=CJNNKLLH_01379;inference=ab initio prediction:Prodigal:002006;locus_tag=CJNNKLLH_01379;product=hypothetical protein
M-thiocyanatum_contig_7_1	Prodigal:002006	CDS	26177	26431	.	+	0	ID=CJNNKLLH_01380;inference=ab initio prediction:Prodigal:002006;locus_tag=CJNNKLLH_01380;product=hypothetical protein
M-thiocyanatum_contig_7_1	Prodigal:002006	CDS	26431	26850	.	+	0	ID=CJNNKLLH_01381;eC_number=3.1.-.-;Name=fitB_1;gene=fitB_1;inference=ab initio prediction:Prodigal:002006,similar to AA sequence:UniProtKB:Q5F882;locus_tag=CJNNKLLH_01381;product=Toxin FitB
M-thiocyanatum_contig_7_1	Prodigal:002006	CDS	26908	28611	.	-	0	ID=CJNNKLLH_01382;eC_number=6.1.1.6;Name=lysS_2;db_xref=COG:COG1384;gene=lysS_2;inference=ab initio prediction:Prodigal:002006,similar to AA sequence:UniProtKB:O51603;locus_tag=CJNNKLLH_01382;product=Lysine--tRNA ligase
M-thiocyanatum_contig_7_1	Prodigal:002006	CDS	28721	29650	.	-	0	ID=CJNNKLLH_01383;inference=ab initio prediction:Prodigal:002006;locus_tag=CJNNKLLH_01383;product=hypothetical protein
M-thiocyanatum_contig_7_1	Prodigal:002006	CDS	29762	30067	.	-	0	ID=CJNNKLLH_01384;Name=rpmB;db_xref=COG:COG0227;gene=rpmB;inference=ab initio prediction:Prodigal:002006,similar to AA sequence:UniProtKB:Q6NCH9;locus_tag=CJNNKLLH_01384;product=50S ribosomal protein L28
M-thiocyanatum_contig_7_1	Prodigal:002006	CDS	30268	31116	.	-	0	ID=CJNNKLLH_01385;eC_number=3.4.-.-;Name=bepA_1;gene=bepA_1;inference=ab initio prediction:Prodigal:002006,protein motif:HAMAP:MF_00997;locus_tag=CJNNKLLH_01385;product=Beta-barrel assembly-enhancing protease
M-thiocyanatum_contig_7_1	Prodigal:002006	CDS	31213	32622	.	+	0	ID=CJNNKLLH_01386;eC_number=3.4.11.10;Name=pepA_1;gene=pepA_1;inference=ab initio prediction:Prodigal:002006,protein motif:HAMAP:MF_00181;locus_tag=CJNNKLLH_01386;product=cytosol aminopeptidase
M-thiocyanatum_contig_7_1	Prodigal:002006	CDS	32650	32889	.	-	0	ID=CJNNKLLH_01387;inference=ab initio prediction:Prodigal:002006;locus_tag=CJNNKLLH_01387;product=hypothetical protein
M-thiocyanatum_contig_7_1	Prodigal:002006	CDS	33052	33864	.	-	0	ID=CJNNKLLH_01388;inference=ab initio prediction:Prodigal:002006;locus_tag=CJNNKLLH_01388;product=hypothetical protein
M-thiocyanatum_contig_7_1	Prodigal:002006	CDS	34273	34749	.	+	0	ID=CJNNKLLH_01389;Name=rssB_2;gene=rssB_2;inference=ab initio prediction:Prodigal:002006,protein motif:HAMAP:MF_00958;locus_tag=CJNNKLLH_01389;product=Regulator of RpoS
M-thiocyanatum_contig_7_1	Prodigal:002006	CDS	34785	35735	.	-	0	ID=CJNNKLLH_01390;eC_number=3.1.4.53;Name=cpdA_2;gene=cpdA_2;inference=ab initio prediction:Prodigal:002006,protein motif:HAMAP:MF_00905;locus_tag=CJNNKLLH_01390;product=3'%2C5'-cyclic adenosine monophosphate phosphodiesterase CpdA
M-thiocyanatum_contig_7_1	Prodigal:002006	CDS	35955	36707	.	+	0	ID=CJNNKLLH_01391;inference=ab initio prediction:Prodigal:002006;locus_tag=CJNNKLLH_01391;product=hypothetical protein
M-thiocyanatum_contig_7_1	Prodigal:002006	CDS	36704	38008	.	+	0	ID=CJNNKLLH_01392;eC_number=2.4.99.12;Name=waaA;db_xref=COG:COG1519;gene=waaA;inference=ab initio prediction:Prodigal:002006,similar to AA sequence:UniProtKB:P0AC75;locus_tag=CJNNKLLH_01392;product=3-deoxy-D-manno-octulosonic acid transferase
M-thiocyanatum_contig_7_1	Prodigal:002006	CDS	38079	38999	.	+	0	ID=CJNNKLLH_01393;eC_number=2.7.1.130;Name=lpxK;db_xref=COG:COG1663;gene=lpxK;inference=ab initio prediction:Prodigal:002006,similar to AA sequence:UniProtKB:P27300;locus_tag=CJNNKLLH_01393;product=Tetraacyldisaccharide 4'-kinase
M-thiocyanatum_contig_7_1	Prodigal:002006	CDS	39024	39248	.	-	0	ID=CJNNKLLH_01394;inference=ab initio prediction:Prodigal:002006;locus_tag=CJNNKLLH_01394;product=hypothetical protein
M-thiocyanatum_contig_7_1	Prodigal:002006	CDS	39394	39807	.	+	0	ID=CJNNKLLH_01395;eC_number=3.5.4.5;Name=cdd;db_xref=COG:COG0295;gene=cdd;inference=ab initio prediction:Prodigal:002006,similar to AA sequence:UniProtKB:P19079;locus_tag=CJNNKLLH_01395;product=Cytidine deaminase
M-thiocyanatum_contig_7_1	Prodigal:002006	CDS	39797	40621	.	+	0	ID=CJNNKLLH_01396;eC_number=2.4.2.1;Name=punA;gene=punA;inference=ab initio prediction:Prodigal:002006,similar to AA sequence:UniProtKB:P77834;locus_tag=CJNNKLLH_01396;product=Purine nucleoside phosphorylase 1
M-thiocyanatum_contig_7_1	Prodigal:002006	CDS	40630	41388	.	+	0	ID=CJNNKLLH_01397;eC_number=4.1.2.4;Name=deoC;db_xref=COG:COG0274;gene=deoC;inference=ab initio prediction:Prodigal:002006,similar to AA sequence:UniProtKB:B0TQ91;locus_tag=CJNNKLLH_01397;product=Deoxyribose-phosphate aldolase
M-thiocyanatum_contig_7_1	Prodigal:002006	CDS	41385	42695	.	+	0	ID=CJNNKLLH_01398;eC_number=2.4.2.4;Name=deoA;db_xref=COG:COG0213;gene=deoA;inference=ab initio prediction:Prodigal:002006,similar to AA sequence:UniProtKB:P07650;locus_tag=CJNNKLLH_01398;product=Thymidine phosphorylase
M-thiocyanatum_contig_7_1	Prodigal:002006	CDS	42719	43036	.	-	0	ID=CJNNKLLH_01399;inference=ab initio prediction:Prodigal:002006;locus_tag=CJNNKLLH_01399;product=hypothetical protein
M-thiocyanatum_contig_7_1	Prodigal:002006	CDS	43357	44013	.	-	0	ID=CJNNKLLH_01400;eC_number=2.1.1.182;Name=rsmA_1;gene=rsmA_1;inference=ab initio prediction:Prodigal:002006,protein motif:HAMAP:MF_00607;locus_tag=CJNNKLLH_01400;product=Ribosomal RNA small subunit methyltransferase A
M-thiocyanatum_contig_7_1	Prodigal:002006	CDS	44183	45334	.	-	0	ID=CJNNKLLH_01401;Name=dnaJ_1;db_xref=COG:COG0484;gene=dnaJ_1;inference=ab initio prediction:Prodigal:002006,similar to AA sequence:UniProtKB:Q6RSN5;locus_tag=CJNNKLLH_01401;product=Chaperone protein DnaJ
M-thiocyanatum_contig_7_1	Prodigal:002006	CDS	45568	47487	.	-	0	ID=CJNNKLLH_01402;Name=dnaK_1;gene=dnaK_1;inference=ab initio prediction:Prodigal:002006,similar to AA sequence:UniProtKB:Q05981;locus_tag=CJNNKLLH_01402;product=Chaperone protein DnaK
M-thiocyanatum_contig_7_1	Prodigal:002006	CDS	47856	48887	.	+	0	ID=CJNNKLLH_01403;inference=ab initio prediction:Prodigal:002006;locus_tag=CJNNKLLH_01403;product=hypothetical protein
M-thiocyanatum_contig_7_1	Prodigal:002006	CDS	49011	51326	.	+	0	ID=CJNNKLLH_01404;Name=ydeP_1;db_xref=COG:COG0243;gene=ydeP_1;inference=ab initio prediction:Prodigal:002006,similar to AA sequence:UniProtKB:P77561;locus_tag=CJNNKLLH_01404;product=Protein YdeP
M-thiocyanatum_contig_7_1	Prodigal:002006	CDS	51570	51668	.	+	0	ID=CJNNKLLH_01405;inference=ab initio prediction:Prodigal:002006;locus_tag=CJNNKLLH_01405;product=hypothetical protein
M-thiocyanatum_contig_7_1	Prodigal:002006	CDS	51866	52159	.	+	0	ID=CJNNKLLH_01406;inference=ab initio prediction:Prodigal:002006;locus_tag=CJNNKLLH_01406;product=hypothetical protein
M-thiocyanatum_contig_7_1	Prodigal:002006	CDS	52246	52455	.	-	0	ID=CJNNKLLH_01407;inference=ab initio prediction:Prodigal:002006;locus_tag=CJNNKLLH_01407;product=hypothetical protein
M-thiocyanatum_contig_7_1	Prodigal:002006	CDS	53204	54901	.	-	0	ID=CJNNKLLH_01408;Name=recN;db_xref=COG:COG0497;gene=recN;inference=ab initio prediction:Prodigal:002006,similar to AA sequence:UniProtKB:P05824;locus_tag=CJNNKLLH_01408;product=DNA repair protein RecN
M-thiocyanatum_contig_7_1	Prodigal:002006	CDS	55007	56515	.	+	0	ID=CJNNKLLH_01409;inference=ab initio prediction:Prodigal:002006;locus_tag=CJNNKLLH_01409;product=hypothetical protein
M-thiocyanatum_contig_7_1	Prodigal:002006	CDS	56618	57493	.	-	0	ID=CJNNKLLH_01410;Name=bamD;db_xref=COG:COG4105;gene=bamD;inference=ab initio prediction:Prodigal:002006,similar to AA sequence:UniProtKB:Q9K0B1;locus_tag=CJNNKLLH_01410;product=Outer membrane protein assembly factor BamD
M-thiocyanatum_contig_7_1	Prodigal:002006	CDS	57658	58599	.	-	0	ID=CJNNKLLH_01411;eC_number=3.5.1.108;Name=lpxC;db_xref=COG:COG0774;gene=lpxC;inference=ab initio prediction:Prodigal:002006,similar to AA sequence:UniProtKB:P0A725;locus_tag=CJNNKLLH_01411;product=UDP-3-O-acyl-N-acetylglucosamine deacetylase
M-thiocyanatum_contig_7_1	Prodigal:002006	CDS	58951	60717	.	-	0	ID=CJNNKLLH_01412;Name=ftsZ;gene=ftsZ;inference=ab initio prediction:Prodigal:002006,protein motif:HAMAP:MF_00909;locus_tag=CJNNKLLH_01412;product=Cell division protein FtsZ
M-thiocyanatum_contig_7_1	Prodigal:002006	CDS	60923	62245	.	-	0	ID=CJNNKLLH_01413;Name=ftsA;db_xref=COG:COG0849;gene=ftsA;inference=ab initio prediction:Prodigal:002006,similar to AA sequence:UniProtKB:Q9K0X8;locus_tag=CJNNKLLH_01413;product=Cell division protein FtsA
M-thiocyanatum_contig_7_1	Prodigal:002006	CDS	62308	63246	.	-	0	ID=CJNNKLLH_01414;Name=ftsQ;gene=ftsQ;inference=ab initio prediction:Prodigal:002006,protein motif:HAMAP:MF_00911;locus_tag=CJNNKLLH_01414;product=Cell division protein FtsQ
M-thiocyanatum_contig_7_1	Prodigal:002006	CDS	63213	64136	.	-	0	ID=CJNNKLLH_01415;eC_number=6.3.2.4;Name=ddlB;db_xref=COG:COG1181;gene=ddlB;inference=ab initio prediction:Prodigal:002006,similar to AA sequence:UniProtKB:P07862;locus_tag=CJNNKLLH_01415;product=D-alanine--D-alanine ligase B
M-thiocyanatum_contig_7_1	Prodigal:002006	CDS	64200	64406	.	-	0	ID=CJNNKLLH_01416;inference=ab initio prediction:Prodigal:002006;locus_tag=CJNNKLLH_01416;product=hypothetical protein
M-thiocyanatum_contig_7_1	Prodigal:002006	CDS	64406	64600	.	-	0	ID=CJNNKLLH_01417;inference=ab initio prediction:Prodigal:002006;locus_tag=CJNNKLLH_01417;product=hypothetical protein
M-thiocyanatum_contig_7_1	Prodigal:002006	CDS	64607	65536	.	-	0	ID=CJNNKLLH_01418;eC_number=1.3.1.98;Name=murB;db_xref=COG:COG0812;gene=murB;inference=ab initio prediction:Prodigal:002006,similar to AA sequence:UniProtKB:Q65JX9;locus_tag=CJNNKLLH_01418;product=UDP-N-acetylenolpyruvoylglucosamine reductase
M-thiocyanatum_contig_7_1	Prodigal:002006	CDS	65581	65838	.	+	0	ID=CJNNKLLH_01419;inference=ab initio prediction:Prodigal:002006;locus_tag=CJNNKLLH_01419;product=hypothetical protein
M-thiocyanatum_contig_7_1	Prodigal:002006	CDS	65849	66238	.	+	0	ID=CJNNKLLH_01420;inference=ab initio prediction:Prodigal:002006;locus_tag=CJNNKLLH_01420;product=hypothetical protein
M-thiocyanatum_contig_7_1	Prodigal:002006	CDS	66255	67661	.	-	0	ID=CJNNKLLH_01421;eC_number=6.3.2.8;Name=murC;db_xref=COG:COG0773;gene=murC;inference=ab initio prediction:Prodigal:002006,similar to AA sequence:UniProtKB:Q9HW02;locus_tag=CJNNKLLH_01421;product=UDP-N-acetylmuramate--L-alanine ligase
M-thiocyanatum_contig_7_1	Prodigal:002006	CDS	67779	68891	.	-	0	ID=CJNNKLLH_01422;eC_number=2.4.1.227;Name=murG_1;db_xref=COG:COG0707;gene=murG_1;inference=ab initio prediction:Prodigal:002006,similar to AA sequence:UniProtKB:Q9HW01;locus_tag=CJNNKLLH_01422;product=UDP-N-acetylglucosamine--N-acetylmuramyl-(pentapeptide) pyrophosphoryl-undecaprenol N-acetylglucosamine transferase
M-thiocyanatum_contig_7_1	Prodigal:002006	CDS	69007	70173	.	-	0	ID=CJNNKLLH_01423;eC_number=2.4.1.129;Name=ftsW;gene=ftsW;inference=ab initio prediction:Prodigal:002006,similar to AA sequence:UniProtKB:B8H092;locus_tag=CJNNKLLH_01423;product=putative peptidoglycan glycosyltransferase FtsW
M-thiocyanatum_contig_7_1	Prodigal:002006	CDS	70535	72025	.	+	0	ID=CJNNKLLH_01424;eC_number=1.1.1.205;Name=guaB;db_xref=COG:COG0516;gene=guaB;inference=ab initio prediction:Prodigal:002006,similar to AA sequence:UniProtKB:P21879;locus_tag=CJNNKLLH_01424;product=Inosine-5'-monophosphate dehydrogenase
M-thiocyanatum_contig_7_1	Prodigal:002006	CDS	72072	72191	.	-	0	ID=CJNNKLLH_01425;inference=ab initio prediction:Prodigal:002006;locus_tag=CJNNKLLH_01425;product=hypothetical protein
M-thiocyanatum_contig_7_1	Prodigal:002006	CDS	72471	73316	.	-	0	ID=CJNNKLLH_01426;inference=ab initio prediction:Prodigal:002006;locus_tag=CJNNKLLH_01426;product=hypothetical protein
M-thiocyanatum_contig_7_1	Prodigal:002006	CDS	73534	74418	.	-	0	ID=CJNNKLLH_01427;inference=ab initio prediction:Prodigal:002006;locus_tag=CJNNKLLH_01427;product=hypothetical protein
M-thiocyanatum_contig_7_1	Prodigal:002006	CDS	74626	75564	.	+	0	ID=CJNNKLLH_01428;eC_number=1.1.1.169;Name=panE;db_xref=COG:COG1893;gene=panE;inference=ab initio prediction:Prodigal:002006,similar to AA sequence:UniProtKB:P37402;locus_tag=CJNNKLLH_01428;product=2-dehydropantoate 2-reductase
M-thiocyanatum_contig_7_1	Prodigal:002006	CDS	75581	75757	.	-	0	ID=CJNNKLLH_01429;inference=ab initio prediction:Prodigal:002006;locus_tag=CJNNKLLH_01429;product=hypothetical protein
M-thiocyanatum_contig_7_1	Prodigal:002006	CDS	76101	77204	.	+	0	ID=CJNNKLLH_01430;eC_number=2.1.1.176;Name=rsmB_1;db_xref=COG:COG0144;gene=rsmB_1;inference=ab initio prediction:Prodigal:002006,similar to AA sequence:UniProtKB:P36929;locus_tag=CJNNKLLH_01430;product=Ribosomal RNA small subunit methyltransferase B
M-thiocyanatum_contig_7_1	Prodigal:002006	CDS	77339	78367	.	+	0	ID=CJNNKLLH_01431;inference=ab initio prediction:Prodigal:002006;locus_tag=CJNNKLLH_01431;product=hypothetical protein
M-thiocyanatum_contig_7_1	Prodigal:002006	CDS	78426	78653	.	-	0	ID=CJNNKLLH_01432;inference=ab initio prediction:Prodigal:002006;locus_tag=CJNNKLLH_01432;product=hypothetical protein
M-thiocyanatum_contig_7_1	Prodigal:002006	CDS	78823	80388	.	+	0	ID=CJNNKLLH_01433;eC_number=6.3.5.2;Name=guaA;db_xref=COG:COG0518;gene=guaA;inference=ab initio prediction:Prodigal:002006,similar to AA sequence:UniProtKB:P04079;locus_tag=CJNNKLLH_01433;product=GMP synthase [glutamine-hydrolyzing]
M-thiocyanatum_contig_7_1	Prodigal:002006	CDS	80456	81391	.	+	0	ID=CJNNKLLH_01434;inference=ab initio prediction:Prodigal:002006;locus_tag=CJNNKLLH_01434;product=hypothetical protein
M-thiocyanatum_contig_7_1	Prodigal:002006	CDS	81434	83758	.	-	0	ID=CJNNKLLH_01435;Name=btuB_2;gene=btuB_2;inference=ab initio prediction:Prodigal:002006,protein motif:HAMAP:MF_01531;locus_tag=CJNNKLLH_01435;product=Vitamin B12 transporter BtuB
M-thiocyanatum_contig_7_1	Prodigal:002006	CDS	83822	85192	.	-	0	ID=CJNNKLLH_01436;inference=ab initio prediction:Prodigal:002006;locus_tag=CJNNKLLH_01436;product=hypothetical protein
M-thiocyanatum_contig_7_1	Prodigal:002006	CDS	85231	85596	.	-	0	ID=CJNNKLLH_01437;inference=ab initio prediction:Prodigal:002006;locus_tag=CJNNKLLH_01437;product=hypothetical protein
M-thiocyanatum_contig_7_1	Prodigal:002006	CDS	85701	86108	.	-	0	ID=CJNNKLLH_01438;inference=ab initio prediction:Prodigal:002006;locus_tag=CJNNKLLH_01438;product=hypothetical protein
M-thiocyanatum_contig_7_1	Prodigal:002006	CDS	86283	87008	.	-	0	ID=CJNNKLLH_01439;eC_number=2.8.3.5;Name=scoB;db_xref=COG:COG2057;gene=scoB;inference=ab initio prediction:Prodigal:002006,similar to AA sequence:UniProtKB:P42316;locus_tag=CJNNKLLH_01439;product=putative succinyl-CoA:3-ketoacid coenzyme A transferase subunit B
M-thiocyanatum_contig_7_1	Prodigal:002006	CDS	87044	87811	.	-	0	ID=CJNNKLLH_01440;eC_number=2.8.3.5;Name=scoA;db_xref=COG:COG1788;gene=scoA;inference=ab initio prediction:Prodigal:002006,similar to AA sequence:UniProtKB:P42315;locus_tag=CJNNKLLH_01440;product=putative succinyl-CoA:3-ketoacid coenzyme A transferase subunit A
M-thiocyanatum_contig_7_1	Prodigal:002006	CDS	88147	90051	.	+	0	ID=CJNNKLLH_01441;inference=ab initio prediction:Prodigal:002006;locus_tag=CJNNKLLH_01441;product=hypothetical protein
M-thiocyanatum_contig_7_1	Prodigal:002006	CDS	90278	91534	.	-	0	ID=CJNNKLLH_01442;eC_number=3.4.16.4;Name=dacC;db_xref=COG:COG1686;gene=dacC;inference=ab initio prediction:Prodigal:002006,similar to AA sequence:UniProtKB:P08506;locus_tag=CJNNKLLH_01442;product=D-alanyl-D-alanine carboxypeptidase DacC
M-thiocyanatum_contig_7_1	Prodigal:002006	CDS	91704	92093	.	+	0	ID=CJNNKLLH_01443;inference=ab initio prediction:Prodigal:002006;locus_tag=CJNNKLLH_01443;product=hypothetical protein
M-thiocyanatum_contig_7_1	Prodigal:002006	CDS	92188	93342	.	+	0	ID=CJNNKLLH_01444;eC_number=3.1.13.5;Name=rnd_1;db_xref=COG:COG0349;gene=rnd_1;inference=ab initio prediction:Prodigal:002006,similar to AA sequence:UniProtKB:P09155;locus_tag=CJNNKLLH_01444;product=Ribonuclease D
M-thiocyanatum_contig_7_1	Prodigal:002006	CDS	93499	93786	.	+	0	ID=CJNNKLLH_01445;inference=ab initio prediction:Prodigal:002006;locus_tag=CJNNKLLH_01445;product=hypothetical protein
M-thiocyanatum_contig_7_1	Prodigal:002006	CDS	93836	94762	.	+	0	ID=CJNNKLLH_01446;Name=alkA;db_xref=COG:COG0122;gene=alkA;inference=ab initio prediction:Prodigal:002006,similar to AA sequence:UniProtKB:P9WJW3;locus_tag=CJNNKLLH_01446;product=putative bifunctional transcriptional activator/DNA repair enzyme AlkA
M-thiocyanatum_contig_7_1	Prodigal:002006	CDS	94759	95217	.	+	0	ID=CJNNKLLH_01447;inference=ab initio prediction:Prodigal:002006;locus_tag=CJNNKLLH_01447;product=hypothetical protein
M-thiocyanatum_contig_7_1	Prodigal:002006	CDS	95274	95492	.	+	0	ID=CJNNKLLH_01448;inference=ab initio prediction:Prodigal:002006;locus_tag=CJNNKLLH_01448;product=hypothetical protein
M-thiocyanatum_contig_7_1	Prodigal:002006	CDS	95505	96419	.	-	0	ID=CJNNKLLH_01449;inference=ab initio prediction:Prodigal:002006;locus_tag=CJNNKLLH_01449;product=hypothetical protein
M-thiocyanatum_contig_7_1	Prodigal:002006	CDS	96457	96672	.	-	0	ID=CJNNKLLH_01450;inference=ab initio prediction:Prodigal:002006;locus_tag=CJNNKLLH_01450;product=hypothetical protein
M-thiocyanatum_contig_7_1	Prodigal:002006	CDS	97006	98397	.	-	0	ID=CJNNKLLH_01451;eC_number=2.6.1.113;Name=spuC;db_xref=COG:COG0161;gene=spuC;inference=ab initio prediction:Prodigal:002006,similar to AA sequence:UniProtKB:Q9I6J2;locus_tag=CJNNKLLH_01451;product=Putrescine--pyruvate aminotransferase
M-thiocyanatum_contig_7_1	Prodigal:002006	CDS	98517	99056	.	+	0	ID=CJNNKLLH_01452;inference=ab initio prediction:Prodigal:002006;locus_tag=CJNNKLLH_01452;product=hypothetical protein
M-thiocyanatum_contig_7_1	Prodigal:002006	CDS	99075	99437	.	-	0	ID=CJNNKLLH_01453;inference=ab initio prediction:Prodigal:002006;locus_tag=CJNNKLLH_01453;product=hypothetical protein
M-thiocyanatum_contig_7_1	Prodigal:002006	CDS	99890	100693	.	-	0	ID=CJNNKLLH_01454;Name=phyR;gene=phyR;inference=ab initio prediction:Prodigal:002006,similar to AA sequence:UniProtKB:Q0PEV3;locus_tag=CJNNKLLH_01454;product=Phyllosphere-induced regulator PhyR
M-thiocyanatum_contig_7_1	Prodigal:002006	CDS	100880	101101	.	+	0	ID=CJNNKLLH_01455;inference=ab initio prediction:Prodigal:002006;locus_tag=CJNNKLLH_01455;product=hypothetical protein
M-thiocyanatum_contig_7_1	Prodigal:002006	CDS	101175	101351	.	-	0	ID=CJNNKLLH_01456;inference=ab initio prediction:Prodigal:002006;locus_tag=CJNNKLLH_01456;product=hypothetical protein
M-thiocyanatum_contig_7_1	Prodigal:002006	CDS	102200	103228	.	+	0	ID=CJNNKLLH_01457;inference=ab initio prediction:Prodigal:002006;locus_tag=CJNNKLLH_01457;product=hypothetical protein
M-thiocyanatum_contig_7_1	Prodigal:002006	CDS	103303	104235	.	+	0	ID=CJNNKLLH_01458;eC_number=3.1.2.6;Name=gloB_1;gene=gloB_1;inference=ab initio prediction:Prodigal:002006,protein motif:HAMAP:MF_01374;locus_tag=CJNNKLLH_01458;product=Hydroxyacylglutathione hydrolase
M-thiocyanatum_contig_7_1	Prodigal:002006	CDS	104248	105027	.	-	0	ID=CJNNKLLH_01459;inference=ab initio prediction:Prodigal:002006;locus_tag=CJNNKLLH_01459;product=hypothetical protein
M-thiocyanatum_contig_7_1	Prodigal:002006	CDS	105146	105619	.	+	0	ID=CJNNKLLH_01460;db_xref=COG:COG1846;inference=ab initio prediction:Prodigal:002006,similar to AA sequence:UniProtKB:Q81RU6;locus_tag=CJNNKLLH_01460;product=putative HTH-type transcriptional regulator/GBAA_1941/BAS1801
M-thiocyanatum_contig_7_1	Prodigal:002006	CDS	105740	105886	.	-	0	ID=CJNNKLLH_01461;inference=ab initio prediction:Prodigal:002006;locus_tag=CJNNKLLH_01461;product=hypothetical protein
M-thiocyanatum_contig_7_1	Prodigal:002006	CDS	106132	106380	.	+	0	ID=CJNNKLLH_01462;inference=ab initio prediction:Prodigal:002006;locus_tag=CJNNKLLH_01462;product=hypothetical protein
M-thiocyanatum_contig_7_1	Prodigal:002006	CDS	106554	107003	.	+	0	ID=CJNNKLLH_01463;Name=crp_1;db_xref=COG:COG0664;gene=crp_1;inference=ab initio prediction:Prodigal:002006,similar to AA sequence:UniProtKB:P9WMH3;locus_tag=CJNNKLLH_01463;product=CRP-like cAMP-activated global transcriptional regulator
M-thiocyanatum_contig_7_1	Prodigal:002006	CDS	107051	107311	.	-	0	ID=CJNNKLLH_01464;inference=ab initio prediction:Prodigal:002006;locus_tag=CJNNKLLH_01464;product=hypothetical protein
M-thiocyanatum_contig_7_1	Prodigal:002006	CDS	107430	107873	.	-	0	ID=CJNNKLLH_01465;db_xref=COG:COG0346;inference=ab initio prediction:Prodigal:002006,similar to AA sequence:UniProtKB:Q8ZM36;locus_tag=CJNNKLLH_01465;product=Virulence protein
M-thiocyanatum_contig_7_1	Prodigal:002006	CDS	108073	108768	.	+	0	ID=CJNNKLLH_01466;inference=ab initio prediction:Prodigal:002006;locus_tag=CJNNKLLH_01466;product=hypothetical protein
M-thiocyanatum_contig_7_1	Prodigal:002006	CDS	108876	109028	.	+	0	ID=CJNNKLLH_01467;inference=ab initio prediction:Prodigal:002006;locus_tag=CJNNKLLH_01467;product=hypothetical protein
M-thiocyanatum_contig_7_1	Prodigal:002006	CDS	109306	111972	.	+	0	ID=CJNNKLLH_01468;eC_number=2.7.9.1;Name=ppdK;db_xref=COG:COG0574;gene=ppdK;inference=ab initio prediction:Prodigal:002006,similar to AA sequence:UniProtKB:P22983;locus_tag=CJNNKLLH_01468;product=Pyruvate%2C phosphate dikinase
M-thiocyanatum_contig_7_1	Prodigal:002006	CDS	112189	112446	.	+	0	ID=CJNNKLLH_01469;inference=ab initio prediction:Prodigal:002006;locus_tag=CJNNKLLH_01469;product=hypothetical protein
M-thiocyanatum_contig_7_1	Prodigal:002006	CDS	112553	113458	.	+	0	ID=CJNNKLLH_01470;inference=ab initio prediction:Prodigal:002006;locus_tag=CJNNKLLH_01470;product=hypothetical protein
M-thiocyanatum_contig_7_1	Prodigal:002006	CDS	113484	114752	.	-	0	ID=CJNNKLLH_01471;inference=ab initio prediction:Prodigal:002006;locus_tag=CJNNKLLH_01471;product=hypothetical protein
M-thiocyanatum_contig_7_1	Prodigal:002006	CDS	114749	116380	.	-	0	ID=CJNNKLLH_01472;eC_number=5.4.2.2;Name=pgm;db_xref=COG:COG0033;gene=pgm;inference=ab initio prediction:Prodigal:002006,similar to AA sequence:UniProtKB:P39671;locus_tag=CJNNKLLH_01472;product=Phosphoglucomutase
M-thiocyanatum_contig_7_1	Prodigal:002006	CDS	116484	117164	.	-	0	ID=CJNNKLLH_01473;inference=ab initio prediction:Prodigal:002006;locus_tag=CJNNKLLH_01473;product=hypothetical protein
M-thiocyanatum_contig_7_1	Prodigal:002006	CDS	117305	118195	.	+	0	ID=CJNNKLLH_01474;eC_number=2.5.1.145;Name=lgt;db_xref=COG:COG0682;gene=lgt;inference=ab initio prediction:Prodigal:002006,similar to AA sequence:UniProtKB:P60959;locus_tag=CJNNKLLH_01474;product=Phosphatidylglycerol--prolipoprotein diacylglyceryl transferase
M-thiocyanatum_contig_7_1	Prodigal:002006	CDS	118198	119289	.	+	0	ID=CJNNKLLH_01475;inference=ab initio prediction:Prodigal:002006;locus_tag=CJNNKLLH_01475;product=hypothetical protein
M-thiocyanatum_contig_7_1	Prodigal:002006	CDS	119316	120083	.	+	0	ID=CJNNKLLH_01476;eC_number=1.10.3.-;db_xref=COG:COG1496;inference=ab initio prediction:Prodigal:002006,similar to AA sequence:UniProtKB:Q89ZI8;locus_tag=CJNNKLLH_01476;product=Polyphenol oxidase
M-thiocyanatum_contig_7_1	Prodigal:002006	CDS	120481	121353	.	+	0	ID=CJNNKLLH_01477;inference=ab initio prediction:Prodigal:002006;locus_tag=CJNNKLLH_01477;product=hypothetical protein
M-thiocyanatum_contig_7_1	Prodigal:002006	CDS	121579	122331	.	+	0	ID=CJNNKLLH_01478;inference=ab initio prediction:Prodigal:002006;locus_tag=CJNNKLLH_01478;product=hypothetical protein
M-thiocyanatum_contig_7_1	Prodigal:002006	CDS	122407	123132	.	-	0	ID=CJNNKLLH_01479;inference=ab initio prediction:Prodigal:002006;locus_tag=CJNNKLLH_01479;product=hypothetical protein
M-thiocyanatum_contig_7_1	Prodigal:002006	CDS	123362	124087	.	+	0	ID=CJNNKLLH_01480;inference=ab initio prediction:Prodigal:002006;locus_tag=CJNNKLLH_01480;product=hypothetical protein
M-thiocyanatum_contig_7_1	Prodigal:002006	CDS	124156	126213	.	+	0	ID=CJNNKLLH_01481;Name=uvrC;db_xref=COG:COG0322;gene=uvrC;inference=ab initio prediction:Prodigal:002006,similar to AA sequence:UniProtKB:P0A8G0;locus_tag=CJNNKLLH_01481;product=UvrABC system protein C
M-thiocyanatum_contig_7_1	Prodigal:002006	CDS	126224	126898	.	+	0	ID=CJNNKLLH_01482;eC_number=2.7.8.5;Name=pgsA;db_xref=COG:COG0558;gene=pgsA;inference=ab initio prediction:Prodigal:002006,similar to AA sequence:UniProtKB:P0ABF8;locus_tag=CJNNKLLH_01482;product=CDP-diacylglycerol--glycerol-3-phosphate 3-phosphatidyltransferase
M-thiocyanatum_contig_7_1	Prodigal:002006	CDS	126953	127204	.	+	0	ID=CJNNKLLH_01483;Name=moaD;db_xref=COG:COG1977;gene=moaD;inference=ab initio prediction:Prodigal:002006,similar to AA sequence:UniProtKB:P30748;locus_tag=CJNNKLLH_01483;product=Molybdopterin synthase sulfur carrier subunit
M-thiocyanatum_contig_7_1	Prodigal:002006	CDS	127256	128191	.	-	0	ID=CJNNKLLH_01484;db_xref=COG:COG0803;inference=ab initio prediction:Prodigal:002006,similar to AA sequence:UniProtKB:Q57449;locus_tag=CJNNKLLH_01484;product=putative periplasmic iron-binding protein
M-thiocyanatum_contig_7_1	Prodigal:002006	CDS	128378	128917	.	+	0	ID=CJNNKLLH_01485;inference=ab initio prediction:Prodigal:002006;locus_tag=CJNNKLLH_01485;product=hypothetical protein
M-thiocyanatum_contig_7_1	Prodigal:002006	CDS	129008	130798	.	+	0	ID=CJNNKLLH_01486;eC_number=7.5.2.6;Name=msbA;db_xref=COG:COG1132;gene=msbA;inference=ab initio prediction:Prodigal:002006,similar to AA sequence:UniProtKB:P63359;locus_tag=CJNNKLLH_01486;product=Lipid A export ATP-binding/permease protein MsbA
M-thiocyanatum_contig_7_1	Prodigal:002006	CDS	130798	131052	.	+	0	ID=CJNNKLLH_01487;inference=ab initio prediction:Prodigal:002006;locus_tag=CJNNKLLH_01487;product=hypothetical protein
M-thiocyanatum_contig_7_1	Prodigal:002006	CDS	131259	132299	.	+	0	ID=CJNNKLLH_01488;eC_number=5.1.3.3;Name=mro;db_xref=COG:COG2017;gene=mro;inference=ab initio prediction:Prodigal:002006,similar to AA sequence:UniProtKB:P05149;locus_tag=CJNNKLLH_01488;product=Aldose 1-epimerase
M-thiocyanatum_contig_7_1	Prodigal:002006	CDS	132389	132949	.	+	0	ID=CJNNKLLH_01489;inference=ab initio prediction:Prodigal:002006;locus_tag=CJNNKLLH_01489;product=hypothetical protein
M-thiocyanatum_contig_7_1	Prodigal:002006	CDS	132994	133683	.	+	0	ID=CJNNKLLH_01490;inference=ab initio prediction:Prodigal:002006;locus_tag=CJNNKLLH_01490;product=hypothetical protein
M-thiocyanatum_contig_7_1	Prodigal:002006	CDS	133687	134160	.	-	0	ID=CJNNKLLH_01491;Name=rsfS;gene=rsfS;inference=ab initio prediction:Prodigal:002006,protein motif:HAMAP:MF_01477;locus_tag=CJNNKLLH_01491;product=Ribosomal silencing factor RsfS
M-thiocyanatum_contig_7_1	Prodigal:002006	CDS	134175	134627	.	-	0	ID=CJNNKLLH_01492;eC_number=2.7.7.18;Name=nadD;gene=nadD;inference=ab initio prediction:Prodigal:002006,protein motif:HAMAP:MF_00244;locus_tag=CJNNKLLH_01492;product=nicotinate-nucleotide adenylyltransferase
M-thiocyanatum_contig_7_1	Prodigal:002006	CDS	134791	136173	.	-	0	ID=CJNNKLLH_01493;eC_number=1.2.1.41;Name=proA;gene=proA;inference=ab initio prediction:Prodigal:002006,similar to AA sequence:UniProtKB:Q2SZ88;locus_tag=CJNNKLLH_01493;product=Gamma-glutamyl phosphate reductase
M-thiocyanatum_contig_7_1	Prodigal:002006	CDS	136229	137419	.	-	0	ID=CJNNKLLH_01494;eC_number=2.7.2.11;Name=proB;gene=proB;inference=ab initio prediction:Prodigal:002006,similar to AA sequence:UniProtKB:Q2SZF9;locus_tag=CJNNKLLH_01494;product=Glutamate 5-kinase
M-thiocyanatum_contig_7_1	Prodigal:002006	CDS	137654	138028	.	+	0	ID=CJNNKLLH_01495;inference=ab initio prediction:Prodigal:002006;locus_tag=CJNNKLLH_01495;product=hypothetical protein
M-thiocyanatum_contig_7_1	Prodigal:002006	CDS	138132	138836	.	-	0	ID=CJNNKLLH_01496;inference=ab initio prediction:Prodigal:002006;locus_tag=CJNNKLLH_01496;product=hypothetical protein
M-thiocyanatum_contig_7_1	Prodigal:002006	CDS	139083	140054	.	-	0	ID=CJNNKLLH_01497;inference=ab initio prediction:Prodigal:002006;locus_tag=CJNNKLLH_01497;product=hypothetical protein
M-thiocyanatum_contig_7_1	Prodigal:002006	CDS	140051	140764	.	-	0	ID=CJNNKLLH_01498;Name=ftsE;db_xref=COG:COG2884;gene=ftsE;inference=ab initio prediction:Prodigal:002006,similar to AA sequence:UniProtKB:P0A9R7;locus_tag=CJNNKLLH_01498;product=Cell division ATP-binding protein FtsE
M-thiocyanatum_contig_7_1	Prodigal:002006	CDS	140921	141652	.	+	0	ID=CJNNKLLH_01499;inference=ab initio prediction:Prodigal:002006;locus_tag=CJNNKLLH_01499;product=hypothetical protein
M-thiocyanatum_contig_7_1	Prodigal:002006	CDS	142006	142575	.	+	0	ID=CJNNKLLH_01500;eC_number=2.4.2.8;Name=hpt;db_xref=COG:COG0634;gene=hpt;inference=ab initio prediction:Prodigal:002006,similar to AA sequence:UniProtKB:P0A9M2;locus_tag=CJNNKLLH_01500;product=Hypoxanthine phosphoribosyltransferase
M-thiocyanatum_contig_7_1	Prodigal:002006	CDS	142739	143104	.	+	0	ID=CJNNKLLH_01501;Name=cpdR_1;gene=cpdR_1;inference=ab initio prediction:Prodigal:002006,similar to AA sequence:UniProtKB:Q2YIF7;locus_tag=CJNNKLLH_01501;product=Response regulator receiver protein CpdR
M-thiocyanatum_contig_7_1	Prodigal:002006	CDS	143382	144632	.	+	0	ID=CJNNKLLH_01502;eC_number=1.1.1.95;Name=serA_1;db_xref=COG:COG0111;gene=serA_1;inference=ab initio prediction:Prodigal:002006,similar to AA sequence:UniProtKB:P0A9T0;locus_tag=CJNNKLLH_01502;product=D-3-phosphoglycerate dehydrogenase
M-thiocyanatum_contig_7_1	Prodigal:002006	CDS	144650	146047	.	+	0	ID=CJNNKLLH_01503;eC_number=1.-.-.-;db_xref=COG:COG0277;inference=ab initio prediction:Prodigal:002006,similar to AA sequence:UniProtKB:P9WIT1;locus_tag=CJNNKLLH_01503;product=putative FAD-linked oxidoreductase
M-thiocyanatum_contig_7_1	Prodigal:002006	CDS	146130	146645	.	-	0	ID=CJNNKLLH_01504;inference=ab initio prediction:Prodigal:002006;locus_tag=CJNNKLLH_01504;product=hypothetical protein
M-thiocyanatum_contig_7_1	Prodigal:002006	CDS	146742	147995	.	+	0	ID=CJNNKLLH_01505;eC_number=2.5.1.48;Name=metB;db_xref=COG:COG0626;gene=metB;inference=ab initio prediction:Prodigal:002006,similar to AA sequence:UniProtKB:P9WGB7;locus_tag=CJNNKLLH_01505;product=Cystathionine gamma-synthase
M-thiocyanatum_contig_7_1	Prodigal:002006	CDS	148036	148545	.	+	0	ID=CJNNKLLH_01506;inference=ab initio prediction:Prodigal:002006;locus_tag=CJNNKLLH_01506;product=hypothetical protein
M-thiocyanatum_contig_7_1	Prodigal:002006	CDS	148570	150501	.	-	0	ID=CJNNKLLH_01507;eC_number=2.4.1.-;Name=mdoH_1;db_xref=COG:COG2943;gene=mdoH_1;inference=ab initio prediction:Prodigal:002006,similar to AA sequence:UniProtKB:P62517;locus_tag=CJNNKLLH_01507;product=Glucans biosynthesis glucosyltransferase H
M-thiocyanatum_contig_7_1	Prodigal:002006	CDS	150536	152212	.	+	0	ID=CJNNKLLH_01508;Name=mdoG_1;db_xref=COG:COG3131;gene=mdoG_1;inference=ab initio prediction:Prodigal:002006,similar to AA sequence:UniProtKB:P33136;locus_tag=CJNNKLLH_01508;product=Glucans biosynthesis protein G
M-thiocyanatum_contig_7_1	Prodigal:002006	CDS	152280	152924	.	+	0	ID=CJNNKLLH_01509;inference=ab initio prediction:Prodigal:002006;locus_tag=CJNNKLLH_01509;product=hypothetical protein
M-thiocyanatum_contig_7_1	Prodigal:002006	CDS	152972	153214	.	+	0	ID=CJNNKLLH_01510;inference=ab initio prediction:Prodigal:002006;locus_tag=CJNNKLLH_01510;product=hypothetical protein
M-thiocyanatum_contig_7_1	Prodigal:002006	CDS	153289	154116	.	-	0	ID=CJNNKLLH_01511;Name=tupA;gene=tupA;inference=ab initio prediction:Prodigal:002006,similar to AA sequence:UniProtKB:Q93KD6;locus_tag=CJNNKLLH_01511;product=Tungstate-binding protein TupA
M-thiocyanatum_contig_7_1	Prodigal:002006	CDS	154089	154805	.	-	0	ID=CJNNKLLH_01512;eC_number=7.3.2.1;Name=pstB_2;db_xref=COG:COG1117;gene=pstB_2;inference=ab initio prediction:Prodigal:002006,similar to AA sequence:UniProtKB:P0AAH0;locus_tag=CJNNKLLH_01512;product=Phosphate import ATP-binding protein PstB
M-thiocyanatum_contig_7_1	Prodigal:002006	CDS	154802	155497	.	-	0	ID=CJNNKLLH_01513;Name=tupB;db_xref=COG:COG4662;gene=tupB;inference=ab initio prediction:Prodigal:002006,similar to AA sequence:UniProtKB:Q0P886;locus_tag=CJNNKLLH_01513;product=Tungstate uptake system permease protein TupB
M-thiocyanatum_contig_7_1	Prodigal:002006	CDS	155586	156647	.	+	0	ID=CJNNKLLH_01514;inference=ab initio prediction:Prodigal:002006;locus_tag=CJNNKLLH_01514;product=hypothetical protein
M-thiocyanatum_contig_7_1	Prodigal:002006	CDS	156682	157932	.	-	0	ID=CJNNKLLH_01515;eC_number=2.10.1.1;Name=moeA_2;db_xref=COG:COG0303;gene=moeA_2;inference=ab initio prediction:Prodigal:002006,similar to AA sequence:UniProtKB:P12281;locus_tag=CJNNKLLH_01515;product=Molybdopterin molybdenumtransferase
M-thiocyanatum_contig_7_1	Prodigal:002006	CDS	157936	158472	.	-	0	ID=CJNNKLLH_01516;Name=mobB;db_xref=COG:COG1763;gene=mobB;inference=ab initio prediction:Prodigal:002006,similar to AA sequence:UniProtKB:P32125;locus_tag=CJNNKLLH_01516;product=Molybdopterin-guanine dinucleotide biosynthesis adapter protein
M-thiocyanatum_contig_7_1	Prodigal:002006	CDS	158469	160445	.	-	0	ID=CJNNKLLH_01517;Name=cinA_1;gene=cinA_1;inference=ab initio prediction:Prodigal:002006,protein motif:HAMAP:MF_00226_B;locus_tag=CJNNKLLH_01517;product=Putative competence-damage inducible protein
M-thiocyanatum_contig_7_1	Prodigal:002006	CDS	160454	161545	.	-	0	ID=CJNNKLLH_01518;eC_number=2.10.1.1;Name=moeA_3;db_xref=COG:COG0303;gene=moeA_3;inference=ab initio prediction:Prodigal:002006,similar to AA sequence:UniProtKB:P12281;locus_tag=CJNNKLLH_01518;product=Molybdopterin molybdenumtransferase
M-thiocyanatum_contig_7_1	Prodigal:002006	CDS	161786	163102	.	+	0	ID=CJNNKLLH_01519;inference=ab initio prediction:Prodigal:002006;locus_tag=CJNNKLLH_01519;product=hypothetical protein
M-thiocyanatum_contig_7_1	Prodigal:002006	CDS	163130	163303	.	-	0	ID=CJNNKLLH_01520;Name=smtA;gene=smtA;inference=ab initio prediction:Prodigal:002006,similar to AA sequence:UniProtKB:P30331;locus_tag=CJNNKLLH_01520;product=Metallothionein
M-thiocyanatum_contig_7_1	Prodigal:002006	CDS	163460	165328	.	-	0	ID=CJNNKLLH_01521;eC_number=2.7.13.3;Name=rcsC_7;gene=rcsC_7;inference=ab initio prediction:Prodigal:002006,protein motif:HAMAP:MF_00979;locus_tag=CJNNKLLH_01521;product=Sensor histidine kinase RcsC
M-thiocyanatum_contig_7_1	Prodigal:002006	CDS	165325	167040	.	-	0	ID=CJNNKLLH_01522;eC_number=2.7.13.3;Name=rcsC_8;gene=rcsC_8;inference=ab initio prediction:Prodigal:002006,protein motif:HAMAP:MF_00979;locus_tag=CJNNKLLH_01522;product=Sensor histidine kinase RcsC
M-thiocyanatum_contig_7_1	Prodigal:002006	CDS	167037	168095	.	-	0	ID=CJNNKLLH_01523;eC_number=3.1.1.61;Name=cheB2;db_xref=COG:COG2201;gene=cheB2;inference=ab initio prediction:Prodigal:002006,similar to AA sequence:UniProtKB:Q9I6V9;locus_tag=CJNNKLLH_01523;product=Protein-glutamate methylesterase/protein-glutamine glutaminase 2
M-thiocyanatum_contig_7_1	Prodigal:002006	CDS	168119	170383	.	-	0	ID=CJNNKLLH_01524;eC_number=2.7.13.3;Name=rcsC_9;gene=rcsC_9;inference=ab initio prediction:Prodigal:002006,protein motif:HAMAP:MF_00979;locus_tag=CJNNKLLH_01524;product=Sensor histidine kinase RcsC
M-thiocyanatum_contig_7_1	Prodigal:002006	CDS	170408	172093	.	-	0	ID=CJNNKLLH_01525;inference=ab initio prediction:Prodigal:002006;locus_tag=CJNNKLLH_01525;product=hypothetical protein
M-thiocyanatum_contig_7_1	Prodigal:002006	CDS	172148	172702	.	-	0	ID=CJNNKLLH_01526;inference=ab initio prediction:Prodigal:002006;locus_tag=CJNNKLLH_01526;product=hypothetical protein
M-thiocyanatum_contig_7_1	Prodigal:002006	CDS	172699	174168	.	-	0	ID=CJNNKLLH_01527;inference=ab initio prediction:Prodigal:002006;locus_tag=CJNNKLLH_01527;product=hypothetical protein
M-thiocyanatum_contig_7_1	Prodigal:002006	CDS	174179	174757	.	-	0	ID=CJNNKLLH_01528;inference=ab initio prediction:Prodigal:002006;locus_tag=CJNNKLLH_01528;product=hypothetical protein
M-thiocyanatum_contig_7_1	Prodigal:002006	CDS	174833	175315	.	-	0	ID=CJNNKLLH_01529;Name=ros_1;db_xref=COG:COG4957;gene=ros_1;inference=ab initio prediction:Prodigal:002006,similar to AA sequence:UniProtKB:Q04152;locus_tag=CJNNKLLH_01529;product=Transcriptional regulatory protein ros
M-thiocyanatum_contig_7_1	Prodigal:002006	CDS	175567	176331	.	-	0	ID=CJNNKLLH_01530;inference=ab initio prediction:Prodigal:002006;locus_tag=CJNNKLLH_01530;product=hypothetical protein
M-thiocyanatum_contig_7_1	Prodigal:002006	CDS	176458	178167	.	+	0	ID=CJNNKLLH_01531;Name=mdtA_2;gene=mdtA_2;inference=ab initio prediction:Prodigal:002006,protein motif:HAMAP:MF_01422;locus_tag=CJNNKLLH_01531;product=Multidrug resistance protein MdtA
M-thiocyanatum_contig_7_1	Prodigal:002006	CDS	178181	181357	.	+	0	ID=CJNNKLLH_01532;Name=czcA_3;gene=czcA_3;inference=ab initio prediction:Prodigal:002006,similar to AA sequence:UniProtKB:P13511;locus_tag=CJNNKLLH_01532;product=Cobalt-zinc-cadmium resistance protein CzcA
M-thiocyanatum_contig_7_1	Prodigal:002006	CDS	181383	181802	.	+	0	ID=CJNNKLLH_01533;inference=ab initio prediction:Prodigal:002006;locus_tag=CJNNKLLH_01533;product=hypothetical protein
M-thiocyanatum_contig_7_1	Prodigal:002006	CDS	181830	182216	.	+	0	ID=CJNNKLLH_01534;inference=ab initio prediction:Prodigal:002006;locus_tag=CJNNKLLH_01534;product=hypothetical protein
M-thiocyanatum_contig_7_1	Prodigal:002006	CDS	182888	183199	.	+	0	ID=CJNNKLLH_01535;inference=ab initio prediction:Prodigal:002006;locus_tag=CJNNKLLH_01535;product=hypothetical protein
M-thiocyanatum_contig_7_1	Prodigal:002006	CDS	183500	184207	.	+	0	ID=CJNNKLLH_01536;eC_number=4.2.1.1;Name=cynT_2;db_xref=COG:COG0288;gene=cynT_2;inference=ab initio prediction:Prodigal:002006,similar to AA sequence:UniProtKB:P0ABE9;locus_tag=CJNNKLLH_01536;product=Carbonic anhydrase 1
M-thiocyanatum_contig_7_1	Prodigal:002006	CDS	184218	185786	.	+	0	ID=CJNNKLLH_01537;inference=ab initio prediction:Prodigal:002006;locus_tag=CJNNKLLH_01537;product=hypothetical protein
M-thiocyanatum_contig_7_1	Prodigal:002006	CDS	185924	187339	.	-	0	ID=CJNNKLLH_01538;Name=hflX;db_xref=COG:COG2262;gene=hflX;inference=ab initio prediction:Prodigal:002006,similar to AA sequence:UniProtKB:P25519;locus_tag=CJNNKLLH_01538;product=GTPase HflX
M-thiocyanatum_contig_7_1	Prodigal:002006	CDS	187455	187709	.	-	0	ID=CJNNKLLH_01539;Name=hfq;db_xref=COG:COG1923;gene=hfq;inference=ab initio prediction:Prodigal:002006,similar to AA sequence:UniProtKB:Q9A7H8;locus_tag=CJNNKLLH_01539;product=RNA-binding protein Hfq
M-thiocyanatum_contig_7_1	Prodigal:002006	CDS	187951	189321	.	-	0	ID=CJNNKLLH_01540;Name=glnG;db_xref=COG:COG2204;gene=glnG;inference=ab initio prediction:Prodigal:002006,similar to AA sequence:UniProtKB:P41789;locus_tag=CJNNKLLH_01540;product=DNA-binding transcriptional regulator NtrC
M-thiocyanatum_contig_7_1	Prodigal:002006	CDS	189318	191717	.	-	0	ID=CJNNKLLH_01541;eC_number=2.7.-.-;Name=sasA_3;gene=sasA_3;inference=ab initio prediction:Prodigal:002006,protein motif:HAMAP:MF_01837;locus_tag=CJNNKLLH_01541;product=Adaptive-response sensory-kinase SasA
M-thiocyanatum_contig_7_1	Prodigal:002006	CDS	191782	193419	.	-	0	ID=CJNNKLLH_01542;Name=uvrB_1;gene=uvrB_1;inference=ab initio prediction:Prodigal:002006,protein motif:HAMAP:MF_00204;locus_tag=CJNNKLLH_01542;product=UvrABC system protein B
M-thiocyanatum_contig_7_1	Prodigal:002006	CDS	193695	195161	.	-	0	ID=CJNNKLLH_01543;Name=ntrC;db_xref=COG:COG2204;gene=ntrC;inference=ab initio prediction:Prodigal:002006,similar to AA sequence:UniProtKB:P10577;locus_tag=CJNNKLLH_01543;product=DNA-binding transcriptional regulator NtrC
M-thiocyanatum_contig_7_1	Prodigal:002006	CDS	195172	196317	.	-	0	ID=CJNNKLLH_01544;eC_number=2.7.13.3;Name=glnL;db_xref=COG:COG3852;gene=glnL;inference=ab initio prediction:Prodigal:002006,similar to AA sequence:UniProtKB:P0AFB5;locus_tag=CJNNKLLH_01544;product=Sensory histidine kinase/phosphatase NtrB
M-thiocyanatum_contig_7_1	Prodigal:002006	CDS	196317	197345	.	-	0	ID=CJNNKLLH_01545;eC_number=1.3.1.-;Name=dusB;db_xref=COG:COG0042;gene=dusB;inference=ab initio prediction:Prodigal:002006,similar to AA sequence:UniProtKB:P0ABT5;locus_tag=CJNNKLLH_01545;product=tRNA-dihydrouridine synthase B
M-thiocyanatum_contig_7_1	Prodigal:002006	CDS	197473	198795	.	+	0	ID=CJNNKLLH_01546;Name=ispDF;db_xref=COG:COG0245;gene=ispDF;inference=ab initio prediction:Prodigal:002006,similar to AA sequence:UniProtKB:Q9PM68;locus_tag=CJNNKLLH_01546;product=Bifunctional enzyme IspD/IspF
M-thiocyanatum_contig_7_1	Prodigal:002006	CDS	198792	199319	.	+	0	ID=CJNNKLLH_01547;eC_number=3.5.1.42;Name=pncC;db_xref=COG:COG1546;gene=pncC;inference=ab initio prediction:Prodigal:002006,similar to AA sequence:UniProtKB:P0A6G3;locus_tag=CJNNKLLH_01547;product=Nicotinamide-nucleotide amidohydrolase PncC
M-thiocyanatum_contig_7_1	Prodigal:002006	CDS	199477	201720	.	-	0	ID=CJNNKLLH_01548;eC_number=1.2.99.6;Name=paoC_1;db_xref=COG:COG1529;gene=paoC_1;inference=ab initio prediction:Prodigal:002006,similar to AA sequence:UniProtKB:P77489;locus_tag=CJNNKLLH_01548;product=Aldehyde oxidoreductase molybdenum-binding subunit PaoC
M-thiocyanatum_contig_7_1	Prodigal:002006	CDS	201713	202762	.	-	0	ID=CJNNKLLH_01549;eC_number=1.2.99.6;Name=paoB_1;db_xref=COG:COG1319;gene=paoB_1;inference=ab initio prediction:Prodigal:002006,similar to AA sequence:UniProtKB:P77324;locus_tag=CJNNKLLH_01549;product=Aldehyde oxidoreductase FAD-binding subunit PaoB
M-thiocyanatum_contig_7_1	Prodigal:002006	CDS	202759	203253	.	-	0	ID=CJNNKLLH_01550;eC_number=1.2.99.6;Name=paoA_1;db_xref=COG:COG2080;gene=paoA_1;inference=ab initio prediction:Prodigal:002006,similar to AA sequence:UniProtKB:P77165;locus_tag=CJNNKLLH_01550;product=Aldehyde oxidoreductase iron-sulfur-binding subunit PaoA
M-thiocyanatum_contig_7_1	Prodigal:002006	CDS	203884	205671	.	+	0	ID=CJNNKLLH_01551;Name=atm1_2;db_xref=COG:COG5265;gene=atm1_2;inference=ab initio prediction:Prodigal:002006,similar to AA sequence:UniProtKB:Q2G506;locus_tag=CJNNKLLH_01551;product=ATM1-type heavy metal exporter
M-thiocyanatum_contig_7_1	Prodigal:002006	CDS	205668	205991	.	+	0	ID=CJNNKLLH_01552;inference=ab initio prediction:Prodigal:002006;locus_tag=CJNNKLLH_01552;product=hypothetical protein
M-thiocyanatum_contig_7_1	Prodigal:002006	CDS	206077	206358	.	+	0	ID=CJNNKLLH_01553;Name=higB-1;db_xref=COG:COG3549;gene=higB-1;inference=ab initio prediction:Prodigal:002006,similar to AA sequence:UniProtKB:Q9KMG5;locus_tag=CJNNKLLH_01553;product=Toxin HigB-1
M-thiocyanatum_contig_7_1	Prodigal:002006	CDS	206389	206682	.	+	0	ID=CJNNKLLH_01554;inference=ab initio prediction:Prodigal:002006;locus_tag=CJNNKLLH_01554;product=hypothetical protein
M-thiocyanatum_contig_7_1	Prodigal:002006	CDS	206695	207726	.	-	0	ID=CJNNKLLH_01555;eC_number=4.3.1.12;Name=ocd;db_xref=COG:COG2423;gene=ocd;inference=ab initio prediction:Prodigal:002006,similar to AA sequence:UniProtKB:Q88H32;locus_tag=CJNNKLLH_01555;product=Ornithine cyclodeaminase
M-thiocyanatum_contig_7_1	Prodigal:002006	CDS	207858	208283	.	+	0	ID=CJNNKLLH_01556;Name=decR_2;db_xref=COG:COG1522;gene=decR_2;inference=ab initio prediction:Prodigal:002006,similar to AA sequence:UniProtKB:P0ACJ5;locus_tag=CJNNKLLH_01556;product=DNA-binding transcriptional activator DecR
M-thiocyanatum_contig_7_1	Prodigal:002006	CDS	208284	208742	.	-	0	ID=CJNNKLLH_01557;Name=pasT;db_xref=COG:COG2867;gene=pasT;inference=ab initio prediction:Prodigal:002006,similar to AA sequence:UniProtKB:Q8FEY4;locus_tag=CJNNKLLH_01557;product=Persistence and stress-resistance toxin PasT
M-thiocyanatum_contig_7_1	Prodigal:002006	CDS	208749	209753	.	-	0	ID=CJNNKLLH_01558;eC_number=2.8.1.8;Name=lipA;db_xref=COG:COG0320;gene=lipA;inference=ab initio prediction:Prodigal:002006,similar to AA sequence:UniProtKB:O32129;locus_tag=CJNNKLLH_01558;product=Lipoyl synthase
M-thiocyanatum_contig_7_1	Prodigal:002006	CDS	209890	210627	.	-	0	ID=CJNNKLLH_01559;inference=ab initio prediction:Prodigal:002006;locus_tag=CJNNKLLH_01559;product=hypothetical protein
M-thiocyanatum_contig_7_1	Prodigal:002006	CDS	210848	211063	.	+	0	ID=CJNNKLLH_01560;inference=ab initio prediction:Prodigal:002006;locus_tag=CJNNKLLH_01560;product=hypothetical protein
M-thiocyanatum_contig_7_1	Prodigal:002006	CDS	211103	212449	.	+	0	ID=CJNNKLLH_01561;inference=ab initio prediction:Prodigal:002006;locus_tag=CJNNKLLH_01561;product=hypothetical protein
M-thiocyanatum_contig_7_1	Prodigal:002006	CDS	212505	213137	.	-	0	ID=CJNNKLLH_01562;inference=ab initio prediction:Prodigal:002006;locus_tag=CJNNKLLH_01562;product=hypothetical protein
M-thiocyanatum_contig_7_1	Prodigal:002006	CDS	213225	213491	.	-	0	ID=CJNNKLLH_01563;inference=ab initio prediction:Prodigal:002006;locus_tag=CJNNKLLH_01563;product=hypothetical protein
M-thiocyanatum_contig_7_1	Prodigal:002006	CDS	213620	214132	.	-	0	ID=CJNNKLLH_01564;inference=ab initio prediction:Prodigal:002006;locus_tag=CJNNKLLH_01564;product=hypothetical protein
M-thiocyanatum_contig_7_1	Prodigal:002006	CDS	214472	215179	.	+	0	ID=CJNNKLLH_01565;inference=ab initio prediction:Prodigal:002006;locus_tag=CJNNKLLH_01565;product=hypothetical protein
M-thiocyanatum_contig_7_1	Prodigal:002006	CDS	215304	215816	.	+	0	ID=CJNNKLLH_01566;inference=ab initio prediction:Prodigal:002006;locus_tag=CJNNKLLH_01566;product=hypothetical protein
M-thiocyanatum_contig_7_1	Prodigal:002006	CDS	215877	216089	.	-	0	ID=CJNNKLLH_01567;inference=ab initio prediction:Prodigal:002006;locus_tag=CJNNKLLH_01567;product=hypothetical protein
M-thiocyanatum_contig_7_1	Prodigal:002006	CDS	216305	217744	.	-	0	ID=CJNNKLLH_01568;eC_number=1.8.1.4;Name=lpd;db_xref=COG:COG1249;gene=lpd;inference=ab initio prediction:Prodigal:002006,similar to AA sequence:UniProtKB:Q8NTE1;locus_tag=CJNNKLLH_01568;product=Dihydrolipoyl dehydrogenase
M-thiocyanatum_contig_7_1	Prodigal:002006	CDS	217930	219342	.	-	0	ID=CJNNKLLH_01569;eC_number=2.3.1.12;Name=pdhC;gene=pdhC;inference=ab initio prediction:Prodigal:002006,similar to AA sequence:UniProtKB:P65636;locus_tag=CJNNKLLH_01569;product=Dihydrolipoyllysine-residue acetyltransferase component of pyruvate dehydrogenase complex
M-thiocyanatum_contig_7_1	Prodigal:002006	CDS	219374	219652	.	-	0	ID=CJNNKLLH_01570;inference=ab initio prediction:Prodigal:002006;locus_tag=CJNNKLLH_01570;product=hypothetical protein
M-thiocyanatum_contig_7_1	Prodigal:002006	CDS	219663	221114	.	-	0	ID=CJNNKLLH_01571;eC_number=2.2.1.7;Name=dxs_1;gene=dxs_1;inference=ab initio prediction:Prodigal:002006,protein motif:HAMAP:MF_00315;locus_tag=CJNNKLLH_01571;product=1-deoxy-D-xylulose-5-phosphate synthase
M-thiocyanatum_contig_7_1	Prodigal:002006	CDS	221232	222281	.	-	0	ID=CJNNKLLH_01572;eC_number=1.1.1.-;Name=acoA;db_xref=COG:COG1071;gene=acoA;inference=ab initio prediction:Prodigal:002006,similar to AA sequence:UniProtKB:P27745;locus_tag=CJNNKLLH_01572;product=Acetoin:2%2C6-dichlorophenolindophenol oxidoreductase subunit alpha
M-thiocyanatum_contig_7_1	Prodigal:002006	CDS	222456	222767	.	-	0	ID=CJNNKLLH_01573;inference=ab initio prediction:Prodigal:002006;locus_tag=CJNNKLLH_01573;product=hypothetical protein
M-thiocyanatum_contig_7_1	Prodigal:002006	CDS	222901	224190	.	-	0	ID=CJNNKLLH_01574;eC_number=4.2.1.11;Name=eno;gene=eno;inference=ab initio prediction:Prodigal:002006,similar to AA sequence:UniProtKB:P33675;locus_tag=CJNNKLLH_01574;product=Enolase
M-thiocyanatum_contig_7_1	Prodigal:002006	CDS	224469	224930	.	+	0	ID=CJNNKLLH_01575;eC_number=1.7.1.13;Name=queF;gene=queF;inference=ab initio prediction:Prodigal:002006,protein motif:HAMAP:MF_00818;locus_tag=CJNNKLLH_01575;product=NADPH-dependent 7-cyano-7-deazaguanine reductase
M-thiocyanatum_contig_7_1	Prodigal:002006	CDS	225057	225359	.	-	0	ID=CJNNKLLH_01576;inference=ab initio prediction:Prodigal:002006;locus_tag=CJNNKLLH_01576;product=hypothetical protein
M-thiocyanatum_contig_7_1	Prodigal:002006	CDS	225572	226426	.	-	0	ID=CJNNKLLH_01577;eC_number=2.5.1.55;Name=kdsA;db_xref=COG:COG2877;gene=kdsA;inference=ab initio prediction:Prodigal:002006,similar to AA sequence:UniProtKB:Q8YHF1;locus_tag=CJNNKLLH_01577;product=2-dehydro-3-deoxyphosphooctonate aldolase
M-thiocyanatum_contig_7_1	Prodigal:002006	CDS	226437	226961	.	-	0	ID=CJNNKLLH_01578;inference=ab initio prediction:Prodigal:002006;locus_tag=CJNNKLLH_01578;product=hypothetical protein
M-thiocyanatum_contig_7_1	Prodigal:002006	CDS	227034	228878	.	-	0	ID=CJNNKLLH_01579;Name=clcB;gene=clcB;inference=ab initio prediction:Prodigal:002006,protein motif:HAMAP:MF_01203;locus_tag=CJNNKLLH_01579;product=Voltage-gated ClC-type chloride channel ClcB
M-thiocyanatum_contig_7_1	Aragorn:001002	tRNA	229090	229166	.	+	.	ID=CJNNKLLH_01580;inference=COORDINATES:profile:Aragorn:001002;locus_tag=CJNNKLLH_01580;product=tRNA-His(gtg)
M-thiocyanatum_contig_7_1	Prodigal:002006	CDS	229311	229562	.	-	0	ID=CJNNKLLH_01581;inference=ab initio prediction:Prodigal:002006;locus_tag=CJNNKLLH_01581;product=hypothetical protein
M-thiocyanatum_contig_7_1	Prodigal:002006	CDS	229651	230322	.	+	0	ID=CJNNKLLH_01582;eC_number=2.5.1.16;Name=speE_1;gene=speE_1;inference=ab initio prediction:Prodigal:002006,protein motif:HAMAP:MF_00198;locus_tag=CJNNKLLH_01582;product=Polyamine aminopropyltransferase
M-thiocyanatum_contig_7_1	Prodigal:002006	CDS	230407	230916	.	-	0	ID=CJNNKLLH_01583;Name=yciE;db_xref=COG:COG3685;gene=yciE;inference=ab initio prediction:Prodigal:002006,similar to AA sequence:UniProtKB:P21363;locus_tag=CJNNKLLH_01583;product=Protein YciE
M-thiocyanatum_contig_7_1	Prodigal:002006	CDS	230998	231855	.	-	0	ID=CJNNKLLH_01584;eC_number=1.11.1.6;Name=ydbD;db_xref=COG:COG3546;gene=ydbD;inference=ab initio prediction:Prodigal:002006,similar to AA sequence:UniProtKB:P80878;locus_tag=CJNNKLLH_01584;product=putative manganese catalase
M-thiocyanatum_contig_7_1	Prodigal:002006	CDS	232088	234940	.	-	0	ID=CJNNKLLH_01585;inference=ab initio prediction:Prodigal:002006;locus_tag=CJNNKLLH_01585;product=hypothetical protein
M-thiocyanatum_contig_7_1	Prodigal:002006	CDS	235127	235504	.	+	0	ID=CJNNKLLH_01586;inference=ab initio prediction:Prodigal:002006;locus_tag=CJNNKLLH_01586;product=hypothetical protein
M-thiocyanatum_contig_7_1	Prodigal:002006	CDS	235673	236731	.	+	0	ID=CJNNKLLH_01587;eC_number=1.11.1.5;Name=ccp_1;db_xref=COG:COG1858;gene=ccp_1;inference=ab initio prediction:Prodigal:002006,similar to AA sequence:UniProtKB:P55929;locus_tag=CJNNKLLH_01587;product=Cytochrome c551 peroxidase
M-thiocyanatum_contig_7_1	Prodigal:002006	CDS	236757	238286	.	-	0	ID=CJNNKLLH_01588;Name=oprB_2;db_xref=COG:COG3659;gene=oprB_2;inference=ab initio prediction:Prodigal:002006,similar to AA sequence:UniProtKB:Q51485;locus_tag=CJNNKLLH_01588;product=Porin B
M-thiocyanatum_contig_7_1	Prodigal:002006	CDS	238453	240345	.	-	0	ID=CJNNKLLH_01589;Name=norR;gene=norR;inference=ab initio prediction:Prodigal:002006,protein motif:HAMAP:MF_01314;locus_tag=CJNNKLLH_01589;product=Anaerobic nitric oxide reductase transcription regulator NorR
M-thiocyanatum_contig_7_1	Prodigal:002006	CDS	240634	241122	.	+	0	ID=CJNNKLLH_01590;eC_number=4.2.1.104;Name=cynS;db_xref=COG:COG1513;gene=cynS;inference=ab initio prediction:Prodigal:002006,similar to AA sequence:UniProtKB:A8GBZ7;locus_tag=CJNNKLLH_01590;product=Cyanate hydratase
M-thiocyanatum_contig_7_1	Prodigal:002006	CDS	241221	241490	.	-	0	ID=CJNNKLLH_01591;inference=ab initio prediction:Prodigal:002006;locus_tag=CJNNKLLH_01591;product=hypothetical protein
M-thiocyanatum_contig_7_1	Prodigal:002006	CDS	241678	241938	.	-	0	ID=CJNNKLLH_01592;inference=ab initio prediction:Prodigal:002006;locus_tag=CJNNKLLH_01592;product=hypothetical protein
M-thiocyanatum_contig_7_1	Prodigal:002006	CDS	242402	246727	.	-	0	ID=CJNNKLLH_01593;inference=ab initio prediction:Prodigal:002006;locus_tag=CJNNKLLH_01593;product=hypothetical protein
M-thiocyanatum_contig_7_1	Prodigal:002006	CDS	246809	248794	.	-	0	ID=CJNNKLLH_01594;Name=bamA_1;gene=bamA_1;inference=ab initio prediction:Prodigal:002006,protein motif:HAMAP:MF_01430;locus_tag=CJNNKLLH_01594;product=Outer membrane protein assembly factor BamA
M-thiocyanatum_contig_7_1	Prodigal:002006	CDS	248980	249681	.	-	0	ID=CJNNKLLH_01595;eC_number=2.7.13.3;db_xref=COG:COG2202;inference=ab initio prediction:Prodigal:002006,similar to AA sequence:UniProtKB:Q2NCA3;locus_tag=CJNNKLLH_01595;product=Blue-light-activated histidine kinase 1
M-thiocyanatum_contig_7_1	Prodigal:002006	CDS	249734	250468	.	-	0	ID=CJNNKLLH_01596;Name=fnr;db_xref=COG:COG0664;gene=fnr;inference=ab initio prediction:Prodigal:002006,similar to AA sequence:UniProtKB:Q9EXQ1;locus_tag=CJNNKLLH_01596;product=Anaerobic regulatory protein
M-thiocyanatum_contig_7_1	Aragorn:001002	tRNA	250694	250777	.	-	.	ID=CJNNKLLH_01597;inference=COORDINATES:profile:Aragorn:001002;locus_tag=CJNNKLLH_01597;product=tRNA-Tyr(gta)
M-thiocyanatum_contig_7_1	Prodigal:002006	CDS	250867	252702	.	-	0	ID=CJNNKLLH_01598;eC_number=3.1.-.-;Name=recJ;db_xref=COG:COG0608;gene=recJ;inference=ab initio prediction:Prodigal:002006,similar to AA sequence:UniProtKB:P21893;locus_tag=CJNNKLLH_01598;product=Single-stranded-DNA-specific exonuclease RecJ
M-thiocyanatum_contig_7_1	Prodigal:002006	CDS	252796	254196	.	-	0	ID=CJNNKLLH_01599;eC_number=7.1.1.1;Name=pntB;db_xref=COG:COG1282;gene=pntB;inference=ab initio prediction:Prodigal:002006,similar to AA sequence:UniProtKB:P0C188;locus_tag=CJNNKLLH_01599;product=NAD(P) transhydrogenase subunit beta
M-thiocyanatum_contig_7_1	Prodigal:002006	CDS	254201	254653	.	-	0	ID=CJNNKLLH_01600;inference=ab initio prediction:Prodigal:002006;locus_tag=CJNNKLLH_01600;product=hypothetical protein
M-thiocyanatum_contig_7_1	Prodigal:002006	CDS	254675	255814	.	-	0	ID=CJNNKLLH_01601;eC_number=7.1.1.1;Name=pntAA;db_xref=COG:COG3288;gene=pntAA;inference=ab initio prediction:Prodigal:002006,similar to AA sequence:UniProtKB:Q2RSB2;locus_tag=CJNNKLLH_01601;product=NAD(P) transhydrogenase subunit alpha part 1
M-thiocyanatum_contig_7_1	Prodigal:002006	CDS	255926	256219	.	-	0	ID=CJNNKLLH_01602;inference=ab initio prediction:Prodigal:002006;locus_tag=CJNNKLLH_01602;product=hypothetical protein
M-thiocyanatum_contig_7_1	Prodigal:002006	CDS	256332	256496	.	-	0	ID=CJNNKLLH_01603;inference=ab initio prediction:Prodigal:002006;locus_tag=CJNNKLLH_01603;product=hypothetical protein
M-thiocyanatum_contig_7_1	Prodigal:002006	CDS	256509	257702	.	-	0	ID=CJNNKLLH_01604;eC_number=2.7.-.-;Name=ubiB_1;gene=ubiB_1;inference=ab initio prediction:Prodigal:002006,protein motif:HAMAP:MF_00414;locus_tag=CJNNKLLH_01604;product=protein kinase UbiB
M-thiocyanatum_contig_7_1	Prodigal:002006	CDS	257795	258181	.	-	0	ID=CJNNKLLH_01605;inference=ab initio prediction:Prodigal:002006;locus_tag=CJNNKLLH_01605;product=hypothetical protein
M-thiocyanatum_contig_7_1	Prodigal:002006	CDS	258178	258402	.	-	0	ID=CJNNKLLH_01606;inference=ab initio prediction:Prodigal:002006;locus_tag=CJNNKLLH_01606;product=hypothetical protein
M-thiocyanatum_contig_7_1	Prodigal:002006	CDS	258469	260277	.	-	0	ID=CJNNKLLH_01607;eC_number=3.4.24.-;Name=pepF1;gene=pepF1;inference=ab initio prediction:Prodigal:002006,similar to AA sequence:UniProtKB:P54124;locus_tag=CJNNKLLH_01607;product=Oligoendopeptidase F%2C plasmid
M-thiocyanatum_contig_7_1	Prodigal:002006	CDS	260663	262153	.	+	0	ID=CJNNKLLH_01608;Name=atoC_1;db_xref=COG:COG2204;gene=atoC_1;inference=ab initio prediction:Prodigal:002006,similar to AA sequence:UniProtKB:Q06065;locus_tag=CJNNKLLH_01608;product=Regulatory protein AtoC
M-thiocyanatum_contig_7_1	Prodigal:002006	CDS	262313	264289	.	+	0	ID=CJNNKLLH_01609;inference=ab initio prediction:Prodigal:002006;locus_tag=CJNNKLLH_01609;product=hypothetical protein
M-thiocyanatum_contig_7_1	Prodigal:002006	CDS	264515	266023	.	+	0	ID=CJNNKLLH_01610;inference=ab initio prediction:Prodigal:002006;locus_tag=CJNNKLLH_01610;product=hypothetical protein
M-thiocyanatum_contig_7_1	Prodigal:002006	CDS	266073	266855	.	+	0	ID=CJNNKLLH_01611;inference=ab initio prediction:Prodigal:002006;locus_tag=CJNNKLLH_01611;product=hypothetical protein
M-thiocyanatum_contig_7_1	Prodigal:002006	CDS	266959	267225	.	-	0	ID=CJNNKLLH_01612;inference=ab initio prediction:Prodigal:002006,similar to AA sequence:UniProtKB:B8H4R9;locus_tag=CJNNKLLH_01612;note=UPF0335 protein CCNA_03428;product=hypothetical protein
M-thiocyanatum_contig_7_1	Prodigal:002006	CDS	267331	267639	.	-	0	ID=CJNNKLLH_01613;inference=ab initio prediction:Prodigal:002006;locus_tag=CJNNKLLH_01613;product=hypothetical protein
M-thiocyanatum_contig_7_1	Prodigal:002006	CDS	267695	268468	.	-	0	ID=CJNNKLLH_01614;inference=ab initio prediction:Prodigal:002006;locus_tag=CJNNKLLH_01614;product=hypothetical protein
M-thiocyanatum_contig_7_1	Prodigal:002006	CDS	268663	269976	.	+	0	ID=CJNNKLLH_01615;eC_number=1.1.1.81;Name=ttuD_1;gene=ttuD_1;inference=ab initio prediction:Prodigal:002006,similar to AA sequence:UniProtKB:Q44472;locus_tag=CJNNKLLH_01615;product=Putative hydroxypyruvate reductase
M-thiocyanatum_contig_7_1	Prodigal:002006	CDS	269966	270433	.	+	0	ID=CJNNKLLH_01616;inference=ab initio prediction:Prodigal:002006;locus_tag=CJNNKLLH_01616;product=hypothetical protein
M-thiocyanatum_contig_7_1	Prodigal:002006	CDS	270704	271561	.	-	0	ID=CJNNKLLH_01617;inference=ab initio prediction:Prodigal:002006;locus_tag=CJNNKLLH_01617;product=hypothetical protein
M-thiocyanatum_contig_7_1	Prodigal:002006	CDS	271931	273367	.	+	0	ID=CJNNKLLH_01618;eC_number=2.7.1.40;Name=ttuE_1;gene=ttuE_1;inference=ab initio prediction:Prodigal:002006,similar to AA sequence:UniProtKB:Q44473;locus_tag=CJNNKLLH_01618;product=Pyruvate kinase
M-thiocyanatum_contig_7_1	Prodigal:002006	CDS	273474	274469	.	-	0	ID=CJNNKLLH_01619;eC_number=3.8.1.5;Name=dhmA;gene=dhmA;inference=ab initio prediction:Prodigal:002006,protein motif:HAMAP:MF_01230;locus_tag=CJNNKLLH_01619;product=Haloalkane dehalogenase
M-thiocyanatum_contig_7_1	Prodigal:002006	CDS	274480	275085	.	-	0	ID=CJNNKLLH_01620;inference=ab initio prediction:Prodigal:002006;locus_tag=CJNNKLLH_01620;product=hypothetical protein
M-thiocyanatum_contig_7_1	Prodigal:002006	CDS	275162	275287	.	-	0	ID=CJNNKLLH_01621;Name=rpmJ;db_xref=COG:COG0257;gene=rpmJ;inference=ab initio prediction:Prodigal:002006,similar to AA sequence:UniProtKB:Q6N253;locus_tag=CJNNKLLH_01621;product=50S ribosomal protein L36
M-thiocyanatum_contig_7_1	Prodigal:002006	CDS	275441	276808	.	-	0	ID=CJNNKLLH_01622;Name=prsE_1;gene=prsE_1;inference=ab initio prediction:Prodigal:002006,similar to AA sequence:UniProtKB:Q7ANN5;locus_tag=CJNNKLLH_01622;product=Type I secretion system membrane fusion protein PrsE
M-thiocyanatum_contig_7_1	Prodigal:002006	CDS	276808	278541	.	-	0	ID=CJNNKLLH_01623;Name=prsD_1;gene=prsD_1;inference=ab initio prediction:Prodigal:002006,similar to AA sequence:UniProtKB:Q7ANN4;locus_tag=CJNNKLLH_01623;product=Type I secretion system ATP-binding protein PrsD
M-thiocyanatum_contig_7_1	Prodigal:002006	CDS	278964	280064	.	-	0	ID=CJNNKLLH_01624;Name=pufC;gene=pufC;inference=ab initio prediction:Prodigal:002006,similar to AA sequence:UniProtKB:D2Z0P5;locus_tag=CJNNKLLH_01624;product=Photosynthetic reaction center cytochrome c subunit
M-thiocyanatum_contig_7_1	Prodigal:002006	CDS	280061	281038	.	-	0	ID=CJNNKLLH_01625;Name=pufM;gene=pufM;inference=ab initio prediction:Prodigal:002006,similar to AA sequence:UniProtKB:P10718;locus_tag=CJNNKLLH_01625;product=Reaction center protein M chain
M-thiocyanatum_contig_7_1	Prodigal:002006	CDS	281178	282002	.	-	0	ID=CJNNKLLH_01626;Name=pufL;gene=pufL;inference=ab initio prediction:Prodigal:002006,similar to AA sequence:UniProtKB:P10717;locus_tag=CJNNKLLH_01626;product=Reaction center protein L chain
M-thiocyanatum_contig_7_1	Prodigal:002006	CDS	282082	282270	.	-	0	ID=CJNNKLLH_01627;inference=ab initio prediction:Prodigal:002006,similar to AA sequence:UniProtKB:P80259;locus_tag=CJNNKLLH_01627;product=Light-harvesting protein B-880 alpha chain
M-thiocyanatum_contig_7_1	Prodigal:002006	CDS	282282	282512	.	-	0	ID=CJNNKLLH_01628;inference=ab initio prediction:Prodigal:002006;locus_tag=CJNNKLLH_01628;product=hypothetical protein
M-thiocyanatum_contig_7_1	Prodigal:002006	CDS	282630	282863	.	-	0	ID=CJNNKLLH_01629;inference=ab initio prediction:Prodigal:002006;locus_tag=CJNNKLLH_01629;product=hypothetical protein
M-thiocyanatum_contig_7_1	Prodigal:002006	CDS	282935	284401	.	-	0	ID=CJNNKLLH_01630;eC_number=1.3.7.15;Name=bchZ;db_xref=COG:COG2710;gene=bchZ;inference=ab initio prediction:Prodigal:002006,similar to AA sequence:UniProtKB:P26179;locus_tag=CJNNKLLH_01630;product=Chlorophyllide reductase subunit Z
M-thiocyanatum_contig_7_1	Prodigal:002006	CDS	284401	285927	.	-	0	ID=CJNNKLLH_01631;eC_number=1.3.7.15;Name=bchY;gene=bchY;inference=ab initio prediction:Prodigal:002006,similar to AA sequence:UniProtKB:P26178;locus_tag=CJNNKLLH_01631;product=Chlorophyllide reductase 52.5 kDa chain
M-thiocyanatum_contig_7_1	Prodigal:002006	CDS	285931	286935	.	-	0	ID=CJNNKLLH_01632;eC_number=1.3.7.15;Name=bchX;db_xref=COG:COG1348;gene=bchX;inference=ab initio prediction:Prodigal:002006,similar to AA sequence:UniProtKB:P26177;locus_tag=CJNNKLLH_01632;product=Chlorophyllide reductase 35.5 kDa chain
M-thiocyanatum_contig_7_1	Prodigal:002006	CDS	286932	287870	.	-	0	ID=CJNNKLLH_01633;eC_number=1.1.1.414;Name=lgoD;db_xref=COG:COG1063;gene=lgoD;inference=ab initio prediction:Prodigal:002006,similar to AA sequence:UniProtKB:P39400;locus_tag=CJNNKLLH_01633;product=L-galactonate-5-dehydrogenase
M-thiocyanatum_contig_7_1	Prodigal:002006	CDS	287975	289120	.	-	0	ID=CJNNKLLH_01634;eC_number=2.1.1.210;Name=crtF;gene=crtF;inference=ab initio prediction:Prodigal:002006,similar to AA sequence:UniProtKB:D5AP78;locus_tag=CJNNKLLH_01634;product=Demethylspheroidene O-methyltransferase
M-thiocyanatum_contig_7_1	Prodigal:002006	CDS	289143	290009	.	-	0	ID=CJNNKLLH_01635;eC_number=2.5.1.10;inference=ab initio prediction:Prodigal:002006,similar to AA sequence:UniProtKB:Q08291;locus_tag=CJNNKLLH_01635;product=Farnesyl diphosphate synthase
M-thiocyanatum_contig_7_1	Prodigal:002006	CDS	290116	291654	.	+	0	ID=CJNNKLLH_01636;eC_number=1.3.99.27;Name=crtD;gene=crtD;inference=ab initio prediction:Prodigal:002006,similar to AA sequence:UniProtKB:Q9JPB5;locus_tag=CJNNKLLH_01636;product=Hydroxyneurosporene desaturase
M-thiocyanatum_contig_7_1	Prodigal:002006	CDS	291651	292511	.	+	0	ID=CJNNKLLH_01637;eC_number=4.2.1.131;Name=crtC;gene=crtC;inference=ab initio prediction:Prodigal:002006,similar to AA sequence:UniProtKB:Q7X3G5;locus_tag=CJNNKLLH_01637;product=Acyclic carotenoid 1%2C2-hydratase
M-thiocyanatum_contig_7_1	Prodigal:002006	CDS	292620	293240	.	-	0	ID=CJNNKLLH_01638;Name=yciB;db_xref=COG:COG2917;gene=yciB;inference=ab initio prediction:Prodigal:002006,similar to AA sequence:UniProtKB:P95745;locus_tag=CJNNKLLH_01638;product=Intracellular septation protein
M-thiocyanatum_contig_7_1	Prodigal:002006	CDS	293280	294761	.	-	0	ID=CJNNKLLH_01639;Name=ftsY;db_xref=COG:COG0552;gene=ftsY;inference=ab initio prediction:Prodigal:002006,similar to AA sequence:UniProtKB:P10121;locus_tag=CJNNKLLH_01639;product=Signal recognition particle receptor FtsY
M-thiocyanatum_contig_7_1	Prodigal:002006	CDS	294819	295568	.	+	0	ID=CJNNKLLH_01640;eC_number=5.4.99.28;Name=rluA;db_xref=COG:COG0564;gene=rluA;inference=ab initio prediction:Prodigal:002006,similar to AA sequence:UniProtKB:P0AA37;locus_tag=CJNNKLLH_01640;product=Dual-specificity RNA pseudouridine synthase RluA
M-thiocyanatum_contig_7_1	Prodigal:002006	CDS	295613	296845	.	-	0	ID=CJNNKLLH_01641;eC_number=2.8.4.5;Name=mtaB;db_xref=COG:COG0621;gene=mtaB;inference=ab initio prediction:Prodigal:002006,similar to AA sequence:UniProtKB:P54462;locus_tag=CJNNKLLH_01641;product=Threonylcarbamoyladenosine tRNA methylthiotransferase MtaB
M-thiocyanatum_contig_7_1	Prodigal:002006	CDS	296842	297732	.	-	0	ID=CJNNKLLH_01642;eC_number=5.1.1.7;Name=dapF;db_xref=COG:COG0253;gene=dapF;inference=ab initio prediction:Prodigal:002006,similar to AA sequence:UniProtKB:P44859;locus_tag=CJNNKLLH_01642;product=Diaminopimelate epimerase
M-thiocyanatum_contig_7_1	Prodigal:002006	CDS	297907	298656	.	+	0	ID=CJNNKLLH_01643;inference=ab initio prediction:Prodigal:002006;locus_tag=CJNNKLLH_01643;product=hypothetical protein
M-thiocyanatum_contig_7_1	Prodigal:002006	CDS	298720	299493	.	+	0	ID=CJNNKLLH_01644;Name=pdg;gene=pdg;inference=ab initio prediction:Prodigal:002006,similar to AA sequence:UniProtKB:P46303;locus_tag=CJNNKLLH_01644;product=Ultraviolet N-glycosylase/AP lyase
M-thiocyanatum_contig_7_1	Prodigal:002006	CDS	299490	300602	.	-	0	ID=CJNNKLLH_01645;eC_number=4.1.99.14;Name=splB;db_xref=COG:COG1533;gene=splB;inference=ab initio prediction:Prodigal:002006,similar to AA sequence:UniProtKB:P37956;locus_tag=CJNNKLLH_01645;product=Spore photoproduct lyase
M-thiocyanatum_contig_7_1	Prodigal:002006	CDS	300708	300980	.	+	0	ID=CJNNKLLH_01646;inference=ab initio prediction:Prodigal:002006;locus_tag=CJNNKLLH_01646;product=hypothetical protein
M-thiocyanatum_contig_7_1	Prodigal:002006	CDS	301034	301363	.	+	0	ID=CJNNKLLH_01647;inference=ab initio prediction:Prodigal:002006,similar to AA sequence:UniProtKB:P76169;locus_tag=CJNNKLLH_01647;note=UPF0060 membrane protein YnfA;product=hypothetical protein
M-thiocyanatum_contig_7_1	Prodigal:002006	CDS	301380	303362	.	-	0	ID=CJNNKLLH_01648;eC_number=2.4.1.18;Name=glgB_1;db_xref=COG:COG0296;gene=glgB_1;inference=ab initio prediction:Prodigal:002006,similar to AA sequence:UniProtKB:P07762;locus_tag=CJNNKLLH_01648;product=1%2C4-alpha-glucan branching enzyme GlgB
M-thiocyanatum_contig_8_1	Prodigal:002006	CDS	134	2131	.	-	0	ID=CJNNKLLH_01649;inference=ab initio prediction:Prodigal:002006;locus_tag=CJNNKLLH_01649;product=hypothetical protein
M-thiocyanatum_contig_8_1	Prodigal:002006	CDS	2155	2958	.	-	0	ID=CJNNKLLH_01650;inference=ab initio prediction:Prodigal:002006;locus_tag=CJNNKLLH_01650;product=hypothetical protein
M-thiocyanatum_contig_8_1	Prodigal:002006	CDS	2955	3713	.	-	0	ID=CJNNKLLH_01651;inference=ab initio prediction:Prodigal:002006;locus_tag=CJNNKLLH_01651;product=hypothetical protein
M-thiocyanatum_contig_8_1	Prodigal:002006	CDS	3717	4826	.	-	0	ID=CJNNKLLH_01652;eC_number=2.1.1.61;Name=mnmC_1;gene=mnmC_1;inference=ab initio prediction:Prodigal:002006,protein motif:HAMAP:MF_01102;locus_tag=CJNNKLLH_01652;product=tRNA 5-methylaminomethyl-2-thiouridine biosynthesis bifunctional protein MnmC
M-thiocyanatum_contig_8_1	Prodigal:002006	CDS	5239	5436	.	-	0	ID=CJNNKLLH_01653;inference=ab initio prediction:Prodigal:002006;locus_tag=CJNNKLLH_01653;product=hypothetical protein
M-thiocyanatum_contig_8_1	Prodigal:002006	CDS	5433	5651	.	-	0	ID=CJNNKLLH_01654;inference=ab initio prediction:Prodigal:002006;locus_tag=CJNNKLLH_01654;product=hypothetical protein
M-thiocyanatum_contig_8_1	Prodigal:002006	CDS	6340	6705	.	-	0	ID=CJNNKLLH_01655;db_xref=COG:COG3039;inference=ab initio prediction:Prodigal:002006,similar to AA sequence:ISfinder:ISMra2;locus_tag=CJNNKLLH_01655;product=IS5 family transposase ISMra2
M-thiocyanatum_contig_8_1	Prodigal:002006	CDS	6722	7165	.	-	0	ID=CJNNKLLH_01656;inference=ab initio prediction:Prodigal:002006;locus_tag=CJNNKLLH_01656;product=hypothetical protein
M-thiocyanatum_contig_8_1	Prodigal:002006	CDS	8206	8898	.	+	0	ID=CJNNKLLH_01657;inference=ab initio prediction:Prodigal:002006;locus_tag=CJNNKLLH_01657;product=hypothetical protein
M-thiocyanatum_contig_8_1	Prodigal:002006	CDS	8926	9348	.	+	0	ID=CJNNKLLH_01658;inference=ab initio prediction:Prodigal:002006;locus_tag=CJNNKLLH_01658;product=hypothetical protein
M-thiocyanatum_contig_8_1	Prodigal:002006	CDS	9429	10700	.	-	0	ID=CJNNKLLH_01659;Name=xerC_1;gene=xerC_1;inference=ab initio prediction:Prodigal:002006,protein motif:HAMAP:MF_01808;locus_tag=CJNNKLLH_01659;product=Tyrosine recombinase XerC
M-thiocyanatum_contig_8_1	Aragorn:001002	tRNA	11157	11241	.	-	.	ID=CJNNKLLH_01660;inference=COORDINATES:profile:Aragorn:001002;locus_tag=CJNNKLLH_01660;product=tRNA-Leu(cag)
M-thiocyanatum_contig_8_1	Prodigal:002006	CDS	11395	12804	.	-	0	ID=CJNNKLLH_01661;eC_number=4.2.1.33;Name=leuC;db_xref=COG:COG0065;gene=leuC;inference=ab initio prediction:Prodigal:002006,similar to AA sequence:UniProtKB:P0A6A6;locus_tag=CJNNKLLH_01661;product=3-isopropylmalate dehydratase large subunit
M-thiocyanatum_contig_8_1	Prodigal:002006	CDS	13180	14151	.	+	0	ID=CJNNKLLH_01662;eC_number=1.1.1.215;db_xref=COG:COG1052;inference=ab initio prediction:Prodigal:002006,similar to AA sequence:UniProtKB:Q5FTU6;locus_tag=CJNNKLLH_01662;product=2-ketogluconate reductase
M-thiocyanatum_contig_8_1	Prodigal:002006	CDS	14166	15023	.	+	0	ID=CJNNKLLH_01663;inference=ab initio prediction:Prodigal:002006;locus_tag=CJNNKLLH_01663;product=hypothetical protein
M-thiocyanatum_contig_8_1	Prodigal:002006	CDS	15098	15850	.	-	0	ID=CJNNKLLH_01664;inference=ab initio prediction:Prodigal:002006;locus_tag=CJNNKLLH_01664;product=hypothetical protein
M-thiocyanatum_contig_8_1	Prodigal:002006	CDS	15886	16140	.	-	0	ID=CJNNKLLH_01665;inference=ab initio prediction:Prodigal:002006;locus_tag=CJNNKLLH_01665;product=hypothetical protein
M-thiocyanatum_contig_8_1	Prodigal:002006	CDS	16330	17280	.	+	0	ID=CJNNKLLH_01666;Name=gltC_3;gene=gltC_3;inference=ab initio prediction:Prodigal:002006,similar to AA sequence:UniProtKB:P20668;locus_tag=CJNNKLLH_01666;product=HTH-type transcriptional regulator GltC
M-thiocyanatum_contig_8_1	Prodigal:002006	CDS	17357	19120	.	-	0	ID=CJNNKLLH_01667;eC_number=1.1.2.8;Name=exaA;db_xref=COG:COG4993;gene=exaA;inference=ab initio prediction:Prodigal:002006,similar to AA sequence:UniProtKB:Q9Z4J7;locus_tag=CJNNKLLH_01667;product=Quinoprotein alcohol dehydrogenase (cytochrome c)
M-thiocyanatum_contig_8_1	Prodigal:002006	CDS	19404	20276	.	-	0	ID=CJNNKLLH_01668;inference=ab initio prediction:Prodigal:002006;locus_tag=CJNNKLLH_01668;product=hypothetical protein
M-thiocyanatum_contig_8_1	Prodigal:002006	CDS	20291	20713	.	-	0	ID=CJNNKLLH_01669;inference=ab initio prediction:Prodigal:002006;locus_tag=CJNNKLLH_01669;product=hypothetical protein
M-thiocyanatum_contig_8_1	Prodigal:002006	CDS	20910	22136	.	+	0	ID=CJNNKLLH_01670;inference=ab initio prediction:Prodigal:002006;locus_tag=CJNNKLLH_01670;product=hypothetical protein
M-thiocyanatum_contig_8_1	Prodigal:002006	CDS	22109	23197	.	+	0	ID=CJNNKLLH_01671;inference=ab initio prediction:Prodigal:002006,similar to AA sequence:UniProtKB:Q1Q0T4;locus_tag=CJNNKLLH_01671;product=Hydrazine synthase subunit beta
M-thiocyanatum_contig_8_1	Prodigal:002006	CDS	23197	25302	.	+	0	ID=CJNNKLLH_01672;inference=ab initio prediction:Prodigal:002006;locus_tag=CJNNKLLH_01672;product=hypothetical protein
M-thiocyanatum_contig_8_1	Prodigal:002006	CDS	25313	26287	.	+	0	ID=CJNNKLLH_01673;eC_number=2.7.1.180;Name=apbE;db_xref=COG:COG1477;gene=apbE;inference=ab initio prediction:Prodigal:002006,similar to AA sequence:UniProtKB:O83774;locus_tag=CJNNKLLH_01673;product=FAD:protein FMN transferase
M-thiocyanatum_contig_8_1	Prodigal:002006	CDS	26303	27160	.	+	0	ID=CJNNKLLH_01674;inference=ab initio prediction:Prodigal:002006;locus_tag=CJNNKLLH_01674;product=hypothetical protein
M-thiocyanatum_contig_8_1	Aragorn:001002	tRNA	27251	27324	.	-	.	ID=CJNNKLLH_01675;inference=COORDINATES:profile:Aragorn:001002;locus_tag=CJNNKLLH_01675;product=tRNA-Gln(ctg)
M-thiocyanatum_contig_8_1	Prodigal:002006	CDS	27663	28865	.	-	0	ID=CJNNKLLH_01676;inference=ab initio prediction:Prodigal:002006;locus_tag=CJNNKLLH_01676;product=hypothetical protein
M-thiocyanatum_contig_8_1	Prodigal:002006	CDS	28948	29766	.	-	0	ID=CJNNKLLH_01677;inference=ab initio prediction:Prodigal:002006;locus_tag=CJNNKLLH_01677;product=hypothetical protein
M-thiocyanatum_contig_8_1	Prodigal:002006	CDS	29954	30745	.	-	0	ID=CJNNKLLH_01678;Name=degU_1;db_xref=COG:COG2197;gene=degU_1;inference=ab initio prediction:Prodigal:002006,similar to AA sequence:UniProtKB:P13800;locus_tag=CJNNKLLH_01678;product=Transcriptional regulatory protein DegU
M-thiocyanatum_contig_8_1	Prodigal:002006	CDS	30938	31585	.	-	0	ID=CJNNKLLH_01679;Name=lnrK_1;db_xref=COG:COG2197;gene=lnrK_1;inference=ab initio prediction:Prodigal:002006,similar to AA sequence:UniProtKB:P94439;locus_tag=CJNNKLLH_01679;product=Transcriptional regulatory protein LnrK
M-thiocyanatum_contig_8_1	Prodigal:002006	CDS	32275	33447	.	+	0	ID=CJNNKLLH_01680;inference=ab initio prediction:Prodigal:002006;locus_tag=CJNNKLLH_01680;product=hypothetical protein
M-thiocyanatum_contig_8_1	Prodigal:002006	CDS	33449	34159	.	+	0	ID=CJNNKLLH_01681;Name=degU_2;db_xref=COG:COG2197;gene=degU_2;inference=ab initio prediction:Prodigal:002006,similar to AA sequence:UniProtKB:P13800;locus_tag=CJNNKLLH_01681;product=Transcriptional regulatory protein DegU
M-thiocyanatum_contig_8_1	Prodigal:002006	CDS	34274	34834	.	-	0	ID=CJNNKLLH_01682;inference=ab initio prediction:Prodigal:002006;locus_tag=CJNNKLLH_01682;product=hypothetical protein
M-thiocyanatum_contig_8_1	Prodigal:002006	CDS	35060	36226	.	+	0	ID=CJNNKLLH_01683;Name=mdtA_3;gene=mdtA_3;inference=ab initio prediction:Prodigal:002006,protein motif:HAMAP:MF_01422;locus_tag=CJNNKLLH_01683;product=Multidrug resistance protein MdtA
M-thiocyanatum_contig_8_1	Prodigal:002006	CDS	36223	37365	.	+	0	ID=CJNNKLLH_01684;Name=bepF_3;gene=bepF_3;inference=ab initio prediction:Prodigal:002006,similar to AA sequence:UniProtKB:Q8FWV8;locus_tag=CJNNKLLH_01684;product=Efflux pump periplasmic linker BepF
M-thiocyanatum_contig_8_1	Prodigal:002006	CDS	37405	40476	.	+	0	ID=CJNNKLLH_01685;Name=acrF;db_xref=COG:COG0841;gene=acrF;inference=ab initio prediction:Prodigal:002006,similar to AA sequence:UniProtKB:P24181;locus_tag=CJNNKLLH_01685;product=Multidrug export protein AcrF
M-thiocyanatum_contig_8_1	Prodigal:002006	CDS	40808	42172	.	+	0	ID=CJNNKLLH_01686;Name=yhjE_1;gene=yhjE_1;inference=ab initio prediction:Prodigal:002006,similar to AA sequence:UniProtKB:P37643;locus_tag=CJNNKLLH_01686;product=Inner membrane metabolite transport protein YhjE
M-thiocyanatum_contig_8_1	Prodigal:002006	CDS	42172	43425	.	+	0	ID=CJNNKLLH_01687;inference=ab initio prediction:Prodigal:002006;locus_tag=CJNNKLLH_01687;product=hypothetical protein
M-thiocyanatum_contig_8_1	Prodigal:002006	CDS	43465	45468	.	+	0	ID=CJNNKLLH_01688;eC_number=7.1.1.3;Name=cyoB_2;db_xref=COG:COG0843;gene=cyoB_2;inference=ab initio prediction:Prodigal:002006,similar to AA sequence:UniProtKB:P0ABI8;locus_tag=CJNNKLLH_01688;product=Cytochrome bo(3) ubiquinol oxidase subunit 1
M-thiocyanatum_contig_8_1	Prodigal:002006	CDS	45477	46124	.	+	0	ID=CJNNKLLH_01689;Name=cyoC_2;db_xref=COG:COG1845;gene=cyoC_2;inference=ab initio prediction:Prodigal:002006,similar to AA sequence:UniProtKB:P0ABJ3;locus_tag=CJNNKLLH_01689;product=Cytochrome bo(3) ubiquinol oxidase subunit 3
M-thiocyanatum_contig_8_1	Prodigal:002006	CDS	46121	46516	.	+	0	ID=CJNNKLLH_01690;Name=cyoD_1;db_xref=COG:COG3125;gene=cyoD_1;inference=ab initio prediction:Prodigal:002006,similar to AA sequence:UniProtKB:P0ABJ6;locus_tag=CJNNKLLH_01690;product=Cytochrome bo(3) ubiquinol oxidase subunit 4
M-thiocyanatum_contig_8_1	Prodigal:002006	CDS	46578	47294	.	+	0	ID=CJNNKLLH_01691;db_xref=COG:COG3346;inference=ab initio prediction:Prodigal:002006,similar to AA sequence:UniProtKB:P9WGA7;locus_tag=CJNNKLLH_01691;product=putative SURF1-like protein
M-thiocyanatum_contig_8_1	Prodigal:002006	CDS	47451	47861	.	+	0	ID=CJNNKLLH_01692;inference=ab initio prediction:Prodigal:002006;locus_tag=CJNNKLLH_01692;product=hypothetical protein
M-thiocyanatum_contig_8_1	Prodigal:002006	CDS	48040	48738	.	+	0	ID=CJNNKLLH_01693;Name=ydjZ;db_xref=COG:COG0398;gene=ydjZ;inference=ab initio prediction:Prodigal:002006,similar to AA sequence:UniProtKB:P76221;locus_tag=CJNNKLLH_01693;product=TVP38/TMEM64 family inner membrane protein YdjZ
M-thiocyanatum_contig_8_1	Prodigal:002006	CDS	48860	50407	.	+	0	ID=CJNNKLLH_01694;eC_number=2.7.8.-;Name=clsB;gene=clsB;inference=ab initio prediction:Prodigal:002006,protein motif:HAMAP:MF_01917;locus_tag=CJNNKLLH_01694;product=Cardiolipin synthase B
M-thiocyanatum_contig_8_1	Prodigal:002006	CDS	50694	51761	.	-	0	ID=CJNNKLLH_01695;eC_number=3.5.1.1;Name=ansA_1;db_xref=COG:COG0252;gene=ansA_1;inference=ab initio prediction:Prodigal:002006,similar to AA sequence:UniProtKB:Q9ZLB9;locus_tag=CJNNKLLH_01695;product=putative L-asparaginase
M-thiocyanatum_contig_8_1	Prodigal:002006	CDS	51842	52693	.	-	0	ID=CJNNKLLH_01696;inference=ab initio prediction:Prodigal:002006;locus_tag=CJNNKLLH_01696;product=hypothetical protein
M-thiocyanatum_contig_8_1	Prodigal:002006	CDS	52949	53836	.	+	0	ID=CJNNKLLH_01697;eC_number=4.2.1.126;Name=murQ;db_xref=COG:COG2103;gene=murQ;inference=ab initio prediction:Prodigal:002006,similar to AA sequence:UniProtKB:Q45582;locus_tag=CJNNKLLH_01697;product=N-acetylmuramic acid 6-phosphate etherase
M-thiocyanatum_contig_8_1	Prodigal:002006	CDS	53833	54876	.	+	0	ID=CJNNKLLH_01698;eC_number=2.6.1.16;Name=glmS;db_xref=COG:COG0449;gene=glmS;inference=ab initio prediction:Prodigal:002006,similar to AA sequence:UniProtKB:P17169;locus_tag=CJNNKLLH_01698;product=Glutamine--fructose-6-phosphate aminotransferase [isomerizing]
M-thiocyanatum_contig_8_1	Prodigal:002006	CDS	54982	56175	.	+	0	ID=CJNNKLLH_01699;eC_number=3.5.1.-;Name=agaAII;db_xref=COG:COG1820;gene=agaAII;inference=ab initio prediction:Prodigal:002006,similar to AA sequence:UniProtKB:A0KYQ5;locus_tag=CJNNKLLH_01699;product=N-acetylgalactosamine-6-phosphate deacetylase
M-thiocyanatum_contig_8_1	Prodigal:002006	CDS	56236	56490	.	+	0	ID=CJNNKLLH_01700;inference=ab initio prediction:Prodigal:002006;locus_tag=CJNNKLLH_01700;product=hypothetical protein
M-thiocyanatum_contig_8_1	Prodigal:002006	CDS	56602	58509	.	+	0	ID=CJNNKLLH_01701;eC_number=3.2.1.28;db_xref=COG:COG3387;inference=ab initio prediction:Prodigal:002006,similar to AA sequence:UniProtKB:A0R0W9;locus_tag=CJNNKLLH_01701;product=Trehalase
M-thiocyanatum_contig_8_1	Prodigal:002006	CDS	58658	58906	.	+	0	ID=CJNNKLLH_01702;inference=ab initio prediction:Prodigal:002006;locus_tag=CJNNKLLH_01702;product=hypothetical protein
M-thiocyanatum_contig_8_1	Prodigal:002006	CDS	58990	59403	.	+	0	ID=CJNNKLLH_01703;inference=ab initio prediction:Prodigal:002006;locus_tag=CJNNKLLH_01703;product=hypothetical protein
M-thiocyanatum_contig_8_1	Prodigal:002006	CDS	59568	59990	.	-	0	ID=CJNNKLLH_01704;inference=ab initio prediction:Prodigal:002006;locus_tag=CJNNKLLH_01704;product=hypothetical protein
M-thiocyanatum_contig_8_1	Prodigal:002006	CDS	60173	61207	.	+	0	ID=CJNNKLLH_01705;Name=mamB;gene=mamB;inference=ab initio prediction:Prodigal:002006,similar to AA sequence:UniProtKB:W6KHH6;locus_tag=CJNNKLLH_01705;product=Magnetosome protein MamB
M-thiocyanatum_contig_8_1	Prodigal:002006	CDS	61212	62294	.	-	0	ID=CJNNKLLH_01706;Name=ada;db_xref=COG:COG0350;gene=ada;inference=ab initio prediction:Prodigal:002006,similar to AA sequence:UniProtKB:P06134;locus_tag=CJNNKLLH_01706;product=Bifunctional transcriptional activator/DNA repair enzyme Ada
M-thiocyanatum_contig_8_1	Prodigal:002006	CDS	62430	63587	.	-	0	ID=CJNNKLLH_01707;eC_number=3.5.1.32;Name=hipO_1;db_xref=COG:COG1473;gene=hipO_1;inference=ab initio prediction:Prodigal:002006,similar to AA sequence:UniProtKB:P45493;locus_tag=CJNNKLLH_01707;product=Hippurate hydrolase
M-thiocyanatum_contig_8_1	Prodigal:002006	CDS	63584	64804	.	-	0	ID=CJNNKLLH_01708;inference=ab initio prediction:Prodigal:002006;locus_tag=CJNNKLLH_01708;product=hypothetical protein
M-thiocyanatum_contig_8_1	Prodigal:002006	CDS	65024	65788	.	+	0	ID=CJNNKLLH_01709;eC_number=3.4.-.-;Name=yedK;db_xref=COG:COG2135;gene=yedK;inference=ab initio prediction:Prodigal:002006,similar to AA sequence:UniProtKB:P76318;locus_tag=CJNNKLLH_01709;product=SOS response-associated protein YedK
M-thiocyanatum_contig_8_1	Prodigal:002006	CDS	65798	66802	.	-	0	ID=CJNNKLLH_01710;inference=ab initio prediction:Prodigal:002006;locus_tag=CJNNKLLH_01710;product=hypothetical protein
M-thiocyanatum_contig_8_1	Prodigal:002006	CDS	67064	68344	.	+	0	ID=CJNNKLLH_01711;inference=ab initio prediction:Prodigal:002006;locus_tag=CJNNKLLH_01711;product=hypothetical protein
M-thiocyanatum_contig_8_1	Prodigal:002006	CDS	68420	69733	.	-	0	ID=CJNNKLLH_01712;eC_number=2.1.1.190;Name=rlmD;db_xref=COG:COG2265;gene=rlmD;inference=ab initio prediction:Prodigal:002006,similar to AA sequence:UniProtKB:P55135;locus_tag=CJNNKLLH_01712;product=23S rRNA (uracil(1939)-C(5))-methyltransferase RlmD
M-thiocyanatum_contig_8_1	Prodigal:002006	CDS	69723	70472	.	-	0	ID=CJNNKLLH_01713;eC_number=2.1.1.226;Name=tlyA;db_xref=COG:COG1189;gene=tlyA;inference=ab initio prediction:Prodigal:002006,similar to AA sequence:UniProtKB:P9WJ63;locus_tag=CJNNKLLH_01713;product=16S/23S rRNA (cytidine-2'-O)-methyltransferase TlyA
M-thiocyanatum_contig_8_1	Prodigal:002006	CDS	70698	71303	.	+	0	ID=CJNNKLLH_01714;inference=ab initio prediction:Prodigal:002006;locus_tag=CJNNKLLH_01714;product=hypothetical protein
M-thiocyanatum_contig_8_1	Prodigal:002006	CDS	71350	73326	.	-	0	ID=CJNNKLLH_01715;eC_number=2.2.1.7;Name=dxs_2;db_xref=COG:COG1154;gene=dxs_2;inference=ab initio prediction:Prodigal:002006,similar to AA sequence:UniProtKB:P77488;locus_tag=CJNNKLLH_01715;product=1-deoxy-D-xylulose-5-phosphate synthase
M-thiocyanatum_contig_8_1	Prodigal:002006	CDS	73416	73697	.	-	0	ID=CJNNKLLH_01716;eC_number=3.1.11.6;Name=xseB;gene=xseB;inference=ab initio prediction:Prodigal:002006,protein motif:HAMAP:MF_00337;locus_tag=CJNNKLLH_01716;product=Exodeoxyribonuclease 7 small subunit
M-thiocyanatum_contig_8_1	Prodigal:002006	CDS	73796	74308	.	-	0	ID=CJNNKLLH_01717;inference=ab initio prediction:Prodigal:002006;locus_tag=CJNNKLLH_01717;product=hypothetical protein
M-thiocyanatum_contig_8_1	Prodigal:002006	CDS	74498	75130	.	-	0	ID=CJNNKLLH_01718;inference=ab initio prediction:Prodigal:002006;locus_tag=CJNNKLLH_01718;product=hypothetical protein
M-thiocyanatum_contig_8_1	Prodigal:002006	CDS	75127	75768	.	-	0	ID=CJNNKLLH_01719;eC_number=3.2.2.20;Name=tag;db_xref=COG:COG2818;gene=tag;inference=ab initio prediction:Prodigal:002006,similar to AA sequence:UniProtKB:P05100;locus_tag=CJNNKLLH_01719;product=DNA-3-methyladenine glycosylase 1
M-thiocyanatum_contig_8_1	Prodigal:002006	CDS	75765	76622	.	-	0	ID=CJNNKLLH_01720;Name=ygfZ;gene=ygfZ;inference=ab initio prediction:Prodigal:002006,protein motif:HAMAP:MF_01175;locus_tag=CJNNKLLH_01720;product=tRNA-modifying protein YgfZ
M-thiocyanatum_contig_8_1	Prodigal:002006	CDS	76757	78097	.	+	0	ID=CJNNKLLH_01721;eC_number=3.5.2.-;Name=lhyD;gene=lhyD;inference=ab initio prediction:Prodigal:002006,similar to AA sequence:UniProtKB:P81006;locus_tag=CJNNKLLH_01721;product=L-hydantoinase
M-thiocyanatum_contig_8_1	Prodigal:002006	CDS	78286	78540	.	-	0	ID=CJNNKLLH_01722;inference=ab initio prediction:Prodigal:002006;locus_tag=CJNNKLLH_01722;product=hypothetical protein
M-thiocyanatum_contig_8_1	Prodigal:002006	CDS	78724	79179	.	-	0	ID=CJNNKLLH_01723;inference=ab initio prediction:Prodigal:002006;locus_tag=CJNNKLLH_01723;product=hypothetical protein
M-thiocyanatum_contig_8_1	Prodigal:002006	CDS	79176	79655	.	-	0	ID=CJNNKLLH_01724;eC_number=3.6.1.-;Name=rppH_3;gene=rppH_3;inference=ab initio prediction:Prodigal:002006,protein motif:HAMAP:MF_00298;locus_tag=CJNNKLLH_01724;product=RNA pyrophosphohydrolase
M-thiocyanatum_contig_8_1	Prodigal:002006	CDS	79652	80803	.	-	0	ID=CJNNKLLH_01725;inference=ab initio prediction:Prodigal:002006;locus_tag=CJNNKLLH_01725;product=hypothetical protein
M-thiocyanatum_contig_8_1	Prodigal:002006	CDS	80796	81518	.	-	0	ID=CJNNKLLH_01726;eC_number=1.1.1.100;Name=fabG_2;gene=fabG_2;inference=ab initio prediction:Prodigal:002006,similar to AA sequence:UniProtKB:O67610;locus_tag=CJNNKLLH_01726;product=3-oxoacyl-[acyl-carrier-protein] reductase FabG
M-thiocyanatum_contig_8_1	Prodigal:002006	CDS	81873	82256	.	+	0	ID=CJNNKLLH_01727;Name=cckA_3;gene=cckA_3;inference=ab initio prediction:Prodigal:002006,similar to AA sequence:UniProtKB:P0DOA0;locus_tag=CJNNKLLH_01727;product=Sensor kinase CckA
M-thiocyanatum_contig_8_1	Prodigal:002006	CDS	82273	82917	.	-	0	ID=CJNNKLLH_01728;eC_number=1.4.3.5;Name=pdxH_2;db_xref=COG:COG0259;gene=pdxH_2;inference=ab initio prediction:Prodigal:002006,similar to AA sequence:UniProtKB:P21159;locus_tag=CJNNKLLH_01728;product=Pyridoxine/pyridoxamine 5'-phosphate oxidase
M-thiocyanatum_contig_8_1	Prodigal:002006	CDS	83004	83555	.	+	0	ID=CJNNKLLH_01729;inference=ab initio prediction:Prodigal:002006;locus_tag=CJNNKLLH_01729;product=hypothetical protein
M-thiocyanatum_contig_8_1	Prodigal:002006	CDS	83703	84647	.	+	0	ID=CJNNKLLH_01730;Name=cbpA;db_xref=COG:COG2214;gene=cbpA;inference=ab initio prediction:Prodigal:002006,similar to AA sequence:UniProtKB:P36659;locus_tag=CJNNKLLH_01730;product=Curved DNA-binding protein
[truncated: 6,561,065 more chars]
