# Supplementary material for: Comprehensive Comparative Genomics and Phenotyping of Methylobacterium Species
Source: Front Microbiol. 2021 Oct 6;12:740610. doi: 10.3389/fmicb.2021.740610 (PMC8561711; doi:10.3389/fmicb.2021.740610)
Supplement: Supplementary file 12 [file Data_Sheet_6.ZIP › Mr_extorquens.gff]

##gff-version 3
##sequence-region NZ_LT962688.1 1 5715512
NZ_LT962688.1	Prodigal:002006	CDS	110	508	.	+	0	ID=HEMMKGOE_00001;Name=aqpZ2_1;gene=aqpZ2_1;inference=ab initio prediction:Prodigal:002006,similar to AA sequence:UniProtKB:Q8UJW4;locus_tag=HEMMKGOE_00001;product=Aquaporin Z 2
NZ_LT962688.1	Prodigal:002006	CDS	579	1295	.	-	0	ID=HEMMKGOE_00002;db_xref=COG:COG1702;inference=ab initio prediction:Prodigal:002006,similar to AA sequence:UniProtKB:P9WIA3;locus_tag=HEMMKGOE_00002;product=PhoH-like protein
NZ_LT962688.1	Prodigal:002006	CDS	1692	2906	.	-	0	ID=HEMMKGOE_00003;eC_number=3.6.4.12;Name=uvrD_1;db_xref=COG:COG0210;gene=uvrD_1;inference=ab initio prediction:Prodigal:002006,similar to AA sequence:UniProtKB:P03018;locus_tag=HEMMKGOE_00003;product=DNA helicase II
NZ_LT962688.1	Prodigal:002006	CDS	4197	4448	.	+	0	ID=HEMMKGOE_00004;inference=ab initio prediction:Prodigal:002006;locus_tag=HEMMKGOE_00004;product=hypothetical protein
NZ_LT962688.1	Prodigal:002006	CDS	4402	5229	.	-	0	ID=HEMMKGOE_00005;inference=ab initio prediction:Prodigal:002006;locus_tag=HEMMKGOE_00005;product=hypothetical protein
NZ_LT962688.1	Prodigal:002006	CDS	5685	8138	.	+	0	ID=HEMMKGOE_00006;inference=ab initio prediction:Prodigal:002006;locus_tag=HEMMKGOE_00006;product=hypothetical protein
NZ_LT962688.1	Prodigal:002006	CDS	8461	9234	.	+	0	ID=HEMMKGOE_00007;Name=putA_1;gene=putA_1;inference=ab initio prediction:Prodigal:002006,similar to AA sequence:UniProtKB:P10503;locus_tag=HEMMKGOE_00007;product=Bifunctional protein PutA
NZ_LT962688.1	Prodigal:002006	CDS	9197	11338	.	+	0	ID=HEMMKGOE_00008;Name=putA_2;db_xref=COG:COG0506;gene=putA_2;inference=ab initio prediction:Prodigal:002006,similar to AA sequence:UniProtKB:P09546;locus_tag=HEMMKGOE_00008;product=Bifunctional protein PutA
NZ_LT962688.1	Prodigal:002006	CDS	11345	11587	.	-	0	ID=HEMMKGOE_00009;inference=ab initio prediction:Prodigal:002006;locus_tag=HEMMKGOE_00009;product=hypothetical protein
NZ_LT962688.1	Prodigal:002006	CDS	11778	12005	.	-	0	ID=HEMMKGOE_00010;inference=ab initio prediction:Prodigal:002006;locus_tag=HEMMKGOE_00010;product=hypothetical protein
NZ_LT962688.1	Prodigal:002006	CDS	12065	12331	.	+	0	ID=HEMMKGOE_00011;inference=ab initio prediction:Prodigal:002006;locus_tag=HEMMKGOE_00011;product=hypothetical protein
NZ_LT962688.1	Prodigal:002006	CDS	12348	12902	.	-	0	ID=HEMMKGOE_00012;eC_number=1.11.1.15;Name=btuE;gene=btuE;inference=ab initio prediction:Prodigal:002006,protein motif:HAMAP:MF_02061;locus_tag=HEMMKGOE_00012;product=Thioredoxin/glutathione peroxidase BtuE
NZ_LT962688.1	Prodigal:002006	CDS	12995	13462	.	-	0	ID=HEMMKGOE_00013;inference=ab initio prediction:Prodigal:002006;locus_tag=HEMMKGOE_00013;product=hypothetical protein
NZ_LT962688.1	Prodigal:002006	CDS	13846	15090	.	+	0	ID=HEMMKGOE_00014;Name=argJ;db_xref=COG:COG1364;gene=argJ;inference=ab initio prediction:Prodigal:002006,similar to AA sequence:UniProtKB:Q9Z4S1;locus_tag=HEMMKGOE_00014;product=Arginine biosynthesis bifunctional protein ArgJ
NZ_LT962688.1	Prodigal:002006	CDS	15087	15809	.	+	0	ID=HEMMKGOE_00015;db_xref=COG:COG2968;inference=ab initio prediction:Prodigal:002006,similar to AA sequence:UniProtKB:Q44642;locus_tag=HEMMKGOE_00015;product=26 kDa periplasmic immunogenic protein
NZ_LT962688.1	Prodigal:002006	CDS	15806	16222	.	+	0	ID=HEMMKGOE_00016;eC_number=3.6.1.65;Name=nudG;db_xref=COG:COG0494;gene=nudG;inference=ab initio prediction:Prodigal:002006,similar to AA sequence:UniProtKB:P77788;locus_tag=HEMMKGOE_00016;product=CTP pyrophosphohydrolase
NZ_LT962688.1	Prodigal:002006	CDS	16254	17795	.	+	0	ID=HEMMKGOE_00017;inference=ab initio prediction:Prodigal:002006;locus_tag=HEMMKGOE_00017;product=hypothetical protein
NZ_LT962688.1	Prodigal:002006	CDS	17804	18160	.	-	0	ID=HEMMKGOE_00018;inference=ab initio prediction:Prodigal:002006;locus_tag=HEMMKGOE_00018;product=hypothetical protein
NZ_LT962688.1	Prodigal:002006	CDS	18157	19050	.	-	0	ID=HEMMKGOE_00019;inference=ab initio prediction:Prodigal:002006;locus_tag=HEMMKGOE_00019;product=hypothetical protein
NZ_LT962688.1	Prodigal:002006	CDS	19254	19481	.	+	0	ID=HEMMKGOE_00020;inference=ab initio prediction:Prodigal:002006;locus_tag=HEMMKGOE_00020;product=hypothetical protein
NZ_LT962688.1	Prodigal:002006	CDS	19511	20278	.	+	0	ID=HEMMKGOE_00021;Name=prs_1;gene=prs_1;inference=ab initio prediction:Prodigal:002006,protein motif:HAMAP:MF_00583_A;locus_tag=HEMMKGOE_00021;product=Putative ribose-phosphate pyrophosphokinase
NZ_LT962688.1	Prodigal:002006	CDS	20361	21620	.	-	0	ID=HEMMKGOE_00022;Name=nasA_1;gene=nasA_1;inference=ab initio prediction:Prodigal:002006,similar to AA sequence:UniProtKB:P42432;locus_tag=HEMMKGOE_00022;product=Nitrate transporter
NZ_LT962688.1	Prodigal:002006	CDS	21882	25628	.	-	0	ID=HEMMKGOE_00023;inference=ab initio prediction:Prodigal:002006;locus_tag=HEMMKGOE_00023;product=hypothetical protein
NZ_LT962688.1	Prodigal:002006	CDS	25640	26887	.	-	0	ID=HEMMKGOE_00024;Name=sbcD;db_xref=COG:COG0420;gene=sbcD;inference=ab initio prediction:Prodigal:002006,similar to AA sequence:UniProtKB:P0AG76;locus_tag=HEMMKGOE_00024;product=Nuclease SbcCD subunit D
NZ_LT962688.1	Prodigal:002006	CDS	27019	27273	.	-	0	ID=HEMMKGOE_00025;inference=ab initio prediction:Prodigal:002006;locus_tag=HEMMKGOE_00025;product=hypothetical protein
NZ_LT962688.1	Prodigal:002006	CDS	27615	28532	.	+	0	ID=HEMMKGOE_00026;inference=ab initio prediction:Prodigal:002006;locus_tag=HEMMKGOE_00026;product=hypothetical protein
NZ_LT962688.1	Prodigal:002006	CDS	28601	30481	.	+	0	ID=HEMMKGOE_00027;eC_number=3.4.14.-;Name=dapb3;gene=dapb3;inference=ab initio prediction:Prodigal:002006,similar to AA sequence:UniProtKB:V5YMB3;locus_tag=HEMMKGOE_00027;product=Dipeptidyl aminopeptidase BIII
NZ_LT962688.1	Prodigal:002006	CDS	30559	30906	.	-	0	ID=HEMMKGOE_00028;inference=ab initio prediction:Prodigal:002006;locus_tag=HEMMKGOE_00028;product=hypothetical protein
NZ_LT962688.1	Prodigal:002006	CDS	31092	32126	.	-	0	ID=HEMMKGOE_00029;inference=ab initio prediction:Prodigal:002006;locus_tag=HEMMKGOE_00029;product=hypothetical protein
NZ_LT962688.1	Prodigal:002006	CDS	32273	33262	.	+	0	ID=HEMMKGOE_00030;eC_number=3.6.-.-;db_xref=COG:COG1703;inference=ab initio prediction:Prodigal:002006,similar to AA sequence:UniProtKB:P9WPZ1;locus_tag=HEMMKGOE_00030;product=putative GTPase
NZ_LT962688.1	Prodigal:002006	CDS	33259	33876	.	+	0	ID=HEMMKGOE_00031;eC_number=3.4.19.3;Name=pcp;db_xref=COG:COG2039;gene=pcp;inference=ab initio prediction:Prodigal:002006,similar to AA sequence:UniProtKB:Q9RX25;locus_tag=HEMMKGOE_00031;product=Pyrrolidone-carboxylate peptidase
NZ_LT962688.1	Prodigal:002006	CDS	33884	34489	.	-	0	ID=HEMMKGOE_00032;eC_number=4.2.1.33;Name=leuD1;db_xref=COG:COG0066;gene=leuD1;inference=ab initio prediction:Prodigal:002006,similar to AA sequence:UniProtKB:P04787;locus_tag=HEMMKGOE_00032;product=3-isopropylmalate dehydratase small subunit 1
NZ_LT962688.1	Prodigal:002006	CDS	34649	34822	.	+	0	ID=HEMMKGOE_00033;inference=ab initio prediction:Prodigal:002006;locus_tag=HEMMKGOE_00033;product=hypothetical protein
NZ_LT962688.1	Prodigal:002006	CDS	34836	35897	.	-	0	ID=HEMMKGOE_00034;eC_number=6.1.1.2;Name=trpS;db_xref=COG:COG0180;gene=trpS;inference=ab initio prediction:Prodigal:002006,similar to AA sequence:UniProtKB:Q9KNV7;locus_tag=HEMMKGOE_00034;product=Tryptophan--tRNA ligase
NZ_LT962688.1	Prodigal:002006	CDS	36049	36378	.	-	0	ID=HEMMKGOE_00035;inference=ab initio prediction:Prodigal:002006;locus_tag=HEMMKGOE_00035;product=hypothetical protein
NZ_LT962688.1	Prodigal:002006	CDS	36487	37233	.	+	0	ID=HEMMKGOE_00036;eC_number=1.1.1.100;Name=fabG_1;gene=fabG_1;inference=ab initio prediction:Prodigal:002006,similar to AA sequence:UniProtKB:P99093;locus_tag=HEMMKGOE_00036;product=3-oxoacyl-[acyl-carrier-protein] reductase FabG
NZ_LT962688.1	Prodigal:002006	CDS	37530	38216	.	+	0	ID=HEMMKGOE_00037;inference=ab initio prediction:Prodigal:002006;locus_tag=HEMMKGOE_00037;product=hypothetical protein
NZ_LT962688.1	Prodigal:002006	CDS	38326	38985	.	-	0	ID=HEMMKGOE_00038;eC_number=5.4.99.63;Name=ecm_1;db_xref=COG:COG1884;gene=ecm_1;inference=ab initio prediction:Prodigal:002006,similar to AA sequence:UniProtKB:Q49115;locus_tag=HEMMKGOE_00038;product=Ethylmalonyl-CoA mutase
NZ_LT962688.1	Prodigal:002006	CDS	38949	40394	.	-	0	ID=HEMMKGOE_00039;eC_number=5.4.99.63;Name=ecm_2;db_xref=COG:COG1884;gene=ecm_2;inference=ab initio prediction:Prodigal:002006,similar to AA sequence:UniProtKB:Q49115;locus_tag=HEMMKGOE_00039;product=Ethylmalonyl-CoA mutase
NZ_LT962688.1	Prodigal:002006	CDS	40761	42233	.	+	0	ID=HEMMKGOE_00040;eC_number=1.11.1.6;Name=katA_1;gene=katA_1;inference=ab initio prediction:Prodigal:002006,similar to AA sequence:UniProtKB:P0A327;locus_tag=HEMMKGOE_00040;product=Catalase
NZ_LT962688.1	Prodigal:002006	CDS	42414	43712	.	+	0	ID=HEMMKGOE_00041;eC_number=1.3.1.85;Name=ccr;db_xref=COG:COG0604;gene=ccr;inference=ab initio prediction:Prodigal:002006,similar to AA sequence:UniProtKB:Q3IZ91;locus_tag=HEMMKGOE_00041;product=Crotonyl-CoA carboxylase/reductase
NZ_LT962688.1	Prodigal:002006	CDS	43785	44657	.	-	0	ID=HEMMKGOE_00042;inference=ab initio prediction:Prodigal:002006;locus_tag=HEMMKGOE_00042;product=hypothetical protein
NZ_LT962688.1	Prodigal:002006	CDS	44721	45374	.	-	0	ID=HEMMKGOE_00043;inference=ab initio prediction:Prodigal:002006;locus_tag=HEMMKGOE_00043;product=hypothetical protein
NZ_LT962688.1	Prodigal:002006	CDS	45542	46561	.	-	0	ID=HEMMKGOE_00044;eC_number=1.1.1.86;Name=ilvC;db_xref=COG:COG0059;gene=ilvC;inference=ab initio prediction:Prodigal:002006,similar to AA sequence:UniProtKB:Q9HVA2;locus_tag=HEMMKGOE_00044;product=Ketol-acid reductoisomerase (NADP(+))
NZ_LT962688.1	Prodigal:002006	CDS	46595	47242	.	-	0	ID=HEMMKGOE_00045;inference=ab initio prediction:Prodigal:002006;locus_tag=HEMMKGOE_00045;product=hypothetical protein
NZ_LT962688.1	Aragorn:001002	tRNA	47466	47540	.	+	.	ID=HEMMKGOE_00046;inference=COORDINATES:profile:Aragorn:001002;locus_tag=HEMMKGOE_00046;product=tRNA-Val(cac)
NZ_LT962688.1	Prodigal:002006	CDS	47792	47935	.	-	0	ID=HEMMKGOE_00047;inference=ab initio prediction:Prodigal:002006;locus_tag=HEMMKGOE_00047;product=hypothetical protein
NZ_LT962688.1	Prodigal:002006	CDS	48088	48234	.	+	0	ID=HEMMKGOE_00048;inference=ab initio prediction:Prodigal:002006;locus_tag=HEMMKGOE_00048;product=hypothetical protein
NZ_LT962688.1	Prodigal:002006	CDS	48243	49829	.	-	0	ID=HEMMKGOE_00049;eC_number=6.4.1.3;Name=pccB;db_xref=COG:COG4799;gene=pccB;inference=ab initio prediction:Prodigal:002006,similar to AA sequence:UniProtKB:Q3J4E3;locus_tag=HEMMKGOE_00049;product=Propionyl-CoA carboxylase beta chain
NZ_LT962688.1	Prodigal:002006	CDS	50115	50252	.	-	0	ID=HEMMKGOE_00050;inference=ab initio prediction:Prodigal:002006;locus_tag=HEMMKGOE_00050;product=hypothetical protein
NZ_LT962688.1	Prodigal:002006	CDS	50424	51227	.	-	0	ID=HEMMKGOE_00051;inference=ab initio prediction:Prodigal:002006;locus_tag=HEMMKGOE_00051;product=hypothetical protein
NZ_LT962688.1	Prodigal:002006	CDS	51288	51989	.	-	0	ID=HEMMKGOE_00052;eC_number=3.6.1.1;Name=ppaX;db_xref=COG:COG0546;gene=ppaX;inference=ab initio prediction:Prodigal:002006,similar to AA sequence:UniProtKB:Q9JMQ2;locus_tag=HEMMKGOE_00052;product=Pyrophosphatase PpaX
NZ_LT962688.1	Prodigal:002006	CDS	52634	54040	.	-	0	ID=HEMMKGOE_00053;inference=ab initio prediction:Prodigal:002006;locus_tag=HEMMKGOE_00053;product=hypothetical protein
NZ_LT962688.1	Prodigal:002006	CDS	54268	55515	.	-	0	ID=HEMMKGOE_00054;Name=dnaK_1;db_xref=COG:COG0443;gene=dnaK_1;inference=ab initio prediction:Prodigal:002006,similar to AA sequence:UniProtKB:P47547;locus_tag=HEMMKGOE_00054;product=Chaperone protein DnaK
NZ_LT962688.1	Prodigal:002006	CDS	55678	57171	.	-	0	ID=HEMMKGOE_00055;eC_number=3.4.17.19;db_xref=COG:COG2317;inference=ab initio prediction:Prodigal:002006,similar to AA sequence:UniProtKB:Q5SLM3;locus_tag=HEMMKGOE_00055;product=Thermostable carboxypeptidase 1
NZ_LT962688.1	Prodigal:002006	CDS	57207	58529	.	-	0	ID=HEMMKGOE_00056;Name=rarA;db_xref=COG:COG2256;gene=rarA;inference=ab initio prediction:Prodigal:002006,similar to AA sequence:UniProtKB:P0AAZ4;locus_tag=HEMMKGOE_00056;product=Replication-associated recombination protein A
NZ_LT962688.1	Aragorn:001002	tRNA	58653	58742	.	+	.	ID=HEMMKGOE_00057;inference=COORDINATES:profile:Aragorn:001002;locus_tag=HEMMKGOE_00057;product=tRNA-Ser(cga)
NZ_LT962688.1	Prodigal:002006	CDS	59588	60775	.	-	0	ID=HEMMKGOE_00058;inference=ab initio prediction:Prodigal:002006;locus_tag=HEMMKGOE_00058;product=hypothetical protein
NZ_LT962688.1	Prodigal:002006	CDS	60762	63008	.	-	0	ID=HEMMKGOE_00059;inference=ab initio prediction:Prodigal:002006;locus_tag=HEMMKGOE_00059;product=hypothetical protein
NZ_LT962688.1	Prodigal:002006	CDS	63301	64542	.	-	0	ID=HEMMKGOE_00060;inference=ab initio prediction:Prodigal:002006;locus_tag=HEMMKGOE_00060;product=hypothetical protein
NZ_LT962688.1	Prodigal:002006	CDS	65964	67076	.	+	0	ID=HEMMKGOE_00061;eC_number=5.1.3.25;Name=wbiB;gene=wbiB;inference=ab initio prediction:Prodigal:002006,similar to AA sequence:UniProtKB:Q2SYH7;locus_tag=HEMMKGOE_00061;product=dTDP-L-rhamnose 4-epimerase
NZ_LT962688.1	Prodigal:002006	CDS	67073	68164	.	+	0	ID=HEMMKGOE_00062;eC_number=5.1.3.10;Name=rfbE;db_xref=COG:COG0451;gene=rfbE;inference=ab initio prediction:Prodigal:002006,similar to AA sequence:UniProtKB:P14169;locus_tag=HEMMKGOE_00062;product=CDP-paratose 2-epimerase
NZ_LT962688.1	Prodigal:002006	CDS	68161	69456	.	+	0	ID=HEMMKGOE_00063;eC_number=1.21.98.3;Name=bchE;db_xref=COG:COG1032;gene=bchE;inference=ab initio prediction:Prodigal:002006,similar to AA sequence:UniProtKB:P26168;locus_tag=HEMMKGOE_00063;product=Anaerobic magnesium-protoporphyrin IX monomethyl ester cyclase
NZ_LT962688.1	Prodigal:002006	CDS	69447	70553	.	+	0	ID=HEMMKGOE_00064;inference=ab initio prediction:Prodigal:002006;locus_tag=HEMMKGOE_00064;product=hypothetical protein
NZ_LT962688.1	Prodigal:002006	CDS	70550	71677	.	+	0	ID=HEMMKGOE_00065;inference=ab initio prediction:Prodigal:002006;locus_tag=HEMMKGOE_00065;product=hypothetical protein
NZ_LT962688.1	Prodigal:002006	CDS	71674	72780	.	+	0	ID=HEMMKGOE_00066;inference=ab initio prediction:Prodigal:002006;locus_tag=HEMMKGOE_00066;product=hypothetical protein
NZ_LT962688.1	Prodigal:002006	CDS	72777	73892	.	+	0	ID=HEMMKGOE_00067;inference=ab initio prediction:Prodigal:002006;locus_tag=HEMMKGOE_00067;product=hypothetical protein
NZ_LT962688.1	Prodigal:002006	CDS	73904	74944	.	+	0	ID=HEMMKGOE_00068;eC_number=5.1.3.2;Name=galE1;db_xref=COG:COG1088;gene=galE1;inference=ab initio prediction:Prodigal:002006,similar to AA sequence:UniProtKB:P9WN67;locus_tag=HEMMKGOE_00068;product=UDP-glucose 4-epimerase
NZ_LT962688.1	Prodigal:002006	CDS	74944	76041	.	+	0	ID=HEMMKGOE_00069;eC_number=5.5.1.4;Name=ino1;db_xref=COG:COG1260;gene=ino1;inference=ab initio prediction:Prodigal:002006,similar to AA sequence:UniProtKB:A0R7G6;locus_tag=HEMMKGOE_00069;product=Inositol-3-phosphate synthase
NZ_LT962688.1	Prodigal:002006	CDS	76038	76823	.	+	0	ID=HEMMKGOE_00070;eC_number=5.4.2.-;Name=gpmB;gene=gpmB;inference=ab initio prediction:Prodigal:002006,protein motif:HAMAP:MF_01040;locus_tag=HEMMKGOE_00070;product=phosphoglycerate mutase GpmB
NZ_LT962688.1	Prodigal:002006	CDS	76820	77608	.	+	0	ID=HEMMKGOE_00071;eC_number=2.5.1.-;Name=cmoB;db_xref=COG:COG0500;gene=cmoB;inference=ab initio prediction:Prodigal:002006,similar to AA sequence:UniProtKB:Q87XG5;locus_tag=HEMMKGOE_00071;product=tRNA U34 carboxymethyltransferase
NZ_LT962688.1	Prodigal:002006	CDS	77605	78543	.	+	0	ID=HEMMKGOE_00072;inference=ab initio prediction:Prodigal:002006;locus_tag=HEMMKGOE_00072;product=hypothetical protein
NZ_LT962688.1	Prodigal:002006	CDS	78843	80204	.	-	0	ID=HEMMKGOE_00073;inference=ab initio prediction:Prodigal:002006;locus_tag=HEMMKGOE_00073;product=hypothetical protein
NZ_LT962688.1	Prodigal:002006	CDS	80396	80647	.	+	0	ID=HEMMKGOE_00074;inference=ab initio prediction:Prodigal:002006;locus_tag=HEMMKGOE_00074;product=hypothetical protein
NZ_LT962688.1	Prodigal:002006	CDS	80896	81642	.	-	0	ID=HEMMKGOE_00075;Name=kdpE;db_xref=COG:COG0745;gene=kdpE;inference=ab initio prediction:Prodigal:002006,similar to AA sequence:UniProtKB:P9WGN1;locus_tag=HEMMKGOE_00075;product=Transcriptional regulatory protein KdpE
NZ_LT962688.1	Prodigal:002006	CDS	81639	84356	.	-	0	ID=HEMMKGOE_00076;eC_number=2.7.13.3;Name=kdpD;db_xref=COG:COG2205;gene=kdpD;inference=ab initio prediction:Prodigal:002006,similar to AA sequence:UniProtKB:P21865;locus_tag=HEMMKGOE_00076;product=Sensor protein KdpD
NZ_LT962688.1	Prodigal:002006	CDS	84367	84972	.	-	0	ID=HEMMKGOE_00077;Name=kdpC;db_xref=COG:COG2156;gene=kdpC;inference=ab initio prediction:Prodigal:002006,similar to AA sequence:UniProtKB:P9WKF1;locus_tag=HEMMKGOE_00077;product=Potassium-transporting ATPase KdpC subunit
NZ_LT962688.1	Prodigal:002006	CDS	84996	87086	.	-	0	ID=HEMMKGOE_00078;eC_number=7.2.2.6;Name=kdpB_1;db_xref=COG:COG2216;gene=kdpB_1;inference=ab initio prediction:Prodigal:002006,similar to AA sequence:UniProtKB:P03960;locus_tag=HEMMKGOE_00078;product=Potassium-transporting ATPase ATP-binding subunit
NZ_LT962688.1	Prodigal:002006	CDS	87146	87334	.	-	0	ID=HEMMKGOE_00079;inference=ab initio prediction:Prodigal:002006;locus_tag=HEMMKGOE_00079;product=hypothetical protein
NZ_LT962688.1	Prodigal:002006	CDS	87336	89051	.	-	0	ID=HEMMKGOE_00080;Name=kdpA;db_xref=COG:COG2060;gene=kdpA;inference=ab initio prediction:Prodigal:002006,similar to AA sequence:UniProtKB:P03959;locus_tag=HEMMKGOE_00080;product=Potassium-transporting ATPase potassium-binding subunit
NZ_LT962688.1	Prodigal:002006	CDS	89073	89162	.	-	0	ID=HEMMKGOE_00081;inference=ab initio prediction:Prodigal:002006;locus_tag=HEMMKGOE_00081;product=hypothetical protein
NZ_LT962688.1	Prodigal:002006	CDS	89648	90214	.	-	0	ID=HEMMKGOE_00082;Name=yceJ;db_xref=COG:COG3038;gene=yceJ;inference=ab initio prediction:Prodigal:002006,similar to AA sequence:UniProtKB:P75925;locus_tag=HEMMKGOE_00082;product=Cytochrome b561
NZ_LT962688.1	Prodigal:002006	CDS	90211	91323	.	-	0	ID=HEMMKGOE_00083;eC_number=1.11.1.-;Name=srpA;db_xref=COG:COG0753;gene=srpA;inference=ab initio prediction:Prodigal:002006,similar to AA sequence:UniProtKB:Q55025;locus_tag=HEMMKGOE_00083;product=Catalase-related peroxidase
NZ_LT962688.1	Prodigal:002006	CDS	91331	92098	.	-	0	ID=HEMMKGOE_00084;inference=ab initio prediction:Prodigal:002006;locus_tag=HEMMKGOE_00084;product=hypothetical protein
NZ_LT962688.1	Prodigal:002006	CDS	92101	92631	.	-	0	ID=HEMMKGOE_00085;Name=ecfG_1;gene=ecfG_1;inference=ab initio prediction:Prodigal:002006,similar to AA sequence:UniProtKB:B3Q6P8;locus_tag=HEMMKGOE_00085;product=ECF RNA polymerase sigma factor EcfG
NZ_LT962688.1	Prodigal:002006	CDS	92898	93182	.	+	0	ID=HEMMKGOE_00086;inference=ab initio prediction:Prodigal:002006;locus_tag=HEMMKGOE_00086;product=hypothetical protein
NZ_LT962688.1	Prodigal:002006	CDS	93551	94318	.	-	0	ID=HEMMKGOE_00087;db_xref=COG:COG3039;inference=ab initio prediction:Prodigal:002006,similar to AA sequence:ISfinder:ISMex42;locus_tag=HEMMKGOE_00087;product=IS5 family transposase ISMex42
NZ_LT962688.1	Prodigal:002006	CDS	94544	94846	.	-	0	ID=HEMMKGOE_00088;inference=ab initio prediction:Prodigal:002006;locus_tag=HEMMKGOE_00088;product=hypothetical protein
NZ_LT962688.1	Prodigal:002006	CDS	94843	95532	.	-	0	ID=HEMMKGOE_00089;eC_number=1.9.3.1;Name=ctaE_1;gene=ctaE_1;inference=ab initio prediction:Prodigal:002006,similar to AA sequence:UniProtKB:Q03439;locus_tag=HEMMKGOE_00089;product=Cytochrome c oxidase subunit 3
NZ_LT962688.1	Prodigal:002006	CDS	95529	97220	.	-	0	ID=HEMMKGOE_00090;eC_number=1.9.3.1;Name=ctaDII;db_xref=COG:COG0843;gene=ctaDII;inference=ab initio prediction:Prodigal:002006,similar to AA sequence:UniProtKB:P98002;locus_tag=HEMMKGOE_00090;product=Cytochrome c oxidase subunit 1-beta
NZ_LT962688.1	Prodigal:002006	CDS	97252	98340	.	-	0	ID=HEMMKGOE_00091;inference=ab initio prediction:Prodigal:002006;locus_tag=HEMMKGOE_00091;product=hypothetical protein
NZ_LT962688.1	Prodigal:002006	CDS	98340	98861	.	-	0	ID=HEMMKGOE_00092;inference=ab initio prediction:Prodigal:002006;locus_tag=HEMMKGOE_00092;product=hypothetical protein
NZ_LT962688.1	Prodigal:002006	CDS	98854	99810	.	-	0	ID=HEMMKGOE_00093;inference=ab initio prediction:Prodigal:002006;locus_tag=HEMMKGOE_00093;product=hypothetical protein
NZ_LT962688.1	Prodigal:002006	CDS	99807	100334	.	-	0	ID=HEMMKGOE_00094;inference=ab initio prediction:Prodigal:002006;locus_tag=HEMMKGOE_00094;product=hypothetical protein
NZ_LT962688.1	Prodigal:002006	CDS	100331	100849	.	-	0	ID=HEMMKGOE_00095;inference=ab initio prediction:Prodigal:002006;locus_tag=HEMMKGOE_00095;product=hypothetical protein
NZ_LT962688.1	Prodigal:002006	CDS	100846	102216	.	-	0	ID=HEMMKGOE_00096;inference=ab initio prediction:Prodigal:002006;locus_tag=HEMMKGOE_00096;product=hypothetical protein
NZ_LT962688.1	Prodigal:002006	CDS	102213	105023	.	-	0	ID=HEMMKGOE_00097;inference=ab initio prediction:Prodigal:002006;locus_tag=HEMMKGOE_00097;product=hypothetical protein
NZ_LT962688.1	Prodigal:002006	CDS	105011	105670	.	-	0	ID=HEMMKGOE_00098;inference=ab initio prediction:Prodigal:002006;locus_tag=HEMMKGOE_00098;product=hypothetical protein
NZ_LT962688.1	Prodigal:002006	CDS	106418	107518	.	-	0	ID=HEMMKGOE_00099;eC_number=1.-.-.-;db_xref=COG:COG0277;inference=ab initio prediction:Prodigal:002006,similar to AA sequence:UniProtKB:P9WIT1;locus_tag=HEMMKGOE_00099;product=putative FAD-linked oxidoreductase
NZ_LT962688.1	Prodigal:002006	CDS	107515	107820	.	-	0	ID=HEMMKGOE_00100;eC_number=1.1.5.12;Name=dld;gene=dld;inference=ab initio prediction:Prodigal:002006,protein motif:HAMAP:MF_02092;locus_tag=HEMMKGOE_00100;product=Quinone-dependent D-lactate dehydrogenase
NZ_LT962688.1	Prodigal:002006	CDS	107836	109086	.	-	0	ID=HEMMKGOE_00101;eC_number=1.1.1.95;Name=serA;db_xref=COG:COG0111;gene=serA;inference=ab initio prediction:Prodigal:002006,similar to AA sequence:UniProtKB:P0A9T0;locus_tag=HEMMKGOE_00101;product=D-3-phosphoglycerate dehydrogenase
NZ_LT962688.1	Prodigal:002006	CDS	109318	110325	.	-	0	ID=HEMMKGOE_00102;inference=ab initio prediction:Prodigal:002006;locus_tag=HEMMKGOE_00102;product=hypothetical protein
NZ_LT962688.1	Prodigal:002006	CDS	110336	112588	.	-	0	ID=HEMMKGOE_00103;eC_number=1.3.99.16;Name=iorB_1;gene=iorB_1;inference=ab initio prediction:Prodigal:002006,similar to AA sequence:UniProtKB:Q51698;locus_tag=HEMMKGOE_00103;product=Isoquinoline 1-oxidoreductase subunit beta
NZ_LT962688.1	Prodigal:002006	CDS	112599	113045	.	-	0	ID=HEMMKGOE_00104;eC_number=1.3.99.16;Name=iorA_1;gene=iorA_1;inference=ab initio prediction:Prodigal:002006,similar to AA sequence:UniProtKB:Q51697;locus_tag=HEMMKGOE_00104;product=Isoquinoline 1-oxidoreductase subunit alpha
NZ_LT962688.1	Prodigal:002006	CDS	113239	114027	.	-	0	ID=HEMMKGOE_00105;inference=ab initio prediction:Prodigal:002006;locus_tag=HEMMKGOE_00105;product=hypothetical protein
NZ_LT962688.1	Prodigal:002006	CDS	114155	115111	.	+	0	ID=HEMMKGOE_00106;Name=cdhR_1;db_xref=COG:COG4977;gene=cdhR_1;inference=ab initio prediction:Prodigal:002006,similar to AA sequence:UniProtKB:Q9HTH5;locus_tag=HEMMKGOE_00106;product=HTH-type transcriptional regulator CdhR
NZ_LT962688.1	Prodigal:002006	CDS	115153	117849	.	-	0	ID=HEMMKGOE_00107;Name=uvrA_1;db_xref=COG:COG0178;gene=uvrA_1;inference=ab initio prediction:Prodigal:002006,similar to AA sequence:UniProtKB:P9WQK7;locus_tag=HEMMKGOE_00107;product=UvrABC system protein A
NZ_LT962688.1	Prodigal:002006	CDS	118014	119123	.	-	0	ID=HEMMKGOE_00108;eC_number=3.1.4.-;Name=rpfG_1;db_xref=COG:COG3437;gene=rpfG_1;inference=ab initio prediction:Prodigal:002006,similar to AA sequence:UniProtKB:Q4UU85;locus_tag=HEMMKGOE_00108;product=Cyclic di-GMP phosphodiesterase response regulator RpfG
NZ_LT962688.1	Prodigal:002006	CDS	119810	120478	.	-	0	ID=HEMMKGOE_00109;inference=ab initio prediction:Prodigal:002006;locus_tag=HEMMKGOE_00109;product=hypothetical protein
NZ_LT962688.1	Prodigal:002006	CDS	120524	121579	.	-	0	ID=HEMMKGOE_00110;eC_number=2.4.1.250;Name=mshA_1;gene=mshA_1;inference=ab initio prediction:Prodigal:002006,protein motif:HAMAP:MF_01695;locus_tag=HEMMKGOE_00110;product=D-inositol-3-phosphate glycosyltransferase
NZ_LT962688.1	Prodigal:002006	CDS	121576	122517	.	-	0	ID=HEMMKGOE_00111;inference=ab initio prediction:Prodigal:002006;locus_tag=HEMMKGOE_00111;product=hypothetical protein
NZ_LT962688.1	Prodigal:002006	CDS	122567	123718	.	-	0	ID=HEMMKGOE_00112;inference=ab initio prediction:Prodigal:002006;locus_tag=HEMMKGOE_00112;product=hypothetical protein
NZ_LT962688.1	Prodigal:002006	CDS	123783	124079	.	-	0	ID=HEMMKGOE_00113;inference=ab initio prediction:Prodigal:002006;locus_tag=HEMMKGOE_00113;product=hypothetical protein
NZ_LT962688.1	Prodigal:002006	CDS	124697	126826	.	-	0	ID=HEMMKGOE_00114;eC_number=2.4.1.250;Name=mshA_2;gene=mshA_2;inference=ab initio prediction:Prodigal:002006,protein motif:HAMAP:MF_01695;locus_tag=HEMMKGOE_00114;product=D-inositol-3-phosphate glycosyltransferase
NZ_LT962688.1	Prodigal:002006	CDS	126885	127853	.	+	0	ID=HEMMKGOE_00115;eC_number=2.4.1.250;Name=mshA_3;gene=mshA_3;inference=ab initio prediction:Prodigal:002006,protein motif:HAMAP:MF_01695;locus_tag=HEMMKGOE_00115;product=D-inositol-3-phosphate glycosyltransferase
NZ_LT962688.1	Prodigal:002006	CDS	127853	129037	.	+	0	ID=HEMMKGOE_00116;eC_number=2.4.1.250;Name=mshA_4;db_xref=COG:COG0438;gene=mshA_4;inference=ab initio prediction:Prodigal:002006,similar to AA sequence:UniProtKB:Q8NTA6;locus_tag=HEMMKGOE_00116;product=D-inositol 3-phosphate glycosyltransferase
NZ_LT962688.1	Prodigal:002006	CDS	129058	130041	.	-	0	ID=HEMMKGOE_00117;inference=ab initio prediction:Prodigal:002006;locus_tag=HEMMKGOE_00117;product=hypothetical protein
NZ_LT962688.1	Prodigal:002006	CDS	130148	130783	.	+	0	ID=HEMMKGOE_00118;inference=ab initio prediction:Prodigal:002006;locus_tag=HEMMKGOE_00118;product=hypothetical protein
NZ_LT962688.1	Prodigal:002006	CDS	130794	131438	.	+	0	ID=HEMMKGOE_00119;inference=ab initio prediction:Prodigal:002006;locus_tag=HEMMKGOE_00119;product=hypothetical protein
NZ_LT962688.1	Prodigal:002006	CDS	131656	131895	.	+	0	ID=HEMMKGOE_00120;inference=ab initio prediction:Prodigal:002006;locus_tag=HEMMKGOE_00120;product=hypothetical protein
NZ_LT962688.1	Prodigal:002006	CDS	131905	132261	.	+	0	ID=HEMMKGOE_00121;inference=ab initio prediction:Prodigal:002006;locus_tag=HEMMKGOE_00121;product=hypothetical protein
NZ_LT962688.1	Prodigal:002006	CDS	132269	133891	.	-	0	ID=HEMMKGOE_00122;Name=yheS_1;db_xref=COG:COG0488;gene=yheS_1;inference=ab initio prediction:Prodigal:002006,similar to AA sequence:UniProtKB:P63389;locus_tag=HEMMKGOE_00122;product=putative ABC transporter ATP-binding protein YheS
NZ_LT962688.1	Prodigal:002006	CDS	134273	135970	.	+	0	ID=HEMMKGOE_00123;inference=ab initio prediction:Prodigal:002006;locus_tag=HEMMKGOE_00123;product=hypothetical protein
NZ_LT962688.1	Prodigal:002006	CDS	136085	136303	.	-	0	ID=HEMMKGOE_00124;inference=ab initio prediction:Prodigal:002006;locus_tag=HEMMKGOE_00124;product=hypothetical protein
NZ_LT962688.1	Prodigal:002006	CDS	136631	136888	.	+	0	ID=HEMMKGOE_00125;inference=ab initio prediction:Prodigal:002006;locus_tag=HEMMKGOE_00125;product=hypothetical protein
NZ_LT962688.1	Prodigal:002006	CDS	136894	137508	.	-	0	ID=HEMMKGOE_00126;inference=ab initio prediction:Prodigal:002006;locus_tag=HEMMKGOE_00126;product=hypothetical protein
NZ_LT962688.1	Prodigal:002006	CDS	137616	138335	.	-	0	ID=HEMMKGOE_00127;Name=dipZ;db_xref=COG:COG0785;gene=dipZ;inference=ab initio prediction:Prodigal:002006,similar to AA sequence:UniProtKB:P9WG63;locus_tag=HEMMKGOE_00127;product=Protein DipZ
NZ_LT962688.1	Prodigal:002006	CDS	138515	140281	.	-	0	ID=HEMMKGOE_00128;Name=kefC_1;db_xref=COG:COG0475;gene=kefC_1;inference=ab initio prediction:Prodigal:002006,similar to AA sequence:UniProtKB:P03819;locus_tag=HEMMKGOE_00128;product=Glutathione-regulated potassium-efflux system protein KefC
NZ_LT962688.1	Prodigal:002006	CDS	140384	141322	.	-	0	ID=HEMMKGOE_00129;inference=ab initio prediction:Prodigal:002006;locus_tag=HEMMKGOE_00129;product=hypothetical protein
NZ_LT962688.1	Prodigal:002006	CDS	142113	142238	.	+	0	ID=HEMMKGOE_00130;inference=ab initio prediction:Prodigal:002006;locus_tag=HEMMKGOE_00130;product=hypothetical protein
NZ_LT962688.1	Prodigal:002006	CDS	142303	142452	.	+	0	ID=HEMMKGOE_00131;inference=ab initio prediction:Prodigal:002006;locus_tag=HEMMKGOE_00131;product=hypothetical protein
NZ_LT962688.1	Aragorn:001002	tRNA	142667	142741	.	-	.	ID=HEMMKGOE_00132;inference=COORDINATES:profile:Aragorn:001002;locus_tag=HEMMKGOE_00132;product=tRNA-Glu(ttc)
NZ_LT962688.1	Prodigal:002006	CDS	142889	143695	.	+	0	ID=HEMMKGOE_00133;eC_number=2.1.1.-;db_xref=COG:COG0566;inference=ab initio prediction:Prodigal:002006,similar to AA sequence:UniProtKB:P9WFY5;locus_tag=HEMMKGOE_00133;product=putative tRNA/rRNA methyltransferase
NZ_LT962688.1	Prodigal:002006	CDS	144110	145822	.	+	0	ID=HEMMKGOE_00134;Name=rpsA;db_xref=COG:COG0539;gene=rpsA;inference=ab initio prediction:Prodigal:002006,similar to AA sequence:UniProtKB:Q6NDP1;locus_tag=HEMMKGOE_00134;product=30S ribosomal protein S1
NZ_LT962688.1	Prodigal:002006	CDS	145915	147240	.	+	0	ID=HEMMKGOE_00135;inference=ab initio prediction:Prodigal:002006;locus_tag=HEMMKGOE_00135;product=hypothetical protein
NZ_LT962688.1	Prodigal:002006	CDS	147500	148465	.	+	0	ID=HEMMKGOE_00136;inference=ab initio prediction:Prodigal:002006;locus_tag=HEMMKGOE_00136;product=hypothetical protein
NZ_LT962688.1	Prodigal:002006	CDS	148507	148815	.	+	0	ID=HEMMKGOE_00137;Name=ihfB;db_xref=COG:COG0776;gene=ihfB;inference=ab initio prediction:Prodigal:002006,similar to AA sequence:UniProtKB:Q06607;locus_tag=HEMMKGOE_00137;product=Integration host factor subunit beta
NZ_LT962688.1	Prodigal:002006	CDS	149043	149411	.	+	0	ID=HEMMKGOE_00138;inference=ab initio prediction:Prodigal:002006;locus_tag=HEMMKGOE_00138;product=hypothetical protein
NZ_LT962688.1	Prodigal:002006	CDS	149603	150076	.	+	0	ID=HEMMKGOE_00139;eC_number=5.3.1.24;Name=trpF;db_xref=COG:COG0135;gene=trpF;inference=ab initio prediction:Prodigal:002006,similar to AA sequence:UniProtKB:Q56320;locus_tag=HEMMKGOE_00139;product=N-(5'-phosphoribosyl)anthranilate isomerase
NZ_LT962688.1	Prodigal:002006	CDS	150199	151440	.	+	0	ID=HEMMKGOE_00140;eC_number=4.2.1.20;Name=trpB;db_xref=COG:COG0133;gene=trpB;inference=ab initio prediction:Prodigal:002006,similar to AA sequence:UniProtKB:Q2KE82;locus_tag=HEMMKGOE_00140;product=Tryptophan synthase beta chain
NZ_LT962688.1	Aragorn:001002	tRNA	151545	151622	.	+	.	ID=HEMMKGOE_00141;inference=COORDINATES:profile:Aragorn:001002;locus_tag=HEMMKGOE_00141;product=tRNA-Met(cat)
NZ_LT962688.1	Prodigal:002006	CDS	151650	152771	.	-	0	ID=HEMMKGOE_00142;inference=ab initio prediction:Prodigal:002006;locus_tag=HEMMKGOE_00142;product=hypothetical protein
NZ_LT962688.1	Prodigal:002006	CDS	152768	153043	.	-	0	ID=HEMMKGOE_00143;inference=ab initio prediction:Prodigal:002006;locus_tag=HEMMKGOE_00143;product=hypothetical protein
NZ_LT962688.1	Prodigal:002006	CDS	153259	154131	.	-	0	ID=HEMMKGOE_00144;inference=ab initio prediction:Prodigal:002006;locus_tag=HEMMKGOE_00144;product=hypothetical protein
NZ_LT962688.1	Prodigal:002006	CDS	154131	154490	.	-	0	ID=HEMMKGOE_00145;inference=ab initio prediction:Prodigal:002006;locus_tag=HEMMKGOE_00145;product=hypothetical protein
NZ_LT962688.1	Prodigal:002006	CDS	154487	154825	.	-	0	ID=HEMMKGOE_00146;inference=ab initio prediction:Prodigal:002006;locus_tag=HEMMKGOE_00146;product=hypothetical protein
NZ_LT962688.1	Prodigal:002006	CDS	154819	155148	.	-	0	ID=HEMMKGOE_00147;inference=ab initio prediction:Prodigal:002006;locus_tag=HEMMKGOE_00147;product=hypothetical protein
NZ_LT962688.1	Prodigal:002006	CDS	155186	155578	.	-	0	ID=HEMMKGOE_00148;inference=ab initio prediction:Prodigal:002006;locus_tag=HEMMKGOE_00148;product=hypothetical protein
NZ_LT962688.1	Prodigal:002006	CDS	155575	155784	.	-	0	ID=HEMMKGOE_00149;inference=ab initio prediction:Prodigal:002006;locus_tag=HEMMKGOE_00149;product=hypothetical protein
NZ_LT962688.1	Prodigal:002006	CDS	155781	156071	.	-	0	ID=HEMMKGOE_00150;inference=ab initio prediction:Prodigal:002006;locus_tag=HEMMKGOE_00150;product=hypothetical protein
NZ_LT962688.1	Prodigal:002006	CDS	156071	156352	.	-	0	ID=HEMMKGOE_00151;inference=ab initio prediction:Prodigal:002006;locus_tag=HEMMKGOE_00151;product=hypothetical protein
NZ_LT962688.1	Prodigal:002006	CDS	156356	156859	.	-	0	ID=HEMMKGOE_00152;inference=ab initio prediction:Prodigal:002006;locus_tag=HEMMKGOE_00152;product=hypothetical protein
NZ_LT962688.1	Prodigal:002006	CDS	156921	157361	.	-	0	ID=HEMMKGOE_00153;inference=ab initio prediction:Prodigal:002006;locus_tag=HEMMKGOE_00153;product=hypothetical protein
NZ_LT962688.1	Prodigal:002006	CDS	157699	158076	.	+	0	ID=HEMMKGOE_00154;inference=ab initio prediction:Prodigal:002006;locus_tag=HEMMKGOE_00154;product=hypothetical protein
NZ_LT962688.1	Prodigal:002006	CDS	158276	159148	.	-	0	ID=HEMMKGOE_00155;inference=ab initio prediction:Prodigal:002006;locus_tag=HEMMKGOE_00155;product=hypothetical protein
NZ_LT962688.1	Prodigal:002006	CDS	159217	160266	.	-	0	ID=HEMMKGOE_00156;inference=ab initio prediction:Prodigal:002006;locus_tag=HEMMKGOE_00156;product=hypothetical protein
NZ_LT962688.1	Prodigal:002006	CDS	160295	161074	.	-	0	ID=HEMMKGOE_00157;inference=ab initio prediction:Prodigal:002006;locus_tag=HEMMKGOE_00157;product=hypothetical protein
NZ_LT962688.1	Prodigal:002006	CDS	161126	161347	.	+	0	ID=HEMMKGOE_00158;inference=ab initio prediction:Prodigal:002006;locus_tag=HEMMKGOE_00158;product=hypothetical protein
NZ_LT962688.1	Prodigal:002006	CDS	161344	161493	.	+	0	ID=HEMMKGOE_00159;inference=ab initio prediction:Prodigal:002006;locus_tag=HEMMKGOE_00159;product=hypothetical protein
NZ_LT962688.1	Prodigal:002006	CDS	162037	162285	.	-	0	ID=HEMMKGOE_00160;inference=ab initio prediction:Prodigal:002006;locus_tag=HEMMKGOE_00160;product=hypothetical protein
NZ_LT962688.1	Prodigal:002006	CDS	162591	162953	.	+	0	ID=HEMMKGOE_00161;inference=ab initio prediction:Prodigal:002006;locus_tag=HEMMKGOE_00161;product=hypothetical protein
NZ_LT962688.1	Prodigal:002006	CDS	162950	163144	.	+	0	ID=HEMMKGOE_00162;inference=ab initio prediction:Prodigal:002006;locus_tag=HEMMKGOE_00162;product=hypothetical protein
NZ_LT962688.1	Prodigal:002006	CDS	163220	163489	.	+	0	ID=HEMMKGOE_00163;inference=ab initio prediction:Prodigal:002006,similar to AA sequence:UniProtKB:B8H4R9;locus_tag=HEMMKGOE_00163;note=UPF0335 protein CCNA_03428;product=hypothetical protein
NZ_LT962688.1	Prodigal:002006	CDS	163495	164049	.	+	0	ID=HEMMKGOE_00164;inference=ab initio prediction:Prodigal:002006;locus_tag=HEMMKGOE_00164;product=hypothetical protein
NZ_LT962688.1	Prodigal:002006	CDS	164046	164243	.	+	0	ID=HEMMKGOE_00165;inference=ab initio prediction:Prodigal:002006;locus_tag=HEMMKGOE_00165;product=hypothetical protein
NZ_LT962688.1	Prodigal:002006	CDS	164583	164999	.	+	0	ID=HEMMKGOE_00166;inference=ab initio prediction:Prodigal:002006;locus_tag=HEMMKGOE_00166;product=hypothetical protein
NZ_LT962688.1	Prodigal:002006	CDS	164941	165708	.	+	0	ID=HEMMKGOE_00167;inference=ab initio prediction:Prodigal:002006;locus_tag=HEMMKGOE_00167;product=hypothetical protein
NZ_LT962688.1	Prodigal:002006	CDS	165750	166463	.	+	0	ID=HEMMKGOE_00168;inference=ab initio prediction:Prodigal:002006;locus_tag=HEMMKGOE_00168;product=hypothetical protein
NZ_LT962688.1	Prodigal:002006	CDS	166627	166863	.	-	0	ID=HEMMKGOE_00169;inference=ab initio prediction:Prodigal:002006;locus_tag=HEMMKGOE_00169;product=hypothetical protein
NZ_LT962688.1	Prodigal:002006	CDS	166952	167203	.	-	0	ID=HEMMKGOE_00170;inference=ab initio prediction:Prodigal:002006;locus_tag=HEMMKGOE_00170;product=hypothetical protein
NZ_LT962688.1	Prodigal:002006	CDS	168750	168890	.	-	0	ID=HEMMKGOE_00171;inference=ab initio prediction:Prodigal:002006;locus_tag=HEMMKGOE_00171;product=hypothetical protein
NZ_LT962688.1	Prodigal:002006	CDS	169158	169670	.	+	0	ID=HEMMKGOE_00172;inference=ab initio prediction:Prodigal:002006;locus_tag=HEMMKGOE_00172;product=hypothetical protein
NZ_LT962688.1	Prodigal:002006	CDS	169719	169916	.	-	0	ID=HEMMKGOE_00173;inference=ab initio prediction:Prodigal:002006;locus_tag=HEMMKGOE_00173;product=hypothetical protein
NZ_LT962688.1	Prodigal:002006	CDS	170995	171633	.	+	0	ID=HEMMKGOE_00174;inference=ab initio prediction:Prodigal:002006;locus_tag=HEMMKGOE_00174;product=hypothetical protein
NZ_LT962688.1	Prodigal:002006	CDS	171692	175489	.	+	0	ID=HEMMKGOE_00175;inference=ab initio prediction:Prodigal:002006;locus_tag=HEMMKGOE_00175;product=hypothetical protein
NZ_LT962688.1	Prodigal:002006	CDS	175502	176671	.	+	0	ID=HEMMKGOE_00176;eC_number=3.4.21.92;Name=clpP_1;gene=clpP_1;inference=ab initio prediction:Prodigal:002006,protein motif:HAMAP:MF_00444;locus_tag=HEMMKGOE_00176;product=ATP-dependent Clp protease proteolytic subunit
NZ_LT962688.1	Prodigal:002006	CDS	176711	177121	.	+	0	ID=HEMMKGOE_00177;inference=ab initio prediction:Prodigal:002006;locus_tag=HEMMKGOE_00177;product=hypothetical protein
NZ_LT962688.1	Prodigal:002006	CDS	177149	178198	.	+	0	ID=HEMMKGOE_00178;inference=ab initio prediction:Prodigal:002006;locus_tag=HEMMKGOE_00178;product=hypothetical protein
NZ_LT962688.1	Prodigal:002006	CDS	178228	178497	.	+	0	ID=HEMMKGOE_00179;inference=ab initio prediction:Prodigal:002006;locus_tag=HEMMKGOE_00179;product=hypothetical protein
NZ_LT962688.1	Prodigal:002006	CDS	178494	178859	.	+	0	ID=HEMMKGOE_00180;inference=ab initio prediction:Prodigal:002006;locus_tag=HEMMKGOE_00180;product=hypothetical protein
NZ_LT962688.1	Prodigal:002006	CDS	178856	179521	.	+	0	ID=HEMMKGOE_00181;inference=ab initio prediction:Prodigal:002006;locus_tag=HEMMKGOE_00181;product=hypothetical protein
NZ_LT962688.1	Prodigal:002006	CDS	179521	179955	.	+	0	ID=HEMMKGOE_00182;inference=ab initio prediction:Prodigal:002006;locus_tag=HEMMKGOE_00182;product=hypothetical protein
NZ_LT962688.1	Prodigal:002006	CDS	179981	180922	.	+	0	ID=HEMMKGOE_00183;inference=ab initio prediction:Prodigal:002006;locus_tag=HEMMKGOE_00183;product=hypothetical protein
NZ_LT962688.1	Prodigal:002006	CDS	180931	181350	.	+	0	ID=HEMMKGOE_00184;inference=ab initio prediction:Prodigal:002006;locus_tag=HEMMKGOE_00184;product=hypothetical protein
NZ_LT962688.1	Prodigal:002006	CDS	181374	181601	.	+	0	ID=HEMMKGOE_00185;inference=ab initio prediction:Prodigal:002006;locus_tag=HEMMKGOE_00185;product=hypothetical protein
NZ_LT962688.1	Prodigal:002006	CDS	181591	185109	.	+	0	ID=HEMMKGOE_00186;inference=ab initio prediction:Prodigal:002006;locus_tag=HEMMKGOE_00186;product=hypothetical protein
NZ_LT962688.1	Prodigal:002006	CDS	185158	185487	.	+	0	ID=HEMMKGOE_00187;inference=ab initio prediction:Prodigal:002006;locus_tag=HEMMKGOE_00187;product=hypothetical protein
NZ_LT962688.1	Prodigal:002006	CDS	185492	186037	.	+	0	ID=HEMMKGOE_00188;inference=ab initio prediction:Prodigal:002006;locus_tag=HEMMKGOE_00188;product=hypothetical protein
NZ_LT962688.1	Prodigal:002006	CDS	186355	187737	.	+	0	ID=HEMMKGOE_00189;inference=ab initio prediction:Prodigal:002006;locus_tag=HEMMKGOE_00189;product=hypothetical protein
NZ_LT962688.1	Prodigal:002006	CDS	187912	188313	.	+	0	ID=HEMMKGOE_00190;inference=ab initio prediction:Prodigal:002006;locus_tag=HEMMKGOE_00190;product=hypothetical protein
NZ_LT962688.1	Prodigal:002006	CDS	188947	189210	.	-	0	ID=HEMMKGOE_00191;inference=ab initio prediction:Prodigal:002006;locus_tag=HEMMKGOE_00191;product=hypothetical protein
NZ_LT962688.1	Prodigal:002006	CDS	189896	192949	.	+	0	ID=HEMMKGOE_00192;inference=ab initio prediction:Prodigal:002006;locus_tag=HEMMKGOE_00192;product=hypothetical protein
NZ_LT962688.1	Prodigal:002006	CDS	192949	193761	.	+	0	ID=HEMMKGOE_00193;inference=ab initio prediction:Prodigal:002006;locus_tag=HEMMKGOE_00193;product=hypothetical protein
NZ_LT962688.1	Prodigal:002006	CDS	194157	194366	.	+	0	ID=HEMMKGOE_00194;inference=ab initio prediction:Prodigal:002006;locus_tag=HEMMKGOE_00194;product=hypothetical protein
NZ_LT962688.1	Prodigal:002006	CDS	194450	195712	.	+	0	ID=HEMMKGOE_00195;inference=ab initio prediction:Prodigal:002006;locus_tag=HEMMKGOE_00195;product=hypothetical protein
NZ_LT962688.1	Prodigal:002006	CDS	195715	196161	.	+	0	ID=HEMMKGOE_00196;inference=ab initio prediction:Prodigal:002006;locus_tag=HEMMKGOE_00196;product=hypothetical protein
NZ_LT962688.1	Prodigal:002006	CDS	196172	196474	.	+	0	ID=HEMMKGOE_00197;inference=ab initio prediction:Prodigal:002006;locus_tag=HEMMKGOE_00197;product=hypothetical protein
NZ_LT962688.1	Prodigal:002006	CDS	196486	196638	.	-	0	ID=HEMMKGOE_00198;inference=ab initio prediction:Prodigal:002006;locus_tag=HEMMKGOE_00198;product=hypothetical protein
NZ_LT962688.1	Prodigal:002006	CDS	196779	197396	.	+	0	ID=HEMMKGOE_00199;inference=ab initio prediction:Prodigal:002006;locus_tag=HEMMKGOE_00199;product=hypothetical protein
NZ_LT962688.1	Prodigal:002006	CDS	197642	197977	.	+	0	ID=HEMMKGOE_00200;inference=ab initio prediction:Prodigal:002006;locus_tag=HEMMKGOE_00200;product=hypothetical protein
NZ_LT962688.1	Prodigal:002006	CDS	197991	198515	.	+	0	ID=HEMMKGOE_00201;inference=ab initio prediction:Prodigal:002006;locus_tag=HEMMKGOE_00201;product=hypothetical protein
NZ_LT962688.1	Prodigal:002006	CDS	198515	198889	.	+	0	ID=HEMMKGOE_00202;inference=ab initio prediction:Prodigal:002006;locus_tag=HEMMKGOE_00202;product=hypothetical protein
NZ_LT962688.1	Prodigal:002006	CDS	199354	199680	.	+	0	ID=HEMMKGOE_00203;inference=ab initio prediction:Prodigal:002006;locus_tag=HEMMKGOE_00203;product=hypothetical protein
NZ_LT962688.1	Prodigal:002006	CDS	199771	200013	.	+	0	ID=HEMMKGOE_00204;inference=ab initio prediction:Prodigal:002006;locus_tag=HEMMKGOE_00204;product=hypothetical protein
NZ_LT962688.1	Prodigal:002006	CDS	200291	201541	.	-	0	ID=HEMMKGOE_00205;eC_number=2.4.1.317;Name=tylN;gene=tylN;inference=ab initio prediction:Prodigal:002006,similar to AA sequence:UniProtKB:O70023;locus_tag=HEMMKGOE_00205;product=O-mycaminosyltylonolide 6-deoxyallosyltransferase
NZ_LT962688.1	Prodigal:002006	CDS	201790	202830	.	-	0	ID=HEMMKGOE_00206;Name=virS_1;gene=virS_1;inference=ab initio prediction:Prodigal:002006,similar to AA sequence:UniProtKB:P9WMJ3;locus_tag=HEMMKGOE_00206;product=HTH-type transcriptional regulator VirS
NZ_LT962688.1	Prodigal:002006	CDS	203502	203909	.	-	0	ID=HEMMKGOE_00207;inference=ab initio prediction:Prodigal:002006;locus_tag=HEMMKGOE_00207;product=hypothetical protein
NZ_LT962688.1	Prodigal:002006	CDS	204077	204268	.	-	0	ID=HEMMKGOE_00208;inference=ab initio prediction:Prodigal:002006;locus_tag=HEMMKGOE_00208;product=hypothetical protein
NZ_LT962688.1	Prodigal:002006	CDS	204273	204485	.	-	0	ID=HEMMKGOE_00209;inference=ab initio prediction:Prodigal:002006;locus_tag=HEMMKGOE_00209;product=hypothetical protein
NZ_LT962688.1	Prodigal:002006	CDS	204488	204754	.	-	0	ID=HEMMKGOE_00210;inference=ab initio prediction:Prodigal:002006;locus_tag=HEMMKGOE_00210;product=hypothetical protein
NZ_LT962688.1	Prodigal:002006	CDS	204905	205198	.	-	0	ID=HEMMKGOE_00211;inference=ab initio prediction:Prodigal:002006;locus_tag=HEMMKGOE_00211;product=hypothetical protein
NZ_LT962688.1	Prodigal:002006	CDS	205195	205407	.	-	0	ID=HEMMKGOE_00212;inference=ab initio prediction:Prodigal:002006;locus_tag=HEMMKGOE_00212;product=hypothetical protein
NZ_LT962688.1	Prodigal:002006	CDS	205410	205559	.	-	0	ID=HEMMKGOE_00213;inference=ab initio prediction:Prodigal:002006;locus_tag=HEMMKGOE_00213;product=hypothetical protein
NZ_LT962688.1	Prodigal:002006	CDS	206153	206656	.	-	0	ID=HEMMKGOE_00214;inference=ab initio prediction:Prodigal:002006;locus_tag=HEMMKGOE_00214;product=hypothetical protein
NZ_LT962688.1	Prodigal:002006	CDS	206653	207183	.	-	0	ID=HEMMKGOE_00215;inference=ab initio prediction:Prodigal:002006;locus_tag=HEMMKGOE_00215;product=hypothetical protein
NZ_LT962688.1	Prodigal:002006	CDS	207180	208271	.	-	0	ID=HEMMKGOE_00216;inference=ab initio prediction:Prodigal:002006;locus_tag=HEMMKGOE_00216;product=hypothetical protein
NZ_LT962688.1	Prodigal:002006	CDS	208463	208708	.	+	0	ID=HEMMKGOE_00217;inference=ab initio prediction:Prodigal:002006;locus_tag=HEMMKGOE_00217;product=hypothetical protein
NZ_LT962688.1	Prodigal:002006	CDS	209077	209610	.	-	0	ID=HEMMKGOE_00218;inference=ab initio prediction:Prodigal:002006;locus_tag=HEMMKGOE_00218;product=hypothetical protein
NZ_LT962688.1	Prodigal:002006	CDS	210144	211187	.	+	0	ID=HEMMKGOE_00219;Name=gspD;db_xref=COG:COG1450;gene=gspD;inference=ab initio prediction:Prodigal:002006,similar to AA sequence:UniProtKB:P45758;locus_tag=HEMMKGOE_00219;product=Putative secretin GspD
NZ_LT962688.1	Prodigal:002006	CDS	211325	212248	.	-	0	ID=HEMMKGOE_00220;eC_number=2.3.1.39;Name=fabD_1;db_xref=COG:COG0331;gene=fabD_1;inference=ab initio prediction:Prodigal:002006,similar to AA sequence:UniProtKB:O85140;locus_tag=HEMMKGOE_00220;product=Malonyl CoA-acyl carrier protein transacylase
NZ_LT962688.1	Prodigal:002006	CDS	212245	213105	.	-	0	ID=HEMMKGOE_00221;eC_number=2.4.2.52;Name=citG;db_xref=COG:COG1767;gene=citG;inference=ab initio prediction:Prodigal:002006,similar to AA sequence:UniProtKB:P77231;locus_tag=HEMMKGOE_00221;product=2-(5''-triphosphoribosyl)-3'-dephosphocoenzyme-A synthase
NZ_LT962688.1	Prodigal:002006	CDS	213102	213761	.	-	0	ID=HEMMKGOE_00222;eC_number=2.7.7.66;Name=mdcG;gene=mdcG;inference=ab initio prediction:Prodigal:002006,protein motif:HAMAP:MF_00650;locus_tag=HEMMKGOE_00222;product=Phosphoribosyl-dephospho-CoA transferase
NZ_LT962688.1	Prodigal:002006	CDS	213754	214470	.	-	0	ID=HEMMKGOE_00223;inference=ab initio prediction:Prodigal:002006;locus_tag=HEMMKGOE_00223;product=hypothetical protein
NZ_LT962688.1	Prodigal:002006	CDS	214457	215389	.	-	0	ID=HEMMKGOE_00224;eC_number=2.1.3.10;Name=madC;gene=madC;inference=ab initio prediction:Prodigal:002006,similar to AA sequence:UniProtKB:O06926;locus_tag=HEMMKGOE_00224;product=Malonyl-S-ACP:biotin-protein carboxyltransferase MADC
NZ_LT962688.1	Prodigal:002006	CDS	215392	215700	.	-	0	ID=HEMMKGOE_00225;Name=mdcC;gene=mdcC;inference=ab initio prediction:Prodigal:002006,similar to AA sequence:UniProtKB:O06925;locus_tag=HEMMKGOE_00225;product=Malonate decarboxylase acyl carrier protein
NZ_LT962688.1	Prodigal:002006	CDS	215708	217354	.	-	0	ID=HEMMKGOE_00226;eC_number=2.3.1.187;Name=madA;gene=madA;inference=ab initio prediction:Prodigal:002006,similar to AA sequence:UniProtKB:O06924;locus_tag=HEMMKGOE_00226;product=Acetyl-S-ACP:malonate ACP transferase
NZ_LT962688.1	Prodigal:002006	CDS	217543	217998	.	+	0	ID=HEMMKGOE_00227;inference=ab initio prediction:Prodigal:002006;locus_tag=HEMMKGOE_00227;product=hypothetical protein
NZ_LT962688.1	Prodigal:002006	CDS	218022	218690	.	+	0	ID=HEMMKGOE_00228;Name=rspR_1;db_xref=COG:COG1802;gene=rspR_1;inference=ab initio prediction:Prodigal:002006,similar to AA sequence:UniProtKB:P0ACM2;locus_tag=HEMMKGOE_00228;product=HTH-type transcriptional repressor RspR
NZ_LT962688.1	Prodigal:002006	CDS	218813	219811	.	+	0	ID=HEMMKGOE_00229;eC_number=1.3.1.87;Name=hcaB_1;gene=hcaB_1;inference=ab initio prediction:Prodigal:002006,protein motif:HAMAP:MF_01647;locus_tag=HEMMKGOE_00229;product=3-phenylpropionate-dihydrodiol/cinnamic acid-dihydrodiol dehydrogenase
NZ_LT962688.1	Prodigal:002006	CDS	219842	221047	.	-	0	ID=HEMMKGOE_00230;inference=ab initio prediction:Prodigal:002006;locus_tag=HEMMKGOE_00230;product=hypothetical protein
NZ_LT962688.1	Prodigal:002006	CDS	221434	222960	.	+	0	ID=HEMMKGOE_00231;eC_number=2.7.11.1;Name=kaiC_1;gene=kaiC_1;inference=ab initio prediction:Prodigal:002006,similar to AA sequence:UniProtKB:Q6L8J9;locus_tag=HEMMKGOE_00231;product=Circadian clock protein kinase KaiC
NZ_LT962688.1	Prodigal:002006	CDS	222960	225005	.	+	0	ID=HEMMKGOE_00232;eC_number=2.7.13.3;Name=rcsC_1;gene=rcsC_1;inference=ab initio prediction:Prodigal:002006,protein motif:HAMAP:MF_00979;locus_tag=HEMMKGOE_00232;product=Sensor histidine kinase RcsC
NZ_LT962688.1	Prodigal:002006	CDS	225375	226211	.	+	0	ID=HEMMKGOE_00233;inference=ab initio prediction:Prodigal:002006;locus_tag=HEMMKGOE_00233;product=hypothetical protein
NZ_LT962688.1	Prodigal:002006	CDS	226239	226454	.	-	0	ID=HEMMKGOE_00234;inference=ab initio prediction:Prodigal:002006;locus_tag=HEMMKGOE_00234;product=hypothetical protein
NZ_LT962688.1	Prodigal:002006	CDS	226640	227524	.	-	0	ID=HEMMKGOE_00235;eC_number=3.1.1.99;inference=ab initio prediction:Prodigal:002006,similar to AA sequence:UniProtKB:P0DOV6;locus_tag=HEMMKGOE_00235;product=6-deoxy-6-sulfogluconolactonase
NZ_LT962688.1	Prodigal:002006	CDS	227633	228535	.	-	0	ID=HEMMKGOE_00236;eC_number=1.8.1.9;Name=trxB_1;db_xref=COG:COG0492;gene=trxB_1;inference=ab initio prediction:Prodigal:002006,similar to AA sequence:UniProtKB:P9WHH1;locus_tag=HEMMKGOE_00236;product=Thioredoxin reductase
NZ_LT962688.1	Prodigal:002006	CDS	228608	228943	.	-	0	ID=HEMMKGOE_00237;Name=grxD;db_xref=COG:COG0278;gene=grxD;inference=ab initio prediction:Prodigal:002006,similar to AA sequence:UniProtKB:P0AC69;locus_tag=HEMMKGOE_00237;product=Glutaredoxin 4
NZ_LT962688.1	Prodigal:002006	CDS	229017	229253	.	-	0	ID=HEMMKGOE_00238;db_xref=COG:COG0271;inference=ab initio prediction:Prodigal:002006,similar to AA sequence:UniProtKB:Q9ZCE4;locus_tag=HEMMKGOE_00238;product=putative protein RP812
NZ_LT962688.1	Prodigal:002006	CDS	229281	231506	.	-	0	ID=HEMMKGOE_00239;eC_number=6.3.5.3;Name=purL;db_xref=COG:COG0046;gene=purL;inference=ab initio prediction:Prodigal:002006,similar to AA sequence:UniProtKB:P12042;locus_tag=HEMMKGOE_00239;product=Phosphoribosylformylglycinamidine synthase subunit PurL
NZ_LT962688.1	Prodigal:002006	CDS	231697	233841	.	-	0	ID=HEMMKGOE_00240;eC_number=3.6.4.12;Name=recD2_1;gene=recD2_1;inference=ab initio prediction:Prodigal:002006,protein motif:HAMAP:MF_01488;locus_tag=HEMMKGOE_00240;product=ATP-dependent RecD-like DNA helicase
NZ_LT962688.1	Prodigal:002006	CDS	233891	235219	.	+	0	ID=HEMMKGOE_00241;inference=ab initio prediction:Prodigal:002006;locus_tag=HEMMKGOE_00241;product=hypothetical protein
NZ_LT962688.1	Prodigal:002006	CDS	235350	236036	.	-	0	ID=HEMMKGOE_00242;inference=ab initio prediction:Prodigal:002006;locus_tag=HEMMKGOE_00242;product=hypothetical protein
NZ_LT962688.1	Prodigal:002006	CDS	236412	236690	.	+	0	ID=HEMMKGOE_00243;inference=ab initio prediction:Prodigal:002006;locus_tag=HEMMKGOE_00243;product=hypothetical protein
NZ_LT962688.1	Prodigal:002006	CDS	236734	238581	.	-	0	ID=HEMMKGOE_00244;eC_number=3.6.4.12;Name=recQ;db_xref=COG:COG0514;gene=recQ;inference=ab initio prediction:Prodigal:002006,similar to AA sequence:UniProtKB:P15043;locus_tag=HEMMKGOE_00244;product=ATP-dependent DNA helicase RecQ
NZ_LT962688.1	Prodigal:002006	CDS	238872	239486	.	-	0	ID=HEMMKGOE_00245;inference=ab initio prediction:Prodigal:002006;locus_tag=HEMMKGOE_00245;product=hypothetical protein
NZ_LT962688.1	Prodigal:002006	CDS	239494	239877	.	-	0	ID=HEMMKGOE_00246;Name=recF_1;db_xref=COG:COG1195;gene=recF_1;inference=ab initio prediction:Prodigal:002006,similar to AA sequence:UniProtKB:Q9RVE0;locus_tag=HEMMKGOE_00246;product=DNA replication and repair protein RecF
NZ_LT962688.1	Prodigal:002006	CDS	239877	241817	.	-	0	ID=HEMMKGOE_00247;Name=recF_2;gene=recF_2;inference=ab initio prediction:Prodigal:002006,protein motif:HAMAP:MF_00365;locus_tag=HEMMKGOE_00247;product=DNA replication and repair protein RecF
NZ_LT962688.1	Prodigal:002006	CDS	242140	243231	.	-	0	ID=HEMMKGOE_00248;Name=dnaA;gene=dnaA;inference=ab initio prediction:Prodigal:002006,similar to AA sequence:UniProtKB:P68866;locus_tag=HEMMKGOE_00248;product=Chromosomal replication initiator protein DnaA
NZ_LT962688.1	Prodigal:002006	CDS	244457	244723	.	-	0	ID=HEMMKGOE_00249;Name=rpsT;db_xref=COG:COG0268;gene=rpsT;inference=ab initio prediction:Prodigal:002006,similar to AA sequence:UniProtKB:Q6N0C7;locus_tag=HEMMKGOE_00249;product=30S ribosomal protein S20
NZ_LT962688.1	Aragorn:001002	tRNA	245006	245080	.	+	.	ID=HEMMKGOE_00250;inference=COORDINATES:profile:Aragorn:001002;locus_tag=HEMMKGOE_00250;product=tRNA-Thr(ggt)
NZ_LT962688.1	Prodigal:002006	CDS	246143	246346	.	+	0	ID=HEMMKGOE_00251;inference=ab initio prediction:Prodigal:002006;locus_tag=HEMMKGOE_00251;product=hypothetical protein
NZ_LT962688.1	Prodigal:002006	CDS	246444	246617	.	-	0	ID=HEMMKGOE_00252;inference=ab initio prediction:Prodigal:002006;locus_tag=HEMMKGOE_00252;product=hypothetical protein
NZ_LT962688.1	Prodigal:002006	CDS	246700	247710	.	-	0	ID=HEMMKGOE_00253;inference=ab initio prediction:Prodigal:002006;locus_tag=HEMMKGOE_00253;product=hypothetical protein
NZ_LT962688.1	Prodigal:002006	CDS	250233	252164	.	+	0	ID=HEMMKGOE_00254;inference=ab initio prediction:Prodigal:002006;locus_tag=HEMMKGOE_00254;product=hypothetical protein
NZ_LT962688.1	Prodigal:002006	CDS	252214	253086	.	-	0	ID=HEMMKGOE_00255;inference=ab initio prediction:Prodigal:002006;locus_tag=HEMMKGOE_00255;product=hypothetical protein
NZ_LT962688.1	Prodigal:002006	CDS	253440	255338	.	+	0	ID=HEMMKGOE_00256;eC_number=2.7.-.-;Name=sasA_1;gene=sasA_1;inference=ab initio prediction:Prodigal:002006,protein motif:HAMAP:MF_01837;locus_tag=HEMMKGOE_00256;product=Adaptive-response sensory-kinase SasA
NZ_LT962688.1	Prodigal:002006	CDS	255341	255787	.	+	0	ID=HEMMKGOE_00257;Name=rcp1_1;gene=rcp1_1;inference=ab initio prediction:Prodigal:002006,similar to AA sequence:UniProtKB:Q55169;locus_tag=HEMMKGOE_00257;product=Response regulator rcp1
NZ_LT962688.1	Prodigal:002006	CDS	255784	256830	.	+	0	ID=HEMMKGOE_00258;eC_number=3.5.1.44;Name=cheB_1;gene=cheB_1;inference=ab initio prediction:Prodigal:002006,protein motif:HAMAP:MF_00099;locus_tag=HEMMKGOE_00258;product=Protein-glutamate methylesterase/protein-glutamine glutaminase
NZ_LT962688.1	Prodigal:002006	CDS	257051	257317	.	-	0	ID=HEMMKGOE_00259;inference=ab initio prediction:Prodigal:002006;locus_tag=HEMMKGOE_00259;product=hypothetical protein
NZ_LT962688.1	Prodigal:002006	CDS	257472	259433	.	-	0	ID=HEMMKGOE_00260;inference=ab initio prediction:Prodigal:002006;locus_tag=HEMMKGOE_00260;product=hypothetical protein
NZ_LT962688.1	Prodigal:002006	CDS	259721	260467	.	+	0	ID=HEMMKGOE_00261;inference=ab initio prediction:Prodigal:002006;locus_tag=HEMMKGOE_00261;product=hypothetical protein
NZ_LT962688.1	Prodigal:002006	CDS	260616	261455	.	-	0	ID=HEMMKGOE_00262;eC_number=3.5.1.118;Name=egtC_1;db_xref=COG:COG0121;gene=egtC_1;inference=ab initio prediction:Prodigal:002006,similar to AA sequence:UniProtKB:A0R5M9;locus_tag=HEMMKGOE_00262;product=Gamma-glutamyl-hercynylcysteine sulfoxide hydrolase
NZ_LT962688.1	Prodigal:002006	CDS	261611	263380	.	-	0	ID=HEMMKGOE_00263;eC_number=6.3.5.4;Name=asnB;db_xref=COG:COG0367;gene=asnB;inference=ab initio prediction:Prodigal:002006,similar to AA sequence:UniProtKB:P54420;locus_tag=HEMMKGOE_00263;product=Asparagine synthetase [glutamine-hydrolyzing] 1
NZ_LT962688.1	Prodigal:002006	CDS	263604	264248	.	-	0	ID=HEMMKGOE_00264;eC_number=2.5.1.18;Name=gstB_1;db_xref=COG:COG0625;gene=gstB_1;inference=ab initio prediction:Prodigal:002006,similar to AA sequence:UniProtKB:P15214;locus_tag=HEMMKGOE_00264;product=Glutathione S-transferase GST-6.0
NZ_LT962688.1	Prodigal:002006	CDS	264311	264634	.	-	0	ID=HEMMKGOE_00265;eC_number=2.2.1.6;Name=ilvH;db_xref=COG:COG0440;gene=ilvH;inference=ab initio prediction:Prodigal:002006,similar to AA sequence:UniProtKB:P00894;locus_tag=HEMMKGOE_00265;product=Acetolactate synthase isozyme 3 small subunit
NZ_LT962688.1	Prodigal:002006	CDS	264631	264855	.	-	0	ID=HEMMKGOE_00266;inference=ab initio prediction:Prodigal:002006;locus_tag=HEMMKGOE_00266;product=hypothetical protein
NZ_LT962688.1	Prodigal:002006	CDS	265173	265874	.	+	0	ID=HEMMKGOE_00267;inference=ab initio prediction:Prodigal:002006;locus_tag=HEMMKGOE_00267;product=hypothetical protein
NZ_LT962688.1	Prodigal:002006	CDS	265935	267710	.	-	0	ID=HEMMKGOE_00268;eC_number=2.2.1.6;Name=ilvI;db_xref=COG:COG0028;gene=ilvI;inference=ab initio prediction:Prodigal:002006,similar to AA sequence:UniProtKB:P00893;locus_tag=HEMMKGOE_00268;product=Acetolactate synthase isozyme 3 large subunit
NZ_LT962688.1	Prodigal:002006	CDS	268375	269868	.	-	0	ID=HEMMKGOE_00269;eC_number=2.7.7.-;Name=selO_1;db_xref=COG:COG0397;gene=selO_1;inference=ab initio prediction:Prodigal:002006,similar to AA sequence:UniProtKB:P77649;locus_tag=HEMMKGOE_00269;product=Protein adenylyltransferase SelO
NZ_LT962688.1	Prodigal:002006	CDS	270087	270590	.	-	0	ID=HEMMKGOE_00270;Name=yciF_1;db_xref=COG:COG3685;gene=yciF_1;inference=ab initio prediction:Prodigal:002006,similar to AA sequence:UniProtKB:P21362;locus_tag=HEMMKGOE_00270;product=Protein YciF
NZ_LT962688.1	Prodigal:002006	CDS	270872	272206	.	+	0	ID=HEMMKGOE_00271;Name=ttuB_1;gene=ttuB_1;inference=ab initio prediction:Prodigal:002006,similar to AA sequence:UniProtKB:Q44470;locus_tag=HEMMKGOE_00271;product=Putative tartrate transporter
NZ_LT962688.1	Prodigal:002006	CDS	272604	273620	.	+	0	ID=HEMMKGOE_00272;inference=ab initio prediction:Prodigal:002006;locus_tag=HEMMKGOE_00272;product=hypothetical protein
NZ_LT962688.1	Prodigal:002006	CDS	273800	274048	.	+	0	ID=HEMMKGOE_00273;inference=ab initio prediction:Prodigal:002006;locus_tag=HEMMKGOE_00273;product=hypothetical protein
NZ_LT962688.1	Prodigal:002006	CDS	274974	275429	.	+	0	ID=HEMMKGOE_00274;inference=ab initio prediction:Prodigal:002006;locus_tag=HEMMKGOE_00274;product=hypothetical protein
NZ_LT962688.1	Prodigal:002006	CDS	275862	276563	.	+	0	ID=HEMMKGOE_00275;Name=rspR_2;db_xref=COG:COG1802;gene=rspR_2;inference=ab initio prediction:Prodigal:002006,similar to AA sequence:UniProtKB:P0ACM2;locus_tag=HEMMKGOE_00275;product=HTH-type transcriptional repressor RspR
NZ_LT962688.1	Prodigal:002006	CDS	276568	276978	.	-	0	ID=HEMMKGOE_00276;inference=ab initio prediction:Prodigal:002006;locus_tag=HEMMKGOE_00276;product=hypothetical protein
NZ_LT962688.1	Prodigal:002006	CDS	277189	278379	.	+	0	ID=HEMMKGOE_00277;inference=ab initio prediction:Prodigal:002006;locus_tag=HEMMKGOE_00277;product=hypothetical protein
NZ_LT962688.1	Prodigal:002006	CDS	278426	279295	.	+	0	ID=HEMMKGOE_00278;Name=livH_1;db_xref=COG:COG0559;gene=livH_1;inference=ab initio prediction:Prodigal:002006,similar to AA sequence:UniProtKB:P0AEX7;locus_tag=HEMMKGOE_00278;product=High-affinity branched-chain amino acid transport system permease protein LivH
NZ_LT962688.1	Prodigal:002006	CDS	279298	281769	.	+	0	ID=HEMMKGOE_00279;eC_number=7.6.2.8;Name=btuD_1;gene=btuD_1;inference=ab initio prediction:Prodigal:002006,protein motif:HAMAP:MF_01005;locus_tag=HEMMKGOE_00279;product=Vitamin B12 import ATP-binding protein BtuD
NZ_LT962688.1	Prodigal:002006	CDS	281766	282704	.	+	0	ID=HEMMKGOE_00280;inference=ab initio prediction:Prodigal:002006;locus_tag=HEMMKGOE_00280;product=hypothetical protein
NZ_LT962688.1	Prodigal:002006	CDS	282785	284494	.	+	0	ID=HEMMKGOE_00281;eC_number=2.3.2.2;Name=ywrD;db_xref=COG:COG0405;gene=ywrD;inference=ab initio prediction:Prodigal:002006,similar to AA sequence:UniProtKB:O05218;locus_tag=HEMMKGOE_00281;product=Glutathione hydrolase-like YwrD proenzyme
NZ_LT962688.1	Aragorn:001002	tRNA	284802	284877	.	-	.	ID=HEMMKGOE_00282;inference=COORDINATES:profile:Aragorn:001002;locus_tag=HEMMKGOE_00282;product=tRNA-Lys(ctt)
NZ_LT962688.1	Prodigal:002006	CDS	285118	286002	.	+	0	ID=HEMMKGOE_00283;eC_number=2.5.1.61;Name=hemC;db_xref=COG:COG0181;gene=hemC;inference=ab initio prediction:Prodigal:002006,similar to AA sequence:UniProtKB:Q9KVM1;locus_tag=HEMMKGOE_00283;product=Porphobilinogen deaminase
NZ_LT962688.1	Prodigal:002006	CDS	286148	287209	.	-	0	ID=HEMMKGOE_00284;inference=ab initio prediction:Prodigal:002006;locus_tag=HEMMKGOE_00284;product=hypothetical protein
NZ_LT962688.1	Prodigal:002006	CDS	287257	288279	.	+	0	ID=HEMMKGOE_00285;inference=ab initio prediction:Prodigal:002006;locus_tag=HEMMKGOE_00285;product=hypothetical protein
NZ_LT962688.1	Prodigal:002006	CDS	288374	288772	.	-	0	ID=HEMMKGOE_00286;Name=saeR;gene=saeR;inference=ab initio prediction:Prodigal:002006,similar to AA sequence:UniProtKB:Q7A6V3;locus_tag=HEMMKGOE_00286;product=Response regulator SaeR
NZ_LT962688.1	Prodigal:002006	CDS	288875	289228	.	+	0	ID=HEMMKGOE_00287;inference=ab initio prediction:Prodigal:002006;locus_tag=HEMMKGOE_00287;product=hypothetical protein
NZ_LT962688.1	Prodigal:002006	CDS	289612	290124	.	+	0	ID=HEMMKGOE_00288;Name=pal_1;gene=pal_1;inference=ab initio prediction:Prodigal:002006,similar to AA sequence:UniProtKB:P0A3S8;locus_tag=HEMMKGOE_00288;product=Peptidoglycan-associated lipoprotein
NZ_LT962688.1	Prodigal:002006	CDS	290298	291323	.	+	0	ID=HEMMKGOE_00289;Name=cpoB;gene=cpoB;inference=ab initio prediction:Prodigal:002006,protein motif:HAMAP:MF_02066;locus_tag=HEMMKGOE_00289;product=Cell division coordinator CpoB
NZ_LT962688.1	Prodigal:002006	CDS	291320	292348	.	+	0	ID=HEMMKGOE_00290;eC_number=6.3.4.19;Name=tilS;gene=tilS;inference=ab initio prediction:Prodigal:002006,protein motif:HAMAP:MF_01161;locus_tag=HEMMKGOE_00290;product=tRNA(Ile)-lysidine synthase
NZ_LT962688.1	Prodigal:002006	CDS	292486	294414	.	+	0	ID=HEMMKGOE_00291;eC_number=3.4.24.-;Name=ftsH_1;gene=ftsH_1;inference=ab initio prediction:Prodigal:002006,similar to AA sequence:UniProtKB:B8H444;locus_tag=HEMMKGOE_00291;product=ATP-dependent zinc metalloprotease FtsH
NZ_LT962688.1	Prodigal:002006	CDS	294529	295278	.	+	0	ID=HEMMKGOE_00292;inference=ab initio prediction:Prodigal:002006;locus_tag=HEMMKGOE_00292;product=hypothetical protein
NZ_LT962688.1	Prodigal:002006	CDS	295464	296804	.	+	0	ID=HEMMKGOE_00293;eC_number=5.4.2.10;Name=glmM;db_xref=COG:COG1109;gene=glmM;inference=ab initio prediction:Prodigal:002006,similar to AA sequence:UniProtKB:P31120;locus_tag=HEMMKGOE_00293;product=Phosphoglucosamine mutase
NZ_LT962688.1	Prodigal:002006	CDS	297068	297931	.	+	0	ID=HEMMKGOE_00294;inference=ab initio prediction:Prodigal:002006;locus_tag=HEMMKGOE_00294;product=hypothetical protein
NZ_LT962688.1	Prodigal:002006	CDS	298112	298969	.	+	0	ID=HEMMKGOE_00295;inference=ab initio prediction:Prodigal:002006;locus_tag=HEMMKGOE_00295;product=hypothetical protein
NZ_LT962688.1	Prodigal:002006	CDS	299210	300136	.	+	0	ID=HEMMKGOE_00296;Name=ompA_1;gene=ompA_1;inference=ab initio prediction:Prodigal:002006,protein motif:HAMAP:MF_00842;locus_tag=HEMMKGOE_00296;product=Outer membrane protein A
NZ_LT962688.1	Prodigal:002006	CDS	300163	300420	.	+	0	ID=HEMMKGOE_00297;inference=ab initio prediction:Prodigal:002006;locus_tag=HEMMKGOE_00297;product=hypothetical protein
NZ_LT962688.1	Prodigal:002006	CDS	300428	300976	.	-	0	ID=HEMMKGOE_00298;inference=ab initio prediction:Prodigal:002006;locus_tag=HEMMKGOE_00298;product=hypothetical protein
NZ_LT962688.1	Prodigal:002006	CDS	301688	304417	.	+	0	ID=HEMMKGOE_00299;inference=ab initio prediction:Prodigal:002006;locus_tag=HEMMKGOE_00299;product=hypothetical protein
NZ_LT962688.1	Prodigal:002006	CDS	304542	305048	.	+	0	ID=HEMMKGOE_00300;inference=ab initio prediction:Prodigal:002006;locus_tag=HEMMKGOE_00300;product=hypothetical protein
NZ_LT962688.1	Prodigal:002006	CDS	305070	305903	.	-	0	ID=HEMMKGOE_00301;Name=motB_1;db_xref=COG:COG1360;gene=motB_1;inference=ab initio prediction:Prodigal:002006,similar to AA sequence:UniProtKB:P55892;locus_tag=HEMMKGOE_00301;product=Motility protein B
NZ_LT962688.1	Prodigal:002006	CDS	305918	306691	.	-	0	ID=HEMMKGOE_00302;Name=pomA;db_xref=COG:COG1291;gene=pomA;inference=ab initio prediction:Prodigal:002006,similar to AA sequence:UniProtKB:O06873;locus_tag=HEMMKGOE_00302;product=Chemotaxis protein PomA
NZ_LT962688.1	Prodigal:002006	CDS	306962	308734	.	+	0	ID=HEMMKGOE_00303;eC_number=7.5.2.3;Name=ndvA;gene=ndvA;inference=ab initio prediction:Prodigal:002006,similar to AA sequence:UniProtKB:Q2YQ73;locus_tag=HEMMKGOE_00303;product=Beta-(1-->2)glucan export ATP-binding/permease protein NdvA
NZ_LT962688.1	Prodigal:002006	CDS	308846	309412	.	-	0	ID=HEMMKGOE_00304;inference=ab initio prediction:Prodigal:002006;locus_tag=HEMMKGOE_00304;product=hypothetical protein
NZ_LT962688.1	Prodigal:002006	CDS	309525	310256	.	-	0	ID=HEMMKGOE_00305;eC_number=3.1.1.31;Name=pgl;gene=pgl;inference=ab initio prediction:Prodigal:002006,similar to AA sequence:UniProtKB:P74618;locus_tag=HEMMKGOE_00305;product=6-phosphogluconolactonase
NZ_LT962688.1	Prodigal:002006	CDS	310253	311245	.	-	0	ID=HEMMKGOE_00306;eC_number=1.1.1.343;db_xref=COG:COG1023;inference=ab initio prediction:Prodigal:002006,similar to AA sequence:UniProtKB:G5EBD7;locus_tag=HEMMKGOE_00306;product=6-phosphogluconate dehydrogenase%2C NAD(+)-dependent%2C decarboxylating
NZ_LT962688.1	Prodigal:002006	CDS	311420	313015	.	-	0	ID=HEMMKGOE_00307;eC_number=1.1.99.3;inference=ab initio prediction:Prodigal:002006,similar to AA sequence:UniProtKB:O34215;locus_tag=HEMMKGOE_00307;product=Gluconate 2-dehydrogenase cytochrome c subunit
NZ_LT962688.1	Prodigal:002006	CDS	313059	313424	.	-	0	ID=HEMMKGOE_00308;inference=ab initio prediction:Prodigal:002006;locus_tag=HEMMKGOE_00308;product=hypothetical protein
NZ_LT962688.1	Prodigal:002006	CDS	313428	313937	.	-	0	ID=HEMMKGOE_00309;Name=crtK-2_1;db_xref=COG:COG3476;gene=crtK-2_1;inference=ab initio prediction:Prodigal:002006,similar to AA sequence:UniProtKB:Q8KBX2;locus_tag=HEMMKGOE_00309;product=Tryptophan-rich protein TspO
NZ_LT962688.1	Prodigal:002006	CDS	313934	315127	.	-	0	ID=HEMMKGOE_00310;eC_number=1.14.13.9;Name=kmo;gene=kmo;inference=ab initio prediction:Prodigal:002006,protein motif:HAMAP:MF_01971;locus_tag=HEMMKGOE_00310;product=Kynurenine 3-monooxygenase
NZ_LT962688.1	Prodigal:002006	CDS	315132	316511	.	-	0	ID=HEMMKGOE_00311;Name=pucC_1;gene=pucC_1;inference=ab initio prediction:Prodigal:002006,similar to AA sequence:UniProtKB:P23462;locus_tag=HEMMKGOE_00311;product=Protein PucC
NZ_LT962688.1	Prodigal:002006	CDS	316508	317395	.	-	0	ID=HEMMKGOE_00312;eC_number=2.5.1.74;Name=menA;gene=menA;inference=ab initio prediction:Prodigal:002006,protein motif:HAMAP:MF_01937;locus_tag=HEMMKGOE_00312;product=1%2C4-dihydroxy-2-naphthoate octaprenyltransferase
NZ_LT962688.1	Prodigal:002006	CDS	317518	318960	.	-	0	ID=HEMMKGOE_00313;inference=ab initio prediction:Prodigal:002006;locus_tag=HEMMKGOE_00313;product=hypothetical protein
NZ_LT962688.1	Prodigal:002006	CDS	319006	319893	.	-	0	ID=HEMMKGOE_00314;inference=ab initio prediction:Prodigal:002006;locus_tag=HEMMKGOE_00314;product=hypothetical protein
NZ_LT962688.1	Prodigal:002006	CDS	320150	320653	.	+	0	ID=HEMMKGOE_00315;inference=ab initio prediction:Prodigal:002006;locus_tag=HEMMKGOE_00315;product=hypothetical protein
NZ_LT962688.1	Prodigal:002006	CDS	320650	321918	.	+	0	ID=HEMMKGOE_00316;eC_number=1.3.7.7;Name=bchN;db_xref=COG:COG2710;gene=bchN;inference=ab initio prediction:Prodigal:002006,similar to AA sequence:UniProtKB:P26164;locus_tag=HEMMKGOE_00316;product=Light-independent protochlorophyllide reductase subunit N
NZ_LT962688.1	Prodigal:002006	CDS	321924	323519	.	+	0	ID=HEMMKGOE_00317;eC_number=1.3.7.7;Name=bchB;db_xref=COG:COG2710;gene=bchB;inference=ab initio prediction:Prodigal:002006,similar to AA sequence:UniProtKB:P26163;locus_tag=HEMMKGOE_00317;product=Light-independent protochlorophyllide reductase subunit B
NZ_LT962688.1	Prodigal:002006	CDS	323494	325851	.	+	0	ID=HEMMKGOE_00318;inference=ab initio prediction:Prodigal:002006;locus_tag=HEMMKGOE_00318;product=hypothetical protein
NZ_LT962688.1	Prodigal:002006	CDS	325838	326020	.	-	0	ID=HEMMKGOE_00319;inference=ab initio prediction:Prodigal:002006;locus_tag=HEMMKGOE_00319;product=hypothetical protein
NZ_LT962688.1	Prodigal:002006	CDS	326079	327212	.	+	0	ID=HEMMKGOE_00320;eC_number=6.6.1.2;Name=cobN;gene=cobN;inference=ab initio prediction:Prodigal:002006,similar to AA sequence:UniProtKB:P29929;locus_tag=HEMMKGOE_00320;product=Aerobic cobaltochelatase subunit CobN
NZ_LT962688.1	Prodigal:002006	CDS	327209	328102	.	+	0	ID=HEMMKGOE_00321;eC_number=1.3.7.7;Name=bchL;db_xref=COG:COG1348;gene=bchL;inference=ab initio prediction:Prodigal:002006,similar to AA sequence:UniProtKB:Q9RFD6;locus_tag=HEMMKGOE_00321;product=Light-independent protochlorophyllide reductase iron-sulfur ATP-binding protein
NZ_LT962688.1	Prodigal:002006	CDS	328102	328833	.	+	0	ID=HEMMKGOE_00322;eC_number=2.1.1.11;Name=bchM;db_xref=COG:COG2227;gene=bchM;inference=ab initio prediction:Prodigal:002006,similar to AA sequence:UniProtKB:P26236;locus_tag=HEMMKGOE_00322;product=Magnesium-protoporphyrin O-methyltransferase
NZ_LT962688.1	Prodigal:002006	CDS	328830	330275	.	+	0	ID=HEMMKGOE_00323;Name=pucC_2;gene=pucC_2;inference=ab initio prediction:Prodigal:002006,similar to AA sequence:UniProtKB:P23462;locus_tag=HEMMKGOE_00323;product=Protein PucC
NZ_LT962688.1	Prodigal:002006	CDS	330290	331063	.	+	0	ID=HEMMKGOE_00324;Name=puhA;gene=puhA;inference=ab initio prediction:Prodigal:002006,similar to AA sequence:UniProtKB:P0C0Y7;locus_tag=HEMMKGOE_00324;product=Reaction center protein H chain
NZ_LT962688.1	Prodigal:002006	CDS	331075	331779	.	+	0	ID=HEMMKGOE_00325;inference=ab initio prediction:Prodigal:002006;locus_tag=HEMMKGOE_00325;product=hypothetical protein
NZ_LT962688.1	Prodigal:002006	CDS	331795	332265	.	+	0	ID=HEMMKGOE_00326;inference=ab initio prediction:Prodigal:002006;locus_tag=HEMMKGOE_00326;product=hypothetical protein
NZ_LT962688.1	Prodigal:002006	CDS	332295	332591	.	+	0	ID=HEMMKGOE_00327;inference=ab initio prediction:Prodigal:002006;locus_tag=HEMMKGOE_00327;product=hypothetical protein
NZ_LT962688.1	Prodigal:002006	CDS	332588	333682	.	+	0	ID=HEMMKGOE_00328;inference=ab initio prediction:Prodigal:002006;locus_tag=HEMMKGOE_00328;product=hypothetical protein
NZ_LT962688.1	Prodigal:002006	CDS	333684	334493	.	+	0	ID=HEMMKGOE_00329;inference=ab initio prediction:Prodigal:002006;locus_tag=HEMMKGOE_00329;product=hypothetical protein
NZ_LT962688.1	Prodigal:002006	CDS	334549	335766	.	+	0	ID=HEMMKGOE_00330;eC_number=2.3.1.37;Name=hemA_1;db_xref=COG:COG0156;gene=hemA_1;inference=ab initio prediction:Prodigal:002006,similar to AA sequence:UniProtKB:P18079;locus_tag=HEMMKGOE_00330;product=5-aminolevulinate synthase
NZ_LT962688.1	Prodigal:002006	CDS	335779	336051	.	-	0	ID=HEMMKGOE_00331;inference=ab initio prediction:Prodigal:002006;locus_tag=HEMMKGOE_00331;product=hypothetical protein
NZ_LT962688.1	Prodigal:002006	CDS	336187	338670	.	-	0	ID=HEMMKGOE_00332;Name=clpA;db_xref=COG:COG0542;gene=clpA;inference=ab initio prediction:Prodigal:002006,similar to AA sequence:UniProtKB:P0ABH9;locus_tag=HEMMKGOE_00332;product=ATP-dependent Clp protease ATP-binding subunit ClpA
NZ_LT962688.1	Prodigal:002006	CDS	338693	339088	.	-	0	ID=HEMMKGOE_00333;Name=clpS;gene=clpS;inference=ab initio prediction:Prodigal:002006,protein motif:HAMAP:MF_00302;locus_tag=HEMMKGOE_00333;product=ATP-dependent Clp protease adapter protein ClpS
NZ_LT962688.1	Prodigal:002006	CDS	339522	341006	.	+	0	ID=HEMMKGOE_00334;inference=ab initio prediction:Prodigal:002006;locus_tag=HEMMKGOE_00334;product=hypothetical protein
NZ_LT962688.1	Prodigal:002006	CDS	341159	341536	.	-	0	ID=HEMMKGOE_00335;Name=djlA_1;gene=djlA_1;inference=ab initio prediction:Prodigal:002006,protein motif:HAMAP:MF_01153;locus_tag=HEMMKGOE_00335;product=Co-chaperone protein DjlA
NZ_LT962688.1	Prodigal:002006	CDS	341901	343046	.	-	0	ID=HEMMKGOE_00336;inference=ab initio prediction:Prodigal:002006;locus_tag=HEMMKGOE_00336;product=hypothetical protein
NZ_LT962688.1	Prodigal:002006	CDS	343564	343779	.	+	0	ID=HEMMKGOE_00337;inference=ab initio prediction:Prodigal:002006;locus_tag=HEMMKGOE_00337;product=hypothetical protein
NZ_LT962688.1	Prodigal:002006	CDS	343772	344701	.	-	0	ID=HEMMKGOE_00338;inference=ab initio prediction:Prodigal:002006;locus_tag=HEMMKGOE_00338;product=hypothetical protein
NZ_LT962688.1	Prodigal:002006	CDS	344817	345317	.	+	0	ID=HEMMKGOE_00339;inference=ab initio prediction:Prodigal:002006;locus_tag=HEMMKGOE_00339;product=hypothetical protein
NZ_LT962688.1	Prodigal:002006	CDS	345423	347588	.	+	0	ID=HEMMKGOE_00340;eC_number=5.4.99.2;Name=mutB;db_xref=COG:COG1884;gene=mutB;inference=ab initio prediction:Prodigal:002006,similar to AA sequence:UniProtKB:P9WJK5;locus_tag=HEMMKGOE_00340;product=putative methylmalonyl-CoA mutase large subunit
NZ_LT962688.1	Prodigal:002006	CDS	347782	349215	.	+	0	ID=HEMMKGOE_00341;Name=algA_1;db_xref=COG:COG0662;gene=algA_1;inference=ab initio prediction:Prodigal:002006,similar to AA sequence:UniProtKB:P07874;locus_tag=HEMMKGOE_00341;product=Alginate biosynthesis protein AlgA
NZ_LT962688.1	Prodigal:002006	CDS	349203	350720	.	-	0	ID=HEMMKGOE_00342;eC_number=1.1.1.402;Name=eryB;db_xref=COG:COG0578;gene=eryB;inference=ab initio prediction:Prodigal:002006,similar to AA sequence:UniProtKB:Q2YIQ2;locus_tag=HEMMKGOE_00342;product=D-erythritol 1-phosphate dehydrogenase
NZ_LT962688.1	Prodigal:002006	CDS	350717	351019	.	-	0	ID=HEMMKGOE_00343;inference=ab initio prediction:Prodigal:002006;locus_tag=HEMMKGOE_00343;product=hypothetical protein
NZ_LT962688.1	Prodigal:002006	CDS	351028	351213	.	-	0	ID=HEMMKGOE_00344;inference=ab initio prediction:Prodigal:002006;locus_tag=HEMMKGOE_00344;product=hypothetical protein
NZ_LT962688.1	Prodigal:002006	CDS	351313	351522	.	-	0	ID=HEMMKGOE_00345;inference=ab initio prediction:Prodigal:002006;locus_tag=HEMMKGOE_00345;product=hypothetical protein
NZ_LT962688.1	Prodigal:002006	CDS	351849	353489	.	+	0	ID=HEMMKGOE_00346;Name=pitA;db_xref=COG:COG0306;gene=pitA;inference=ab initio prediction:Prodigal:002006,similar to AA sequence:UniProtKB:P0AFJ7;locus_tag=HEMMKGOE_00346;product=Low-affinity inorganic phosphate transporter 1
NZ_LT962688.1	Prodigal:002006	CDS	353609	354799	.	-	0	ID=HEMMKGOE_00347;inference=ab initio prediction:Prodigal:002006;locus_tag=HEMMKGOE_00347;product=hypothetical protein
NZ_LT962688.1	Prodigal:002006	CDS	354932	356392	.	-	0	ID=HEMMKGOE_00348;inference=ab initio prediction:Prodigal:002006;locus_tag=HEMMKGOE_00348;product=hypothetical protein
NZ_LT962688.1	Prodigal:002006	CDS	356569	356733	.	+	0	ID=HEMMKGOE_00349;inference=ab initio prediction:Prodigal:002006;locus_tag=HEMMKGOE_00349;product=hypothetical protein
NZ_LT962688.1	Prodigal:002006	CDS	356746	357210	.	+	0	ID=HEMMKGOE_00350;inference=ab initio prediction:Prodigal:002006,similar to AA sequence:UniProtKB:P0AEY1;locus_tag=HEMMKGOE_00350;note=UPF0056 inner membrane protein MarC;product=hypothetical protein
NZ_LT962688.1	Prodigal:002006	CDS	357254	358258	.	-	0	ID=HEMMKGOE_00351;Name=corA_1;db_xref=COG:COG0598;gene=corA_1;inference=ab initio prediction:Prodigal:002006,similar to AA sequence:UniProtKB:P0ABI4;locus_tag=HEMMKGOE_00351;product=Magnesium transport protein CorA
NZ_LT962688.1	Prodigal:002006	CDS	358473	358763	.	+	0	ID=HEMMKGOE_00352;Name=groS5_1;gene=groS5_1;inference=ab initio prediction:Prodigal:002006,similar to AA sequence:UniProtKB:P35474;locus_tag=HEMMKGOE_00352;product=10 kDa chaperonin 5
NZ_LT962688.1	Prodigal:002006	CDS	358856	360496	.	+	0	ID=HEMMKGOE_00353;Name=groL5_1;gene=groL5_1;inference=ab initio prediction:Prodigal:002006,similar to AA sequence:UniProtKB:P35471;locus_tag=HEMMKGOE_00353;product=60 kDa chaperonin 5
NZ_LT962688.1	Prodigal:002006	CDS	360633	360977	.	+	0	ID=HEMMKGOE_00354;inference=ab initio prediction:Prodigal:002006;locus_tag=HEMMKGOE_00354;product=hypothetical protein
NZ_LT962688.1	Prodigal:002006	CDS	361002	361526	.	-	0	ID=HEMMKGOE_00355;inference=ab initio prediction:Prodigal:002006;locus_tag=HEMMKGOE_00355;product=hypothetical protein
NZ_LT962688.1	Prodigal:002006	CDS	361516	362421	.	-	0	ID=HEMMKGOE_00356;inference=ab initio prediction:Prodigal:002006,protein motif:HAMAP:MF_02040;locus_tag=HEMMKGOE_00356;product=Iron-sulfur cluster carrier protein
NZ_LT962688.1	Prodigal:002006	CDS	363136	363579	.	-	0	ID=HEMMKGOE_00357;inference=ab initio prediction:Prodigal:002006;locus_tag=HEMMKGOE_00357;product=hypothetical protein
NZ_LT962688.1	Prodigal:002006	CDS	363576	364205	.	-	0	ID=HEMMKGOE_00358;inference=ab initio prediction:Prodigal:002006;locus_tag=HEMMKGOE_00358;product=hypothetical protein
NZ_LT962688.1	Prodigal:002006	CDS	364500	366683	.	-	0	ID=HEMMKGOE_00359;eC_number=2.4.1.129;Name=mtgA_1;gene=mtgA_1;inference=ab initio prediction:Prodigal:002006,protein motif:HAMAP:MF_00766;locus_tag=HEMMKGOE_00359;product=Biosynthetic peptidoglycan transglycosylase
NZ_LT962688.1	Prodigal:002006	CDS	367162	368463	.	+	0	ID=HEMMKGOE_00360;inference=ab initio prediction:Prodigal:002006;locus_tag=HEMMKGOE_00360;product=hypothetical protein
NZ_LT962688.1	Prodigal:002006	CDS	368466	369248	.	-	0	ID=HEMMKGOE_00361;inference=ab initio prediction:Prodigal:002006;locus_tag=HEMMKGOE_00361;product=hypothetical protein
NZ_LT962688.1	Prodigal:002006	CDS	369467	369994	.	-	0	ID=HEMMKGOE_00362;inference=ab initio prediction:Prodigal:002006;locus_tag=HEMMKGOE_00362;product=hypothetical protein
NZ_LT962688.1	Prodigal:002006	CDS	370589	371239	.	-	0	ID=HEMMKGOE_00363;eC_number=4.1.2.-;Name=ald2;db_xref=COG:COG0235;gene=ald2;inference=ab initio prediction:Prodigal:002006,similar to AA sequence:UniProtKB:Q2RXI1;locus_tag=HEMMKGOE_00363;product=5-(methylthio)ribulose-1-phosphate aldolase
NZ_LT962688.1	Prodigal:002006	CDS	371584	374286	.	+	0	ID=HEMMKGOE_00364;eC_number=2.3.1.-;Name=pat;db_xref=COG:COG0454;gene=pat;inference=ab initio prediction:Prodigal:002006,similar to AA sequence:UniProtKB:Q8ZMX2;locus_tag=HEMMKGOE_00364;product=Peptidyl-lysine N-acetyltransferase Pat
NZ_LT962688.1	Prodigal:002006	CDS	374372	374899	.	-	0	ID=HEMMKGOE_00365;eC_number=1.16.-.-;Name=dps;gene=dps;inference=ab initio prediction:Prodigal:002006,protein motif:HAMAP:MF_01441;locus_tag=HEMMKGOE_00365;product=DNA protection during starvation protein
NZ_LT962688.1	Prodigal:002006	CDS	375046	376809	.	-	0	ID=HEMMKGOE_00366;inference=ab initio prediction:Prodigal:002006;locus_tag=HEMMKGOE_00366;product=hypothetical protein
NZ_LT962688.1	Prodigal:002006	CDS	377265	378335	.	+	0	ID=HEMMKGOE_00367;eC_number=3.6.4.12;Name=ruvB_1;db_xref=COG:COG2255;gene=ruvB_1;inference=ab initio prediction:Prodigal:002006,similar to AA sequence:UniProtKB:P0A812;locus_tag=HEMMKGOE_00367;product=Holliday junction ATP-dependent DNA helicase RuvB
NZ_LT962688.1	Prodigal:002006	CDS	378328	379269	.	+	0	ID=HEMMKGOE_00368;inference=ab initio prediction:Prodigal:002006;locus_tag=HEMMKGOE_00368;product=hypothetical protein
NZ_LT962688.1	Prodigal:002006	CDS	379575	380291	.	+	0	ID=HEMMKGOE_00369;inference=ab initio prediction:Prodigal:002006;locus_tag=HEMMKGOE_00369;product=hypothetical protein
NZ_LT962688.1	Prodigal:002006	CDS	380462	380893	.	+	0	ID=HEMMKGOE_00370;eC_number=3.1.2.28;inference=ab initio prediction:Prodigal:002006,protein motif:HAMAP:MF_02101;locus_tag=HEMMKGOE_00370;product=1%2C4-dihydroxy-2-naphthoyl-CoA hydrolase
NZ_LT962688.1	Prodigal:002006	CDS	380880	382130	.	-	0	ID=HEMMKGOE_00371;inference=ab initio prediction:Prodigal:002006;locus_tag=HEMMKGOE_00371;product=hypothetical protein
NZ_LT962688.1	Prodigal:002006	CDS	382570	383286	.	+	0	ID=HEMMKGOE_00372;Name=tolQ_1;db_xref=COG:COG0811;gene=tolQ_1;inference=ab initio prediction:Prodigal:002006,similar to AA sequence:UniProtKB:P0ABU9;locus_tag=HEMMKGOE_00372;product=Tol-Pal system protein TolQ
NZ_LT962688.1	Prodigal:002006	CDS	383336	383785	.	+	0	ID=HEMMKGOE_00373;Name=exbD_1;db_xref=COG:COG0848;gene=exbD_1;inference=ab initio prediction:Prodigal:002006,similar to AA sequence:UniProtKB:P0ABV2;locus_tag=HEMMKGOE_00373;product=Biopolymer transport protein ExbD
NZ_LT962688.1	Prodigal:002006	CDS	383800	385173	.	+	0	ID=HEMMKGOE_00374;inference=ab initio prediction:Prodigal:002006;locus_tag=HEMMKGOE_00374;product=hypothetical protein
NZ_LT962688.1	Prodigal:002006	CDS	385252	386592	.	+	0	ID=HEMMKGOE_00375;Name=tolB;db_xref=COG:COG0823;gene=tolB;inference=ab initio prediction:Prodigal:002006,similar to AA sequence:UniProtKB:Q83F59;locus_tag=HEMMKGOE_00375;product=Tol-Pal system protein TolB
NZ_LT962688.1	Prodigal:002006	CDS	387491	388126	.	-	0	ID=HEMMKGOE_00376;eC_number=1.8.4.-;Name=yfcG_1;db_xref=COG:COG0625;gene=yfcG_1;inference=ab initio prediction:Prodigal:002006,similar to AA sequence:UniProtKB:P77526;locus_tag=HEMMKGOE_00376;product=Disulfide-bond oxidoreductase YfcG
NZ_LT962688.1	Prodigal:002006	CDS	388486	388767	.	+	0	ID=HEMMKGOE_00377;inference=ab initio prediction:Prodigal:002006;locus_tag=HEMMKGOE_00377;product=hypothetical protein
NZ_LT962688.1	Prodigal:002006	CDS	388930	389364	.	+	0	ID=HEMMKGOE_00378;inference=ab initio prediction:Prodigal:002006;locus_tag=HEMMKGOE_00378;product=hypothetical protein
NZ_LT962688.1	Prodigal:002006	CDS	389361	391397	.	+	0	ID=HEMMKGOE_00379;Name=aaeB_1;gene=aaeB_1;inference=ab initio prediction:Prodigal:002006,protein motif:HAMAP:MF_01545;locus_tag=HEMMKGOE_00379;product=p-hydroxybenzoic acid efflux pump subunit AaeB
NZ_LT962688.1	Prodigal:002006	CDS	391406	391600	.	+	0	ID=HEMMKGOE_00380;inference=ab initio prediction:Prodigal:002006;locus_tag=HEMMKGOE_00380;product=hypothetical protein
NZ_LT962688.1	Prodigal:002006	CDS	391597	392676	.	+	0	ID=HEMMKGOE_00381;Name=aaeA_1;db_xref=COG:COG1566;gene=aaeA_1;inference=ab initio prediction:Prodigal:002006,similar to AA sequence:UniProtKB:P46482;locus_tag=HEMMKGOE_00381;product=p-hydroxybenzoic acid efflux pump subunit AaeA
NZ_LT962688.1	Prodigal:002006	CDS	392733	394082	.	+	0	ID=HEMMKGOE_00382;eC_number=6.1.1.17;Name=gltX_1;gene=gltX_1;inference=ab initio prediction:Prodigal:002006,similar to AA sequence:UniProtKB:P99170;locus_tag=HEMMKGOE_00382;product=Glutamate--tRNA ligase
NZ_LT962688.1	Prodigal:002006	CDS	394079	394858	.	-	0	ID=HEMMKGOE_00383;eC_number=2.1.1.-;Name=ycgJ;gene=ycgJ;inference=ab initio prediction:Prodigal:002006,similar to AA sequence:UniProtKB:O31474;locus_tag=HEMMKGOE_00383;product=putative methyltransferase YcgJ
NZ_LT962688.1	Prodigal:002006	CDS	394855	395346	.	-	0	ID=HEMMKGOE_00384;inference=ab initio prediction:Prodigal:002006;locus_tag=HEMMKGOE_00384;product=hypothetical protein
NZ_LT962688.1	Prodigal:002006	CDS	395435	396649	.	-	0	ID=HEMMKGOE_00385;Name=ynfM;gene=ynfM;inference=ab initio prediction:Prodigal:002006,similar to AA sequence:UniProtKB:P43531;locus_tag=HEMMKGOE_00385;product=Inner membrane transport protein YnfM
NZ_LT962688.1	Prodigal:002006	CDS	396720	398891	.	-	0	ID=HEMMKGOE_00386;Name=pal_2;gene=pal_2;inference=ab initio prediction:Prodigal:002006,protein motif:HAMAP:MF_02204;locus_tag=HEMMKGOE_00386;product=Peptidoglycan-associated lipoprotein
NZ_LT962688.1	Prodigal:002006	CDS	399055	400155	.	-	0	ID=HEMMKGOE_00387;inference=ab initio prediction:Prodigal:002006;locus_tag=HEMMKGOE_00387;product=hypothetical protein
NZ_LT962688.1	Prodigal:002006	CDS	400229	400783	.	+	0	ID=HEMMKGOE_00388;inference=ab initio prediction:Prodigal:002006;locus_tag=HEMMKGOE_00388;product=hypothetical protein
NZ_LT962688.1	Prodigal:002006	CDS	400797	401120	.	-	0	ID=HEMMKGOE_00389;inference=ab initio prediction:Prodigal:002006;locus_tag=HEMMKGOE_00389;product=hypothetical protein
NZ_LT962688.1	Prodigal:002006	CDS	401449	402837	.	+	0	ID=HEMMKGOE_00390;eC_number=6.1.1.16;Name=cysS;db_xref=COG:COG0215;gene=cysS;inference=ab initio prediction:Prodigal:002006,similar to AA sequence:UniProtKB:P21888;locus_tag=HEMMKGOE_00390;product=Cysteine--tRNA ligase
NZ_LT962688.1	Prodigal:002006	CDS	402893	403684	.	-	0	ID=HEMMKGOE_00391;inference=ab initio prediction:Prodigal:002006;locus_tag=HEMMKGOE_00391;product=hypothetical protein
NZ_LT962688.1	Prodigal:002006	CDS	403684	404286	.	-	0	ID=HEMMKGOE_00392;eC_number=3.2.2.-;db_xref=COG:COG1611;inference=ab initio prediction:Prodigal:002006,similar to AA sequence:UniProtKB:P48636;locus_tag=HEMMKGOE_00392;product=Putative cytokinin riboside 5'-monophosphate phosphoribohydrolase
NZ_LT962688.1	Prodigal:002006	CDS	404503	406038	.	+	0	ID=HEMMKGOE_00393;inference=ab initio prediction:Prodigal:002006;locus_tag=HEMMKGOE_00393;product=hypothetical protein
NZ_LT962688.1	Prodigal:002006	CDS	406097	408088	.	+	0	ID=HEMMKGOE_00394;Name=atm1_1;db_xref=COG:COG5265;gene=atm1_1;inference=ab initio prediction:Prodigal:002006,similar to AA sequence:UniProtKB:Q2G506;locus_tag=HEMMKGOE_00394;product=ATM1-type heavy metal exporter
NZ_LT962688.1	Prodigal:002006	CDS	408164	408874	.	+	0	ID=HEMMKGOE_00395;eC_number=4.1.1.65;Name=psd;db_xref=COG:COG0688;gene=psd;inference=ab initio prediction:Prodigal:002006,similar to AA sequence:UniProtKB:P9WHQ5;locus_tag=HEMMKGOE_00395;product=Phosphatidylserine decarboxylase proenzyme
NZ_LT962688.1	Prodigal:002006	CDS	408949	409791	.	+	0	ID=HEMMKGOE_00396;inference=ab initio prediction:Prodigal:002006;locus_tag=HEMMKGOE_00396;product=hypothetical protein
NZ_LT962688.1	Prodigal:002006	CDS	409893	410945	.	+	0	ID=HEMMKGOE_00397;eC_number=1.13.12.-;Name=nmoA;db_xref=COG:COG2070;gene=nmoA;inference=ab initio prediction:Prodigal:002006,similar to AA sequence:UniProtKB:Q9HWH9;locus_tag=HEMMKGOE_00397;product=Nitronate monooxygenase
NZ_LT962688.1	Prodigal:002006	CDS	411074	411691	.	-	0	ID=HEMMKGOE_00398;Name=rpsD;db_xref=COG:COG0522;gene=rpsD;inference=ab initio prediction:Prodigal:002006,similar to AA sequence:UniProtKB:Q6N9G0;locus_tag=HEMMKGOE_00398;product=30S ribosomal protein S4
NZ_LT962688.1	Prodigal:002006	CDS	412144	413340	.	+	0	ID=HEMMKGOE_00399;inference=ab initio prediction:Prodigal:002006,similar to AA sequence:ISfinder:TnXax1;locus_tag=HEMMKGOE_00399;product=Tn3 family transposase TnXax1
NZ_LT962688.1	Prodigal:002006	CDS	413372	413653	.	-	0	ID=HEMMKGOE_00400;inference=ab initio prediction:Prodigal:002006;locus_tag=HEMMKGOE_00400;product=hypothetical protein
NZ_LT962688.1	Prodigal:002006	CDS	414386	414547	.	-	0	ID=HEMMKGOE_00401;Name=rplS_1;db_xref=COG:COG0335;gene=rplS_1;inference=ab initio prediction:Prodigal:002006,similar to AA sequence:UniProtKB:Q6ND68;locus_tag=HEMMKGOE_00401;product=50S ribosomal protein L19
NZ_LT962688.1	Prodigal:002006	CDS	414513	414791	.	-	0	ID=HEMMKGOE_00402;Name=rplS_2;db_xref=COG:COG0335;gene=rplS_2;inference=ab initio prediction:Prodigal:002006,similar to AA sequence:UniProtKB:Q6ND68;locus_tag=HEMMKGOE_00402;product=50S ribosomal protein L19
NZ_LT962688.1	Prodigal:002006	CDS	414990	416390	.	-	0	ID=HEMMKGOE_00403;inference=ab initio prediction:Prodigal:002006;locus_tag=HEMMKGOE_00403;product=hypothetical protein
NZ_LT962688.1	Prodigal:002006	CDS	416538	417251	.	-	0	ID=HEMMKGOE_00404;inference=ab initio prediction:Prodigal:002006;locus_tag=HEMMKGOE_00404;product=hypothetical protein
NZ_LT962688.1	Prodigal:002006	CDS	417248	418210	.	-	0	ID=HEMMKGOE_00405;eC_number=2.1.3.15;Name=accA;db_xref=COG:COG0825;gene=accA;inference=ab initio prediction:Prodigal:002006,similar to AA sequence:UniProtKB:P0ABD5;locus_tag=HEMMKGOE_00405;product=Acetyl-coenzyme A carboxylase carboxyl transferase subunit alpha
NZ_LT962688.1	Prodigal:002006	CDS	418415	419200	.	+	0	ID=HEMMKGOE_00406;eC_number=1.1.1.30;Name=bdhA;gene=bdhA;inference=ab initio prediction:Prodigal:002006,similar to AA sequence:UniProtKB:O86034;locus_tag=HEMMKGOE_00406;product=D-beta-hydroxybutyrate dehydrogenase
NZ_LT962688.1	Prodigal:002006	CDS	419351	419707	.	-	0	ID=HEMMKGOE_00407;inference=ab initio prediction:Prodigal:002006;locus_tag=HEMMKGOE_00407;product=hypothetical protein
NZ_LT962688.1	Prodigal:002006	CDS	419844	421253	.	-	0	ID=HEMMKGOE_00408;inference=ab initio prediction:Prodigal:002006;locus_tag=HEMMKGOE_00408;product=hypothetical protein
NZ_LT962688.1	Prodigal:002006	CDS	421455	421658	.	-	0	ID=HEMMKGOE_00409;inference=ab initio prediction:Prodigal:002006;locus_tag=HEMMKGOE_00409;product=hypothetical protein
NZ_LT962688.1	Prodigal:002006	CDS	422065	423249	.	+	0	ID=HEMMKGOE_00410;inference=ab initio prediction:Prodigal:002006,similar to AA sequence:UniProtKB:Q9ADP8;locus_tag=HEMMKGOE_00410;product=putative transporter
NZ_LT962688.1	Prodigal:002006	CDS	423242	424261	.	-	0	ID=HEMMKGOE_00411;eC_number=2.6.1.9;Name=hisC_1;gene=hisC_1;inference=ab initio prediction:Prodigal:002006,protein motif:HAMAP:MF_01023;locus_tag=HEMMKGOE_00411;product=Histidinol-phosphate aminotransferase
NZ_LT962688.1	Prodigal:002006	CDS	424264	425265	.	+	0	ID=HEMMKGOE_00412;Name=cobD;db_xref=COG:COG1270;gene=cobD;inference=ab initio prediction:Prodigal:002006,similar to AA sequence:UniProtKB:P9WP93;locus_tag=HEMMKGOE_00412;product=Cobalamin biosynthesis protein CobD
NZ_LT962688.1	Prodigal:002006	CDS	425336	426793	.	-	0	ID=HEMMKGOE_00413;Name=cobQ;gene=cobQ;inference=ab initio prediction:Prodigal:002006,similar to AA sequence:UniProtKB:P29932;locus_tag=HEMMKGOE_00413;product=Cobyric acid synthase
NZ_LT962688.1	Prodigal:002006	CDS	426864	427685	.	-	0	ID=HEMMKGOE_00414;eC_number=1.3.1.54;Name=cobK;gene=cobK;inference=ab initio prediction:Prodigal:002006,similar to AA sequence:UniProtKB:P21920;locus_tag=HEMMKGOE_00414;product=Precorrin-6A reductase
NZ_LT962688.1	Prodigal:002006	CDS	427742	429019	.	+	0	ID=HEMMKGOE_00415;eC_number=2.7.7.7;Name=dinB_1;gene=dinB_1;inference=ab initio prediction:Prodigal:002006,protein motif:HAMAP:MF_01113;locus_tag=HEMMKGOE_00415;product=DNA polymerase IV
NZ_LT962688.1	Prodigal:002006	CDS	429030	429896	.	-	0	ID=HEMMKGOE_00416;inference=ab initio prediction:Prodigal:002006;locus_tag=HEMMKGOE_00416;product=hypothetical protein
NZ_LT962688.1	Prodigal:002006	CDS	430408	430947	.	+	0	ID=HEMMKGOE_00417;inference=ab initio prediction:Prodigal:002006;locus_tag=HEMMKGOE_00417;product=hypothetical protein
NZ_LT962688.1	Prodigal:002006	CDS	431176	431880	.	-	0	ID=HEMMKGOE_00418;Name=phoB;db_xref=COG:COG0745;gene=phoB;inference=ab initio prediction:Prodigal:002006,similar to AA sequence:UniProtKB:P0AFJ5;locus_tag=HEMMKGOE_00418;product=Phosphate regulon transcriptional regulatory protein PhoB
NZ_LT962688.1	Prodigal:002006	CDS	431963	432676	.	-	0	ID=HEMMKGOE_00419;Name=phoU;db_xref=COG:COG0704;gene=phoU;inference=ab initio prediction:Prodigal:002006,similar to AA sequence:UniProtKB:Q51547;locus_tag=HEMMKGOE_00419;product=Phosphate-specific transport system accessory protein PhoU
NZ_LT962688.1	Prodigal:002006	CDS	432808	433623	.	-	0	ID=HEMMKGOE_00420;eC_number=7.3.2.1;Name=pstB_1;db_xref=COG:COG1117;gene=pstB_1;inference=ab initio prediction:Prodigal:002006,similar to AA sequence:UniProtKB:P0AAH0;locus_tag=HEMMKGOE_00420;product=Phosphate import ATP-binding protein PstB
NZ_LT962688.1	Prodigal:002006	CDS	433665	434504	.	-	0	ID=HEMMKGOE_00421;Name=pstA;db_xref=COG:COG0581;gene=pstA;inference=ab initio prediction:Prodigal:002006,similar to AA sequence:UniProtKB:P07654;locus_tag=HEMMKGOE_00421;product=Phosphate transport system permease protein PstA
NZ_LT962688.1	Prodigal:002006	CDS	434603	435577	.	-	0	ID=HEMMKGOE_00422;Name=pstC;db_xref=COG:COG0573;gene=pstC;inference=ab initio prediction:Prodigal:002006,similar to AA sequence:UniProtKB:P0AGH8;locus_tag=HEMMKGOE_00422;product=Phosphate transport system permease protein PstC
NZ_LT962688.1	Prodigal:002006	CDS	435692	436732	.	-	0	ID=HEMMKGOE_00423;Name=pstS;db_xref=COG:COG0226;gene=pstS;inference=ab initio prediction:Prodigal:002006,similar to AA sequence:UniProtKB:P0AG82;locus_tag=HEMMKGOE_00423;product=Phosphate-binding protein PstS
NZ_LT962688.1	Prodigal:002006	CDS	437153	437428	.	+	0	ID=HEMMKGOE_00424;inference=ab initio prediction:Prodigal:002006;locus_tag=HEMMKGOE_00424;product=hypothetical protein
NZ_LT962688.1	Prodigal:002006	CDS	437469	437675	.	-	0	ID=HEMMKGOE_00425;inference=ab initio prediction:Prodigal:002006;locus_tag=HEMMKGOE_00425;product=hypothetical protein
NZ_LT962688.1	Prodigal:002006	CDS	438249	438416	.	-	0	ID=HEMMKGOE_00426;inference=ab initio prediction:Prodigal:002006;locus_tag=HEMMKGOE_00426;product=hypothetical protein
NZ_LT962688.1	Prodigal:002006	CDS	438559	438810	.	-	0	ID=HEMMKGOE_00427;inference=ab initio prediction:Prodigal:002006;locus_tag=HEMMKGOE_00427;product=hypothetical protein
NZ_LT962688.1	Prodigal:002006	CDS	438989	439351	.	-	0	ID=HEMMKGOE_00428;inference=ab initio prediction:Prodigal:002006;locus_tag=HEMMKGOE_00428;product=hypothetical protein
NZ_LT962688.1	Prodigal:002006	CDS	439424	439714	.	-	0	ID=HEMMKGOE_00429;inference=ab initio prediction:Prodigal:002006;locus_tag=HEMMKGOE_00429;product=hypothetical protein
NZ_LT962688.1	Prodigal:002006	CDS	439943	440839	.	+	0	ID=HEMMKGOE_00430;eC_number=4.2.1.136;Name=nnrD;db_xref=COG:COG0063;gene=nnrD;inference=ab initio prediction:Prodigal:002006,similar to AA sequence:UniProtKB:Q833Y3;locus_tag=HEMMKGOE_00430;product=ADP-dependent (S)-NAD(P)H-hydrate dehydratase
NZ_LT962688.1	Prodigal:002006	CDS	441269	441523	.	+	0	ID=HEMMKGOE_00431;inference=ab initio prediction:Prodigal:002006;locus_tag=HEMMKGOE_00431;product=hypothetical protein
NZ_LT962688.1	Prodigal:002006	CDS	441551	441826	.	+	0	ID=HEMMKGOE_00432;inference=ab initio prediction:Prodigal:002006;locus_tag=HEMMKGOE_00432;product=hypothetical protein
NZ_LT962688.1	Prodigal:002006	CDS	442002	442376	.	+	0	ID=HEMMKGOE_00433;inference=ab initio prediction:Prodigal:002006;locus_tag=HEMMKGOE_00433;product=hypothetical protein
NZ_LT962688.1	Prodigal:002006	CDS	442896	443198	.	-	0	ID=HEMMKGOE_00434;inference=ab initio prediction:Prodigal:002006;locus_tag=HEMMKGOE_00434;product=hypothetical protein
NZ_LT962688.1	Prodigal:002006	CDS	443976	444242	.	+	0	ID=HEMMKGOE_00435;inference=ab initio prediction:Prodigal:002006;locus_tag=HEMMKGOE_00435;product=hypothetical protein
NZ_LT962688.1	Prodigal:002006	CDS	444548	444814	.	+	0	ID=HEMMKGOE_00436;inference=ab initio prediction:Prodigal:002006;locus_tag=HEMMKGOE_00436;product=hypothetical protein
NZ_LT962688.1	Prodigal:002006	CDS	444888	445280	.	+	0	ID=HEMMKGOE_00437;inference=ab initio prediction:Prodigal:002006;locus_tag=HEMMKGOE_00437;product=hypothetical protein
NZ_LT962688.1	Prodigal:002006	CDS	445731	445961	.	+	0	ID=HEMMKGOE_00438;inference=ab initio prediction:Prodigal:002006;locus_tag=HEMMKGOE_00438;product=hypothetical protein
NZ_LT962688.1	Prodigal:002006	CDS	446071	447411	.	-	0	ID=HEMMKGOE_00439;Name=umuC_1;db_xref=COG:COG0389;gene=umuC_1;inference=ab initio prediction:Prodigal:002006,similar to AA sequence:UniProtKB:P04152;locus_tag=HEMMKGOE_00439;product=Protein UmuC
NZ_LT962688.1	Prodigal:002006	CDS	447408	447875	.	-	0	ID=HEMMKGOE_00440;eC_number=3.4.21.-;Name=umuD_1;db_xref=COG:COG1974;gene=umuD_1;inference=ab initio prediction:Prodigal:002006,similar to AA sequence:UniProtKB:P0AG11;locus_tag=HEMMKGOE_00440;product=Protein UmuD
NZ_LT962688.1	Prodigal:002006	CDS	447994	448254	.	+	0	ID=HEMMKGOE_00441;inference=ab initio prediction:Prodigal:002006;locus_tag=HEMMKGOE_00441;product=hypothetical protein
NZ_LT962688.1	Prodigal:002006	CDS	448265	448519	.	+	0	ID=HEMMKGOE_00442;inference=ab initio prediction:Prodigal:002006;locus_tag=HEMMKGOE_00442;product=hypothetical protein
NZ_LT962688.1	Prodigal:002006	CDS	448522	448734	.	+	0	ID=HEMMKGOE_00443;inference=ab initio prediction:Prodigal:002006;locus_tag=HEMMKGOE_00443;product=hypothetical protein
NZ_LT962688.1	Prodigal:002006	CDS	448739	448936	.	+	0	ID=HEMMKGOE_00444;inference=ab initio prediction:Prodigal:002006;locus_tag=HEMMKGOE_00444;product=hypothetical protein
NZ_LT962688.1	Prodigal:002006	CDS	448985	450550	.	-	0	ID=HEMMKGOE_00445;inference=ab initio prediction:Prodigal:002006;locus_tag=HEMMKGOE_00445;product=hypothetical protein
NZ_LT962688.1	Prodigal:002006	CDS	450711	451067	.	-	0	ID=HEMMKGOE_00446;inference=ab initio prediction:Prodigal:002006;locus_tag=HEMMKGOE_00446;product=hypothetical protein
NZ_LT962688.1	Prodigal:002006	CDS	451072	451488	.	-	0	ID=HEMMKGOE_00447;inference=ab initio prediction:Prodigal:002006;locus_tag=HEMMKGOE_00447;product=hypothetical protein
NZ_LT962688.1	Prodigal:002006	CDS	451485	451751	.	-	0	ID=HEMMKGOE_00448;inference=ab initio prediction:Prodigal:002006;locus_tag=HEMMKGOE_00448;product=hypothetical protein
NZ_LT962688.1	Prodigal:002006	CDS	451754	452587	.	-	0	ID=HEMMKGOE_00449;inference=ab initio prediction:Prodigal:002006;locus_tag=HEMMKGOE_00449;product=hypothetical protein
NZ_LT962688.1	Prodigal:002006	CDS	452602	452958	.	-	0	ID=HEMMKGOE_00450;eC_number=4.2.2.-;Name=rlpA_1;gene=rlpA_1;inference=ab initio prediction:Prodigal:002006,protein motif:HAMAP:MF_02071;locus_tag=HEMMKGOE_00450;product=Endolytic peptidoglycan transglycosylase RlpA
NZ_LT962688.1	Prodigal:002006	CDS	453118	454461	.	+	0	ID=HEMMKGOE_00451;inference=ab initio prediction:Prodigal:002006;locus_tag=HEMMKGOE_00451;product=hypothetical protein
NZ_LT962688.1	Prodigal:002006	CDS	454470	456005	.	-	0	ID=HEMMKGOE_00452;inference=ab initio prediction:Prodigal:002006;locus_tag=HEMMKGOE_00452;product=hypothetical protein
NZ_LT962688.1	Prodigal:002006	CDS	456017	456376	.	-	0	ID=HEMMKGOE_00453;inference=ab initio prediction:Prodigal:002006;locus_tag=HEMMKGOE_00453;product=hypothetical protein
NZ_LT962688.1	Prodigal:002006	CDS	456389	456775	.	-	0	ID=HEMMKGOE_00454;inference=ab initio prediction:Prodigal:002006;locus_tag=HEMMKGOE_00454;product=hypothetical protein
NZ_LT962688.1	Prodigal:002006	CDS	456781	458007	.	-	0	ID=HEMMKGOE_00455;inference=ab initio prediction:Prodigal:002006;locus_tag=HEMMKGOE_00455;product=hypothetical protein
NZ_LT962688.1	Prodigal:002006	CDS	458123	458521	.	+	0	ID=HEMMKGOE_00456;inference=ab initio prediction:Prodigal:002006;locus_tag=HEMMKGOE_00456;product=hypothetical protein
NZ_LT962688.1	Prodigal:002006	CDS	458339	461620	.	-	0	ID=HEMMKGOE_00457;inference=ab initio prediction:Prodigal:002006;locus_tag=HEMMKGOE_00457;product=hypothetical protein
NZ_LT962688.1	Prodigal:002006	CDS	461626	463719	.	-	0	ID=HEMMKGOE_00458;inference=ab initio prediction:Prodigal:002006;locus_tag=HEMMKGOE_00458;product=hypothetical protein
NZ_LT962688.1	Prodigal:002006	CDS	463724	464443	.	-	0	ID=HEMMKGOE_00459;inference=ab initio prediction:Prodigal:002006;locus_tag=HEMMKGOE_00459;product=hypothetical protein
NZ_LT962688.1	Prodigal:002006	CDS	464446	464574	.	-	0	ID=HEMMKGOE_00460;inference=ab initio prediction:Prodigal:002006;locus_tag=HEMMKGOE_00460;product=hypothetical protein
NZ_LT962688.1	Prodigal:002006	CDS	464571	465992	.	-	0	ID=HEMMKGOE_00461;inference=ab initio prediction:Prodigal:002006;locus_tag=HEMMKGOE_00461;product=hypothetical protein
NZ_LT962688.1	Prodigal:002006	CDS	465997	466974	.	-	0	ID=HEMMKGOE_00462;inference=ab initio prediction:Prodigal:002006;locus_tag=HEMMKGOE_00462;product=hypothetical protein
NZ_LT962688.1	Prodigal:002006	CDS	467008	467526	.	-	0	ID=HEMMKGOE_00463;inference=ab initio prediction:Prodigal:002006;locus_tag=HEMMKGOE_00463;product=hypothetical protein
NZ_LT962688.1	Prodigal:002006	CDS	467530	468078	.	-	0	ID=HEMMKGOE_00464;inference=ab initio prediction:Prodigal:002006;locus_tag=HEMMKGOE_00464;product=hypothetical protein
NZ_LT962688.1	Prodigal:002006	CDS	468082	468534	.	-	0	ID=HEMMKGOE_00465;inference=ab initio prediction:Prodigal:002006;locus_tag=HEMMKGOE_00465;product=hypothetical protein
NZ_LT962688.1	Prodigal:002006	CDS	468536	469072	.	-	0	ID=HEMMKGOE_00466;inference=ab initio prediction:Prodigal:002006;locus_tag=HEMMKGOE_00466;product=hypothetical protein
NZ_LT962688.1	Prodigal:002006	CDS	469167	470072	.	-	0	ID=HEMMKGOE_00467;inference=ab initio prediction:Prodigal:002006;locus_tag=HEMMKGOE_00467;product=hypothetical protein
NZ_LT962688.1	Prodigal:002006	CDS	470261	471304	.	-	0	ID=HEMMKGOE_00468;inference=ab initio prediction:Prodigal:002006;locus_tag=HEMMKGOE_00468;product=hypothetical protein
NZ_LT962688.1	Prodigal:002006	CDS	471570	472136	.	-	0	ID=HEMMKGOE_00469;inference=ab initio prediction:Prodigal:002006,similar to AA sequence:ISfinder:ISMex30;locus_tag=HEMMKGOE_00469;product=IS630 family transposase ISMex30
NZ_LT962688.1	Prodigal:002006	CDS	472133	472516	.	-	0	ID=HEMMKGOE_00470;inference=ab initio prediction:Prodigal:002006,similar to AA sequence:ISfinder:ISMdi20;locus_tag=HEMMKGOE_00470;product=IS630 family transposase ISMdi20
NZ_LT962688.1	Prodigal:002006	CDS	472638	473735	.	-	0	ID=HEMMKGOE_00471;inference=ab initio prediction:Prodigal:002006;locus_tag=HEMMKGOE_00471;product=hypothetical protein
NZ_LT962688.1	Prodigal:002006	CDS	475175	477514	.	-	0	ID=HEMMKGOE_00472;inference=ab initio prediction:Prodigal:002006;locus_tag=HEMMKGOE_00472;product=hypothetical protein
NZ_LT962688.1	Prodigal:002006	CDS	477519	478775	.	-	0	ID=HEMMKGOE_00473;inference=ab initio prediction:Prodigal:002006;locus_tag=HEMMKGOE_00473;product=hypothetical protein
NZ_LT962688.1	Prodigal:002006	CDS	478765	479049	.	-	0	ID=HEMMKGOE_00474;inference=ab initio prediction:Prodigal:002006;locus_tag=HEMMKGOE_00474;product=hypothetical protein
NZ_LT962688.1	Prodigal:002006	CDS	479157	479477	.	-	0	ID=HEMMKGOE_00475;inference=ab initio prediction:Prodigal:002006;locus_tag=HEMMKGOE_00475;product=hypothetical protein
NZ_LT962688.1	Prodigal:002006	CDS	479532	479801	.	-	0	ID=HEMMKGOE_00476;inference=ab initio prediction:Prodigal:002006;locus_tag=HEMMKGOE_00476;product=hypothetical protein
NZ_LT962688.1	Prodigal:002006	CDS	479801	480010	.	-	0	ID=HEMMKGOE_00477;inference=ab initio prediction:Prodigal:002006;locus_tag=HEMMKGOE_00477;product=hypothetical protein
NZ_LT962688.1	Prodigal:002006	CDS	480007	480930	.	-	0	ID=HEMMKGOE_00478;Name=xerD_1;db_xref=COG:COG4974;gene=xerD_1;inference=ab initio prediction:Prodigal:002006,similar to AA sequence:UniProtKB:O31206;locus_tag=HEMMKGOE_00478;product=Tyrosine recombinase XerD
NZ_LT962688.1	Prodigal:002006	CDS	481011	481262	.	-	0	ID=HEMMKGOE_00479;inference=ab initio prediction:Prodigal:002006;locus_tag=HEMMKGOE_00479;product=hypothetical protein
NZ_LT962688.1	Prodigal:002006	CDS	481566	482249	.	-	0	ID=HEMMKGOE_00480;inference=ab initio prediction:Prodigal:002006;locus_tag=HEMMKGOE_00480;product=hypothetical protein
NZ_LT962688.1	Prodigal:002006	CDS	482298	483215	.	-	0	ID=HEMMKGOE_00481;inference=ab initio prediction:Prodigal:002006;locus_tag=HEMMKGOE_00481;product=hypothetical protein
NZ_LT962688.1	Prodigal:002006	CDS	483461	483868	.	-	0	ID=HEMMKGOE_00482;inference=ab initio prediction:Prodigal:002006;locus_tag=HEMMKGOE_00482;product=hypothetical protein
NZ_LT962688.1	Prodigal:002006	CDS	484024	484416	.	-	0	ID=HEMMKGOE_00483;inference=ab initio prediction:Prodigal:002006;locus_tag=HEMMKGOE_00483;product=hypothetical protein
NZ_LT962688.1	Prodigal:002006	CDS	484416	484640	.	-	0	ID=HEMMKGOE_00484;inference=ab initio prediction:Prodigal:002006;locus_tag=HEMMKGOE_00484;product=hypothetical protein
NZ_LT962688.1	Prodigal:002006	CDS	484729	485160	.	-	0	ID=HEMMKGOE_00485;Name=ros_1;db_xref=COG:COG4957;gene=ros_1;inference=ab initio prediction:Prodigal:002006,similar to AA sequence:UniProtKB:Q04152;locus_tag=HEMMKGOE_00485;product=Transcriptional regulatory protein ros
NZ_LT962688.1	Prodigal:002006	CDS	485213	485671	.	-	0	ID=HEMMKGOE_00486;inference=ab initio prediction:Prodigal:002006;locus_tag=HEMMKGOE_00486;product=hypothetical protein
NZ_LT962688.1	Prodigal:002006	CDS	485668	486459	.	-	0	ID=HEMMKGOE_00487;inference=ab initio prediction:Prodigal:002006;locus_tag=HEMMKGOE_00487;product=hypothetical protein
NZ_LT962688.1	Prodigal:002006	CDS	486456	487202	.	-	0	ID=HEMMKGOE_00488;inference=ab initio prediction:Prodigal:002006;locus_tag=HEMMKGOE_00488;product=hypothetical protein
NZ_LT962688.1	Prodigal:002006	CDS	487617	487883	.	-	0	ID=HEMMKGOE_00489;inference=ab initio prediction:Prodigal:002006;locus_tag=HEMMKGOE_00489;product=hypothetical protein
NZ_LT962688.1	Prodigal:002006	CDS	487888	488502	.	-	0	ID=HEMMKGOE_00490;inference=ab initio prediction:Prodigal:002006;locus_tag=HEMMKGOE_00490;product=hypothetical protein
NZ_LT962688.1	Prodigal:002006	CDS	488499	488966	.	-	0	ID=HEMMKGOE_00491;inference=ab initio prediction:Prodigal:002006;locus_tag=HEMMKGOE_00491;product=hypothetical protein
NZ_LT962688.1	Prodigal:002006	CDS	488970	489479	.	-	0	ID=HEMMKGOE_00492;inference=ab initio prediction:Prodigal:002006;locus_tag=HEMMKGOE_00492;product=hypothetical protein
NZ_LT962688.1	Prodigal:002006	CDS	489551	489871	.	-	0	ID=HEMMKGOE_00493;inference=ab initio prediction:Prodigal:002006;locus_tag=HEMMKGOE_00493;product=hypothetical protein
NZ_LT962688.1	Prodigal:002006	CDS	489874	490170	.	-	0	ID=HEMMKGOE_00494;inference=ab initio prediction:Prodigal:002006;locus_tag=HEMMKGOE_00494;product=hypothetical protein
NZ_LT962688.1	Prodigal:002006	CDS	490223	490807	.	-	0	ID=HEMMKGOE_00495;inference=ab initio prediction:Prodigal:002006;locus_tag=HEMMKGOE_00495;product=hypothetical protein
NZ_LT962688.1	Prodigal:002006	CDS	490869	491042	.	-	0	ID=HEMMKGOE_00496;inference=ab initio prediction:Prodigal:002006;locus_tag=HEMMKGOE_00496;product=hypothetical protein
NZ_LT962688.1	Prodigal:002006	CDS	491955	492212	.	+	0	ID=HEMMKGOE_00497;inference=ab initio prediction:Prodigal:002006;locus_tag=HEMMKGOE_00497;product=hypothetical protein
NZ_LT962688.1	Prodigal:002006	CDS	492190	492564	.	-	0	ID=HEMMKGOE_00498;inference=ab initio prediction:Prodigal:002006;locus_tag=HEMMKGOE_00498;product=hypothetical protein
NZ_LT962688.1	Prodigal:002006	CDS	492750	493292	.	+	0	ID=HEMMKGOE_00499;inference=ab initio prediction:Prodigal:002006;locus_tag=HEMMKGOE_00499;product=hypothetical protein
NZ_LT962688.1	Prodigal:002006	CDS	493744	493959	.	+	0	ID=HEMMKGOE_00500;inference=ab initio prediction:Prodigal:002006;locus_tag=HEMMKGOE_00500;product=hypothetical protein
NZ_LT962688.1	Prodigal:002006	CDS	493959	494102	.	+	0	ID=HEMMKGOE_00501;inference=ab initio prediction:Prodigal:002006;locus_tag=HEMMKGOE_00501;product=hypothetical protein
NZ_LT962688.1	Prodigal:002006	CDS	494102	494362	.	+	0	ID=HEMMKGOE_00502;inference=ab initio prediction:Prodigal:002006;locus_tag=HEMMKGOE_00502;product=hypothetical protein
NZ_LT962688.1	Prodigal:002006	CDS	494359	494499	.	+	0	ID=HEMMKGOE_00503;inference=ab initio prediction:Prodigal:002006;locus_tag=HEMMKGOE_00503;product=hypothetical protein
NZ_LT962688.1	Prodigal:002006	CDS	494492	494692	.	+	0	ID=HEMMKGOE_00504;inference=ab initio prediction:Prodigal:002006;locus_tag=HEMMKGOE_00504;product=hypothetical protein
NZ_LT962688.1	Prodigal:002006	CDS	494685	494909	.	+	0	ID=HEMMKGOE_00505;inference=ab initio prediction:Prodigal:002006;locus_tag=HEMMKGOE_00505;product=hypothetical protein
NZ_LT962688.1	Prodigal:002006	CDS	494902	495261	.	+	0	ID=HEMMKGOE_00506;inference=ab initio prediction:Prodigal:002006;locus_tag=HEMMKGOE_00506;product=hypothetical protein
NZ_LT962688.1	Prodigal:002006	CDS	495267	495989	.	+	0	ID=HEMMKGOE_00507;inference=ab initio prediction:Prodigal:002006;locus_tag=HEMMKGOE_00507;product=hypothetical protein
NZ_LT962688.1	Prodigal:002006	CDS	495986	496618	.	+	0	ID=HEMMKGOE_00508;inference=ab initio prediction:Prodigal:002006;locus_tag=HEMMKGOE_00508;product=hypothetical protein
NZ_LT962688.1	Prodigal:002006	CDS	496620	497186	.	+	0	ID=HEMMKGOE_00509;inference=ab initio prediction:Prodigal:002006;locus_tag=HEMMKGOE_00509;product=hypothetical protein
NZ_LT962688.1	Prodigal:002006	CDS	497183	497647	.	+	0	ID=HEMMKGOE_00510;inference=ab initio prediction:Prodigal:002006;locus_tag=HEMMKGOE_00510;product=hypothetical protein
NZ_LT962688.1	Prodigal:002006	CDS	497635	498024	.	+	0	ID=HEMMKGOE_00511;inference=ab initio prediction:Prodigal:002006;locus_tag=HEMMKGOE_00511;product=hypothetical protein
NZ_LT962688.1	Prodigal:002006	CDS	498027	498455	.	+	0	ID=HEMMKGOE_00512;inference=ab initio prediction:Prodigal:002006;locus_tag=HEMMKGOE_00512;product=hypothetical protein
NZ_LT962688.1	Prodigal:002006	CDS	498452	498766	.	+	0	ID=HEMMKGOE_00513;inference=ab initio prediction:Prodigal:002006;locus_tag=HEMMKGOE_00513;product=hypothetical protein
NZ_LT962688.1	Prodigal:002006	CDS	498759	499064	.	+	0	ID=HEMMKGOE_00514;inference=ab initio prediction:Prodigal:002006;locus_tag=HEMMKGOE_00514;product=hypothetical protein
NZ_LT962688.1	Prodigal:002006	CDS	499027	500229	.	+	0	ID=HEMMKGOE_00515;inference=ab initio prediction:Prodigal:002006;locus_tag=HEMMKGOE_00515;product=hypothetical protein
NZ_LT962688.1	Aragorn:001002	tRNA	500307	500382	.	-	.	ID=HEMMKGOE_00516;inference=COORDINATES:profile:Aragorn:001002;locus_tag=HEMMKGOE_00516;product=tRNA-Asn(gtt)
NZ_LT962688.1	Aragorn:001002	tRNA	500626	500699	.	+	.	ID=HEMMKGOE_00517;inference=COORDINATES:profile:Aragorn:001002;locus_tag=HEMMKGOE_00517;product=tRNA-Cys(gca)
NZ_LT962688.1	Prodigal:002006	CDS	500867	501517	.	+	0	ID=HEMMKGOE_00518;eC_number=2.1.1.77;Name=pcm_1;gene=pcm_1;inference=ab initio prediction:Prodigal:002006,protein motif:HAMAP:MF_00090;locus_tag=HEMMKGOE_00518;product=Protein-L-isoaspartate O-methyltransferase
NZ_LT962688.1	Prodigal:002006	CDS	502257	503549	.	+	0	ID=HEMMKGOE_00519;Name=bepC;gene=bepC;inference=ab initio prediction:Prodigal:002006,similar to AA sequence:UniProtKB:Q8G0Y6;locus_tag=HEMMKGOE_00519;product=Outer membrane efflux protein BepC
NZ_LT962688.1	Prodigal:002006	CDS	503723	504274	.	+	0	ID=HEMMKGOE_00520;inference=ab initio prediction:Prodigal:002006;locus_tag=HEMMKGOE_00520;product=hypothetical protein
NZ_LT962688.1	Prodigal:002006	CDS	504598	507318	.	+	0	ID=HEMMKGOE_00521;eC_number=6.1.1.9;Name=valS;db_xref=COG:COG0525;gene=valS;inference=ab initio prediction:Prodigal:002006,similar to AA sequence:UniProtKB:Q9HXH0;locus_tag=HEMMKGOE_00521;product=Valine--tRNA ligase
NZ_LT962688.1	Prodigal:002006	CDS	507315	508067	.	+	0	ID=HEMMKGOE_00522;inference=ab initio prediction:Prodigal:002006;locus_tag=HEMMKGOE_00522;product=hypothetical protein
NZ_LT962688.1	Prodigal:002006	CDS	508181	509692	.	+	0	ID=HEMMKGOE_00523;eC_number=3.4.21.107;Name=degP_1;db_xref=COG:COG0265;gene=degP_1;inference=ab initio prediction:Prodigal:002006,similar to AA sequence:UniProtKB:P0C0V0;locus_tag=HEMMKGOE_00523;product=Periplasmic serine endoprotease DegP
NZ_LT962688.1	Prodigal:002006	CDS	510114	512066	.	+	0	ID=HEMMKGOE_00524;inference=ab initio prediction:Prodigal:002006;locus_tag=HEMMKGOE_00524;product=hypothetical protein
NZ_LT962688.1	Prodigal:002006	CDS	512711	512992	.	+	0	ID=HEMMKGOE_00525;inference=ab initio prediction:Prodigal:002006;locus_tag=HEMMKGOE_00525;product=hypothetical protein
NZ_LT962688.1	Prodigal:002006	CDS	513073	513951	.	+	0	ID=HEMMKGOE_00526;eC_number=1.1.1.65;Name=pdxI_1;gene=pdxI_1;inference=ab initio prediction:Prodigal:002006,similar to AA sequence:UniProtKB:P25906;locus_tag=HEMMKGOE_00526;product=Pyridoxine 4-dehydrogenase
NZ_LT962688.1	Prodigal:002006	CDS	514061	514522	.	+	0	ID=HEMMKGOE_00527;inference=ab initio prediction:Prodigal:002006;locus_tag=HEMMKGOE_00527;product=hypothetical protein
NZ_LT962688.1	Prodigal:002006	CDS	514662	515741	.	+	0	ID=HEMMKGOE_00528;eC_number=1.1.1.83;Name=dmlA;db_xref=COG:COG0473;gene=dmlA;inference=ab initio prediction:Prodigal:002006,similar to AA sequence:UniProtKB:P76251;locus_tag=HEMMKGOE_00528;product=D-malate dehydrogenase [decarboxylating]
NZ_LT962688.1	Prodigal:002006	CDS	515755	516579	.	+	0	ID=HEMMKGOE_00529;eC_number=2.3.1.247;Name=kce_1;gene=kce_1;inference=ab initio prediction:Prodigal:002006,similar to AA sequence:UniProtKB:B0VHH0;locus_tag=HEMMKGOE_00529;product=3-keto-5-aminohexanoate cleavage enzyme
NZ_LT962688.1	Prodigal:002006	CDS	516692	518047	.	-	0	ID=HEMMKGOE_00530;Name=kgtP;gene=kgtP;inference=ab initio prediction:Prodigal:002006,similar to AA sequence:UniProtKB:P0AEX3;locus_tag=HEMMKGOE_00530;product=Alpha-ketoglutarate permease
NZ_LT962688.1	Prodigal:002006	CDS	518684	519319	.	+	0	ID=HEMMKGOE_00531;inference=ab initio prediction:Prodigal:002006;locus_tag=HEMMKGOE_00531;product=hypothetical protein
NZ_LT962688.1	Prodigal:002006	CDS	519485	520207	.	+	0	ID=HEMMKGOE_00532;eC_number=3.4.21.88;Name=lexA_1;db_xref=COG:COG1974;gene=lexA_1;inference=ab initio prediction:Prodigal:002006,similar to AA sequence:UniProtKB:Q9ZFA4;locus_tag=HEMMKGOE_00532;product=LexA repressor
NZ_LT962688.1	Prodigal:002006	CDS	520201	522459	.	-	0	ID=HEMMKGOE_00533;inference=ab initio prediction:Prodigal:002006;locus_tag=HEMMKGOE_00533;product=hypothetical protein
NZ_LT962688.1	Prodigal:002006	CDS	522627	524051	.	+	0	ID=HEMMKGOE_00534;eC_number=6.1.1.17;Name=gltX_2;gene=gltX_2;inference=ab initio prediction:Prodigal:002006,similar to AA sequence:UniProtKB:Q2SX36;locus_tag=HEMMKGOE_00534;product=Glutamate--tRNA ligase
NZ_LT962688.1	Prodigal:002006	CDS	524527	525816	.	+	0	ID=HEMMKGOE_00535;eC_number=2.3.3.16;Name=gltA;db_xref=COG:COG0372;gene=gltA;inference=ab initio prediction:Prodigal:002006,similar to AA sequence:UniProtKB:P14165;locus_tag=HEMMKGOE_00535;product=Citrate synthase
NZ_LT962688.1	Prodigal:002006	CDS	525957	526436	.	-	0	ID=HEMMKGOE_00536;inference=ab initio prediction:Prodigal:002006,similar to AA sequence:UniProtKB:P0A8D3;locus_tag=HEMMKGOE_00536;note=UPF0178 protein YaiI;product=hypothetical protein
NZ_LT962688.1	Prodigal:002006	CDS	526433	527590	.	-	0	ID=HEMMKGOE_00537;eC_number=2.4.1.182;Name=lpxB;db_xref=COG:COG0763;gene=lpxB;inference=ab initio prediction:Prodigal:002006,similar to AA sequence:UniProtKB:P10441;locus_tag=HEMMKGOE_00537;product=Lipid-A-disaccharide synthase
NZ_LT962688.1	Prodigal:002006	CDS	527590	527958	.	-	0	ID=HEMMKGOE_00538;eC_number=3.6.1.54;Name=lpxI;db_xref=COG:COG3494;gene=lpxI;inference=ab initio prediction:Prodigal:002006,similar to AA sequence:UniProtKB:Q9A716;locus_tag=HEMMKGOE_00538;product=UDP-2%2C3-diacylglucosamine pyrophosphatase LpxI
NZ_LT962688.1	Prodigal:002006	CDS	527943	529259	.	-	0	ID=HEMMKGOE_00539;eC_number=2.3.1.191;Name=lpxD_1;gene=lpxD_1;inference=ab initio prediction:Prodigal:002006,protein motif:HAMAP:MF_00523;locus_tag=HEMMKGOE_00539;product=UDP-3-O-(3-hydroxymyristoyl)glucosamine N-acyltransferase
NZ_LT962688.1	Prodigal:002006	CDS	529265	529726	.	-	0	ID=HEMMKGOE_00540;eC_number=4.2.1.59;Name=fabZ;db_xref=COG:COG0764;gene=fabZ;inference=ab initio prediction:Prodigal:002006,similar to AA sequence:UniProtKB:O25928;locus_tag=HEMMKGOE_00540;product=3-hydroxyacyl-[acyl-carrier-protein] dehydratase FabZ
NZ_LT962688.1	Prodigal:002006	CDS	529899	530192	.	-	0	ID=HEMMKGOE_00541;Name=higA-2;db_xref=COG:COG2944;gene=higA-2;inference=ab initio prediction:Prodigal:002006,similar to AA sequence:UniProtKB:Q9KMA5;locus_tag=HEMMKGOE_00541;product=Antitoxin HigA-2
NZ_LT962688.1	Prodigal:002006	CDS	530203	530529	.	-	0	ID=HEMMKGOE_00542;Name=higB-2_1;db_xref=COG:COG2026;gene=higB-2_1;inference=ab initio prediction:Prodigal:002006,similar to AA sequence:UniProtKB:Q9KMA6;locus_tag=HEMMKGOE_00542;product=Toxin HigB-2
NZ_LT962688.1	Prodigal:002006	CDS	530624	531850	.	-	0	ID=HEMMKGOE_00543;eC_number=2.10.1.1;Name=moeA_1;db_xref=COG:COG0303;gene=moeA_1;inference=ab initio prediction:Prodigal:002006,similar to AA sequence:UniProtKB:P12281;locus_tag=HEMMKGOE_00543;product=Molybdopterin molybdenumtransferase
NZ_LT962688.1	Prodigal:002006	CDS	531847	532332	.	-	0	ID=HEMMKGOE_00544;eC_number=4.6.1.17;Name=moaC;db_xref=COG:COG0315;gene=moaC;inference=ab initio prediction:Prodigal:002006,similar to AA sequence:UniProtKB:P0A738;locus_tag=HEMMKGOE_00544;product=Cyclic pyranopterin monophosphate synthase
NZ_LT962688.1	Prodigal:002006	CDS	532329	533186	.	-	0	ID=HEMMKGOE_00545;eC_number=4.1.1.48;Name=trpC;gene=trpC;inference=ab initio prediction:Prodigal:002006,similar to AA sequence:UniProtKB:Q2YRR4;locus_tag=HEMMKGOE_00545;product=Indole-3-glycerol phosphate synthase
NZ_LT962688.1	Prodigal:002006	CDS	533220	534233	.	-	0	ID=HEMMKGOE_00546;eC_number=2.4.2.18;Name=trpD;db_xref=COG:COG0547;gene=trpD;inference=ab initio prediction:Prodigal:002006,similar to AA sequence:UniProtKB:A0R048;locus_tag=HEMMKGOE_00546;product=Anthranilate phosphoribosyltransferase
NZ_LT962688.1	Prodigal:002006	CDS	534322	534924	.	-	0	ID=HEMMKGOE_00547;eC_number=4.1.3.27;Name=trpG;db_xref=COG:COG0512;gene=trpG;inference=ab initio prediction:Prodigal:002006,similar to AA sequence:UniProtKB:P26922;locus_tag=HEMMKGOE_00547;product=Anthranilate synthase component 2
NZ_LT962688.1	Prodigal:002006	CDS	535200	536894	.	+	0	ID=HEMMKGOE_00548;inference=ab initio prediction:Prodigal:002006;locus_tag=HEMMKGOE_00548;product=hypothetical protein
NZ_LT962688.1	Prodigal:002006	CDS	536956	538476	.	-	0	ID=HEMMKGOE_00549;eC_number=4.1.3.27;Name=trpE;db_xref=COG:COG0147;gene=trpE;inference=ab initio prediction:Prodigal:002006,similar to AA sequence:UniProtKB:P20580;locus_tag=HEMMKGOE_00549;product=Anthranilate synthase component 1
NZ_LT962688.1	Prodigal:002006	CDS	538486	540390	.	-	0	ID=HEMMKGOE_00550;eC_number=5.2.1.8;Name=ppiD;db_xref=COG:COG0760;gene=ppiD;inference=ab initio prediction:Prodigal:002006,similar to AA sequence:UniProtKB:P0ADY1;locus_tag=HEMMKGOE_00550;product=Peptidyl-prolyl cis-trans isomerase D
NZ_LT962688.1	Prodigal:002006	CDS	540636	541400	.	+	0	ID=HEMMKGOE_00551;eC_number=5.3.1.1;Name=tpiA;db_xref=COG:COG0149;gene=tpiA;inference=ab initio prediction:Prodigal:002006,similar to AA sequence:UniProtKB:Q8L1Z5;locus_tag=HEMMKGOE_00551;product=Triosephosphate isomerase
NZ_LT962688.1	Prodigal:002006	CDS	541397	541909	.	+	0	ID=HEMMKGOE_00552;inference=ab initio prediction:Prodigal:002006;locus_tag=HEMMKGOE_00552;product=hypothetical protein
NZ_LT962688.1	Prodigal:002006	CDS	541930	542394	.	-	0	ID=HEMMKGOE_00553;inference=ab initio prediction:Prodigal:002006,similar to AA sequence:ISfinder:ISPpu30;locus_tag=HEMMKGOE_00553;product=IS66 family transposase ISPpu30
NZ_LT962688.1	Prodigal:002006	CDS	542415	542696	.	-	0	ID=HEMMKGOE_00554;inference=ab initio prediction:Prodigal:002006;locus_tag=HEMMKGOE_00554;product=hypothetical protein
NZ_LT962688.1	Prodigal:002006	CDS	542999	543466	.	+	0	ID=HEMMKGOE_00555;inference=ab initio prediction:Prodigal:002006;locus_tag=HEMMKGOE_00555;product=hypothetical protein
NZ_LT962688.1	Prodigal:002006	CDS	543659	545287	.	+	0	ID=HEMMKGOE_00556;eC_number=6.3.4.2;Name=pyrG;db_xref=COG:COG0504;gene=pyrG;inference=ab initio prediction:Prodigal:002006,similar to AA sequence:UniProtKB:P0A7E5;locus_tag=HEMMKGOE_00556;product=CTP synthase
NZ_LT962688.1	Prodigal:002006	CDS	545307	545705	.	+	0	ID=HEMMKGOE_00557;inference=ab initio prediction:Prodigal:002006,similar to AA sequence:UniProtKB:P0AF80;locus_tag=HEMMKGOE_00557;note=UPF0719 inner membrane protein YjfL;product=hypothetical protein
NZ_LT962688.1	Prodigal:002006	CDS	545710	546342	.	+	0	ID=HEMMKGOE_00558;inference=ab initio prediction:Prodigal:002006;locus_tag=HEMMKGOE_00558;product=hypothetical protein
NZ_LT962688.1	Prodigal:002006	CDS	546342	547505	.	+	0	ID=HEMMKGOE_00559;eC_number=6.3.1.-;Name=ygiC;db_xref=COG:COG0754;gene=ygiC;inference=ab initio prediction:Prodigal:002006,similar to AA sequence:UniProtKB:P0ADT5;locus_tag=HEMMKGOE_00559;product=Putative acid--amine ligase YgiC
NZ_LT962688.1	Prodigal:002006	CDS	547567	547860	.	-	0	ID=HEMMKGOE_00560;inference=ab initio prediction:Prodigal:002006;locus_tag=HEMMKGOE_00560;product=hypothetical protein
NZ_LT962688.1	Prodigal:002006	CDS	548022	548474	.	+	0	ID=HEMMKGOE_00561;inference=ab initio prediction:Prodigal:002006;locus_tag=HEMMKGOE_00561;product=hypothetical protein
NZ_LT962688.1	Prodigal:002006	CDS	548480	550201	.	+	0	ID=HEMMKGOE_00562;inference=ab initio prediction:Prodigal:002006;locus_tag=HEMMKGOE_00562;product=hypothetical protein
NZ_LT962688.1	Prodigal:002006	CDS	550198	550569	.	+	0	ID=HEMMKGOE_00563;inference=ab initio prediction:Prodigal:002006;locus_tag=HEMMKGOE_00563;product=hypothetical protein
NZ_LT962688.1	Prodigal:002006	CDS	550639	551766	.	+	0	ID=HEMMKGOE_00564;eC_number=6.3.2.2;db_xref=COG:COG2170;inference=ab initio prediction:Prodigal:002006,similar to AA sequence:UniProtKB:P9WPK9;locus_tag=HEMMKGOE_00564;product=Putative glutamate--cysteine ligase 2
NZ_LT962688.1	Prodigal:002006	CDS	551850	552395	.	+	0	ID=HEMMKGOE_00565;inference=ab initio prediction:Prodigal:002006;locus_tag=HEMMKGOE_00565;product=hypothetical protein
NZ_LT962688.1	Prodigal:002006	CDS	552526	553569	.	-	0	ID=HEMMKGOE_00566;eC_number=4.1.2.49;Name=ltaA;gene=ltaA;inference=ab initio prediction:Prodigal:002006,similar to AA sequence:UniProtKB:O07051;locus_tag=HEMMKGOE_00566;product=L-allo-threonine aldolase
NZ_LT962688.1	Prodigal:002006	CDS	553834	554526	.	+	0	ID=HEMMKGOE_00567;Name=glaR;db_xref=COG:COG1802;gene=glaR;inference=ab initio prediction:Prodigal:002006,similar to AA sequence:UniProtKB:P37338;locus_tag=HEMMKGOE_00567;product=HTH-type transcriptional repressor GlaR
NZ_LT962688.1	Prodigal:002006	CDS	554558	555385	.	-	0	ID=HEMMKGOE_00568;eC_number=4.2.1.150;Name=crt_1;db_xref=COG:COG1024;gene=crt_1;inference=ab initio prediction:Prodigal:002006,similar to AA sequence:UniProtKB:P52046;locus_tag=HEMMKGOE_00568;product=Short-chain-enoyl-CoA hydratase
NZ_LT962688.1	Prodigal:002006	CDS	555409	556629	.	-	0	ID=HEMMKGOE_00569;eC_number=2.8.3.19;Name=uctC;gene=uctC;inference=ab initio prediction:Prodigal:002006,similar to AA sequence:UniProtKB:A9X6P9;locus_tag=HEMMKGOE_00569;product=Acetyl-CoA:oxalate CoA-transferase
NZ_LT962688.1	Prodigal:002006	CDS	556969	557436	.	+	0	ID=HEMMKGOE_00570;inference=ab initio prediction:Prodigal:002006;locus_tag=HEMMKGOE_00570;product=hypothetical protein
NZ_LT962688.1	Prodigal:002006	CDS	557504	557926	.	+	0	ID=HEMMKGOE_00571;inference=ab initio prediction:Prodigal:002006;locus_tag=HEMMKGOE_00571;product=hypothetical protein
NZ_LT962688.1	Prodigal:002006	CDS	557981	558994	.	-	0	ID=HEMMKGOE_00572;Name=rbsK/rbiA;gene=rbsK/rbiA;inference=ab initio prediction:Prodigal:002006,similar to AA sequence:UniProtKB:P83534;locus_tag=HEMMKGOE_00572;product=Bifunctional ribokinase/ribose-5-phosphate isomerase A
NZ_LT962688.1	Prodigal:002006	CDS	559071	559628	.	-	0	ID=HEMMKGOE_00573;inference=ab initio prediction:Prodigal:002006;locus_tag=HEMMKGOE_00573;product=hypothetical protein
NZ_LT962688.1	Prodigal:002006	CDS	559601	559921	.	-	0	ID=HEMMKGOE_00574;inference=ab initio prediction:Prodigal:002006;locus_tag=HEMMKGOE_00574;product=hypothetical protein
NZ_LT962688.1	Prodigal:002006	CDS	560038	561369	.	+	0	ID=HEMMKGOE_00575;eC_number=6.5.1.2;Name=ligA_1;gene=ligA_1;inference=ab initio prediction:Prodigal:002006,protein motif:HAMAP:MF_01588;locus_tag=HEMMKGOE_00575;product=DNA ligase
NZ_LT962688.1	Prodigal:002006	CDS	561516	562700	.	+	0	ID=HEMMKGOE_00576;eC_number=6.5.1.2;Name=ligA_2;gene=ligA_2;inference=ab initio prediction:Prodigal:002006,protein motif:HAMAP:MF_01588;locus_tag=HEMMKGOE_00576;product=DNA ligase
NZ_LT962688.1	Prodigal:002006	CDS	563393	564454	.	+	0	ID=HEMMKGOE_00577;eC_number=2.1.1.199;Name=rsmH;db_xref=COG:COG0275;gene=rsmH;inference=ab initio prediction:Prodigal:002006,similar to AA sequence:UniProtKB:P60390;locus_tag=HEMMKGOE_00577;product=Ribosomal RNA small subunit methyltransferase H
NZ_LT962688.1	Prodigal:002006	CDS	564451	564882	.	+	0	ID=HEMMKGOE_00578;inference=ab initio prediction:Prodigal:002006;locus_tag=HEMMKGOE_00578;product=hypothetical protein
NZ_LT962688.1	Prodigal:002006	CDS	564890	566767	.	+	0	ID=HEMMKGOE_00579;eC_number=3.4.16.4;Name=ftsI;gene=ftsI;inference=ab initio prediction:Prodigal:002006,similar to AA sequence:UniProtKB:B8H0A0;locus_tag=HEMMKGOE_00579;product=putative peptidoglycan D%2CD-transpeptidase FtsI
NZ_LT962688.1	Prodigal:002006	CDS	566827	568305	.	+	0	ID=HEMMKGOE_00580;eC_number=6.3.2.13;Name=murE;db_xref=COG:COG0769;gene=murE;inference=ab initio prediction:Prodigal:002006,similar to AA sequence:UniProtKB:Q819Q0;locus_tag=HEMMKGOE_00580;product=UDP-N-acetylmuramoyl-L-alanyl-D-glutamate--2%2C6-diaminopimelate ligase
NZ_LT962688.1	Prodigal:002006	CDS	568302	569765	.	+	0	ID=HEMMKGOE_00581;eC_number=6.3.2.10;Name=murF;db_xref=COG:COG0770;gene=murF;inference=ab initio prediction:Prodigal:002006,similar to AA sequence:UniProtKB:P11880;locus_tag=HEMMKGOE_00581;product=UDP-N-acetylmuramoyl-tripeptide--D-alanyl-D-alanine ligase
NZ_LT962688.1	Prodigal:002006	CDS	569871	570953	.	+	0	ID=HEMMKGOE_00582;eC_number=2.7.8.13;Name=mraY;db_xref=COG:COG0472;gene=mraY;inference=ab initio prediction:Prodigal:002006,similar to AA sequence:UniProtKB:P0A6W3;locus_tag=HEMMKGOE_00582;product=Phospho-N-acetylmuramoyl-pentapeptide-transferase
NZ_LT962688.1	Prodigal:002006	CDS	570978	572345	.	+	0	ID=HEMMKGOE_00583;eC_number=6.3.2.9;Name=murD;db_xref=COG:COG0771;gene=murD;inference=ab initio prediction:Prodigal:002006,similar to AA sequence:UniProtKB:P14900;locus_tag=HEMMKGOE_00583;product=UDP-N-acetylmuramoylalanine--D-glutamate ligase
NZ_LT962688.1	Prodigal:002006	CDS	572396	574288	.	-	0	ID=HEMMKGOE_00584;Name=kefC_2;db_xref=COG:COG0475;gene=kefC_2;inference=ab initio prediction:Prodigal:002006,similar to AA sequence:UniProtKB:P03819;locus_tag=HEMMKGOE_00584;product=Glutathione-regulated potassium-efflux system protein KefC
NZ_LT962688.1	Prodigal:002006	CDS	574591	575829	.	+	0	ID=HEMMKGOE_00585;inference=ab initio prediction:Prodigal:002006;locus_tag=HEMMKGOE_00585;product=hypothetical protein
NZ_LT962688.1	Prodigal:002006	CDS	575956	576609	.	+	0	ID=HEMMKGOE_00586;inference=ab initio prediction:Prodigal:002006;locus_tag=HEMMKGOE_00586;product=hypothetical protein
NZ_LT962688.1	Prodigal:002006	CDS	576705	577556	.	+	0	ID=HEMMKGOE_00587;inference=ab initio prediction:Prodigal:002006;locus_tag=HEMMKGOE_00587;product=hypothetical protein
NZ_LT962688.1	Prodigal:002006	CDS	577615	578595	.	+	0	ID=HEMMKGOE_00588;eC_number=1.1.-.-;Name=yajO_1;db_xref=COG:COG0667;gene=yajO_1;inference=ab initio prediction:Prodigal:002006,similar to AA sequence:UniProtKB:P77735;locus_tag=HEMMKGOE_00588;product=1-deoxyxylulose-5-phosphate synthase YajO
NZ_LT962688.1	Prodigal:002006	CDS	578592	579122	.	+	0	ID=HEMMKGOE_00589;eC_number=3.1.3.-;db_xref=COG:COG2062;inference=ab initio prediction:Prodigal:002006,similar to AA sequence:UniProtKB:P9WGF9;locus_tag=HEMMKGOE_00589;product=putative protein
NZ_LT962688.1	Prodigal:002006	CDS	579275	580495	.	+	0	ID=HEMMKGOE_00590;inference=ab initio prediction:Prodigal:002006;locus_tag=HEMMKGOE_00590;product=hypothetical protein
NZ_LT962688.1	Prodigal:002006	CDS	580823	584284	.	+	0	ID=HEMMKGOE_00591;Name=lgrB;gene=lgrB;inference=ab initio prediction:Prodigal:002006,similar to AA sequence:UniProtKB:Q70LM6;locus_tag=HEMMKGOE_00591;product=Linear gramicidin synthase subunit B
NZ_LT962688.1	Prodigal:002006	CDS	584296	586866	.	+	0	ID=HEMMKGOE_00592;inference=ab initio prediction:Prodigal:002006;locus_tag=HEMMKGOE_00592;product=hypothetical protein
NZ_LT962688.1	Prodigal:002006	CDS	586982	587149	.	+	0	ID=HEMMKGOE_00593;inference=ab initio prediction:Prodigal:002006;locus_tag=HEMMKGOE_00593;product=hypothetical protein
NZ_LT962688.1	Prodigal:002006	CDS	587314	588486	.	-	0	ID=HEMMKGOE_00594;eC_number=2.4.1.250;Name=mshA_5;gene=mshA_5;inference=ab initio prediction:Prodigal:002006,protein motif:HAMAP:MF_01695;locus_tag=HEMMKGOE_00594;product=D-inositol-3-phosphate glycosyltransferase
NZ_LT962688.1	Prodigal:002006	CDS	588498	589373	.	-	0	ID=HEMMKGOE_00595;eC_number=2.4.1.187;inference=ab initio prediction:Prodigal:002006,protein motif:HAMAP:MF_02070;locus_tag=HEMMKGOE_00595;product=N-acetylglucosaminyldiphosphoundecaprenol N-acetyl-beta-D-mannosaminyltransferase
NZ_LT962688.1	Prodigal:002006	CDS	589366	590304	.	-	0	ID=HEMMKGOE_00596;eC_number=1.1.1.271;Name=fcl_1;db_xref=COG:COG0451;gene=fcl_1;inference=ab initio prediction:Prodigal:002006,similar to AA sequence:UniProtKB:P32055;locus_tag=HEMMKGOE_00596;product=GDP-L-fucose synthase
NZ_LT962688.1	Prodigal:002006	CDS	590315	591286	.	-	0	ID=HEMMKGOE_00597;eC_number=1.1.1.364;Name=chmD;gene=chmD;inference=ab initio prediction:Prodigal:002006,similar to AA sequence:UniProtKB:Q5SFA6;locus_tag=HEMMKGOE_00597;product=dTDP-4-oxo-6-deoxy-D-allose reductase
NZ_LT962688.1	Prodigal:002006	CDS	591283	592620	.	-	0	ID=HEMMKGOE_00598;eC_number=1.1.1.336;Name=wecC;db_xref=COG:COG0677;gene=wecC;inference=ab initio prediction:Prodigal:002006,similar to AA sequence:UniProtKB:P27829;locus_tag=HEMMKGOE_00598;product=UDP-N-acetyl-D-mannosamine dehydrogenase
NZ_LT962688.1	Prodigal:002006	CDS	593082	593303	.	+	0	ID=HEMMKGOE_00599;inference=ab initio prediction:Prodigal:002006;locus_tag=HEMMKGOE_00599;product=hypothetical protein
NZ_LT962688.1	Prodigal:002006	CDS	593739	596678	.	+	0	ID=HEMMKGOE_00600;eC_number=7.1.1.-;Name=ndhB;gene=ndhB;inference=ab initio prediction:Prodigal:002006,protein motif:HAMAP:MF_00445;locus_tag=HEMMKGOE_00600;product=NAD(P)H-quinone oxidoreductase subunit 2%2C chloroplastic
NZ_LT962688.1	Prodigal:002006	CDS	596678	597046	.	+	0	ID=HEMMKGOE_00601;Name=mnhC1;db_xref=COG:COG1006;gene=mnhC1;inference=ab initio prediction:Prodigal:002006,similar to AA sequence:UniProtKB:P60682;locus_tag=HEMMKGOE_00601;product=Na(+)/H(+) antiporter subunit C1
NZ_LT962688.1	Prodigal:002006	CDS	597043	598728	.	+	0	ID=HEMMKGOE_00602;Name=mrpD;db_xref=COG:COG0651;gene=mrpD;inference=ab initio prediction:Prodigal:002006,similar to AA sequence:UniProtKB:Q9RGZ2;locus_tag=HEMMKGOE_00602;product=Na(+)/H(+) antiporter subunit D
NZ_LT962688.1	Prodigal:002006	CDS	598725	599213	.	+	0	ID=HEMMKGOE_00603;Name=mrpE;db_xref=COG:COG1863;gene=mrpE;inference=ab initio prediction:Prodigal:002006,similar to AA sequence:UniProtKB:Q9RGZ1;locus_tag=HEMMKGOE_00603;product=Na(+)/H(+) antiporter subunit E
NZ_LT962688.1	Prodigal:002006	CDS	599210	599494	.	+	0	ID=HEMMKGOE_00604;Name=mrpF;db_xref=COG:COG2212;gene=mrpF;inference=ab initio prediction:Prodigal:002006,similar to AA sequence:UniProtKB:O05228;locus_tag=HEMMKGOE_00604;product=Na(+)/H(+) antiporter subunit F
NZ_LT962688.1	Prodigal:002006	CDS	599491	599832	.	+	0	ID=HEMMKGOE_00605;inference=ab initio prediction:Prodigal:002006;locus_tag=HEMMKGOE_00605;product=hypothetical protein
NZ_LT962688.1	Prodigal:002006	CDS	599955	602057	.	+	0	ID=HEMMKGOE_00606;inference=ab initio prediction:Prodigal:002006;locus_tag=HEMMKGOE_00606;product=hypothetical protein
NZ_LT962688.1	Prodigal:002006	CDS	602204	603091	.	-	0	ID=HEMMKGOE_00607;inference=ab initio prediction:Prodigal:002006;locus_tag=HEMMKGOE_00607;product=hypothetical protein
NZ_LT962688.1	Prodigal:002006	CDS	603088	605424	.	-	0	ID=HEMMKGOE_00608;inference=ab initio prediction:Prodigal:002006;locus_tag=HEMMKGOE_00608;product=hypothetical protein
NZ_LT962688.1	Prodigal:002006	CDS	605678	607012	.	+	0	ID=HEMMKGOE_00609;inference=ab initio prediction:Prodigal:002006;locus_tag=HEMMKGOE_00609;product=hypothetical protein
NZ_LT962688.1	Prodigal:002006	CDS	607143	608972	.	-	0	ID=HEMMKGOE_00610;eC_number=6.2.1.3;Name=lcfB_1;db_xref=COG:COG0318;gene=lcfB_1;inference=ab initio prediction:Prodigal:002006,similar to AA sequence:UniProtKB:O07610;locus_tag=HEMMKGOE_00610;product=Long-chain-fatty-acid--CoA ligase
NZ_LT962688.1	Prodigal:002006	CDS	608984	609439	.	-	0	ID=HEMMKGOE_00611;eC_number=2.3.1.46;Name=metAS;gene=metAS;inference=ab initio prediction:Prodigal:002006,similar to AA sequence:UniProtKB:C7C8V4;locus_tag=HEMMKGOE_00611;product=Homoserine O-succinyltransferase
NZ_LT962688.1	Prodigal:002006	CDS	609379	611307	.	-	0	ID=HEMMKGOE_00612;eC_number=2.5.1.-;Name=metZ;gene=metZ;inference=ab initio prediction:Prodigal:002006,protein motif:HAMAP:MF_02056;locus_tag=HEMMKGOE_00612;product=O-succinylhomoserine sulfhydrylase
NZ_LT962688.1	Prodigal:002006	CDS	611786	612235	.	+	0	ID=HEMMKGOE_00613;inference=ab initio prediction:Prodigal:002006;locus_tag=HEMMKGOE_00613;product=hypothetical protein
NZ_LT962688.1	Prodigal:002006	CDS	612423	613304	.	+	0	ID=HEMMKGOE_00614;eC_number=2.6.1.42;Name=ilvE_1;db_xref=COG:COG0115;gene=ilvE_1;inference=ab initio prediction:Prodigal:002006,similar to AA sequence:UniProtKB:O86428;locus_tag=HEMMKGOE_00614;product=Branched-chain-amino-acid aminotransferase
NZ_LT962688.1	Prodigal:002006	CDS	613349	613672	.	-	0	ID=HEMMKGOE_00615;inference=ab initio prediction:Prodigal:002006;locus_tag=HEMMKGOE_00615;product=hypothetical protein
NZ_LT962688.1	Prodigal:002006	CDS	613803	615506	.	-	0	ID=HEMMKGOE_00616;eC_number=2.2.1.6;Name=ilvG;gene=ilvG;inference=ab initio prediction:Prodigal:002006,similar to AA sequence:UniProtKB:P0DP90;locus_tag=HEMMKGOE_00616;product=Acetolactate synthase isozyme 2 large subunit
NZ_LT962688.1	Prodigal:002006	CDS	615816	616391	.	+	0	ID=HEMMKGOE_00617;eC_number=1.5.1.36;Name=hsaB;db_xref=COG:COG1853;gene=hsaB;inference=ab initio prediction:Prodigal:002006,similar to AA sequence:UniProtKB:Q0S808;locus_tag=HEMMKGOE_00617;product=Flavin-dependent monooxygenase%2C reductase subunit HsaB
NZ_LT962688.1	Prodigal:002006	CDS	616525	616794	.	+	0	ID=HEMMKGOE_00618;inference=ab initio prediction:Prodigal:002006,similar to AA sequence:UniProtKB:Q89VT6;locus_tag=HEMMKGOE_00618;product=Aminoacyl carrier protein 1
NZ_LT962688.1	Prodigal:002006	CDS	616890	618092	.	+	0	ID=HEMMKGOE_00619;eC_number=1.3.8.10;db_xref=COG:COG1960;inference=ab initio prediction:Prodigal:002006,similar to AA sequence:UniProtKB:Q2LQN9;locus_tag=HEMMKGOE_00619;product=Cyclohex-1-ene-1-carbonyl-CoA dehydrogenase
NZ_LT962688.1	Prodigal:002006	CDS	618266	619198	.	+	0	ID=HEMMKGOE_00620;eC_number=6.2.1.-;db_xref=COG:COG0172;inference=ab initio prediction:Prodigal:002006,similar to AA sequence:UniProtKB:Q89VT8;locus_tag=HEMMKGOE_00620;product=Amino acid--[acyl-carrier-protein] ligase 1
NZ_LT962688.1	Prodigal:002006	CDS	619216	620133	.	+	0	ID=HEMMKGOE_00621;eC_number=3.1.1.-;Name=aes_1;gene=aes_1;inference=ab initio prediction:Prodigal:002006,protein motif:HAMAP:MF_01958;locus_tag=HEMMKGOE_00621;product=Acetyl esterase
NZ_LT962688.1	Prodigal:002006	CDS	620184	620441	.	+	0	ID=HEMMKGOE_00622;inference=ab initio prediction:Prodigal:002006;locus_tag=HEMMKGOE_00622;product=hypothetical protein
NZ_LT962688.1	Prodigal:002006	CDS	620447	621808	.	+	0	ID=HEMMKGOE_00623;eC_number=6.2.1.26;Name=menE_1;gene=menE_1;inference=ab initio prediction:Prodigal:002006,protein motif:HAMAP:MF_00731;locus_tag=HEMMKGOE_00623;product=2-succinylbenzoate--CoA ligase
NZ_LT962688.1	Prodigal:002006	CDS	621805	622548	.	+	0	ID=HEMMKGOE_00624;eC_number=1.1.1.100;Name=fabG_2;gene=fabG_2;inference=ab initio prediction:Prodigal:002006,similar to AA sequence:UniProtKB:P0AEK2;locus_tag=HEMMKGOE_00624;product=3-oxoacyl-[acyl-carrier-protein] reductase FabG
NZ_LT962688.1	Prodigal:002006	CDS	622824	623768	.	+	0	ID=HEMMKGOE_00625;inference=ab initio prediction:Prodigal:002006;locus_tag=HEMMKGOE_00625;product=hypothetical protein
NZ_LT962688.1	Prodigal:002006	CDS	624110	625480	.	+	0	ID=HEMMKGOE_00626;inference=ab initio prediction:Prodigal:002006;locus_tag=HEMMKGOE_00626;product=hypothetical protein
NZ_LT962688.1	Prodigal:002006	CDS	625659	627782	.	+	0	ID=HEMMKGOE_00627;inference=ab initio prediction:Prodigal:002006;locus_tag=HEMMKGOE_00627;product=hypothetical protein
NZ_LT962688.1	Prodigal:002006	CDS	627779	629833	.	+	0	ID=HEMMKGOE_00628;inference=ab initio prediction:Prodigal:002006;locus_tag=HEMMKGOE_00628;product=hypothetical protein
NZ_LT962688.1	Prodigal:002006	CDS	629954	630406	.	-	0	ID=HEMMKGOE_00629;inference=ab initio prediction:Prodigal:002006;locus_tag=HEMMKGOE_00629;product=hypothetical protein
NZ_LT962688.1	Prodigal:002006	CDS	630903	632033	.	-	0	ID=HEMMKGOE_00630;eC_number=2.4.1.250;Name=mshA_6;gene=mshA_6;inference=ab initio prediction:Prodigal:002006,protein motif:HAMAP:MF_01695;locus_tag=HEMMKGOE_00630;product=D-inositol-3-phosphate glycosyltransferase
NZ_LT962688.1	Prodigal:002006	CDS	632171	633001	.	-	0	ID=HEMMKGOE_00631;inference=ab initio prediction:Prodigal:002006;locus_tag=HEMMKGOE_00631;product=hypothetical protein
NZ_LT962688.1	Prodigal:002006	CDS	633206	634204	.	+	0	ID=HEMMKGOE_00632;inference=ab initio prediction:Prodigal:002006;locus_tag=HEMMKGOE_00632;product=hypothetical protein
NZ_LT962688.1	Prodigal:002006	CDS	634219	635571	.	+	0	ID=HEMMKGOE_00633;inference=ab initio prediction:Prodigal:002006;locus_tag=HEMMKGOE_00633;product=hypothetical protein
NZ_LT962688.1	Prodigal:002006	CDS	635843	638812	.	-	0	ID=HEMMKGOE_00634;eC_number=1.17.1.9;inference=ab initio prediction:Prodigal:002006,similar to AA sequence:UniProtKB:Q99RW4;locus_tag=HEMMKGOE_00634;product=Putative formate dehydrogenase
NZ_LT962688.1	Prodigal:002006	CDS	638865	640583	.	-	0	ID=HEMMKGOE_00635;eC_number=7.-.-.-;Name=rsxC_1;gene=rsxC_1;inference=ab initio prediction:Prodigal:002006,protein motif:HAMAP:MF_00461;locus_tag=HEMMKGOE_00635;product=Ion-translocating oxidoreductase complex subunit C
NZ_LT962688.1	Prodigal:002006	CDS	640647	640952	.	-	0	ID=HEMMKGOE_00636;inference=ab initio prediction:Prodigal:002006;locus_tag=HEMMKGOE_00636;product=hypothetical protein
NZ_LT962688.1	Prodigal:002006	CDS	641264	641440	.	+	0	ID=HEMMKGOE_00637;inference=ab initio prediction:Prodigal:002006;locus_tag=HEMMKGOE_00637;product=hypothetical protein
NZ_LT962688.1	Prodigal:002006	CDS	641468	642238	.	+	0	ID=HEMMKGOE_00638;inference=ab initio prediction:Prodigal:002006;locus_tag=HEMMKGOE_00638;product=hypothetical protein
NZ_LT962688.1	Prodigal:002006	CDS	642404	642832	.	-	0	ID=HEMMKGOE_00639;inference=ab initio prediction:Prodigal:002006;locus_tag=HEMMKGOE_00639;product=hypothetical protein
NZ_LT962688.1	Prodigal:002006	CDS	643656	643868	.	-	0	ID=HEMMKGOE_00640;inference=ab initio prediction:Prodigal:002006;locus_tag=HEMMKGOE_00640;product=hypothetical protein
NZ_LT962688.1	Prodigal:002006	CDS	644024	647239	.	-	0	ID=HEMMKGOE_00641;eC_number=2.7.7.7;Name=dnaE2;gene=dnaE2;inference=ab initio prediction:Prodigal:002006,similar to AA sequence:UniProtKB:B8H427;locus_tag=HEMMKGOE_00641;product=Error-prone DNA polymerase
NZ_LT962688.1	Prodigal:002006	CDS	647334	648737	.	-	0	ID=HEMMKGOE_00642;Name=imuB;gene=imuB;inference=ab initio prediction:Prodigal:002006,similar to AA sequence:UniProtKB:B8H428;locus_tag=HEMMKGOE_00642;product=Protein ImuB
NZ_LT962688.1	Prodigal:002006	CDS	648751	649512	.	-	0	ID=HEMMKGOE_00643;inference=ab initio prediction:Prodigal:002006;locus_tag=HEMMKGOE_00643;product=hypothetical protein
NZ_LT962688.1	Prodigal:002006	CDS	649905	650309	.	+	0	ID=HEMMKGOE_00644;Name=cckA_1;gene=cckA_1;inference=ab initio prediction:Prodigal:002006,similar to AA sequence:UniProtKB:P0DOA0;locus_tag=HEMMKGOE_00644;product=Sensor kinase CckA
NZ_LT962688.1	Prodigal:002006	CDS	650380	650841	.	-	0	ID=HEMMKGOE_00645;eC_number=5.2.1.8;inference=ab initio prediction:Prodigal:002006,similar to AA sequence:UniProtKB:P83221;locus_tag=HEMMKGOE_00645;product=Peptidyl-prolyl cis-trans isomerase cyp18
NZ_LT962688.1	Prodigal:002006	CDS	650845	651291	.	-	0	ID=HEMMKGOE_00646;inference=ab initio prediction:Prodigal:002006;locus_tag=HEMMKGOE_00646;product=hypothetical protein
NZ_LT962688.1	Prodigal:002006	CDS	651351	651893	.	-	0	ID=HEMMKGOE_00647;eC_number=5.2.1.8;Name=ppiA;db_xref=COG:COG0652;gene=ppiA;inference=ab initio prediction:Prodigal:002006,similar to AA sequence:UniProtKB:P0AFL3;locus_tag=HEMMKGOE_00647;product=Peptidyl-prolyl cis-trans isomerase A
NZ_LT962688.1	Prodigal:002006	CDS	651936	652439	.	-	0	ID=HEMMKGOE_00648;eC_number=2.7.7.3;Name=coaD;db_xref=COG:COG0669;gene=coaD;inference=ab initio prediction:Prodigal:002006,similar to AA sequence:UniProtKB:P0A6I6;locus_tag=HEMMKGOE_00648;product=Phosphopantetheine adenylyltransferase
NZ_LT962688.1	Prodigal:002006	CDS	652583	653407	.	-	0	ID=HEMMKGOE_00649;inference=ab initio prediction:Prodigal:002006;locus_tag=HEMMKGOE_00649;product=hypothetical protein
NZ_LT962688.1	Prodigal:002006	CDS	653628	656363	.	-	0	ID=HEMMKGOE_00650;eC_number=5.6.2.2;Name=gyrA;db_xref=COG:COG0188;gene=gyrA;inference=ab initio prediction:Prodigal:002006,similar to AA sequence:UniProtKB:P37411;locus_tag=HEMMKGOE_00650;product=DNA gyrase subunit A
NZ_LT962688.1	Prodigal:002006	CDS	656688	657332	.	-	0	ID=HEMMKGOE_00651;eC_number=2.7.7.77;Name=mobA;db_xref=COG:COG0746;gene=mobA;inference=ab initio prediction:Prodigal:002006,similar to AA sequence:UniProtKB:P32173;locus_tag=HEMMKGOE_00651;product=Molybdenum cofactor guanylyltransferase
NZ_LT962688.1	Prodigal:002006	CDS	657329	658456	.	-	0	ID=HEMMKGOE_00652;Name=apbC;db_xref=COG:COG0489;gene=apbC;inference=ab initio prediction:Prodigal:002006,similar to AA sequence:UniProtKB:Q8ZNN5;locus_tag=HEMMKGOE_00652;product=Iron-sulfur cluster carrier protein
NZ_LT962688.1	Prodigal:002006	CDS	658548	658820	.	-	0	ID=HEMMKGOE_00653;inference=ab initio prediction:Prodigal:002006;locus_tag=HEMMKGOE_00653;product=hypothetical protein
NZ_LT962688.1	Prodigal:002006	CDS	658970	659473	.	+	0	ID=HEMMKGOE_00654;eC_number=1.4.3.5;Name=pdxH_1;gene=pdxH_1;inference=ab initio prediction:Prodigal:002006,protein motif:HAMAP:MF_01629;locus_tag=HEMMKGOE_00654;product=Pyridoxine/pyridoxamine 5'-phosphate oxidase
NZ_LT962688.1	Prodigal:002006	CDS	659633	660931	.	+	0	ID=HEMMKGOE_00655;eC_number=6.3.4.21;Name=pncB;db_xref=COG:COG1488;gene=pncB;inference=ab initio prediction:Prodigal:002006,similar to AA sequence:UniProtKB:Q8UIS9;locus_tag=HEMMKGOE_00655;product=Nicotinate phosphoribosyltransferase
NZ_LT962688.1	Prodigal:002006	CDS	660942	661724	.	+	0	ID=HEMMKGOE_00656;eC_number=3.5.2.9;Name=pxpA;db_xref=COG:COG1540;gene=pxpA;inference=ab initio prediction:Prodigal:002006,similar to AA sequence:UniProtKB:P42963;locus_tag=HEMMKGOE_00656;product=5-oxoprolinase subunit A
NZ_LT962688.1	Prodigal:002006	CDS	661954	663993	.	+	0	ID=HEMMKGOE_00657;inference=ab initio prediction:Prodigal:002006;locus_tag=HEMMKGOE_00657;product=hypothetical protein
NZ_LT962688.1	Prodigal:002006	CDS	664049	664840	.	+	0	ID=HEMMKGOE_00658;eC_number=3.1.3.15;Name=hisN_1;db_xref=COG:COG0483;gene=hisN_1;inference=ab initio prediction:Prodigal:002006,similar to AA sequence:UniProtKB:P95189;locus_tag=HEMMKGOE_00658;product=Histidinol-phosphatase
NZ_LT962688.1	Prodigal:002006	CDS	665007	667352	.	-	0	ID=HEMMKGOE_00659;inference=ab initio prediction:Prodigal:002006;locus_tag=HEMMKGOE_00659;product=hypothetical protein
NZ_LT962688.1	Prodigal:002006	CDS	668060	669052	.	-	0	ID=HEMMKGOE_00660;inference=ab initio prediction:Prodigal:002006;locus_tag=HEMMKGOE_00660;product=hypothetical protein
NZ_LT962688.1	Prodigal:002006	CDS	669235	669705	.	+	0	ID=HEMMKGOE_00661;Name=ibpA_1;db_xref=COG:COG0071;gene=ibpA_1;inference=ab initio prediction:Prodigal:002006,similar to AA sequence:UniProtKB:P0C054;locus_tag=HEMMKGOE_00661;product=Small heat shock protein IbpA
NZ_LT962688.1	Prodigal:002006	CDS	669780	669950	.	-	0	ID=HEMMKGOE_00662;inference=ab initio prediction:Prodigal:002006;locus_tag=HEMMKGOE_00662;product=hypothetical protein
NZ_LT962688.1	Prodigal:002006	CDS	670123	670536	.	-	0	ID=HEMMKGOE_00663;inference=ab initio prediction:Prodigal:002006;locus_tag=HEMMKGOE_00663;product=hypothetical protein
NZ_LT962688.1	Prodigal:002006	CDS	670533	670976	.	-	0	ID=HEMMKGOE_00664;inference=ab initio prediction:Prodigal:002006;locus_tag=HEMMKGOE_00664;product=hypothetical protein
NZ_LT962688.1	Prodigal:002006	CDS	671122	672075	.	+	0	ID=HEMMKGOE_00665;inference=ab initio prediction:Prodigal:002006;locus_tag=HEMMKGOE_00665;product=hypothetical protein
NZ_LT962688.1	Prodigal:002006	CDS	672080	673159	.	-	0	ID=HEMMKGOE_00666;Name=ydiK;db_xref=COG:COG0628;gene=ydiK;inference=ab initio prediction:Prodigal:002006,similar to AA sequence:UniProtKB:P0AFS7;locus_tag=HEMMKGOE_00666;product=Putative transport protein YdiK
NZ_LT962688.1	Prodigal:002006	CDS	673202	673534	.	-	0	ID=HEMMKGOE_00667;inference=ab initio prediction:Prodigal:002006;locus_tag=HEMMKGOE_00667;product=hypothetical protein
NZ_LT962688.1	Prodigal:002006	CDS	673710	674198	.	+	0	ID=HEMMKGOE_00668;inference=ab initio prediction:Prodigal:002006;locus_tag=HEMMKGOE_00668;product=hypothetical protein
NZ_LT962688.1	Prodigal:002006	CDS	674404	674700	.	+	0	ID=HEMMKGOE_00669;Name=acpXL;db_xref=COG:COG0236;gene=acpXL;inference=ab initio prediction:Prodigal:002006,similar to AA sequence:UniProtKB:P0A2W5;locus_tag=HEMMKGOE_00669;product=Acyl carrier protein AcpXL
NZ_LT962688.1	Prodigal:002006	CDS	674729	675193	.	+	0	ID=HEMMKGOE_00670;inference=ab initio prediction:Prodigal:002006;locus_tag=HEMMKGOE_00670;product=hypothetical protein
NZ_LT962688.1	Prodigal:002006	CDS	675190	676335	.	+	0	ID=HEMMKGOE_00671;inference=ab initio prediction:Prodigal:002006;locus_tag=HEMMKGOE_00671;product=hypothetical protein
NZ_LT962688.1	Prodigal:002006	CDS	676462	677748	.	+	0	ID=HEMMKGOE_00672;eC_number=2.3.1.179;Name=fabF_1;db_xref=COG:COG0304;gene=fabF_1;inference=ab initio prediction:Prodigal:002006,similar to AA sequence:UniProtKB:Q83E37;locus_tag=HEMMKGOE_00672;product=3-oxoacyl-[acyl-carrier-protein] synthase 2
NZ_LT962688.1	Prodigal:002006	CDS	677745	678518	.	+	0	ID=HEMMKGOE_00673;eC_number=1.1.1.100;Name=fabG_3;gene=fabG_3;inference=ab initio prediction:Prodigal:002006,similar to AA sequence:UniProtKB:O67610;locus_tag=HEMMKGOE_00673;product=3-oxoacyl-[acyl-carrier-protein] reductase FabG
NZ_LT962688.1	Prodigal:002006	CDS	678530	678814	.	+	0	ID=HEMMKGOE_00674;inference=ab initio prediction:Prodigal:002006;locus_tag=HEMMKGOE_00674;product=hypothetical protein
NZ_LT962688.1	Prodigal:002006	CDS	678882	679259	.	-	0	ID=HEMMKGOE_00675;inference=ab initio prediction:Prodigal:002006;locus_tag=HEMMKGOE_00675;product=hypothetical protein
NZ_LT962688.1	Prodigal:002006	CDS	679324	682092	.	-	0	ID=HEMMKGOE_00676;inference=ab initio prediction:Prodigal:002006;locus_tag=HEMMKGOE_00676;product=hypothetical protein
NZ_LT962688.1	Prodigal:002006	CDS	682452	683474	.	+	0	ID=HEMMKGOE_00677;eC_number=1.6.5.5;Name=qorA_1;db_xref=COG:COG0604;gene=qorA_1;inference=ab initio prediction:Prodigal:002006,similar to AA sequence:UniProtKB:P28304;locus_tag=HEMMKGOE_00677;product=Quinone oxidoreductase 1
NZ_LT962688.1	Prodigal:002006	CDS	683480	684367	.	-	0	ID=HEMMKGOE_00678;Name=gltC_1;gene=gltC_1;inference=ab initio prediction:Prodigal:002006,similar to AA sequence:UniProtKB:P20668;locus_tag=HEMMKGOE_00678;product=HTH-type transcriptional regulator GltC
NZ_LT962688.1	Prodigal:002006	CDS	684700	685143	.	-	0	ID=HEMMKGOE_00679;inference=ab initio prediction:Prodigal:002006;locus_tag=HEMMKGOE_00679;product=hypothetical protein
NZ_LT962688.1	Prodigal:002006	CDS	685245	686462	.	-	0	ID=HEMMKGOE_00680;eC_number=1.1.99.28;Name=gfo_1;gene=gfo_1;inference=ab initio prediction:Prodigal:002006,similar to AA sequence:UniProtKB:Q07982;locus_tag=HEMMKGOE_00680;product=Glucose--fructose oxidoreductase
NZ_LT962688.1	Prodigal:002006	CDS	686597	687037	.	-	0	ID=HEMMKGOE_00681;inference=ab initio prediction:Prodigal:002006;locus_tag=HEMMKGOE_00681;product=hypothetical protein
NZ_LT962688.1	Prodigal:002006	CDS	687034	688698	.	-	0	ID=HEMMKGOE_00682;inference=ab initio prediction:Prodigal:002006;locus_tag=HEMMKGOE_00682;product=hypothetical protein
NZ_LT962688.1	Prodigal:002006	CDS	688716	689588	.	-	0	ID=HEMMKGOE_00683;inference=ab initio prediction:Prodigal:002006;locus_tag=HEMMKGOE_00683;product=hypothetical protein
NZ_LT962688.1	Prodigal:002006	CDS	689585	690151	.	-	0	ID=HEMMKGOE_00684;inference=ab initio prediction:Prodigal:002006;locus_tag=HEMMKGOE_00684;product=hypothetical protein
NZ_LT962688.1	Prodigal:002006	CDS	690278	693229	.	+	0	ID=HEMMKGOE_00685;eC_number=4.1.1.31;Name=ppc_1;gene=ppc_1;inference=ab initio prediction:Prodigal:002006,protein motif:HAMAP:MF_00595;locus_tag=HEMMKGOE_00685;product=Phosphoenolpyruvate carboxylase
NZ_LT962688.1	Prodigal:002006	CDS	693387	693632	.	-	0	ID=HEMMKGOE_00686;inference=ab initio prediction:Prodigal:002006;locus_tag=HEMMKGOE_00686;product=hypothetical protein
NZ_LT962688.1	Prodigal:002006	CDS	693979	694176	.	+	0	ID=HEMMKGOE_00687;inference=ab initio prediction:Prodigal:002006;locus_tag=HEMMKGOE_00687;product=hypothetical protein
NZ_LT962688.1	Prodigal:002006	CDS	694431	694775	.	+	0	ID=HEMMKGOE_00688;inference=ab initio prediction:Prodigal:002006;locus_tag=HEMMKGOE_00688;product=hypothetical protein
NZ_LT962688.1	Prodigal:002006	CDS	695202	695678	.	+	0	ID=HEMMKGOE_00689;eC_number=1.3.99.16;Name=iorA_2;gene=iorA_2;inference=ab initio prediction:Prodigal:002006,similar to AA sequence:UniProtKB:Q51697;locus_tag=HEMMKGOE_00689;product=Isoquinoline 1-oxidoreductase subunit alpha
NZ_LT962688.1	Prodigal:002006	CDS	695675	698026	.	+	0	ID=HEMMKGOE_00690;eC_number=1.2.5.2;inference=ab initio prediction:Prodigal:002006,similar to AA sequence:UniProtKB:P17201;locus_tag=HEMMKGOE_00690;product=Membrane-bound aldehyde dehydrogenase [pyrroloquinoline-quinone]
NZ_LT962688.1	Prodigal:002006	CDS	698168	698554	.	+	0	ID=HEMMKGOE_00691;inference=ab initio prediction:Prodigal:002006;locus_tag=HEMMKGOE_00691;product=hypothetical protein
NZ_LT962688.1	Prodigal:002006	CDS	698853	699998	.	+	0	ID=HEMMKGOE_00692;inference=ab initio prediction:Prodigal:002006;locus_tag=HEMMKGOE_00692;product=hypothetical protein
NZ_LT962688.1	Prodigal:002006	CDS	700043	700315	.	-	0	ID=HEMMKGOE_00693;inference=ab initio prediction:Prodigal:002006;locus_tag=HEMMKGOE_00693;product=hypothetical protein
NZ_LT962688.1	Prodigal:002006	CDS	700506	702344	.	+	0	ID=HEMMKGOE_00694;eC_number=1.1.9.1;Name=qbdA;gene=qbdA;inference=ab initio prediction:Prodigal:002006,similar to AA sequence:UniProtKB:Q8GR64;locus_tag=HEMMKGOE_00694;product=Quinohemoprotein alcohol dehydrogenase ADH IIB
NZ_LT962688.1	Prodigal:002006	CDS	702357	702878	.	-	0	ID=HEMMKGOE_00695;inference=ab initio prediction:Prodigal:002006;locus_tag=HEMMKGOE_00695;product=hypothetical protein
NZ_LT962688.1	Prodigal:002006	CDS	703631	703864	.	+	0	ID=HEMMKGOE_00696;inference=ab initio prediction:Prodigal:002006;locus_tag=HEMMKGOE_00696;product=hypothetical protein
NZ_LT962688.1	Prodigal:002006	CDS	703834	704739	.	+	0	ID=HEMMKGOE_00697;inference=ab initio prediction:Prodigal:002006;locus_tag=HEMMKGOE_00697;product=hypothetical protein
NZ_LT962688.1	Prodigal:002006	CDS	704847	707936	.	+	0	ID=HEMMKGOE_00698;Name=czcA_1;gene=czcA_1;inference=ab initio prediction:Prodigal:002006,similar to AA sequence:UniProtKB:P13511;locus_tag=HEMMKGOE_00698;product=Cobalt-zinc-cadmium resistance protein CzcA
NZ_LT962688.1	Prodigal:002006	CDS	708079	708330	.	-	0	ID=HEMMKGOE_00699;inference=ab initio prediction:Prodigal:002006;locus_tag=HEMMKGOE_00699;product=hypothetical protein
NZ_LT962688.1	Prodigal:002006	CDS	708427	709386	.	+	0	ID=HEMMKGOE_00700;Name=pcpR;gene=pcpR;inference=ab initio prediction:Prodigal:002006,similar to AA sequence:UniProtKB:P52679;locus_tag=HEMMKGOE_00700;product=PCP degradation transcriptional activation protein
NZ_LT962688.1	Aragorn:001002	tRNA	709564	709640	.	-	.	ID=HEMMKGOE_00701;inference=COORDINATES:profile:Aragorn:001002;locus_tag=HEMMKGOE_00701;product=tRNA-Pro(ggg)
NZ_LT962688.1	Prodigal:002006	CDS	709960	710691	.	+	0	ID=HEMMKGOE_00702;inference=ab initio prediction:Prodigal:002006;locus_tag=HEMMKGOE_00702;product=hypothetical protein
NZ_LT962688.1	Prodigal:002006	CDS	711172	711807	.	+	0	ID=HEMMKGOE_00703;eC_number=2.3.1.229;Name=rpaI;db_xref=COG:COG3916;gene=rpaI;inference=ab initio prediction:Prodigal:002006,similar to AA sequence:UniProtKB:Q6NCZ6;locus_tag=HEMMKGOE_00703;product=4-coumaroyl-homoserine lactone synthase
NZ_LT962688.1	Prodigal:002006	CDS	711980	712528	.	+	0	ID=HEMMKGOE_00704;inference=ab initio prediction:Prodigal:002006;locus_tag=HEMMKGOE_00704;product=hypothetical protein
NZ_LT962688.1	Prodigal:002006	CDS	712593	713963	.	+	0	ID=HEMMKGOE_00705;eC_number=2.4.1.250;Name=mshA_7;gene=mshA_7;inference=ab initio prediction:Prodigal:002006,protein motif:HAMAP:MF_01695;locus_tag=HEMMKGOE_00705;product=D-inositol-3-phosphate glycosyltransferase
NZ_LT962688.1	Prodigal:002006	CDS	714012	714335	.	+	0	ID=HEMMKGOE_00706;eC_number=2.8.1.-;db_xref=COG:COG0607;inference=ab initio prediction:Prodigal:002006,similar to AA sequence:UniProtKB:D3RPB9;locus_tag=HEMMKGOE_00706;product=Sulfurtransferase
NZ_LT962688.1	Prodigal:002006	CDS	714458	715600	.	+	0	ID=HEMMKGOE_00707;Name=bepF_1;gene=bepF_1;inference=ab initio prediction:Prodigal:002006,similar to AA sequence:UniProtKB:Q8FWV8;locus_tag=HEMMKGOE_00707;product=Efflux pump periplasmic linker BepF
NZ_LT962688.1	Prodigal:002006	CDS	715763	718972	.	+	0	ID=HEMMKGOE_00708;Name=oqxB13;gene=oqxB13;inference=ab initio prediction:Prodigal:002006,similar to AA sequence:BARRGD:NG_050431.1;locus_tag=HEMMKGOE_00708;product=multidrug efflux RND transporter permease subunit OqxB13
NZ_LT962688.1	Prodigal:002006	CDS	719139	720173	.	+	0	ID=HEMMKGOE_00709;eC_number=1.3.1.87;Name=hcaB_2;gene=hcaB_2;inference=ab initio prediction:Prodigal:002006,protein motif:HAMAP:MF_01647;locus_tag=HEMMKGOE_00709;product=3-phenylpropionate-dihydrodiol/cinnamic acid-dihydrodiol dehydrogenase
NZ_LT962688.1	Prodigal:002006	CDS	720358	721230	.	+	0	ID=HEMMKGOE_00710;inference=ab initio prediction:Prodigal:002006;locus_tag=HEMMKGOE_00710;product=hypothetical protein
NZ_LT962688.1	Prodigal:002006	CDS	721663	723123	.	+	0	ID=HEMMKGOE_00711;Name=bdlA_1;db_xref=COG:COG0840;gene=bdlA_1;inference=ab initio prediction:Prodigal:002006,similar to AA sequence:UniProtKB:Q9I3S1;locus_tag=HEMMKGOE_00711;product=Biofilm dispersion protein BdlA
NZ_LT962688.1	Prodigal:002006	CDS	723255	723461	.	+	0	ID=HEMMKGOE_00712;inference=ab initio prediction:Prodigal:002006;locus_tag=HEMMKGOE_00712;product=hypothetical protein
NZ_LT962688.1	Prodigal:002006	CDS	723558	724202	.	+	0	ID=HEMMKGOE_00713;db_xref=COG:COG0586;inference=ab initio prediction:Prodigal:002006,similar to AA sequence:UniProtKB:P9WP07;locus_tag=HEMMKGOE_00713;product=putative membrane protein
NZ_LT962688.1	Prodigal:002006	CDS	724509	727334	.	-	0	ID=HEMMKGOE_00714;eC_number=2.2.1.2;Name=tal;gene=tal;inference=ab initio prediction:Prodigal:002006,protein motif:HAMAP:MF_00493;locus_tag=HEMMKGOE_00714;product=Transaldolase
NZ_LT962688.1	Prodigal:002006	CDS	727557	729632	.	-	0	ID=HEMMKGOE_00715;eC_number=2.2.1.1;Name=tkt;gene=tkt;inference=ab initio prediction:Prodigal:002006,similar to AA sequence:UniProtKB:A0A0I9QGZ2;locus_tag=HEMMKGOE_00715;product=Transketolase
NZ_LT962688.1	Prodigal:002006	CDS	729683	731542	.	-	0	ID=HEMMKGOE_00716;eC_number=3.2.1.28;db_xref=COG:COG3387;inference=ab initio prediction:Prodigal:002006,similar to AA sequence:UniProtKB:A0R0W9;locus_tag=HEMMKGOE_00716;product=Trehalase
NZ_LT962688.1	Prodigal:002006	CDS	731764	732384	.	-	0	ID=HEMMKGOE_00717;inference=ab initio prediction:Prodigal:002006;locus_tag=HEMMKGOE_00717;product=hypothetical protein
NZ_LT962688.1	Prodigal:002006	CDS	732637	733224	.	+	0	ID=HEMMKGOE_00718;Name=pdtaR;db_xref=COG:COG3707;gene=pdtaR;inference=ab initio prediction:Prodigal:002006,similar to AA sequence:UniProtKB:P9WGM3;locus_tag=HEMMKGOE_00718;product=putative transcriptional regulatory protein pdtaR
NZ_LT962688.1	Prodigal:002006	CDS	733221	734237	.	+	0	ID=HEMMKGOE_00719;Name=nrtA_1;db_xref=COG:COG0715;gene=nrtA_1;inference=ab initio prediction:Prodigal:002006,similar to AA sequence:UniProtKB:P38043;locus_tag=HEMMKGOE_00719;product=Nitrate/nitrite binding protein NrtA
NZ_LT962688.1	Prodigal:002006	CDS	734569	735861	.	+	0	ID=HEMMKGOE_00720;Name=nrtA_2;gene=nrtA_2;inference=ab initio prediction:Prodigal:002006,similar to AA sequence:UniProtKB:P73452;locus_tag=HEMMKGOE_00720;product=Nitrate/nitrite binding protein NrtA
NZ_LT962688.1	Prodigal:002006	CDS	735861	736718	.	+	0	ID=HEMMKGOE_00721;Name=cmpB;gene=cmpB;inference=ab initio prediction:Prodigal:002006,similar to AA sequence:UniProtKB:Q55461;locus_tag=HEMMKGOE_00721;product=Bicarbonate transport system permease protein CmpB
NZ_LT962688.1	Prodigal:002006	CDS	736731	737525	.	+	0	ID=HEMMKGOE_00722;eC_number=7.3.2.4;Name=nrtD;db_xref=COG:COG1116;gene=nrtD;inference=ab initio prediction:Prodigal:002006,similar to AA sequence:UniProtKB:P38046;locus_tag=HEMMKGOE_00722;product=Nitrate import ATP-binding protein NrtD
NZ_LT962688.1	Prodigal:002006	CDS	737551	738771	.	+	0	ID=HEMMKGOE_00723;eC_number=1.7.1.4;Name=nasD;db_xref=COG:COG1251;gene=nasD;inference=ab initio prediction:Prodigal:002006,similar to AA sequence:UniProtKB:P42435;locus_tag=HEMMKGOE_00723;product=Nitrite reductase [NAD(P)H]
NZ_LT962688.1	Prodigal:002006	CDS	738783	740573	.	+	0	ID=HEMMKGOE_00724;eC_number=1.8.7.1;Name=sir;db_xref=COG:COG0155;gene=sir;inference=ab initio prediction:Prodigal:002006,similar to AA sequence:UniProtKB:P9WJ03;locus_tag=HEMMKGOE_00724;product=Sulfite reductase [ferredoxin]
NZ_LT962688.1	Prodigal:002006	CDS	740570	741937	.	+	0	ID=HEMMKGOE_00725;eC_number=7.-.-.-;Name=rsxB_1;gene=rsxB_1;inference=ab initio prediction:Prodigal:002006,protein motif:HAMAP:MF_00463;locus_tag=HEMMKGOE_00725;product=Ion-translocating oxidoreductase complex subunit B
NZ_LT962688.1	Prodigal:002006	CDS	741903	742175	.	+	0	ID=HEMMKGOE_00726;eC_number=1.8.1.2;Name=cysJ_1;db_xref=COG:COG0369;gene=cysJ_1;inference=ab initio prediction:Prodigal:002006,similar to AA sequence:UniProtKB:P38038;locus_tag=HEMMKGOE_00726;product=Sulfite reductase [NADPH] flavoprotein alpha-component
NZ_LT962688.1	Prodigal:002006	CDS	742335	743111	.	-	0	ID=HEMMKGOE_00727;Name=dmlR_1;gene=dmlR_1;inference=ab initio prediction:Prodigal:002006,similar to AA sequence:UniProtKB:P76250;locus_tag=HEMMKGOE_00727;product=HTH-type transcriptional regulator DmlR
NZ_LT962688.1	Prodigal:002006	CDS	743256	743882	.	+	0	ID=HEMMKGOE_00728;eC_number=5.2.1.4;Name=nagL_1;gene=nagL_1;inference=ab initio prediction:Prodigal:002006,similar to AA sequence:UniProtKB:O86043;locus_tag=HEMMKGOE_00728;product=Maleylpyruvate isomerase
NZ_LT962688.1	Prodigal:002006	CDS	743879	744796	.	+	0	ID=HEMMKGOE_00729;inference=ab initio prediction:Prodigal:002006;locus_tag=HEMMKGOE_00729;product=hypothetical protein
NZ_LT962688.1	Prodigal:002006	CDS	744804	745064	.	-	0	ID=HEMMKGOE_00730;inference=ab initio prediction:Prodigal:002006;locus_tag=HEMMKGOE_00730;product=hypothetical protein
NZ_LT962688.1	Prodigal:002006	CDS	745082	745282	.	+	0	ID=HEMMKGOE_00731;inference=ab initio prediction:Prodigal:002006;locus_tag=HEMMKGOE_00731;product=hypothetical protein
NZ_LT962688.1	Prodigal:002006	CDS	745754	746083	.	+	0	ID=HEMMKGOE_00732;inference=ab initio prediction:Prodigal:002006;locus_tag=HEMMKGOE_00732;product=hypothetical protein
NZ_LT962688.1	Prodigal:002006	CDS	746357	748471	.	+	0	ID=HEMMKGOE_00733;eC_number=7.6.2.8;Name=btuD_2;gene=btuD_2;inference=ab initio prediction:Prodigal:002006,protein motif:HAMAP:MF_01005;locus_tag=HEMMKGOE_00733;product=Vitamin B12 import ATP-binding protein BtuD
NZ_LT962688.1	Prodigal:002006	CDS	748637	749443	.	-	0	ID=HEMMKGOE_00734;eC_number=2.7.1.-;db_xref=COG:COG3001;inference=ab initio prediction:Prodigal:002006,similar to AA sequence:UniProtKB:F9UPU7;locus_tag=HEMMKGOE_00734;product=putative ketoamine kinase
NZ_LT962688.1	Prodigal:002006	CDS	749440	749919	.	-	0	ID=HEMMKGOE_00735;eC_number=3.1.3.48;Name=yfkJ;db_xref=COG:COG0394;gene=yfkJ;inference=ab initio prediction:Prodigal:002006,similar to AA sequence:UniProtKB:O35016;locus_tag=HEMMKGOE_00735;product=Low molecular weight protein-tyrosine-phosphatase YfkJ
NZ_LT962688.1	Prodigal:002006	CDS	749916	751754	.	-	0	ID=HEMMKGOE_00736;inference=ab initio prediction:Prodigal:002006;locus_tag=HEMMKGOE_00736;product=hypothetical protein
NZ_LT962688.1	Prodigal:002006	CDS	751981	752898	.	-	0	ID=HEMMKGOE_00737;eC_number=2.1.1.-;Name=prmA;db_xref=COG:COG2264;gene=prmA;inference=ab initio prediction:Prodigal:002006,similar to AA sequence:UniProtKB:P0A0P5;locus_tag=HEMMKGOE_00737;product=Ribosomal protein L11 methyltransferase
NZ_LT962688.1	Prodigal:002006	CDS	753223	753423	.	+	0	ID=HEMMKGOE_00738;inference=ab initio prediction:Prodigal:002006;locus_tag=HEMMKGOE_00738;product=hypothetical protein
NZ_LT962688.1	Prodigal:002006	CDS	753516	753686	.	+	0	ID=HEMMKGOE_00739;inference=ab initio prediction:Prodigal:002006;locus_tag=HEMMKGOE_00739;product=hypothetical protein
NZ_LT962688.1	Prodigal:002006	CDS	754368	754667	.	+	0	ID=HEMMKGOE_00740;Name=modA;db_xref=COG:COG0725;gene=modA;inference=ab initio prediction:Prodigal:002006,similar to AA sequence:UniProtKB:Q8PHA1;locus_tag=HEMMKGOE_00740;product=Molybdate-binding protein ModA
NZ_LT962688.1	Prodigal:002006	CDS	754703	755260	.	-	0	ID=HEMMKGOE_00741;inference=ab initio prediction:Prodigal:002006;locus_tag=HEMMKGOE_00741;product=hypothetical protein
NZ_LT962688.1	Prodigal:002006	CDS	755515	756459	.	+	0	ID=HEMMKGOE_00742;eC_number=1.2.1.38;Name=argC;db_xref=COG:COG0002;gene=argC;inference=ab initio prediction:Prodigal:002006,similar to AA sequence:UniProtKB:Q8ZKL8;locus_tag=HEMMKGOE_00742;product=N-acetyl-gamma-glutamyl-phosphate reductase
NZ_LT962688.1	Prodigal:002006	CDS	757395	757925	.	+	0	ID=HEMMKGOE_00743;inference=ab initio prediction:Prodigal:002006;locus_tag=HEMMKGOE_00743;product=hypothetical protein
NZ_LT962688.1	Prodigal:002006	CDS	758246	758521	.	+	0	ID=HEMMKGOE_00744;inference=ab initio prediction:Prodigal:002006;locus_tag=HEMMKGOE_00744;product=hypothetical protein
NZ_LT962688.1	Prodigal:002006	CDS	758587	759693	.	-	0	ID=HEMMKGOE_00745;inference=ab initio prediction:Prodigal:002006;locus_tag=HEMMKGOE_00745;product=hypothetical protein
NZ_LT962688.1	Prodigal:002006	CDS	759819	760544	.	+	0	ID=HEMMKGOE_00746;eC_number=2.5.1.3;Name=thiE_1;db_xref=COG:COG0352;gene=thiE_1;inference=ab initio prediction:Prodigal:002006,similar to AA sequence:UniProtKB:P39594;locus_tag=HEMMKGOE_00746;product=Thiamine-phosphate synthase
NZ_LT962688.1	Prodigal:002006	CDS	760592	761398	.	+	0	ID=HEMMKGOE_00747;eC_number=2.7.1.49;Name=thiD;db_xref=COG:COG0351;gene=thiD;inference=ab initio prediction:Prodigal:002006,similar to AA sequence:UniProtKB:P76422;locus_tag=HEMMKGOE_00747;product=Hydroxymethylpyrimidine/phosphomethylpyrimidine kinase
NZ_LT962688.1	Prodigal:002006	CDS	761685	770786	.	-	0	ID=HEMMKGOE_00748;inference=ab initio prediction:Prodigal:002006;locus_tag=HEMMKGOE_00748;product=hypothetical protein
NZ_LT962688.1	Prodigal:002006	CDS	771093	771464	.	+	0	ID=HEMMKGOE_00749;inference=ab initio prediction:Prodigal:002006;locus_tag=HEMMKGOE_00749;product=hypothetical protein
NZ_LT962688.1	Prodigal:002006	CDS	771680	772000	.	+	0	ID=HEMMKGOE_00750;Name=fdxE;db_xref=COG:COG0633;gene=fdxE;inference=ab initio prediction:Prodigal:002006,similar to AA sequence:UniProtKB:P80306;locus_tag=HEMMKGOE_00750;product=Ferredoxin-6
NZ_LT962688.1	Prodigal:002006	CDS	772220	773395	.	-	0	ID=HEMMKGOE_00751;inference=ab initio prediction:Prodigal:002006;locus_tag=HEMMKGOE_00751;product=hypothetical protein
NZ_LT962688.1	Prodigal:002006	CDS	773651	774049	.	+	0	ID=HEMMKGOE_00752;inference=ab initio prediction:Prodigal:002006;locus_tag=HEMMKGOE_00752;product=hypothetical protein
NZ_LT962688.1	Prodigal:002006	CDS	774421	774954	.	+	0	ID=HEMMKGOE_00753;inference=ab initio prediction:Prodigal:002006;locus_tag=HEMMKGOE_00753;product=hypothetical protein
NZ_LT962688.1	Prodigal:002006	CDS	774969	775844	.	+	0	ID=HEMMKGOE_00754;inference=ab initio prediction:Prodigal:002006;locus_tag=HEMMKGOE_00754;product=hypothetical protein
NZ_LT962688.1	Prodigal:002006	CDS	775691	776425	.	-	0	ID=HEMMKGOE_00755;inference=ab initio prediction:Prodigal:002006;locus_tag=HEMMKGOE_00755;product=hypothetical protein
NZ_LT962688.1	Prodigal:002006	CDS	776673	777155	.	-	0	ID=HEMMKGOE_00756;eC_number=2.4.2.-;Name=yafJ_1;db_xref=COG:COG0121;gene=yafJ_1;inference=ab initio prediction:Prodigal:002006,similar to AA sequence:UniProtKB:Q47147;locus_tag=HEMMKGOE_00756;product=Putative glutamine amidotransferase YafJ
NZ_LT962688.1	Prodigal:002006	CDS	777172	777495	.	-	0	ID=HEMMKGOE_00757;eC_number=2.4.2.-;Name=yafJ_2;db_xref=COG:COG0121;gene=yafJ_2;inference=ab initio prediction:Prodigal:002006,similar to AA sequence:UniProtKB:Q47147;locus_tag=HEMMKGOE_00757;product=Putative glutamine amidotransferase YafJ
NZ_LT962688.1	Prodigal:002006	CDS	777554	777934	.	-	0	ID=HEMMKGOE_00758;inference=ab initio prediction:Prodigal:002006;locus_tag=HEMMKGOE_00758;product=hypothetical protein
NZ_LT962688.1	Prodigal:002006	CDS	778781	780709	.	-	0	ID=HEMMKGOE_00759;inference=ab initio prediction:Prodigal:002006;locus_tag=HEMMKGOE_00759;product=hypothetical protein
NZ_LT962688.1	Prodigal:002006	CDS	780706	782763	.	-	0	ID=HEMMKGOE_00760;inference=ab initio prediction:Prodigal:002006;locus_tag=HEMMKGOE_00760;product=hypothetical protein
NZ_LT962688.1	Prodigal:002006	CDS	782858	783631	.	+	0	ID=HEMMKGOE_00761;inference=ab initio prediction:Prodigal:002006;locus_tag=HEMMKGOE_00761;product=hypothetical protein
NZ_LT962688.1	Prodigal:002006	CDS	783830	785050	.	+	0	ID=HEMMKGOE_00762;inference=ab initio prediction:Prodigal:002006;locus_tag=HEMMKGOE_00762;product=hypothetical protein
NZ_LT962688.1	Prodigal:002006	CDS	785242	786147	.	+	0	ID=HEMMKGOE_00763;eC_number=3.1.26.11;Name=rbn_1;gene=rbn_1;inference=ab initio prediction:Prodigal:002006,protein motif:HAMAP:MF_01818;locus_tag=HEMMKGOE_00763;product=Ribonuclease BN
NZ_LT962688.1	Prodigal:002006	CDS	786281	787771	.	-	0	ID=HEMMKGOE_00764;Name=yhdG_1;db_xref=COG:COG0531;gene=yhdG_1;inference=ab initio prediction:Prodigal:002006,similar to AA sequence:UniProtKB:O07576;locus_tag=HEMMKGOE_00764;product=putative amino acid permease YhdG
NZ_LT962688.1	Prodigal:002006	CDS	787949	788632	.	-	0	ID=HEMMKGOE_00765;eC_number=3.5.99.2;Name=tenA;db_xref=COG:COG0819;gene=tenA;inference=ab initio prediction:Prodigal:002006,similar to AA sequence:UniProtKB:P25052;locus_tag=HEMMKGOE_00765;product=Aminopyrimidine aminohydrolase
NZ_LT962688.1	Prodigal:002006	CDS	788660	789349	.	-	0	ID=HEMMKGOE_00766;Name=exaE_1;gene=exaE_1;inference=ab initio prediction:Prodigal:002006,similar to AA sequence:UniProtKB:A8R3S7;locus_tag=HEMMKGOE_00766;product=Transcriptional activator protein ExaE
NZ_LT962688.1	Prodigal:002006	CDS	789360	790889	.	-	0	ID=HEMMKGOE_00767;inference=ab initio prediction:Prodigal:002006;locus_tag=HEMMKGOE_00767;product=hypothetical protein
NZ_LT962688.1	Prodigal:002006	CDS	791318	792223	.	+	0	ID=HEMMKGOE_00768;inference=ab initio prediction:Prodigal:002006;locus_tag=HEMMKGOE_00768;product=hypothetical protein
NZ_LT962688.1	Prodigal:002006	CDS	792336	794042	.	-	0	ID=HEMMKGOE_00769;eC_number=3.6.4.13;Name=deaD_1;gene=deaD_1;inference=ab initio prediction:Prodigal:002006,protein motif:HAMAP:MF_00964;locus_tag=HEMMKGOE_00769;product=ATP-dependent RNA helicase DeaD
NZ_LT962688.1	Prodigal:002006	CDS	794504	795625	.	+	0	ID=HEMMKGOE_00770;inference=ab initio prediction:Prodigal:002006;locus_tag=HEMMKGOE_00770;product=hypothetical protein
NZ_LT962688.1	Prodigal:002006	CDS	795671	796735	.	-	0	ID=HEMMKGOE_00771;eC_number=3.1.4.-;Name=rpfG_2;db_xref=COG:COG3437;gene=rpfG_2;inference=ab initio prediction:Prodigal:002006,similar to AA sequence:UniProtKB:Q4UU85;locus_tag=HEMMKGOE_00771;product=Cyclic di-GMP phosphodiesterase response regulator RpfG
NZ_LT962688.1	Prodigal:002006	CDS	796912	797328	.	+	0	ID=HEMMKGOE_00772;inference=ab initio prediction:Prodigal:002006;locus_tag=HEMMKGOE_00772;product=hypothetical protein
NZ_LT962688.1	Prodigal:002006	CDS	797339	798298	.	+	0	ID=HEMMKGOE_00773;eC_number=3.6.1.22;Name=nudC;gene=nudC;inference=ab initio prediction:Prodigal:002006,protein motif:HAMAP:MF_00297;locus_tag=HEMMKGOE_00773;product=NADH pyrophosphatase
NZ_LT962688.1	Prodigal:002006	CDS	798470	799312	.	+	0	ID=HEMMKGOE_00774;eC_number=4.2.1.20;Name=trpA;db_xref=COG:COG0159;gene=trpA;inference=ab initio prediction:Prodigal:002006,similar to AA sequence:UniProtKB:Q5ZVY3;locus_tag=HEMMKGOE_00774;product=Tryptophan synthase alpha chain
NZ_LT962688.1	Prodigal:002006	CDS	799423	800346	.	+	0	ID=HEMMKGOE_00775;eC_number=2.1.3.15;Name=accD;db_xref=COG:COG0777;gene=accD;inference=ab initio prediction:Prodigal:002006,similar to AA sequence:UniProtKB:P0A9Q5;locus_tag=HEMMKGOE_00775;product=Acetyl-coenzyme A carboxylase carboxyl transferase subunit beta
NZ_LT962688.1	Prodigal:002006	CDS	800379	801704	.	+	0	ID=HEMMKGOE_00776;eC_number=6.3.2.12;Name=folC;db_xref=COG:COG0285;gene=folC;inference=ab initio prediction:Prodigal:002006,similar to AA sequence:UniProtKB:P08192;locus_tag=HEMMKGOE_00776;product=Dihydrofolate synthase/folylpolyglutamate synthase
NZ_LT962688.1	Prodigal:002006	CDS	802093	802893	.	+	0	ID=HEMMKGOE_00777;inference=ab initio prediction:Prodigal:002006;locus_tag=HEMMKGOE_00777;product=hypothetical protein
NZ_LT962688.1	Prodigal:002006	CDS	803118	803438	.	-	0	ID=HEMMKGOE_00778;inference=ab initio prediction:Prodigal:002006,similar to AA sequence:UniProtKB:P00275;locus_tag=HEMMKGOE_00778;product=Thioredoxin C-1
NZ_LT962688.1	Prodigal:002006	CDS	803790	805076	.	+	0	ID=HEMMKGOE_00779;eC_number=1.1.5.-;Name=yliI_1;db_xref=COG:COG2133;gene=yliI_1;inference=ab initio prediction:Prodigal:002006,similar to AA sequence:UniProtKB:P75804;locus_tag=HEMMKGOE_00779;product=Aldose sugar dehydrogenase YliI
NZ_LT962688.1	Prodigal:002006	CDS	805169	808612	.	-	0	ID=HEMMKGOE_00780;eC_number=3.1.11.5;Name=recB;gene=recB;inference=ab initio prediction:Prodigal:002006,protein motif:HAMAP:MF_01485;locus_tag=HEMMKGOE_00780;product=RecBCD enzyme subunit RecB
NZ_LT962688.1	Prodigal:002006	CDS	808609	811752	.	-	0	ID=HEMMKGOE_00781;inference=ab initio prediction:Prodigal:002006;locus_tag=HEMMKGOE_00781;product=hypothetical protein
NZ_LT962688.1	Prodigal:002006	CDS	811978	813414	.	+	0	ID=HEMMKGOE_00782;eC_number=2.7.8.-;Name=clsA;db_xref=COG:COG1502;gene=clsA;inference=ab initio prediction:Prodigal:002006,similar to AA sequence:UniProtKB:P71040;locus_tag=HEMMKGOE_00782;product=Major cardiolipin synthase ClsA
NZ_LT962688.1	Prodigal:002006	CDS	813305	814084	.	-	0	ID=HEMMKGOE_00783;inference=ab initio prediction:Prodigal:002006;locus_tag=HEMMKGOE_00783;product=hypothetical protein
NZ_LT962688.1	Prodigal:002006	CDS	814191	814991	.	-	0	ID=HEMMKGOE_00784;eC_number=4.2.1.150;Name=crt_2;db_xref=COG:COG1024;gene=crt_2;inference=ab initio prediction:Prodigal:002006,similar to AA sequence:UniProtKB:P52046;locus_tag=HEMMKGOE_00784;product=Short-chain-enoyl-CoA hydratase
NZ_LT962688.1	Prodigal:002006	CDS	815249	815860	.	+	0	ID=HEMMKGOE_00785;eC_number=1.1.1.298;Name=rutE;gene=rutE;inference=ab initio prediction:Prodigal:002006,protein motif:HAMAP:MF_01204;locus_tag=HEMMKGOE_00785;product=malonic semialdehyde reductase RutE
NZ_LT962688.1	Prodigal:002006	CDS	815936	817624	.	+	0	ID=HEMMKGOE_00786;eC_number=6.2.1.1;Name=acsA_1;db_xref=COG:COG0365;gene=acsA_1;inference=ab initio prediction:Prodigal:002006,similar to AA sequence:UniProtKB:P39062;locus_tag=HEMMKGOE_00786;product=Acetyl-coenzyme A synthetase
NZ_LT962688.1	Prodigal:002006	CDS	818721	820127	.	+	0	ID=HEMMKGOE_00787;eC_number=3.3.1.1;Name=ahcY;gene=ahcY;inference=ab initio prediction:Prodigal:002006,similar to AA sequence:UniProtKB:A0A087WNH6;locus_tag=HEMMKGOE_00787;product=Adenosylhomocysteinase
NZ_LT962688.1	Prodigal:002006	CDS	820617	823145	.	+	0	ID=HEMMKGOE_00788;eC_number=2.7.13.3;Name=divL;gene=divL;inference=ab initio prediction:Prodigal:002006,similar to AA sequence:UniProtKB:Q9RQQ9;locus_tag=HEMMKGOE_00788;product=Sensor protein DivL
NZ_LT962688.1	Prodigal:002006	CDS	823404	825032	.	+	0	ID=HEMMKGOE_00789;inference=ab initio prediction:Prodigal:002006;locus_tag=HEMMKGOE_00789;product=hypothetical protein
NZ_LT962688.1	Prodigal:002006	CDS	825066	825812	.	+	0	ID=HEMMKGOE_00790;eC_number=2.7.7.99;Name=murU;db_xref=COG:COG1208;gene=murU;inference=ab initio prediction:Prodigal:002006,similar to AA sequence:UniProtKB:Q88QT2;locus_tag=HEMMKGOE_00790;product=N-acetylmuramate alpha-1-phosphate uridylyltransferase
NZ_LT962688.1	Prodigal:002006	CDS	825874	826323	.	+	0	ID=HEMMKGOE_00791;inference=ab initio prediction:Prodigal:002006;locus_tag=HEMMKGOE_00791;product=hypothetical protein
NZ_LT962688.1	Prodigal:002006	CDS	826529	828670	.	+	0	ID=HEMMKGOE_00792;eC_number=2.7.13.3;Name=rcsC_2;gene=rcsC_2;inference=ab initio prediction:Prodigal:002006,protein motif:HAMAP:MF_00979;locus_tag=HEMMKGOE_00792;product=Sensor histidine kinase RcsC
NZ_LT962688.1	Prodigal:002006	CDS	828813	829016	.	+	0	ID=HEMMKGOE_00793;inference=ab initio prediction:Prodigal:002006;locus_tag=HEMMKGOE_00793;product=hypothetical protein
NZ_LT962688.1	Prodigal:002006	CDS	829013	830473	.	+	0	ID=HEMMKGOE_00794;Name=yodF_1;db_xref=COG:COG0591;gene=yodF_1;inference=ab initio prediction:Prodigal:002006,similar to AA sequence:UniProtKB:O34745;locus_tag=HEMMKGOE_00794;product=putative symporter YodF
NZ_LT962688.1	Prodigal:002006	CDS	830501	831385	.	-	0	ID=HEMMKGOE_00795;eC_number=3.1.4.53;Name=cpdA_1;gene=cpdA_1;inference=ab initio prediction:Prodigal:002006,protein motif:HAMAP:MF_00905;locus_tag=HEMMKGOE_00795;product=3'%2C5'-cyclic adenosine monophosphate phosphodiesterase CpdA
NZ_LT962688.1	Prodigal:002006	CDS	831382	832281	.	-	0	ID=HEMMKGOE_00796;eC_number=2.7.1.-;Name=bmrU_1;db_xref=COG:COG1597;gene=bmrU_1;inference=ab initio prediction:Prodigal:002006,similar to AA sequence:UniProtKB:P39074;locus_tag=HEMMKGOE_00796;product=Putative lipid kinase BmrU
NZ_LT962688.1	Prodigal:002006	CDS	832358	832873	.	-	0	ID=HEMMKGOE_00797;inference=ab initio prediction:Prodigal:002006;locus_tag=HEMMKGOE_00797;product=hypothetical protein
NZ_LT962688.1	Prodigal:002006	CDS	832870	833085	.	-	0	ID=HEMMKGOE_00798;inference=ab initio prediction:Prodigal:002006;locus_tag=HEMMKGOE_00798;product=hypothetical protein
NZ_LT962688.1	Prodigal:002006	CDS	833290	833841	.	-	0	ID=HEMMKGOE_00799;inference=ab initio prediction:Prodigal:002006;locus_tag=HEMMKGOE_00799;product=hypothetical protein
NZ_LT962688.1	Prodigal:002006	CDS	834293	835492	.	+	0	ID=HEMMKGOE_00800;inference=ab initio prediction:Prodigal:002006;locus_tag=HEMMKGOE_00800;product=hypothetical protein
NZ_LT962688.1	Prodigal:002006	CDS	835505	835753	.	-	0	ID=HEMMKGOE_00801;inference=ab initio prediction:Prodigal:002006;locus_tag=HEMMKGOE_00801;product=hypothetical protein
NZ_LT962688.1	Prodigal:002006	CDS	836003	836131	.	-	0	ID=HEMMKGOE_00802;inference=ab initio prediction:Prodigal:002006;locus_tag=HEMMKGOE_00802;product=hypothetical protein
NZ_LT962688.1	Prodigal:002006	CDS	836233	837402	.	-	0	ID=HEMMKGOE_00803;Name=ycaD;gene=ycaD;inference=ab initio prediction:Prodigal:002006,protein motif:HAMAP:MF_01149;locus_tag=HEMMKGOE_00803;product=putative MFS-type transporter YcaD
NZ_LT962688.1	Prodigal:002006	CDS	837479	838537	.	-	0	ID=HEMMKGOE_00804;inference=ab initio prediction:Prodigal:002006;locus_tag=HEMMKGOE_00804;product=hypothetical protein
NZ_LT962688.1	Prodigal:002006	CDS	838690	839076	.	-	0	ID=HEMMKGOE_00805;inference=ab initio prediction:Prodigal:002006;locus_tag=HEMMKGOE_00805;product=hypothetical protein
NZ_LT962688.1	Prodigal:002006	CDS	839231	840796	.	+	0	ID=HEMMKGOE_00806;inference=ab initio prediction:Prodigal:002006;locus_tag=HEMMKGOE_00806;product=hypothetical protein
NZ_LT962688.1	Prodigal:002006	CDS	840992	841384	.	+	0	ID=HEMMKGOE_00807;inference=ab initio prediction:Prodigal:002006;locus_tag=HEMMKGOE_00807;product=hypothetical protein
NZ_LT962688.1	Prodigal:002006	CDS	841433	841699	.	+	0	ID=HEMMKGOE_00808;Name=rpmA;db_xref=COG:COG0211;gene=rpmA;inference=ab initio prediction:Prodigal:002006,similar to AA sequence:UniProtKB:Q6NDE9;locus_tag=HEMMKGOE_00808;product=50S ribosomal protein L27
NZ_LT962688.1	Prodigal:002006	CDS	841888	842487	.	+	0	ID=HEMMKGOE_00809;inference=ab initio prediction:Prodigal:002006;locus_tag=HEMMKGOE_00809;product=hypothetical protein
NZ_LT962688.1	Prodigal:002006	CDS	842484	842963	.	+	0	ID=HEMMKGOE_00810;inference=ab initio prediction:Prodigal:002006;locus_tag=HEMMKGOE_00810;product=hypothetical protein
NZ_LT962688.1	Prodigal:002006	CDS	843000	844034	.	+	0	ID=HEMMKGOE_00811;eC_number=3.6.5.-;Name=cgtA;gene=cgtA;inference=ab initio prediction:Prodigal:002006,similar to AA sequence:UniProtKB:B8GYI7;locus_tag=HEMMKGOE_00811;product=GTPase Obg/CgtA
NZ_LT962688.1	Prodigal:002006	CDS	844102	844548	.	+	0	ID=HEMMKGOE_00812;inference=ab initio prediction:Prodigal:002006;locus_tag=HEMMKGOE_00812;product=hypothetical protein
NZ_LT962688.1	Prodigal:002006	CDS	844621	845556	.	-	0	ID=HEMMKGOE_00813;Name=oxyR_1;gene=oxyR_1;inference=ab initio prediction:Prodigal:002006,similar to AA sequence:UniProtKB:P0ACQ4;locus_tag=HEMMKGOE_00813;product=Hydrogen peroxide-inducible genes activator
NZ_LT962688.1	Prodigal:002006	CDS	845648	845989	.	-	0	ID=HEMMKGOE_00814;inference=ab initio prediction:Prodigal:002006;locus_tag=HEMMKGOE_00814;product=hypothetical protein
NZ_LT962688.1	Prodigal:002006	CDS	846046	848898	.	-	0	ID=HEMMKGOE_00815;eC_number=1.17.1.9;inference=ab initio prediction:Prodigal:002006,similar to AA sequence:UniProtKB:Q99RW4;locus_tag=HEMMKGOE_00815;product=Putative formate dehydrogenase
NZ_LT962688.1	Prodigal:002006	CDS	848911	850470	.	-	0	ID=HEMMKGOE_00816;eC_number=7.-.-.-;Name=rsxC_2;gene=rsxC_2;inference=ab initio prediction:Prodigal:002006,protein motif:HAMAP:MF_00461;locus_tag=HEMMKGOE_00816;product=Ion-translocating oxidoreductase complex subunit C
NZ_LT962688.1	Prodigal:002006	CDS	850467	850940	.	-	0	ID=HEMMKGOE_00817;eC_number=7.1.1.-;Name=nuoE;db_xref=COG:COG1905;gene=nuoE;inference=ab initio prediction:Prodigal:002006,similar to AA sequence:UniProtKB:O66842;locus_tag=HEMMKGOE_00817;product=NADH-quinone oxidoreductase subunit E
NZ_LT962688.1	Prodigal:002006	CDS	851432	853411	.	-	0	ID=HEMMKGOE_00818;Name=betS;gene=betS;inference=ab initio prediction:Prodigal:002006,similar to AA sequence:UniProtKB:G3XCN6;locus_tag=HEMMKGOE_00818;product=Glycine betaine/proline betaine transporter BetS
NZ_LT962688.1	Prodigal:002006	CDS	853581	854798	.	-	0	ID=HEMMKGOE_00819;db_xref=COG:COG1680;inference=ab initio prediction:Prodigal:002006,similar to AA sequence:UniProtKB:P9WLZ3;locus_tag=HEMMKGOE_00819;product=putative protein
NZ_LT962688.1	Prodigal:002006	CDS	854871	855365	.	-	0	ID=HEMMKGOE_00820;inference=ab initio prediction:Prodigal:002006;locus_tag=HEMMKGOE_00820;product=hypothetical protein
NZ_LT962688.1	Prodigal:002006	CDS	855452	856207	.	+	0	ID=HEMMKGOE_00821;eC_number=3.1.3.12;Name=otsB;db_xref=COG:COG1877;gene=otsB;inference=ab initio prediction:Prodigal:002006,similar to AA sequence:UniProtKB:P31678;locus_tag=HEMMKGOE_00821;product=Trehalose-6-phosphate phosphatase
NZ_LT962688.1	Prodigal:002006	CDS	856286	857287	.	+	0	ID=HEMMKGOE_00822;eC_number=2.7.1.2;Name=glk_1;db_xref=COG:COG0837;gene=glk_1;inference=ab initio prediction:Prodigal:002006,similar to AA sequence:UniProtKB:P0A6V8;locus_tag=HEMMKGOE_00822;product=Glucokinase
NZ_LT962688.1	Prodigal:002006	CDS	857302	858846	.	-	0	ID=HEMMKGOE_00823;db_xref=COG:COG2200;inference=ab initio prediction:Prodigal:002006,similar to AA sequence:UniProtKB:Q9I310;locus_tag=HEMMKGOE_00823;product=putative signaling protein
NZ_LT962688.1	Prodigal:002006	CDS	858854	859399	.	-	0	ID=HEMMKGOE_00824;inference=ab initio prediction:Prodigal:002006;locus_tag=HEMMKGOE_00824;product=hypothetical protein
NZ_LT962688.1	Prodigal:002006	CDS	859665	860561	.	+	0	ID=HEMMKGOE_00825;inference=ab initio prediction:Prodigal:002006;locus_tag=HEMMKGOE_00825;product=hypothetical protein
NZ_LT962688.1	Prodigal:002006	CDS	860778	861122	.	+	0	ID=HEMMKGOE_00826;inference=ab initio prediction:Prodigal:002006;locus_tag=HEMMKGOE_00826;product=hypothetical protein
NZ_LT962688.1	Prodigal:002006	CDS	861312	864476	.	+	0	ID=HEMMKGOE_00827;inference=ab initio prediction:Prodigal:002006;locus_tag=HEMMKGOE_00827;product=hypothetical protein
NZ_LT962688.1	Prodigal:002006	CDS	865759	866421	.	+	0	ID=HEMMKGOE_00828;Name=tufA_1;db_xref=COG:COG0050;gene=tufA_1;inference=ab initio prediction:Prodigal:002006,similar to AA sequence:UniProtKB:P09591;locus_tag=HEMMKGOE_00828;product=Elongation factor Tu
NZ_LT962688.1	Prodigal:002006	CDS	867176	867469	.	-	0	ID=HEMMKGOE_00829;inference=ab initio prediction:Prodigal:002006;locus_tag=HEMMKGOE_00829;product=hypothetical protein
NZ_LT962688.1	Prodigal:002006	CDS	867846	868334	.	+	0	ID=HEMMKGOE_00830;inference=ab initio prediction:Prodigal:002006;locus_tag=HEMMKGOE_00830;product=hypothetical protein
NZ_LT962688.1	Prodigal:002006	CDS	868615	869265	.	-	0	ID=HEMMKGOE_00831;inference=ab initio prediction:Prodigal:002006;locus_tag=HEMMKGOE_00831;product=hypothetical protein
NZ_LT962688.1	Aragorn:001002	tRNA	869757	869831	.	-	.	ID=HEMMKGOE_00832;inference=COORDINATES:profile:Aragorn:001002;locus_tag=HEMMKGOE_00832;product=tRNA-Gln(ttg)
NZ_LT962688.1	Prodigal:002006	CDS	870037	870780	.	+	0	ID=HEMMKGOE_00833;eC_number=1.3.1.87;Name=hcaB_3;gene=hcaB_3;inference=ab initio prediction:Prodigal:002006,protein motif:HAMAP:MF_01647;locus_tag=HEMMKGOE_00833;product=3-phenylpropionate-dihydrodiol/cinnamic acid-dihydrodiol dehydrogenase
NZ_LT962688.1	Prodigal:002006	CDS	870887	872506	.	+	0	ID=HEMMKGOE_00834;Name=prfC;db_xref=COG:COG4108;gene=prfC;inference=ab initio prediction:Prodigal:002006,similar to AA sequence:UniProtKB:P0A7I4;locus_tag=HEMMKGOE_00834;product=Peptide chain release factor RF3
NZ_LT962688.1	Prodigal:002006	CDS	872704	872895	.	-	0	ID=HEMMKGOE_00835;inference=ab initio prediction:Prodigal:002006;locus_tag=HEMMKGOE_00835;product=hypothetical protein
NZ_LT962688.1	Prodigal:002006	CDS	873035	873469	.	-	0	ID=HEMMKGOE_00836;inference=ab initio prediction:Prodigal:002006;locus_tag=HEMMKGOE_00836;product=hypothetical protein
NZ_LT962688.1	Prodigal:002006	CDS	873582	874343	.	-	0	ID=HEMMKGOE_00837;eC_number=3.6.3.-;Name=ssuB_1;db_xref=COG:COG1116;gene=ssuB_1;inference=ab initio prediction:Prodigal:002006,similar to AA sequence:UniProtKB:Q8KZQ6;locus_tag=HEMMKGOE_00837;product=Aliphatic sulfonates import ATP-binding protein SsuB
NZ_LT962688.1	Prodigal:002006	CDS	874340	875092	.	-	0	ID=HEMMKGOE_00838;Name=ssuC_1;db_xref=COG:COG0600;gene=ssuC_1;inference=ab initio prediction:Prodigal:002006,similar to AA sequence:UniProtKB:P75851;locus_tag=HEMMKGOE_00838;product=Putative aliphatic sulfonates transport permease protein SsuC
NZ_LT962688.1	Prodigal:002006	CDS	875112	875471	.	-	0	ID=HEMMKGOE_00839;inference=ab initio prediction:Prodigal:002006;locus_tag=HEMMKGOE_00839;product=hypothetical protein
NZ_LT962688.1	Prodigal:002006	CDS	876351	876779	.	+	0	ID=HEMMKGOE_00840;inference=ab initio prediction:Prodigal:002006;locus_tag=HEMMKGOE_00840;product=hypothetical protein
NZ_LT962688.1	Prodigal:002006	CDS	877234	877962	.	-	0	ID=HEMMKGOE_00841;eC_number=4.2.1.103;Name=inhA_1;gene=inhA_1;inference=ab initio prediction:Prodigal:002006,similar to AA sequence:UniProtKB:Q8G9F9;locus_tag=HEMMKGOE_00841;product=Isonitrile hydratase
NZ_LT962688.1	Prodigal:002006	CDS	878268	879530	.	+	0	ID=HEMMKGOE_00842;eC_number=1.4.3.24;Name=pao_1;gene=pao_1;inference=ab initio prediction:Prodigal:002006,similar to AA sequence:UniProtKB:H8ZPX1;locus_tag=HEMMKGOE_00842;product=Pseudooxynicotine oxidase
NZ_LT962688.1	Prodigal:002006	CDS	879711	880289	.	-	0	ID=HEMMKGOE_00843;inference=ab initio prediction:Prodigal:002006;locus_tag=HEMMKGOE_00843;product=hypothetical protein
NZ_LT962688.1	Prodigal:002006	CDS	880444	881352	.	+	0	ID=HEMMKGOE_00844;inference=ab initio prediction:Prodigal:002006;locus_tag=HEMMKGOE_00844;product=hypothetical protein
NZ_LT962688.1	Prodigal:002006	CDS	881756	883372	.	+	0	ID=HEMMKGOE_00845;eC_number=1.18.1.2;inference=ab initio prediction:Prodigal:002006,protein motif:HAMAP:MF_01685;locus_tag=HEMMKGOE_00845;product=Ferredoxin--NADP reductase
NZ_LT962688.1	Prodigal:002006	CDS	883536	884279	.	+	0	ID=HEMMKGOE_00846;inference=ab initio prediction:Prodigal:002006;locus_tag=HEMMKGOE_00846;product=hypothetical protein
NZ_LT962688.1	Prodigal:002006	CDS	884556	884687	.	-	0	ID=HEMMKGOE_00847;inference=ab initio prediction:Prodigal:002006;locus_tag=HEMMKGOE_00847;product=hypothetical protein
NZ_LT962688.1	Prodigal:002006	CDS	884928	885611	.	-	0	ID=HEMMKGOE_00848;eC_number=3.5.1.124;Name=hchA;gene=hchA;inference=ab initio prediction:Prodigal:002006,protein motif:HAMAP:MF_01046;locus_tag=HEMMKGOE_00848;product=Protein/nucleic acid deglycase HchA
NZ_LT962688.1	Prodigal:002006	CDS	885788	886390	.	-	0	ID=HEMMKGOE_00849;Name=nemR;gene=nemR;inference=ab initio prediction:Prodigal:002006,similar to AA sequence:UniProtKB:P67430;locus_tag=HEMMKGOE_00849;product=HTH-type transcriptional repressor NemR
NZ_LT962688.1	Prodigal:002006	CDS	886850	890044	.	-	0	ID=HEMMKGOE_00850;Name=oqxB15;gene=oqxB15;inference=ab initio prediction:Prodigal:002006,similar to AA sequence:BARRGD:NG_050433.1;locus_tag=HEMMKGOE_00850;product=multidrug efflux RND transporter permease subunit OqxB15
NZ_LT962688.1	Prodigal:002006	CDS	890144	891394	.	-	0	ID=HEMMKGOE_00851;Name=mdtA_1;gene=mdtA_1;inference=ab initio prediction:Prodigal:002006,protein motif:HAMAP:MF_01422;locus_tag=HEMMKGOE_00851;product=Multidrug resistance protein MdtA
NZ_LT962688.1	Prodigal:002006	CDS	891498	892103	.	+	0	ID=HEMMKGOE_00852;Name=comR_1;gene=comR_1;inference=ab initio prediction:Prodigal:002006,similar to AA sequence:UniProtKB:P75952;locus_tag=HEMMKGOE_00852;product=HTH-type transcriptional repressor ComR
NZ_LT962688.1	Prodigal:002006	CDS	892409	892648	.	-	0	ID=HEMMKGOE_00853;inference=ab initio prediction:Prodigal:002006;locus_tag=HEMMKGOE_00853;product=hypothetical protein
NZ_LT962688.1	Aragorn:001002	tRNA	892964	893048	.	-	.	ID=HEMMKGOE_00854;inference=COORDINATES:profile:Aragorn:001002;locus_tag=HEMMKGOE_00854;product=tRNA-Leu(cag)
NZ_LT962688.1	Prodigal:002006	CDS	893198	894640	.	-	0	ID=HEMMKGOE_00855;eC_number=4.2.1.33;Name=leuC;db_xref=COG:COG0065;gene=leuC;inference=ab initio prediction:Prodigal:002006,similar to AA sequence:UniProtKB:P9WQF5;locus_tag=HEMMKGOE_00855;product=3-isopropylmalate dehydratase large subunit
NZ_LT962688.1	Prodigal:002006	CDS	894882	895856	.	+	0	ID=HEMMKGOE_00856;eC_number=1.1.1.215;db_xref=COG:COG1052;inference=ab initio prediction:Prodigal:002006,similar to AA sequence:UniProtKB:Q5FTU6;locus_tag=HEMMKGOE_00856;product=2-ketogluconate reductase
NZ_LT962688.1	Prodigal:002006	CDS	895868	896764	.	+	0	ID=HEMMKGOE_00857;inference=ab initio prediction:Prodigal:002006;locus_tag=HEMMKGOE_00857;product=hypothetical protein
NZ_LT962688.1	Prodigal:002006	CDS	896834	897586	.	-	0	ID=HEMMKGOE_00858;inference=ab initio prediction:Prodigal:002006;locus_tag=HEMMKGOE_00858;product=hypothetical protein
NZ_LT962688.1	Prodigal:002006	CDS	897641	897889	.	-	0	ID=HEMMKGOE_00859;inference=ab initio prediction:Prodigal:002006;locus_tag=HEMMKGOE_00859;product=hypothetical protein
NZ_LT962688.1	Prodigal:002006	CDS	898063	899016	.	+	0	ID=HEMMKGOE_00860;Name=gltC_2;gene=gltC_2;inference=ab initio prediction:Prodigal:002006,similar to AA sequence:UniProtKB:P20668;locus_tag=HEMMKGOE_00860;product=HTH-type transcriptional regulator GltC
NZ_LT962688.1	Prodigal:002006	CDS	899045	900055	.	-	0	ID=HEMMKGOE_00861;eC_number=1.1.1.28;Name=ldhA;db_xref=COG:COG1052;gene=ldhA;inference=ab initio prediction:Prodigal:002006,similar to AA sequence:UniProtKB:P52643;locus_tag=HEMMKGOE_00861;product=D-lactate dehydrogenase
NZ_LT962688.1	Prodigal:002006	CDS	900480	900746	.	+	0	ID=HEMMKGOE_00862;inference=ab initio prediction:Prodigal:002006;locus_tag=HEMMKGOE_00862;product=hypothetical protein
NZ_LT962688.1	Prodigal:002006	CDS	900743	901018	.	+	0	ID=HEMMKGOE_00863;inference=ab initio prediction:Prodigal:002006;locus_tag=HEMMKGOE_00863;product=hypothetical protein
NZ_LT962688.1	Prodigal:002006	CDS	901030	902487	.	+	0	ID=HEMMKGOE_00864;inference=ab initio prediction:Prodigal:002006;locus_tag=HEMMKGOE_00864;product=hypothetical protein
NZ_LT962688.1	Prodigal:002006	CDS	902713	903603	.	-	0	ID=HEMMKGOE_00865;eC_number=3.1.-.-;Name=dinG_1;gene=dinG_1;inference=ab initio prediction:Prodigal:002006,protein motif:HAMAP:MF_02206;locus_tag=HEMMKGOE_00865;product=3'-5' exonuclease DinG
NZ_LT962688.1	Prodigal:002006	CDS	903821	904057	.	+	0	ID=HEMMKGOE_00866;inference=ab initio prediction:Prodigal:002006;locus_tag=HEMMKGOE_00866;product=hypothetical protein
NZ_LT962688.1	Prodigal:002006	CDS	904178	904318	.	+	0	ID=HEMMKGOE_00867;inference=ab initio prediction:Prodigal:002006;locus_tag=HEMMKGOE_00867;product=hypothetical protein
NZ_LT962688.1	Prodigal:002006	CDS	904744	905100	.	+	0	ID=HEMMKGOE_00868;inference=ab initio prediction:Prodigal:002006;locus_tag=HEMMKGOE_00868;product=hypothetical protein
NZ_LT962688.1	Prodigal:002006	CDS	905148	906077	.	-	0	ID=HEMMKGOE_00869;inference=ab initio prediction:Prodigal:002006,similar to AA sequence:ISfinder:ISMex17;locus_tag=HEMMKGOE_00869;product=IS110 family transposase ISMex17
NZ_LT962688.1	Prodigal:002006	CDS	906303	906572	.	-	0	ID=HEMMKGOE_00870;inference=ab initio prediction:Prodigal:002006;locus_tag=HEMMKGOE_00870;product=hypothetical protein
NZ_LT962688.1	Prodigal:002006	CDS	906639	907121	.	+	0	ID=HEMMKGOE_00871;inference=ab initio prediction:Prodigal:002006;locus_tag=HEMMKGOE_00871;product=hypothetical protein
NZ_LT962688.1	Prodigal:002006	CDS	907196	911503	.	+	0	ID=HEMMKGOE_00872;inference=ab initio prediction:Prodigal:002006;locus_tag=HEMMKGOE_00872;product=hypothetical protein
NZ_LT962688.1	Prodigal:002006	CDS	911927	912940	.	-	0	ID=HEMMKGOE_00873;inference=ab initio prediction:Prodigal:002006,similar to AA sequence:ISfinder:ISMdi14B;locus_tag=HEMMKGOE_00873;product=IS110 family transposase ISMdi14B
NZ_LT962688.1	Prodigal:002006	CDS	913094	914446	.	-	0	ID=HEMMKGOE_00874;inference=ab initio prediction:Prodigal:002006,similar to AA sequence:ISfinder:ISMno9;locus_tag=HEMMKGOE_00874;product=IS1182 family transposase ISMno9
NZ_LT962688.1	Prodigal:002006	CDS	914593	915606	.	+	0	ID=HEMMKGOE_00875;inference=ab initio prediction:Prodigal:002006,similar to AA sequence:ISfinder:ISMdi14B;locus_tag=HEMMKGOE_00875;product=IS110 family transposase ISMdi14B
NZ_LT962688.1	Prodigal:002006	CDS	916264	917439	.	+	0	ID=HEMMKGOE_00876;eC_number=1.1.1.1;db_xref=COG:COG1063;inference=ab initio prediction:Prodigal:002006,similar to AA sequence:UniProtKB:O07737;locus_tag=HEMMKGOE_00876;product=putative zinc-binding alcohol dehydrogenase
NZ_LT962688.1	Prodigal:002006	CDS	917457	918056	.	+	0	ID=HEMMKGOE_00877;inference=ab initio prediction:Prodigal:002006;locus_tag=HEMMKGOE_00877;product=hypothetical protein
NZ_LT962688.1	Prodigal:002006	CDS	918528	918887	.	+	0	ID=HEMMKGOE_00878;inference=ab initio prediction:Prodigal:002006;locus_tag=HEMMKGOE_00878;product=hypothetical protein
NZ_LT962688.1	Prodigal:002006	CDS	918902	920071	.	+	0	ID=HEMMKGOE_00879;eC_number=1.1.1.1;Name=adh_1;db_xref=COG:COG1063;gene=adh_1;inference=ab initio prediction:Prodigal:002006,similar to AA sequence:UniProtKB:Q0KDL6;locus_tag=HEMMKGOE_00879;product=Alcohol dehydrogenase
NZ_LT962688.1	Prodigal:002006	CDS	920294	920869	.	+	0	ID=HEMMKGOE_00880;eC_number=3.1.2.-;Name=yhbO;db_xref=COG:COG0693;gene=yhbO;inference=ab initio prediction:Prodigal:002006,similar to AA sequence:UniProtKB:P45470;locus_tag=HEMMKGOE_00880;product=Protein/nucleic acid deglycase 2
NZ_LT962688.1	Prodigal:002006	CDS	920929	921768	.	+	0	ID=HEMMKGOE_00881;eC_number=1.-.-.-;db_xref=COG:COG0656;inference=ab initio prediction:Prodigal:002006,similar to AA sequence:UniProtKB:A0QV10;locus_tag=HEMMKGOE_00881;product=putative oxidoreductase/MSMEI_2347
NZ_LT962688.1	Prodigal:002006	CDS	922460	922963	.	-	0	ID=HEMMKGOE_00882;inference=ab initio prediction:Prodigal:002006;locus_tag=HEMMKGOE_00882;product=hypothetical protein
NZ_LT962688.1	Prodigal:002006	CDS	923106	923345	.	+	0	ID=HEMMKGOE_00883;inference=ab initio prediction:Prodigal:002006;locus_tag=HEMMKGOE_00883;product=hypothetical protein
NZ_LT962688.1	Prodigal:002006	CDS	923701	926586	.	-	0	ID=HEMMKGOE_00884;Name=clpC;gene=clpC;inference=ab initio prediction:Prodigal:002006,similar to AA sequence:UniProtKB:Q2YSD6;locus_tag=HEMMKGOE_00884;product=ATP-dependent Clp protease ATP-binding subunit ClpC
NZ_LT962688.1	Prodigal:002006	CDS	926769	927068	.	-	0	ID=HEMMKGOE_00885;inference=ab initio prediction:Prodigal:002006;locus_tag=HEMMKGOE_00885;product=hypothetical protein
NZ_LT962688.1	Prodigal:002006	CDS	927112	927339	.	-	0	ID=HEMMKGOE_00886;inference=ab initio prediction:Prodigal:002006;locus_tag=HEMMKGOE_00886;product=hypothetical protein
NZ_LT962688.1	Prodigal:002006	CDS	927855	928514	.	+	0	ID=HEMMKGOE_00887;eC_number=1.2.1.46;Name=fdhA;gene=fdhA;inference=ab initio prediction:Prodigal:002006,similar to AA sequence:UniProtKB:P46154;locus_tag=HEMMKGOE_00887;product=Glutathione-independent formaldehyde dehydrogenase
NZ_LT962688.1	Prodigal:002006	CDS	928578	928781	.	+	0	ID=HEMMKGOE_00888;inference=ab initio prediction:Prodigal:002006;locus_tag=HEMMKGOE_00888;product=hypothetical protein
NZ_LT962688.1	Prodigal:002006	CDS	928833	929093	.	+	0	ID=HEMMKGOE_00889;inference=ab initio prediction:Prodigal:002006;locus_tag=HEMMKGOE_00889;product=hypothetical protein
NZ_LT962688.1	Prodigal:002006	CDS	930858	931055	.	-	0	ID=HEMMKGOE_00890;inference=ab initio prediction:Prodigal:002006;locus_tag=HEMMKGOE_00890;product=hypothetical protein
NZ_LT962688.1	Prodigal:002006	CDS	931060	931272	.	-	0	ID=HEMMKGOE_00891;inference=ab initio prediction:Prodigal:002006;locus_tag=HEMMKGOE_00891;product=hypothetical protein
NZ_LT962688.1	Prodigal:002006	CDS	931275	931439	.	-	0	ID=HEMMKGOE_00892;inference=ab initio prediction:Prodigal:002006;locus_tag=HEMMKGOE_00892;product=hypothetical protein
NZ_LT962688.1	Prodigal:002006	CDS	931806	932135	.	-	0	ID=HEMMKGOE_00893;inference=ab initio prediction:Prodigal:002006;locus_tag=HEMMKGOE_00893;product=hypothetical protein
NZ_LT962688.1	Prodigal:002006	CDS	932461	932658	.	-	0	ID=HEMMKGOE_00894;inference=ab initio prediction:Prodigal:002006;locus_tag=HEMMKGOE_00894;product=hypothetical protein
NZ_LT962688.1	Prodigal:002006	CDS	932789	933124	.	-	0	ID=HEMMKGOE_00895;inference=ab initio prediction:Prodigal:002006;locus_tag=HEMMKGOE_00895;product=hypothetical protein
NZ_LT962688.1	Prodigal:002006	CDS	933302	933802	.	-	0	ID=HEMMKGOE_00896;inference=ab initio prediction:Prodigal:002006;locus_tag=HEMMKGOE_00896;product=hypothetical protein
NZ_LT962688.1	Prodigal:002006	CDS	934386	934604	.	+	0	ID=HEMMKGOE_00897;inference=ab initio prediction:Prodigal:002006;locus_tag=HEMMKGOE_00897;product=hypothetical protein
NZ_LT962688.1	Prodigal:002006	CDS	934716	936224	.	-	0	ID=HEMMKGOE_00898;inference=ab initio prediction:Prodigal:002006;locus_tag=HEMMKGOE_00898;product=hypothetical protein
NZ_LT962688.1	Prodigal:002006	CDS	937027	937152	.	-	0	ID=HEMMKGOE_00899;inference=ab initio prediction:Prodigal:002006;locus_tag=HEMMKGOE_00899;product=hypothetical protein
NZ_LT962688.1	Prodigal:002006	CDS	937509	937976	.	+	0	ID=HEMMKGOE_00900;inference=ab initio prediction:Prodigal:002006;locus_tag=HEMMKGOE_00900;product=hypothetical protein
NZ_LT962688.1	Prodigal:002006	CDS	938057	938296	.	+	0	ID=HEMMKGOE_00901;inference=ab initio prediction:Prodigal:002006;locus_tag=HEMMKGOE_00901;product=hypothetical protein
NZ_LT962688.1	Prodigal:002006	CDS	938592	938954	.	-	0	ID=HEMMKGOE_00902;inference=ab initio prediction:Prodigal:002006;locus_tag=HEMMKGOE_00902;product=hypothetical protein
NZ_LT962688.1	Prodigal:002006	CDS	938951	940813	.	-	0	ID=HEMMKGOE_00903;inference=ab initio prediction:Prodigal:002006;locus_tag=HEMMKGOE_00903;product=hypothetical protein
NZ_LT962688.1	Prodigal:002006	CDS	942383	943831	.	+	0	ID=HEMMKGOE_00904;inference=ab initio prediction:Prodigal:002006,similar to AA sequence:ISfinder:ISMno15;locus_tag=HEMMKGOE_00904;product=IS1182 family transposase ISMno15
NZ_LT962688.1	Prodigal:002006	CDS	944194	944499	.	-	0	ID=HEMMKGOE_00905;inference=ab initio prediction:Prodigal:002006;locus_tag=HEMMKGOE_00905;product=hypothetical protein
NZ_LT962688.1	Prodigal:002006	CDS	944499	946196	.	-	0	ID=HEMMKGOE_00906;inference=ab initio prediction:Prodigal:002006;locus_tag=HEMMKGOE_00906;product=hypothetical protein
NZ_LT962688.1	Prodigal:002006	CDS	946923	948191	.	-	0	ID=HEMMKGOE_00907;inference=ab initio prediction:Prodigal:002006;locus_tag=HEMMKGOE_00907;product=hypothetical protein
NZ_LT962688.1	Prodigal:002006	CDS	948200	948466	.	-	0	ID=HEMMKGOE_00908;inference=ab initio prediction:Prodigal:002006;locus_tag=HEMMKGOE_00908;product=hypothetical protein
NZ_LT962688.1	Prodigal:002006	CDS	949458	950885	.	-	0	ID=HEMMKGOE_00909;eC_number=2.7.1.40;Name=ttuE_1;gene=ttuE_1;inference=ab initio prediction:Prodigal:002006,similar to AA sequence:UniProtKB:Q44473;locus_tag=HEMMKGOE_00909;product=Pyruvate kinase
NZ_LT962688.1	Prodigal:002006	CDS	950910	952169	.	-	0	ID=HEMMKGOE_00910;eC_number=1.1.1.81;Name=ttuD_1;gene=ttuD_1;inference=ab initio prediction:Prodigal:002006,similar to AA sequence:UniProtKB:Q44472;locus_tag=HEMMKGOE_00910;product=Putative hydroxypyruvate reductase
NZ_LT962688.1	Prodigal:002006	CDS	952174	953250	.	-	0	ID=HEMMKGOE_00911;eC_number=1.1.1.93;Name=ttuC_1;gene=ttuC_1;inference=ab initio prediction:Prodigal:002006,similar to AA sequence:UniProtKB:Q44471;locus_tag=HEMMKGOE_00911;product=putative tartrate dehydrogenase/decarboxylase TtuC
NZ_LT962688.1	Prodigal:002006	CDS	953292	954590	.	-	0	ID=HEMMKGOE_00912;Name=ttuB_2;gene=ttuB_2;inference=ab initio prediction:Prodigal:002006,similar to AA sequence:UniProtKB:Q44470;locus_tag=HEMMKGOE_00912;product=Putative tartrate transporter
NZ_LT962688.1	Prodigal:002006	CDS	954741	955457	.	+	0	ID=HEMMKGOE_00913;Name=nanR_1;gene=nanR_1;inference=ab initio prediction:Prodigal:002006,protein motif:HAMAP:MF_01236;locus_tag=HEMMKGOE_00913;product=HTH-type transcriptional repressor NanR
NZ_LT962688.1	Prodigal:002006	CDS	955655	956158	.	-	0	ID=HEMMKGOE_00914;inference=ab initio prediction:Prodigal:002006;locus_tag=HEMMKGOE_00914;product=hypothetical protein
NZ_LT962688.1	Prodigal:002006	CDS	956248	956754	.	-	0	ID=HEMMKGOE_00915;inference=ab initio prediction:Prodigal:002006;locus_tag=HEMMKGOE_00915;product=hypothetical protein
NZ_LT962688.1	Prodigal:002006	CDS	956947	957243	.	-	0	ID=HEMMKGOE_00916;inference=ab initio prediction:Prodigal:002006;locus_tag=HEMMKGOE_00916;product=hypothetical protein
NZ_LT962688.1	Prodigal:002006	CDS	957364	958107	.	+	0	ID=HEMMKGOE_00917;inference=ab initio prediction:Prodigal:002006;locus_tag=HEMMKGOE_00917;product=hypothetical protein
NZ_LT962688.1	Prodigal:002006	CDS	958516	958959	.	+	0	ID=HEMMKGOE_00918;inference=ab initio prediction:Prodigal:002006;locus_tag=HEMMKGOE_00918;product=hypothetical protein
NZ_LT962688.1	Prodigal:002006	CDS	959778	960134	.	+	0	ID=HEMMKGOE_00919;inference=ab initio prediction:Prodigal:002006;locus_tag=HEMMKGOE_00919;product=hypothetical protein
NZ_LT962688.1	Prodigal:002006	CDS	960286	960534	.	-	0	ID=HEMMKGOE_00920;inference=ab initio prediction:Prodigal:002006;locus_tag=HEMMKGOE_00920;product=hypothetical protein
NZ_LT962688.1	Prodigal:002006	CDS	960845	961378	.	+	0	ID=HEMMKGOE_00921;inference=ab initio prediction:Prodigal:002006;locus_tag=HEMMKGOE_00921;product=hypothetical protein
NZ_LT962688.1	Prodigal:002006	CDS	961369	961797	.	-	0	ID=HEMMKGOE_00922;inference=ab initio prediction:Prodigal:002006;locus_tag=HEMMKGOE_00922;product=hypothetical protein
NZ_LT962688.1	Prodigal:002006	CDS	961988	963682	.	-	0	ID=HEMMKGOE_00923;inference=ab initio prediction:Prodigal:002006;locus_tag=HEMMKGOE_00923;product=hypothetical protein
NZ_LT962688.1	Prodigal:002006	CDS	964189	964524	.	+	0	ID=HEMMKGOE_00924;inference=ab initio prediction:Prodigal:002006;locus_tag=HEMMKGOE_00924;product=hypothetical protein
NZ_LT962688.1	Prodigal:002006	CDS	964573	964824	.	+	0	ID=HEMMKGOE_00925;inference=ab initio prediction:Prodigal:002006;locus_tag=HEMMKGOE_00925;product=hypothetical protein
NZ_LT962688.1	Prodigal:002006	CDS	964821	964967	.	+	0	ID=HEMMKGOE_00926;inference=ab initio prediction:Prodigal:002006;locus_tag=HEMMKGOE_00926;product=hypothetical protein
NZ_LT962688.1	Prodigal:002006	CDS	965122	965577	.	+	0	ID=HEMMKGOE_00927;Name=ros_2;db_xref=COG:COG4957;gene=ros_2;inference=ab initio prediction:Prodigal:002006,similar to AA sequence:UniProtKB:Q04152;locus_tag=HEMMKGOE_00927;product=Transcriptional regulatory protein ros
NZ_LT962688.1	Prodigal:002006	CDS	965711	966418	.	+	0	ID=HEMMKGOE_00928;db_xref=COG:COG2442;inference=ab initio prediction:Prodigal:002006,similar to AA sequence:UniProtKB:O53464;locus_tag=HEMMKGOE_00928;product=Putative antitoxin VapB45
NZ_LT962688.1	Prodigal:002006	CDS	966415	966825	.	+	0	ID=HEMMKGOE_00929;inference=ab initio prediction:Prodigal:002006;locus_tag=HEMMKGOE_00929;product=hypothetical protein
NZ_LT962688.1	Prodigal:002006	CDS	966924	967409	.	-	0	ID=HEMMKGOE_00930;inference=ab initio prediction:Prodigal:002006;locus_tag=HEMMKGOE_00930;product=hypothetical protein
NZ_LT962688.1	Prodigal:002006	CDS	967620	968108	.	-	0	ID=HEMMKGOE_00931;inference=ab initio prediction:Prodigal:002006;locus_tag=HEMMKGOE_00931;product=hypothetical protein
NZ_LT962688.1	Prodigal:002006	CDS	968182	968580	.	+	0	ID=HEMMKGOE_00932;inference=ab initio prediction:Prodigal:002006;locus_tag=HEMMKGOE_00932;product=hypothetical protein
NZ_LT962688.1	Prodigal:002006	CDS	968577	968948	.	+	0	ID=HEMMKGOE_00933;db_xref=COG:COG3039;inference=ab initio prediction:Prodigal:002006,similar to AA sequence:ISfinder:ISMex42;locus_tag=HEMMKGOE_00933;product=IS5 family transposase ISMex42
NZ_LT962688.1	Prodigal:002006	CDS	969059	969577	.	-	0	ID=HEMMKGOE_00934;inference=ab initio prediction:Prodigal:002006;locus_tag=HEMMKGOE_00934;product=hypothetical protein
NZ_LT962688.1	Prodigal:002006	CDS	969691	970209	.	-	0	ID=HEMMKGOE_00935;inference=ab initio prediction:Prodigal:002006;locus_tag=HEMMKGOE_00935;product=hypothetical protein
NZ_LT962688.1	Prodigal:002006	CDS	970672	971895	.	+	0	ID=HEMMKGOE_00936;inference=ab initio prediction:Prodigal:002006;locus_tag=HEMMKGOE_00936;product=hypothetical protein
NZ_LT962688.1	Prodigal:002006	CDS	971996	972124	.	-	0	ID=HEMMKGOE_00937;inference=ab initio prediction:Prodigal:002006;locus_tag=HEMMKGOE_00937;product=hypothetical protein
NZ_LT962688.1	Prodigal:002006	CDS	972121	972603	.	-	0	ID=HEMMKGOE_00938;inference=ab initio prediction:Prodigal:002006;locus_tag=HEMMKGOE_00938;product=hypothetical protein
NZ_LT962688.1	Prodigal:002006	CDS	972600	972827	.	-	0	ID=HEMMKGOE_00939;inference=ab initio prediction:Prodigal:002006;locus_tag=HEMMKGOE_00939;product=hypothetical protein
NZ_LT962688.1	Prodigal:002006	CDS	972827	974020	.	-	0	ID=HEMMKGOE_00940;inference=ab initio prediction:Prodigal:002006;locus_tag=HEMMKGOE_00940;product=hypothetical protein
NZ_LT962688.1	Prodigal:002006	CDS	974134	974460	.	+	0	ID=HEMMKGOE_00941;inference=ab initio prediction:Prodigal:002006;locus_tag=HEMMKGOE_00941;product=hypothetical protein
NZ_LT962688.1	Prodigal:002006	CDS	975713	976762	.	+	0	ID=HEMMKGOE_00942;inference=ab initio prediction:Prodigal:002006;locus_tag=HEMMKGOE_00942;product=hypothetical protein
NZ_LT962688.1	Aragorn:001002	tRNA	976802	976875	.	-	.	ID=HEMMKGOE_00943;inference=COORDINATES:profile:Aragorn:001002;locus_tag=HEMMKGOE_00943;product=tRNA-Gln(ctg)
NZ_LT962688.1	Prodigal:002006	CDS	977098	978282	.	-	0	ID=HEMMKGOE_00944;inference=ab initio prediction:Prodigal:002006;locus_tag=HEMMKGOE_00944;product=hypothetical protein
NZ_LT962688.1	Prodigal:002006	CDS	978452	979270	.	-	0	ID=HEMMKGOE_00945;inference=ab initio prediction:Prodigal:002006;locus_tag=HEMMKGOE_00945;product=hypothetical protein
NZ_LT962688.1	Prodigal:002006	CDS	979365	980126	.	-	0	ID=HEMMKGOE_00946;Name=lnrK_1;db_xref=COG:COG2197;gene=lnrK_1;inference=ab initio prediction:Prodigal:002006,similar to AA sequence:UniProtKB:P94439;locus_tag=HEMMKGOE_00946;product=Transcriptional regulatory protein LnrK
NZ_LT962688.1	Prodigal:002006	CDS	980320	980970	.	-	0	ID=HEMMKGOE_00947;Name=lnrK_2;db_xref=COG:COG2197;gene=lnrK_2;inference=ab initio prediction:Prodigal:002006,similar to AA sequence:UniProtKB:P94439;locus_tag=HEMMKGOE_00947;product=Transcriptional regulatory protein LnrK
NZ_LT962688.1	Prodigal:002006	CDS	981664	982878	.	+	0	ID=HEMMKGOE_00948;inference=ab initio prediction:Prodigal:002006;locus_tag=HEMMKGOE_00948;product=hypothetical protein
NZ_LT962688.1	Prodigal:002006	CDS	982886	983590	.	+	0	ID=HEMMKGOE_00949;Name=degU;db_xref=COG:COG2197;gene=degU;inference=ab initio prediction:Prodigal:002006,similar to AA sequence:UniProtKB:P13800;locus_tag=HEMMKGOE_00949;product=Transcriptional regulatory protein DegU
NZ_LT962688.1	Prodigal:002006	CDS	983910	984470	.	-	0	ID=HEMMKGOE_00950;inference=ab initio prediction:Prodigal:002006;locus_tag=HEMMKGOE_00950;product=hypothetical protein
NZ_LT962688.1	Prodigal:002006	CDS	984690	985853	.	+	0	ID=HEMMKGOE_00951;Name=mdtA_2;gene=mdtA_2;inference=ab initio prediction:Prodigal:002006,protein motif:HAMAP:MF_01422;locus_tag=HEMMKGOE_00951;product=Multidrug resistance protein MdtA
NZ_LT962688.1	Prodigal:002006	CDS	985850	987013	.	+	0	ID=HEMMKGOE_00952;Name=bepF_2;gene=bepF_2;inference=ab initio prediction:Prodigal:002006,similar to AA sequence:UniProtKB:Q8FWV8;locus_tag=HEMMKGOE_00952;product=Efflux pump periplasmic linker BepF
NZ_LT962688.1	Prodigal:002006	CDS	987082	990144	.	+	0	ID=HEMMKGOE_00953;Name=mexB_1;db_xref=COG:COG0841;gene=mexB_1;inference=ab initio prediction:Prodigal:002006,similar to AA sequence:UniProtKB:P52002;locus_tag=HEMMKGOE_00953;product=Multidrug resistance protein MexB
NZ_LT962688.1	Prodigal:002006	CDS	990436	991770	.	+	0	ID=HEMMKGOE_00954;Name=yhjE_1;gene=yhjE_1;inference=ab initio prediction:Prodigal:002006,similar to AA sequence:UniProtKB:P37643;locus_tag=HEMMKGOE_00954;product=Inner membrane metabolite transport protein YhjE
NZ_LT962688.1	Prodigal:002006	CDS	991966	993129	.	+	0	ID=HEMMKGOE_00955;inference=ab initio prediction:Prodigal:002006;locus_tag=HEMMKGOE_00955;product=hypothetical protein
NZ_LT962688.1	Prodigal:002006	CDS	993169	995172	.	+	0	ID=HEMMKGOE_00956;eC_number=7.1.1.3;Name=cyoB;db_xref=COG:COG0843;gene=cyoB;inference=ab initio prediction:Prodigal:002006,similar to AA sequence:UniProtKB:P0ABI8;locus_tag=HEMMKGOE_00956;product=Cytochrome bo(3) ubiquinol oxidase subunit 1
NZ_LT962688.1	Prodigal:002006	CDS	995181	995828	.	+	0	ID=HEMMKGOE_00957;Name=cyoC;db_xref=COG:COG1845;gene=cyoC;inference=ab initio prediction:Prodigal:002006,similar to AA sequence:UniProtKB:P0ABJ3;locus_tag=HEMMKGOE_00957;product=Cytochrome bo(3) ubiquinol oxidase subunit 3
NZ_LT962688.1	Prodigal:002006	CDS	995825	996205	.	+	0	ID=HEMMKGOE_00958;Name=cyoD;db_xref=COG:COG3125;gene=cyoD;inference=ab initio prediction:Prodigal:002006,similar to AA sequence:UniProtKB:P0ABJ6;locus_tag=HEMMKGOE_00958;product=Cytochrome bo(3) ubiquinol oxidase subunit 4
NZ_LT962688.1	Prodigal:002006	CDS	996267	996992	.	+	0	ID=HEMMKGOE_00959;db_xref=COG:COG3346;inference=ab initio prediction:Prodigal:002006,similar to AA sequence:UniProtKB:P9WGA7;locus_tag=HEMMKGOE_00959;product=putative SURF1-like protein
NZ_LT962688.1	Prodigal:002006	CDS	997207	997617	.	+	0	ID=HEMMKGOE_00960;inference=ab initio prediction:Prodigal:002006;locus_tag=HEMMKGOE_00960;product=hypothetical protein
NZ_LT962688.1	Prodigal:002006	CDS	997765	998463	.	+	0	ID=HEMMKGOE_00961;inference=ab initio prediction:Prodigal:002006;locus_tag=HEMMKGOE_00961;product=hypothetical protein
NZ_LT962688.1	Prodigal:002006	CDS	998522	1000069	.	+	0	ID=HEMMKGOE_00962;eC_number=2.7.8.-;Name=clsB;gene=clsB;inference=ab initio prediction:Prodigal:002006,protein motif:HAMAP:MF_01917;locus_tag=HEMMKGOE_00962;product=Cardiolipin synthase B
NZ_LT962688.1	Prodigal:002006	CDS	1000185	1001252	.	-	0	ID=HEMMKGOE_00963;eC_number=3.5.1.1;Name=ansA_1;db_xref=COG:COG0252;gene=ansA_1;inference=ab initio prediction:Prodigal:002006,similar to AA sequence:UniProtKB:Q9ZLB9;locus_tag=HEMMKGOE_00963;product=putative L-asparaginase
NZ_LT962688.1	Prodigal:002006	CDS	1001331	1002317	.	-	0	ID=HEMMKGOE_00964;inference=ab initio prediction:Prodigal:002006;locus_tag=HEMMKGOE_00964;product=hypothetical protein
NZ_LT962688.1	Prodigal:002006	CDS	1002358	1003299	.	+	0	ID=HEMMKGOE_00965;eC_number=4.2.1.126;Name=murQ;db_xref=COG:COG2103;gene=murQ;inference=ab initio prediction:Prodigal:002006,similar to AA sequence:UniProtKB:P44862;locus_tag=HEMMKGOE_00965;product=N-acetylmuramic acid 6-phosphate etherase
NZ_LT962688.1	Prodigal:002006	CDS	1003296	1004306	.	+	0	ID=HEMMKGOE_00966;eC_number=2.6.1.16;Name=glmS;db_xref=COG:COG0449;gene=glmS;inference=ab initio prediction:Prodigal:002006,similar to AA sequence:UniProtKB:Q5NHQ9;locus_tag=HEMMKGOE_00966;product=Glutamine--fructose-6-phosphate aminotransferase [isomerizing]
NZ_LT962688.1	Prodigal:002006	CDS	1004404	1005570	.	+	0	ID=HEMMKGOE_00967;eC_number=3.5.1.-;Name=agaAII;db_xref=COG:COG1820;gene=agaAII;inference=ab initio prediction:Prodigal:002006,similar to AA sequence:UniProtKB:A0KYQ5;locus_tag=HEMMKGOE_00967;product=N-acetylgalactosamine-6-phosphate deacetylase
NZ_LT962688.1	Prodigal:002006	CDS	1005633	1005911	.	+	0	ID=HEMMKGOE_00968;inference=ab initio prediction:Prodigal:002006;locus_tag=HEMMKGOE_00968;product=hypothetical protein
NZ_LT962688.1	Prodigal:002006	CDS	1006003	1007886	.	+	0	ID=HEMMKGOE_00969;eC_number=3.2.1.28;db_xref=COG:COG3387;inference=ab initio prediction:Prodigal:002006,similar to AA sequence:UniProtKB:A0R0W9;locus_tag=HEMMKGOE_00969;product=Trehalase
NZ_LT962688.1	Prodigal:002006	CDS	1008152	1008400	.	+	0	ID=HEMMKGOE_00970;inference=ab initio prediction:Prodigal:002006;locus_tag=HEMMKGOE_00970;product=hypothetical protein
NZ_LT962688.1	Prodigal:002006	CDS	1008482	1008928	.	+	0	ID=HEMMKGOE_00971;inference=ab initio prediction:Prodigal:002006;locus_tag=HEMMKGOE_00971;product=hypothetical protein
NZ_LT962688.1	Prodigal:002006	CDS	1008984	1009412	.	-	0	ID=HEMMKGOE_00972;inference=ab initio prediction:Prodigal:002006;locus_tag=HEMMKGOE_00972;product=hypothetical protein
NZ_LT962688.1	Prodigal:002006	CDS	1009534	1010556	.	+	0	ID=HEMMKGOE_00973;Name=mamB;gene=mamB;inference=ab initio prediction:Prodigal:002006,similar to AA sequence:UniProtKB:W6KHH6;locus_tag=HEMMKGOE_00973;product=Magnetosome protein MamB
NZ_LT962688.1	Prodigal:002006	CDS	1010561	1011646	.	-	0	ID=HEMMKGOE_00974;Name=ada;db_xref=COG:COG0350;gene=ada;inference=ab initio prediction:Prodigal:002006,similar to AA sequence:UniProtKB:P06134;locus_tag=HEMMKGOE_00974;product=Bifunctional transcriptional activator/DNA repair enzyme Ada
NZ_LT962688.1	Prodigal:002006	CDS	1011896	1013053	.	-	0	ID=HEMMKGOE_00975;eC_number=3.5.1.32;Name=hipO_1;db_xref=COG:COG1473;gene=hipO_1;inference=ab initio prediction:Prodigal:002006,similar to AA sequence:UniProtKB:P45493;locus_tag=HEMMKGOE_00975;product=Hippurate hydrolase
NZ_LT962688.1	Prodigal:002006	CDS	1013050	1014270	.	-	0	ID=HEMMKGOE_00976;inference=ab initio prediction:Prodigal:002006;locus_tag=HEMMKGOE_00976;product=hypothetical protein
NZ_LT962688.1	Prodigal:002006	CDS	1014439	1015170	.	+	0	ID=HEMMKGOE_00977;eC_number=3.4.-.-;Name=yedK;db_xref=COG:COG2135;gene=yedK;inference=ab initio prediction:Prodigal:002006,similar to AA sequence:UniProtKB:P76318;locus_tag=HEMMKGOE_00977;product=SOS response-associated protein YedK
NZ_LT962688.1	Prodigal:002006	CDS	1015183	1016178	.	-	0	ID=HEMMKGOE_00978;inference=ab initio prediction:Prodigal:002006;locus_tag=HEMMKGOE_00978;product=hypothetical protein
NZ_LT962688.1	Prodigal:002006	CDS	1016494	1017738	.	+	0	ID=HEMMKGOE_00979;inference=ab initio prediction:Prodigal:002006;locus_tag=HEMMKGOE_00979;product=hypothetical protein
NZ_LT962688.1	Prodigal:002006	CDS	1017813	1019108	.	-	0	ID=HEMMKGOE_00980;eC_number=2.1.1.190;Name=rlmD;db_xref=COG:COG2265;gene=rlmD;inference=ab initio prediction:Prodigal:002006,similar to AA sequence:UniProtKB:P55135;locus_tag=HEMMKGOE_00980;product=23S rRNA (uracil(1939)-C(5))-methyltransferase RlmD
NZ_LT962688.1	Prodigal:002006	CDS	1019108	1019860	.	-	0	ID=HEMMKGOE_00981;eC_number=2.1.1.226;Name=tlyA;db_xref=COG:COG1189;gene=tlyA;inference=ab initio prediction:Prodigal:002006,similar to AA sequence:UniProtKB:P9WJ63;locus_tag=HEMMKGOE_00981;product=16S/23S rRNA (cytidine-2'-O)-methyltransferase TlyA
NZ_LT962688.1	Prodigal:002006	CDS	1020220	1020825	.	+	0	ID=HEMMKGOE_00982;inference=ab initio prediction:Prodigal:002006;locus_tag=HEMMKGOE_00982;product=hypothetical protein
NZ_LT962688.1	Prodigal:002006	CDS	1020871	1022847	.	-	0	ID=HEMMKGOE_00983;eC_number=2.2.1.7;Name=dxs_1;db_xref=COG:COG1154;gene=dxs_1;inference=ab initio prediction:Prodigal:002006,similar to AA sequence:UniProtKB:Q9KGU7;locus_tag=HEMMKGOE_00983;product=1-deoxy-D-xylulose-5-phosphate synthase
NZ_LT962688.1	Prodigal:002006	CDS	1022937	1023203	.	-	0	ID=HEMMKGOE_00984;eC_number=3.1.11.6;Name=xseB;gene=xseB;inference=ab initio prediction:Prodigal:002006,protein motif:HAMAP:MF_00337;locus_tag=HEMMKGOE_00984;product=Exodeoxyribonuclease 7 small subunit
NZ_LT962688.1	Prodigal:002006	CDS	1023303	1023815	.	-	0	ID=HEMMKGOE_00985;inference=ab initio prediction:Prodigal:002006;locus_tag=HEMMKGOE_00985;product=hypothetical protein
NZ_LT962688.1	Prodigal:002006	CDS	1023830	1024456	.	-	0	ID=HEMMKGOE_00986;inference=ab initio prediction:Prodigal:002006;locus_tag=HEMMKGOE_00986;product=hypothetical protein
NZ_LT962688.1	Prodigal:002006	CDS	1024453	1025082	.	-	0	ID=HEMMKGOE_00987;eC_number=3.2.2.20;Name=tag;db_xref=COG:COG2818;gene=tag;inference=ab initio prediction:Prodigal:002006,similar to AA sequence:UniProtKB:P05100;locus_tag=HEMMKGOE_00987;product=DNA-3-methyladenine glycosylase 1
NZ_LT962688.1	Prodigal:002006	CDS	1025079	1025933	.	-	0	ID=HEMMKGOE_00988;Name=ygfZ;gene=ygfZ;inference=ab initio prediction:Prodigal:002006,protein motif:HAMAP:MF_01175;locus_tag=HEMMKGOE_00988;product=tRNA-modifying protein YgfZ
NZ_LT962688.1	Prodigal:002006	CDS	1026035	1027372	.	+	0	ID=HEMMKGOE_00989;eC_number=3.5.2.-;Name=lhyD;gene=lhyD;inference=ab initio prediction:Prodigal:002006,similar to AA sequence:UniProtKB:P81006;locus_tag=HEMMKGOE_00989;product=L-hydantoinase
NZ_LT962688.1	Prodigal:002006	CDS	1027673	1028308	.	+	0	ID=HEMMKGOE_00990;inference=ab initio prediction:Prodigal:002006;locus_tag=HEMMKGOE_00990;product=hypothetical protein
NZ_LT962688.1	Prodigal:002006	CDS	1028305	1029231	.	+	0	ID=HEMMKGOE_00991;inference=ab initio prediction:Prodigal:002006;locus_tag=HEMMKGOE_00991;product=hypothetical protein
NZ_LT962688.1	Prodigal:002006	CDS	1029430	1029684	.	-	0	ID=HEMMKGOE_00992;inference=ab initio prediction:Prodigal:002006;locus_tag=HEMMKGOE_00992;product=hypothetical protein
NZ_LT962688.1	Prodigal:002006	CDS	1030094	1030303	.	-	0	ID=HEMMKGOE_00993;inference=ab initio prediction:Prodigal:002006;locus_tag=HEMMKGOE_00993;product=hypothetical protein
NZ_LT962688.1	Prodigal:002006	CDS	1030314	1030481	.	-	0	ID=HEMMKGOE_00994;inference=ab initio prediction:Prodigal:002006;locus_tag=HEMMKGOE_00994;product=hypothetical protein
NZ_LT962688.1	Prodigal:002006	CDS	1030478	1030999	.	-	0	ID=HEMMKGOE_00995;eC_number=3.6.1.-;Name=rppH_1;gene=rppH_1;inference=ab initio prediction:Prodigal:002006,protein motif:HAMAP:MF_00298;locus_tag=HEMMKGOE_00995;product=RNA pyrophosphohydrolase
NZ_LT962688.1	Prodigal:002006	CDS	1030996	1032147	.	-	0	ID=HEMMKGOE_00996;inference=ab initio prediction:Prodigal:002006;locus_tag=HEMMKGOE_00996;product=hypothetical protein
NZ_LT962688.1	Prodigal:002006	CDS	1032140	1032892	.	-	0	ID=HEMMKGOE_00997;eC_number=1.1.1.100;Name=fabG_4;gene=fabG_4;inference=ab initio prediction:Prodigal:002006,similar to AA sequence:UniProtKB:O67610;locus_tag=HEMMKGOE_00997;product=3-oxoacyl-[acyl-carrier-protein] reductase FabG
NZ_LT962688.1	Prodigal:002006	CDS	1033176	1033559	.	+	0	ID=HEMMKGOE_00998;Name=cckA_2;gene=cckA_2;inference=ab initio prediction:Prodigal:002006,similar to AA sequence:UniProtKB:P0DOA0;locus_tag=HEMMKGOE_00998;product=Sensor kinase CckA
NZ_LT962688.1	Prodigal:002006	CDS	1033608	1034252	.	-	0	ID=HEMMKGOE_00999;eC_number=1.4.3.5;Name=pdxH_2;db_xref=COG:COG0259;gene=pdxH_2;inference=ab initio prediction:Prodigal:002006,similar to AA sequence:UniProtKB:P21159;locus_tag=HEMMKGOE_00999;product=Pyridoxine/pyridoxamine 5'-phosphate oxidase
NZ_LT962688.1	Prodigal:002006	CDS	1034339	1034881	.	+	0	ID=HEMMKGOE_01000;inference=ab initio prediction:Prodigal:002006;locus_tag=HEMMKGOE_01000;product=hypothetical protein
NZ_LT962688.1	Prodigal:002006	CDS	1035033	1035977	.	+	0	ID=HEMMKGOE_01001;Name=cbpA;db_xref=COG:COG2214;gene=cbpA;inference=ab initio prediction:Prodigal:002006,similar to AA sequence:UniProtKB:P36659;locus_tag=HEMMKGOE_01001;product=Curved DNA-binding protein
NZ_LT962688.1	Prodigal:002006	CDS	1036224	1037051	.	+	0	ID=HEMMKGOE_01002;eC_number=1.3.1.9;Name=fabI_1;db_xref=COG:COG0623;gene=fabI_1;inference=ab initio prediction:Prodigal:002006,similar to AA sequence:UniProtKB:P54616;locus_tag=HEMMKGOE_01002;product=Enoyl-[acyl-carrier-protein] reductase [NADH] FabI
NZ_LT962688.1	Prodigal:002006	CDS	1037032	1037745	.	-	0	ID=HEMMKGOE_01003;inference=ab initio prediction:Prodigal:002006;locus_tag=HEMMKGOE_01003;product=hypothetical protein
NZ_LT962688.1	Prodigal:002006	CDS	1037718	1038905	.	-	0	ID=HEMMKGOE_01004;Name=recF_3;gene=recF_3;inference=ab initio prediction:Prodigal:002006,protein motif:HAMAP:MF_00365;locus_tag=HEMMKGOE_01004;product=DNA replication and repair protein RecF
NZ_LT962688.1	Prodigal:002006	CDS	1038994	1039998	.	-	0	ID=HEMMKGOE_01005;inference=ab initio prediction:Prodigal:002006;locus_tag=HEMMKGOE_01005;product=hypothetical protein
NZ_LT962688.1	Prodigal:002006	CDS	1040174	1040770	.	+	0	ID=HEMMKGOE_01006;eC_number=5.4.2.11;Name=gpmA_1;gene=gpmA_1;inference=ab initio prediction:Prodigal:002006,protein motif:HAMAP:MF_01039;locus_tag=HEMMKGOE_01006;product=2%2C3-bisphosphoglycerate-dependent phosphoglycerate mutase
NZ_LT962688.1	Prodigal:002006	CDS	1040851	1040985	.	-	0	ID=HEMMKGOE_01007;inference=ab initio prediction:Prodigal:002006;locus_tag=HEMMKGOE_01007;product=hypothetical protein
NZ_LT962688.1	Prodigal:002006	CDS	1041085	1042182	.	-	0	ID=HEMMKGOE_01008;Name=xerC_1;db_xref=COG:COG4973;gene=xerC_1;inference=ab initio prediction:Prodigal:002006,similar to AA sequence:UniProtKB:P44818;locus_tag=HEMMKGOE_01008;product=Tyrosine recombinase XerC
NZ_LT962688.1	Prodigal:002006	CDS	1042305	1042700	.	+	0	ID=HEMMKGOE_01009;eC_number=4.4.1.5;Name=gloA_1;db_xref=COG:COG0346;gene=gloA_1;inference=ab initio prediction:Prodigal:002006,similar to AA sequence:UniProtKB:P0AC81;locus_tag=HEMMKGOE_01009;product=Lactoylglutathione lyase
NZ_LT962688.1	Prodigal:002006	CDS	1042713	1043084	.	-	0	ID=HEMMKGOE_01010;inference=ab initio prediction:Prodigal:002006;locus_tag=HEMMKGOE_01010;product=hypothetical protein
NZ_LT962688.1	Prodigal:002006	CDS	1043234	1044043	.	+	0	ID=HEMMKGOE_01011;inference=ab initio prediction:Prodigal:002006;locus_tag=HEMMKGOE_01011;product=hypothetical protein
NZ_LT962688.1	Prodigal:002006	CDS	1043985	1046522	.	-	0	ID=HEMMKGOE_01012;eC_number=3.6.4.13;Name=hrpB;db_xref=COG:COG1643;gene=hrpB;inference=ab initio prediction:Prodigal:002006,similar to AA sequence:UniProtKB:P37024;locus_tag=HEMMKGOE_01012;product=ATP-dependent RNA helicase HrpB
NZ_LT962688.1	Prodigal:002006	CDS	1046642	1046959	.	+	0	ID=HEMMKGOE_01013;inference=ab initio prediction:Prodigal:002006;locus_tag=HEMMKGOE_01013;product=hypothetical protein
NZ_LT962688.1	Prodigal:002006	CDS	1047203	1049896	.	+	0	ID=HEMMKGOE_01014;Name=mutS;db_xref=COG:COG0249;gene=mutS;inference=ab initio prediction:Prodigal:002006,similar to AA sequence:UniProtKB:P0A1Y0;locus_tag=HEMMKGOE_01014;product=DNA mismatch repair protein MutS
NZ_LT962688.1	Aragorn:001002	tRNA	1051739	1051830	.	+	.	ID=HEMMKGOE_01015;inference=COORDINATES:profile:Aragorn:001002;locus_tag=HEMMKGOE_01015;product=tRNA-Arg(tcg)
NZ_LT962688.1	Prodigal:002006	CDS	1052286	1052885	.	-	0	ID=HEMMKGOE_01016;eC_number=1.6.5.2;inference=ab initio prediction:Prodigal:002006,similar to AA sequence:UniProtKB:Q2YQ23;locus_tag=HEMMKGOE_01016;product=NAD(P)H dehydrogenase (quinone)
NZ_LT962688.1	Prodigal:002006	CDS	1053086	1054024	.	+	0	ID=HEMMKGOE_01017;Name=hdfR_1;gene=hdfR_1;inference=ab initio prediction:Prodigal:002006,protein motif:HAMAP:MF_01233;locus_tag=HEMMKGOE_01017;product=HTH-type transcriptional regulator HdfR
NZ_LT962688.1	Prodigal:002006	CDS	1054256	1054954	.	+	0	ID=HEMMKGOE_01018;inference=ab initio prediction:Prodigal:002006;locus_tag=HEMMKGOE_01018;product=hypothetical protein
NZ_LT962688.1	Prodigal:002006	CDS	1055094	1055684	.	+	0	ID=HEMMKGOE_01019;inference=ab initio prediction:Prodigal:002006;locus_tag=HEMMKGOE_01019;product=hypothetical protein
NZ_LT962688.1	Prodigal:002006	CDS	1055948	1057426	.	-	0	ID=HEMMKGOE_01020;Name=ydjE;gene=ydjE;inference=ab initio prediction:Prodigal:002006,similar to AA sequence:UniProtKB:P38055;locus_tag=HEMMKGOE_01020;product=Inner membrane metabolite transport protein YdjE
NZ_LT962688.1	Prodigal:002006	CDS	1057531	1057848	.	+	0	ID=HEMMKGOE_01021;inference=ab initio prediction:Prodigal:002006;locus_tag=HEMMKGOE_01021;product=hypothetical protein
NZ_LT962688.1	Prodigal:002006	CDS	1057856	1058947	.	-	0	ID=HEMMKGOE_01022;inference=ab initio prediction:Prodigal:002006;locus_tag=HEMMKGOE_01022;product=hypothetical protein
NZ_LT962688.1	Prodigal:002006	CDS	1058944	1059867	.	-	0	ID=HEMMKGOE_01023;Name=oppB;db_xref=COG:COG0601;gene=oppB;inference=ab initio prediction:Prodigal:002006,similar to AA sequence:UniProtKB:P0AFH2;locus_tag=HEMMKGOE_01023;product=Oligopeptide transport system permease protein OppB
NZ_LT962688.1	Prodigal:002006	CDS	1059864	1061462	.	-	0	ID=HEMMKGOE_01024;Name=oppA;db_xref=COG:COG4166;gene=oppA;inference=ab initio prediction:Prodigal:002006,similar to AA sequence:UniProtKB:P23843;locus_tag=HEMMKGOE_01024;product=Periplasmic oligopeptide-binding protein
NZ_LT962688.1	Prodigal:002006	CDS	1061820	1062257	.	-	0	ID=HEMMKGOE_01025;inference=ab initio prediction:Prodigal:002006;locus_tag=HEMMKGOE_01025;product=hypothetical protein
NZ_LT962688.1	Prodigal:002006	CDS	1062327	1062779	.	-	0	ID=HEMMKGOE_01026;inference=ab initio prediction:Prodigal:002006;locus_tag=HEMMKGOE_01026;product=hypothetical protein
NZ_LT962688.1	Prodigal:002006	CDS	1062928	1063644	.	+	0	ID=HEMMKGOE_01027;eC_number=1.1.1.302;Name=ribD2;db_xref=COG:COG1985;gene=ribD2;inference=ab initio prediction:Prodigal:002006,similar to AA sequence:UniProtKB:O66747;locus_tag=HEMMKGOE_01027;product=2%2C5-diamino-6-ribosylamino-4(3H)-pyrimidinone 5'-phosphate reductase
NZ_LT962688.1	Prodigal:002006	CDS	1063731	1064771	.	-	0	ID=HEMMKGOE_01028;inference=ab initio prediction:Prodigal:002006;locus_tag=HEMMKGOE_01028;product=hypothetical protein
NZ_LT962688.1	Prodigal:002006	CDS	1065169	1067034	.	-	0	ID=HEMMKGOE_01029;Name=yheS_2;db_xref=COG:COG0488;gene=yheS_2;inference=ab initio prediction:Prodigal:002006,similar to AA sequence:UniProtKB:P63389;locus_tag=HEMMKGOE_01029;product=putative ABC transporter ATP-binding protein YheS
NZ_LT962688.1	Prodigal:002006	CDS	1067515	1068402	.	+	0	ID=HEMMKGOE_01030;eC_number=1.3.8.12;Name=mcd_1;db_xref=COG:COG1960;gene=mcd_1;inference=ab initio prediction:Prodigal:002006,similar to AA sequence:UniProtKB:D3JV03;locus_tag=HEMMKGOE_01030;product=(2S)-methylsuccinyl-CoA dehydrogenase
NZ_LT962688.1	Prodigal:002006	CDS	1068619	1070607	.	+	0	ID=HEMMKGOE_01031;Name=mutL;gene=mutL;inference=ab initio prediction:Prodigal:002006,similar to AA sequence:UniProtKB:Q5F8M6;locus_tag=HEMMKGOE_01031;product=DNA mismatch repair protein MutL
NZ_LT962688.1	Prodigal:002006	CDS	1070670	1071167	.	-	0	ID=HEMMKGOE_01032;inference=ab initio prediction:Prodigal:002006;locus_tag=HEMMKGOE_01032;product=hypothetical protein
NZ_LT962688.1	Prodigal:002006	CDS	1071272	1071775	.	-	0	ID=HEMMKGOE_01033;Name=ibpA_2;db_xref=COG:COG0071;gene=ibpA_2;inference=ab initio prediction:Prodigal:002006,similar to AA sequence:UniProtKB:P0C054;locus_tag=HEMMKGOE_01033;product=Small heat shock protein IbpA
NZ_LT962688.1	Prodigal:002006	CDS	1072007	1072627	.	-	0	ID=HEMMKGOE_01034;eC_number=2.1.1.77;Name=pcm_2;db_xref=COG:COG2518;gene=pcm_2;inference=ab initio prediction:Prodigal:002006,similar to AA sequence:UniProtKB:A5F9C1;locus_tag=HEMMKGOE_01034;product=Protein-L-isoaspartate O-methyltransferase
NZ_LT962688.1	Prodigal:002006	CDS	1072662	1072823	.	-	0	ID=HEMMKGOE_01035;inference=ab initio prediction:Prodigal:002006;locus_tag=HEMMKGOE_01035;product=hypothetical protein
NZ_LT962688.1	Prodigal:002006	CDS	1072946	1073272	.	+	0	ID=HEMMKGOE_01036;inference=ab initio prediction:Prodigal:002006;locus_tag=HEMMKGOE_01036;product=hypothetical protein
NZ_LT962688.1	Prodigal:002006	CDS	1073381	1075609	.	+	0	ID=HEMMKGOE_01037;inference=ab initio prediction:Prodigal:002006;locus_tag=HEMMKGOE_01037;product=hypothetical protein
NZ_LT962688.1	Prodigal:002006	CDS	1075643	1078903	.	-	0	ID=HEMMKGOE_01038;eC_number=2.7.13.3;Name=rcsC_3;gene=rcsC_3;inference=ab initio prediction:Prodigal:002006,protein motif:HAMAP:MF_00979;locus_tag=HEMMKGOE_01038;product=Sensor histidine kinase RcsC
NZ_LT962688.1	Prodigal:002006	CDS	1079328	1079924	.	+	0	ID=HEMMKGOE_01039;eC_number=1.4.3.5;Name=pdxH_3;gene=pdxH_3;inference=ab initio prediction:Prodigal:002006,protein motif:HAMAP:MF_01629;locus_tag=HEMMKGOE_01039;product=Pyridoxine/pyridoxamine 5'-phosphate oxidase
NZ_LT962688.1	Prodigal:002006	CDS	1080123	1081604	.	-	0	ID=HEMMKGOE_01040;Name=gabR;db_xref=COG:COG1167;gene=gabR;inference=ab initio prediction:Prodigal:002006,similar to AA sequence:UniProtKB:P94426;locus_tag=HEMMKGOE_01040;product=HTH-type transcriptional regulatory protein GabR
NZ_LT962688.1	Prodigal:002006	CDS	1081694	1082362	.	+	0	ID=HEMMKGOE_01041;inference=ab initio prediction:Prodigal:002006;locus_tag=HEMMKGOE_01041;product=hypothetical protein
NZ_LT962688.1	Prodigal:002006	CDS	1082365	1083141	.	+	0	ID=HEMMKGOE_01042;db_xref=COG:COG2513;inference=ab initio prediction:Prodigal:002006,similar to AA sequence:UniProtKB:P9WLN9;locus_tag=HEMMKGOE_01042;product=putative protein
NZ_LT962688.1	Prodigal:002006	CDS	1083165	1084094	.	-	0	ID=HEMMKGOE_01043;inference=ab initio prediction:Prodigal:002006,similar to AA sequence:ISfinder:ISMex17;locus_tag=HEMMKGOE_01043;product=IS110 family transposase ISMex17
NZ_LT962688.1	Prodigal:002006	CDS	1084429	1085616	.	-	0	ID=HEMMKGOE_01044;eC_number=4.4.1.13;Name=metC;db_xref=COG:COG0626;gene=metC;inference=ab initio prediction:Prodigal:002006,similar to AA sequence:UniProtKB:P06721;locus_tag=HEMMKGOE_01044;product=Cystathionine beta-lyase MetC
NZ_LT962688.1	Prodigal:002006	CDS	1085713	1085961	.	-	0	ID=HEMMKGOE_01045;inference=ab initio prediction:Prodigal:002006;locus_tag=HEMMKGOE_01045;product=hypothetical protein
NZ_LT962688.1	Prodigal:002006	CDS	1086020	1086307	.	+	0	ID=HEMMKGOE_01046;inference=ab initio prediction:Prodigal:002006;locus_tag=HEMMKGOE_01046;product=hypothetical protein
NZ_LT962688.1	Prodigal:002006	CDS	1086365	1087249	.	+	0	ID=HEMMKGOE_01047;Name=rarD;db_xref=COG:COG2962;gene=rarD;inference=ab initio prediction:Prodigal:002006,similar to AA sequence:UniProtKB:P27844;locus_tag=HEMMKGOE_01047;product=Protein RarD
NZ_LT962688.1	Prodigal:002006	CDS	1087246	1088235	.	+	0	ID=HEMMKGOE_01048;eC_number=3.4.11.-;db_xref=COG:COG3191;inference=ab initio prediction:Prodigal:002006,similar to AA sequence:UniProtKB:P9WM23;locus_tag=HEMMKGOE_01048;product=putative aminopeptidase
NZ_LT962688.1	Prodigal:002006	CDS	1088329	1090002	.	-	0	ID=HEMMKGOE_01049;eC_number=1.5.5.1;db_xref=COG:COG0644;inference=ab initio prediction:Prodigal:002006,similar to AA sequence:UniProtKB:Q9HZP5;locus_tag=HEMMKGOE_01049;product=Electron transfer flavoprotein-ubiquinone oxidoreductase
NZ_LT962688.1	Prodigal:002006	CDS	1090223	1091227	.	+	0	ID=HEMMKGOE_01050;inference=ab initio prediction:Prodigal:002006;locus_tag=HEMMKGOE_01050;product=hypothetical protein
NZ_LT962688.1	Prodigal:002006	CDS	1091333	1092238	.	+	0	ID=HEMMKGOE_01051;inference=ab initio prediction:Prodigal:002006;locus_tag=HEMMKGOE_01051;product=hypothetical protein
NZ_LT962688.1	Prodigal:002006	CDS	1092266	1092829	.	+	0	ID=HEMMKGOE_01052;eC_number=2.3.1.79;Name=maa;db_xref=COG:COG0110;gene=maa;inference=ab initio prediction:Prodigal:002006,similar to AA sequence:UniProtKB:P77791;locus_tag=HEMMKGOE_01052;product=Maltose O-acetyltransferase
NZ_LT962688.1	Prodigal:002006	CDS	1092864	1093610	.	-	0	ID=HEMMKGOE_01053;eC_number=2.3.2.29;Name=bpt;db_xref=COG:COG2935;gene=bpt;inference=ab initio prediction:Prodigal:002006,similar to AA sequence:UniProtKB:Q983E4;locus_tag=HEMMKGOE_01053;product=Aspartate/glutamate leucyltransferase
NZ_LT962688.1	Prodigal:002006	CDS	1093749	1094243	.	-	0	ID=HEMMKGOE_01054;inference=ab initio prediction:Prodigal:002006;locus_tag=HEMMKGOE_01054;product=hypothetical protein
NZ_LT962688.1	Prodigal:002006	CDS	1094357	1094758	.	-	0	ID=HEMMKGOE_01055;inference=ab initio prediction:Prodigal:002006;locus_tag=HEMMKGOE_01055;product=hypothetical protein
NZ_LT962688.1	Prodigal:002006	CDS	1094784	1095839	.	-	0	ID=HEMMKGOE_01056;eC_number=4.2.1.24;Name=hemB;db_xref=COG:COG0113;gene=hemB;inference=ab initio prediction:Prodigal:002006,similar to AA sequence:UniProtKB:P45622;locus_tag=HEMMKGOE_01056;product=Delta-aminolevulinic acid dehydratase
NZ_LT962688.1	Prodigal:002006	CDS	1096395	1097660	.	+	0	ID=HEMMKGOE_01057;eC_number=4.2.1.149;Name=caiD;gene=caiD;inference=ab initio prediction:Prodigal:002006,protein motif:HAMAP:MF_01051;locus_tag=HEMMKGOE_01057;product=Carnitinyl-CoA dehydratase
NZ_LT962688.1	Prodigal:002006	CDS	1097657	1098124	.	+	0	ID=HEMMKGOE_01058;inference=ab initio prediction:Prodigal:002006;locus_tag=HEMMKGOE_01058;product=hypothetical protein
NZ_LT962688.1	Prodigal:002006	CDS	1098286	1098804	.	+	0	ID=HEMMKGOE_01059;inference=ab initio prediction:Prodigal:002006;locus_tag=HEMMKGOE_01059;product=hypothetical protein
NZ_LT962688.1	Prodigal:002006	CDS	1098962	1099051	.	-	0	ID=HEMMKGOE_01060;Name=pqqA_1;gene=pqqA_1;inference=ab initio prediction:Prodigal:002006,protein motif:HAMAP:MF_00656;locus_tag=HEMMKGOE_01060;product=Coenzyme PQQ synthesis protein A
NZ_LT962688.1	Prodigal:002006	CDS	1099114	1099203	.	-	0	ID=HEMMKGOE_01061;Name=pqqA_2;gene=pqqA_2;inference=ab initio prediction:Prodigal:002006,protein motif:HAMAP:MF_00656;locus_tag=HEMMKGOE_01061;product=Coenzyme PQQ synthesis protein A
NZ_LT962688.1	Prodigal:002006	CDS	1099683	1101143	.	+	0	ID=HEMMKGOE_01062;eC_number=6.1.1.11;Name=serS;db_xref=COG:COG0172;gene=serS;inference=ab initio prediction:Prodigal:002006,similar to AA sequence:UniProtKB:P0A8L1;locus_tag=HEMMKGOE_01062;product=Serine--tRNA ligase
NZ_LT962688.1	Prodigal:002006	CDS	1101143	1101907	.	+	0	ID=HEMMKGOE_01063;eC_number=3.1.3.5;Name=surE;db_xref=COG:COG0496;gene=surE;inference=ab initio prediction:Prodigal:002006,similar to AA sequence:UniProtKB:B2S5B9;locus_tag=HEMMKGOE_01063;product=5'-nucleotidase SurE
NZ_LT962688.1	Prodigal:002006	CDS	1101932	1102630	.	+	0	ID=HEMMKGOE_01064;eC_number=2.1.1.77;Name=pcm_3;db_xref=COG:COG2518;gene=pcm_3;inference=ab initio prediction:Prodigal:002006,similar to AA sequence:UniProtKB:P0A7A5;locus_tag=HEMMKGOE_01064;product=Protein-L-isoaspartate O-methyltransferase
NZ_LT962688.1	Prodigal:002006	CDS	1102834	1104189	.	+	0	ID=HEMMKGOE_01065;inference=ab initio prediction:Prodigal:002006;locus_tag=HEMMKGOE_01065;product=hypothetical protein
NZ_LT962688.1	Prodigal:002006	CDS	1104314	1105204	.	-	0	ID=HEMMKGOE_01066;inference=ab initio prediction:Prodigal:002006;locus_tag=HEMMKGOE_01066;product=hypothetical protein
NZ_LT962688.1	Prodigal:002006	CDS	1105690	1106022	.	+	0	ID=HEMMKGOE_01067;Name=yajC;db_xref=COG:COG1862;gene=yajC;inference=ab initio prediction:Prodigal:002006,similar to AA sequence:UniProtKB:P0ADZ7;locus_tag=HEMMKGOE_01067;product=Sec translocon accessory complex subunit YajC
NZ_LT962688.1	Prodigal:002006	CDS	1106090	1107688	.	+	0	ID=HEMMKGOE_01068;Name=secD;db_xref=COG:COG0342;gene=secD;inference=ab initio prediction:Prodigal:002006,similar to AA sequence:UniProtKB:E9RGS3;locus_tag=HEMMKGOE_01068;product=Protein translocase subunit SecD
NZ_LT962688.1	Prodigal:002006	CDS	1107788	1108732	.	+	0	ID=HEMMKGOE_01069;Name=secF;gene=secF;inference=ab initio prediction:Prodigal:002006,similar to AA sequence:UniProtKB:A8GQT5;locus_tag=HEMMKGOE_01069;product=Protein translocase subunit SecF
NZ_LT962688.1	Prodigal:002006	CDS	1108857	1109252	.	+	0	ID=HEMMKGOE_01070;inference=ab initio prediction:Prodigal:002006;locus_tag=HEMMKGOE_01070;product=hypothetical protein
NZ_LT962688.1	Prodigal:002006	CDS	1109386	1110282	.	+	0	ID=HEMMKGOE_01071;eC_number=2.5.1.32;Name=crtB;db_xref=COG:COG1562;gene=crtB;inference=ab initio prediction:Prodigal:002006,similar to AA sequence:UniProtKB:P37269;locus_tag=HEMMKGOE_01071;product=15-cis-phytoene synthase
NZ_LT962688.1	Prodigal:002006	CDS	1110347	1111270	.	-	0	ID=HEMMKGOE_01072;inference=ab initio prediction:Prodigal:002006;locus_tag=HEMMKGOE_01072;product=hypothetical protein
NZ_LT962688.1	Prodigal:002006	CDS	1111642	1113381	.	+	0	ID=HEMMKGOE_01073;Name=glcA;db_xref=COG:COG1620;gene=glcA;inference=ab initio prediction:Prodigal:002006,similar to AA sequence:UniProtKB:Q46839;locus_tag=HEMMKGOE_01073;product=Glycolate permease GlcA
NZ_LT962688.1	Prodigal:002006	CDS	1113453	1113896	.	-	0	ID=HEMMKGOE_01074;inference=ab initio prediction:Prodigal:002006;locus_tag=HEMMKGOE_01074;product=hypothetical protein
NZ_LT962688.1	Prodigal:002006	CDS	1114051	1114614	.	+	0	ID=HEMMKGOE_01075;inference=ab initio prediction:Prodigal:002006;locus_tag=HEMMKGOE_01075;product=hypothetical protein
NZ_LT962688.1	Prodigal:002006	CDS	1114740	1115474	.	+	0	ID=HEMMKGOE_01076;Name=lnrK_3;db_xref=COG:COG2197;gene=lnrK_3;inference=ab initio prediction:Prodigal:002006,similar to AA sequence:UniProtKB:P94439;locus_tag=HEMMKGOE_01076;product=Transcriptional regulatory protein LnrK
NZ_LT962688.1	Prodigal:002006	CDS	1115487	1116374	.	-	0	ID=HEMMKGOE_01077;inference=ab initio prediction:Prodigal:002006;locus_tag=HEMMKGOE_01077;product=hypothetical protein
NZ_LT962688.1	Prodigal:002006	CDS	1116496	1117911	.	+	0	ID=HEMMKGOE_01078;Name=norG;db_xref=COG:COG1167;gene=norG;inference=ab initio prediction:Prodigal:002006,similar to AA sequence:UniProtKB:Q2G1P1;locus_tag=HEMMKGOE_01078;product=HTH-type transcriptional regulator NorG
NZ_LT962688.1	Prodigal:002006	CDS	1118027	1120438	.	-	0	ID=HEMMKGOE_01079;eC_number=2.7.13.3;Name=rcsC_4;gene=rcsC_4;inference=ab initio prediction:Prodigal:002006,protein motif:HAMAP:MF_00979;locus_tag=HEMMKGOE_01079;product=Sensor histidine kinase RcsC
NZ_LT962688.1	Prodigal:002006	CDS	1120522	1121883	.	-	0	ID=HEMMKGOE_01080;inference=ab initio prediction:Prodigal:002006;locus_tag=HEMMKGOE_01080;product=hypothetical protein
NZ_LT962688.1	Prodigal:002006	CDS	1122056	1122430	.	+	0	ID=HEMMKGOE_01081;Name=divK_1;gene=divK_1;inference=ab initio prediction:Prodigal:002006,similar to AA sequence:UniProtKB:Q7BBW0;locus_tag=HEMMKGOE_01081;product=Polar-differentiation response regulator DivK
NZ_LT962688.1	Prodigal:002006	CDS	1122502	1124460	.	+	0	ID=HEMMKGOE_01082;inference=ab initio prediction:Prodigal:002006;locus_tag=HEMMKGOE_01082;product=hypothetical protein
NZ_LT962688.1	Prodigal:002006	CDS	1124482	1124928	.	-	0	ID=HEMMKGOE_01083;inference=ab initio prediction:Prodigal:002006;locus_tag=HEMMKGOE_01083;product=hypothetical protein
NZ_LT962688.1	Prodigal:002006	CDS	1125174	1126334	.	+	0	ID=HEMMKGOE_01084;inference=ab initio prediction:Prodigal:002006;locus_tag=HEMMKGOE_01084;product=hypothetical protein
NZ_LT962688.1	Prodigal:002006	CDS	1126453	1127100	.	-	0	ID=HEMMKGOE_01085;eC_number=2.3.1.181;Name=lipB;gene=lipB;inference=ab initio prediction:Prodigal:002006,protein motif:HAMAP:MF_00013;locus_tag=HEMMKGOE_01085;product=Octanoyltransferase
NZ_LT962688.1	Prodigal:002006	CDS	1127243	1127548	.	+	0	ID=HEMMKGOE_01086;inference=ab initio prediction:Prodigal:002006;locus_tag=HEMMKGOE_01086;product=hypothetical protein
NZ_LT962688.1	Aragorn:001002	tRNA	1127672	1127756	.	+	.	ID=HEMMKGOE_01087;inference=COORDINATES:profile:Aragorn:001002;locus_tag=HEMMKGOE_01087;product=tRNA-Leu(gag)
NZ_LT962688.1	Prodigal:002006	CDS	1128130	1128432	.	-	0	ID=HEMMKGOE_01088;inference=ab initio prediction:Prodigal:002006;locus_tag=HEMMKGOE_01088;product=hypothetical protein
NZ_LT962688.1	Prodigal:002006	CDS	1128451	1129476	.	-	0	ID=HEMMKGOE_01089;inference=ab initio prediction:Prodigal:002006;locus_tag=HEMMKGOE_01089;product=hypothetical protein
NZ_LT962688.1	Prodigal:002006	CDS	1129559	1131034	.	-	0	ID=HEMMKGOE_01090;Name=smc_1;gene=smc_1;inference=ab initio prediction:Prodigal:002006,protein motif:HAMAP:MF_01894;locus_tag=HEMMKGOE_01090;product=Chromosome partition protein Smc
NZ_LT962688.1	Prodigal:002006	CDS	1131869	1132909	.	+	0	ID=HEMMKGOE_01091;inference=ab initio prediction:Prodigal:002006;locus_tag=HEMMKGOE_01091;product=hypothetical protein
NZ_LT962688.1	Prodigal:002006	CDS	1133073	1134506	.	+	0	ID=HEMMKGOE_01092;eC_number=1.2.1.26;Name=araE;gene=araE;inference=ab initio prediction:Prodigal:002006,similar to AA sequence:UniProtKB:Q1JUP4;locus_tag=HEMMKGOE_01092;product=Alpha-ketoglutaric semialdehyde dehydrogenase 1
NZ_LT962688.1	Prodigal:002006	CDS	1134806	1136170	.	+	0	ID=HEMMKGOE_01093;inference=ab initio prediction:Prodigal:002006;locus_tag=HEMMKGOE_01093;product=hypothetical protein
NZ_LT962688.1	Prodigal:002006	CDS	1136313	1139327	.	+	0	ID=HEMMKGOE_01094;db_xref=COG:COG0247;inference=ab initio prediction:Prodigal:002006,similar to AA sequence:UniProtKB:Q57252;locus_tag=HEMMKGOE_01094;product=putative protein
NZ_LT962688.1	Prodigal:002006	CDS	1139404	1140276	.	+	0	ID=HEMMKGOE_01095;eC_number=1.-.-.-;Name=yghA_1;gene=yghA_1;inference=ab initio prediction:Prodigal:002006,similar to AA sequence:UniProtKB:P0AG84;locus_tag=HEMMKGOE_01095;product=putative oxidoreductase YghA
NZ_LT962688.1	Prodigal:002006	CDS	1140322	1140837	.	-	0	ID=HEMMKGOE_01096;inference=ab initio prediction:Prodigal:002006;locus_tag=HEMMKGOE_01096;product=hypothetical protein
NZ_LT962688.1	Prodigal:002006	CDS	1140956	1141993	.	+	0	ID=HEMMKGOE_01097;Name=virS_2;gene=virS_2;inference=ab initio prediction:Prodigal:002006,similar to AA sequence:UniProtKB:P9WMJ3;locus_tag=HEMMKGOE_01097;product=HTH-type transcriptional regulator VirS
NZ_LT962688.1	Prodigal:002006	CDS	1142056	1142832	.	-	0	ID=HEMMKGOE_01098;eC_number=5.3.1.22;Name=hyi;db_xref=COG:COG3622;gene=hyi;inference=ab initio prediction:Prodigal:002006,similar to AA sequence:UniProtKB:P30147;locus_tag=HEMMKGOE_01098;product=Hydroxypyruvate isomerase
NZ_LT962688.1	Prodigal:002006	CDS	1142888	1143424	.	-	0	ID=HEMMKGOE_01099;inference=ab initio prediction:Prodigal:002006;locus_tag=HEMMKGOE_01099;product=hypothetical protein
NZ_LT962688.1	Prodigal:002006	CDS	1144088	1145008	.	+	0	ID=HEMMKGOE_01100;eC_number=2.6.1.45;Name=sgaA_1;db_xref=COG:COG0075;gene=sgaA_1;inference=ab initio prediction:Prodigal:002006,similar to AA sequence:UniProtKB:P55819;locus_tag=HEMMKGOE_01100;product=Serine--glyoxylate aminotransferase
NZ_LT962688.1	Prodigal:002006	CDS	1145099	1146400	.	+	0	ID=HEMMKGOE_01101;Name=sauU;gene=sauU;inference=ab initio prediction:Prodigal:002006,similar to AA sequence:UniProtKB:Q0K843;locus_tag=HEMMKGOE_01101;product=putative sulfoacetate transporter SauU
NZ_LT962688.1	Prodigal:002006	CDS	1146438	1146827	.	-	0	ID=HEMMKGOE_01102;inference=ab initio prediction:Prodigal:002006;locus_tag=HEMMKGOE_01102;product=hypothetical protein
NZ_LT962688.1	Prodigal:002006	CDS	1147233	1149575	.	-	0	ID=HEMMKGOE_01103;inference=ab initio prediction:Prodigal:002006;locus_tag=HEMMKGOE_01103;product=hypothetical protein
NZ_LT962688.1	Prodigal:002006	CDS	1150740	1151444	.	+	0	ID=HEMMKGOE_01104;Name=crp_1;db_xref=COG:COG0664;gene=crp_1;inference=ab initio prediction:Prodigal:002006,similar to AA sequence:UniProtKB:P29281;locus_tag=HEMMKGOE_01104;product=cAMP-activated global transcriptional regulator CRP
NZ_LT962688.1	Prodigal:002006	CDS	1151533	1152618	.	+	0	ID=HEMMKGOE_01105;eC_number=7.6.2.11;Name=potA;db_xref=COG:COG3842;gene=potA;inference=ab initio prediction:Prodigal:002006,similar to AA sequence:UniProtKB:P69874;locus_tag=HEMMKGOE_01105;product=Spermidine/putrescine import ATP-binding protein PotA
NZ_LT962688.1	Prodigal:002006	CDS	1152615	1153610	.	+	0	ID=HEMMKGOE_01106;Name=potH;db_xref=COG:COG1176;gene=potH;inference=ab initio prediction:Prodigal:002006,similar to AA sequence:UniProtKB:P31135;locus_tag=HEMMKGOE_01106;product=Putrescine transport system permease protein PotH
NZ_LT962688.1	Prodigal:002006	CDS	1153607	1154386	.	+	0	ID=HEMMKGOE_01107;Name=ydcV;gene=ydcV;inference=ab initio prediction:Prodigal:002006,similar to AA sequence:UniProtKB:P0AFR9;locus_tag=HEMMKGOE_01107;product=Inner membrane ABC transporter permease protein YdcV
NZ_LT962688.1	Prodigal:002006	CDS	1154441	1155175	.	+	0	ID=HEMMKGOE_01108;eC_number=2.7.4.9;Name=tmk;gene=tmk;inference=ab initio prediction:Prodigal:002006,protein motif:HAMAP:MF_00165;locus_tag=HEMMKGOE_01108;product=Thymidylate kinase
NZ_LT962688.1	Prodigal:002006	CDS	1155557	1156249	.	+	0	ID=HEMMKGOE_01109;inference=ab initio prediction:Prodigal:002006;locus_tag=HEMMKGOE_01109;product=hypothetical protein
NZ_LT962688.1	Prodigal:002006	CDS	1156367	1156567	.	-	0	ID=HEMMKGOE_01110;inference=ab initio prediction:Prodigal:002006;locus_tag=HEMMKGOE_01110;product=hypothetical protein
NZ_LT962688.1	Prodigal:002006	CDS	1156865	1157080	.	+	0	ID=HEMMKGOE_01111;inference=ab initio prediction:Prodigal:002006;locus_tag=HEMMKGOE_01111;product=hypothetical protein
NZ_LT962688.1	Prodigal:002006	CDS	1157306	1158874	.	+	0	ID=HEMMKGOE_01112;eC_number=6.1.1.10;Name=metG;gene=metG;inference=ab initio prediction:Prodigal:002006,similar to AA sequence:UniProtKB:P59078;locus_tag=HEMMKGOE_01112;product=Methionine--tRNA ligase
NZ_LT962688.1	Prodigal:002006	CDS	1158924	1159751	.	+	0	ID=HEMMKGOE_01113;eC_number=3.1.1.96;Name=dtd3;gene=dtd3;inference=ab initio prediction:Prodigal:002006,protein motif:HAMAP:MF_02048;locus_tag=HEMMKGOE_01113;product=D-aminoacyl-tRNA deacylase
NZ_LT962688.1	Prodigal:002006	CDS	1159739	1160557	.	+	0	ID=HEMMKGOE_01114;inference=ab initio prediction:Prodigal:002006;locus_tag=HEMMKGOE_01114;product=hypothetical protein
NZ_LT962688.1	Prodigal:002006	CDS	1160666	1161058	.	-	0	ID=HEMMKGOE_01115;Name=ctb;db_xref=COG:COG2346;gene=ctb;inference=ab initio prediction:Prodigal:002006,similar to AA sequence:UniProtKB:Q0PB48;locus_tag=HEMMKGOE_01115;product=Group 3 truncated hemoglobin ctb
NZ_LT962688.1	Prodigal:002006	CDS	1161126	1161929	.	-	0	ID=HEMMKGOE_01116;inference=ab initio prediction:Prodigal:002006;locus_tag=HEMMKGOE_01116;product=hypothetical protein
NZ_LT962688.1	Prodigal:002006	CDS	1162290	1163189	.	-	0	ID=HEMMKGOE_01117;inference=ab initio prediction:Prodigal:002006;locus_tag=HEMMKGOE_01117;product=hypothetical protein
NZ_LT962688.1	Prodigal:002006	CDS	1163630	1164631	.	-	0	ID=HEMMKGOE_01118;inference=ab initio prediction:Prodigal:002006;locus_tag=HEMMKGOE_01118;product=hypothetical protein
NZ_LT962688.1	Prodigal:002006	CDS	1164579	1164980	.	-	0	ID=HEMMKGOE_01119;inference=ab initio prediction:Prodigal:002006;locus_tag=HEMMKGOE_01119;product=hypothetical protein
NZ_LT962688.1	Prodigal:002006	CDS	1164987	1165133	.	-	0	ID=HEMMKGOE_01120;inference=ab initio prediction:Prodigal:002006;locus_tag=HEMMKGOE_01120;product=hypothetical protein
NZ_LT962688.1	Prodigal:002006	CDS	1165786	1166832	.	+	0	ID=HEMMKGOE_01121;eC_number=2.7.7.-;Name=selO_2;gene=selO_2;inference=ab initio prediction:Prodigal:002006,protein motif:HAMAP:MF_00692;locus_tag=HEMMKGOE_01121;product=Protein adenylyltransferase SelO
NZ_LT962688.1	Prodigal:002006	CDS	1166840	1167664	.	+	0	ID=HEMMKGOE_01122;eC_number=1.-.-.-;Name=sadH;gene=sadH;inference=ab initio prediction:Prodigal:002006,similar to AA sequence:UniProtKB:P9WGP9;locus_tag=HEMMKGOE_01122;product=Putative oxidoreductase SadH
NZ_LT962688.1	Prodigal:002006	CDS	1167667	1168581	.	+	0	ID=HEMMKGOE_01123;eC_number=3.1.1.83;Name=mlhB_1;gene=mlhB_1;inference=ab initio prediction:Prodigal:002006,similar to AA sequence:UniProtKB:Q9EX73;locus_tag=HEMMKGOE_01123;product=Monoterpene epsilon-lactone hydrolase
NZ_LT962688.1	Prodigal:002006	CDS	1168578	1170089	.	+	0	ID=HEMMKGOE_01124;eC_number=1.14.13.-;db_xref=COG:COG2072;inference=ab initio prediction:Prodigal:002006,similar to AA sequence:UniProtKB:Q9I3H5;locus_tag=HEMMKGOE_01124;product=Baeyer-Villiger monooxygenase
NZ_LT962688.1	Prodigal:002006	CDS	1170090	1170557	.	-	0	ID=HEMMKGOE_01125;inference=ab initio prediction:Prodigal:002006;locus_tag=HEMMKGOE_01125;product=hypothetical protein
NZ_LT962688.1	Prodigal:002006	CDS	1170573	1170902	.	-	0	ID=HEMMKGOE_01126;inference=ab initio prediction:Prodigal:002006;locus_tag=HEMMKGOE_01126;product=hypothetical protein
NZ_LT962688.1	Prodigal:002006	CDS	1170907	1171680	.	-	0	ID=HEMMKGOE_01127;eC_number=2.4.1.-;Name=rgtE;db_xref=COG:COG0463;gene=rgtE;inference=ab initio prediction:Prodigal:002006,similar to AA sequence:UniProtKB:Q1MJ95;locus_tag=HEMMKGOE_01127;product=Dodecaprenyl-phosphate galacturonate synthase
NZ_LT962688.1	Prodigal:002006	CDS	1171677	1173473	.	-	0	ID=HEMMKGOE_01128;eC_number=2.4.2.43;Name=arnT;gene=arnT;inference=ab initio prediction:Prodigal:002006,protein motif:HAMAP:MF_01165;locus_tag=HEMMKGOE_01128;product=Undecaprenyl phosphate-alpha-4-amino-4-deoxy-L-arabinose arabinosyl transferase
NZ_LT962688.1	Prodigal:002006	CDS	1173723	1173917	.	+	0	ID=HEMMKGOE_01129;inference=ab initio prediction:Prodigal:002006;locus_tag=HEMMKGOE_01129;product=hypothetical protein
NZ_LT962688.1	Prodigal:002006	CDS	1174056	1175795	.	+	0	ID=HEMMKGOE_01130;eC_number=6.2.1.26;Name=menE_2;gene=menE_2;inference=ab initio prediction:Prodigal:002006,protein motif:HAMAP:MF_00731;locus_tag=HEMMKGOE_01130;product=2-succinylbenzoate--CoA ligase
NZ_LT962688.1	Prodigal:002006	CDS	1175744	1176031	.	-	0	ID=HEMMKGOE_01131;inference=ab initio prediction:Prodigal:002006;locus_tag=HEMMKGOE_01131;product=hypothetical protein
NZ_LT962688.1	Prodigal:002006	CDS	1176308	1177561	.	-	0	ID=HEMMKGOE_01132;eC_number=2.7.-.-;Name=sasA_2;gene=sasA_2;inference=ab initio prediction:Prodigal:002006,protein motif:HAMAP:MF_01837;locus_tag=HEMMKGOE_01132;product=Adaptive-response sensory-kinase SasA
NZ_LT962688.1	Prodigal:002006	CDS	1177859	1179259	.	+	0	ID=HEMMKGOE_01133;inference=ab initio prediction:Prodigal:002006;locus_tag=HEMMKGOE_01133;product=hypothetical protein
NZ_LT962688.1	Prodigal:002006	CDS	1179518	1179859	.	+	0	ID=HEMMKGOE_01134;inference=ab initio prediction:Prodigal:002006;locus_tag=HEMMKGOE_01134;product=hypothetical protein
NZ_LT962688.1	Prodigal:002006	CDS	1179926	1180123	.	-	0	ID=HEMMKGOE_01135;inference=ab initio prediction:Prodigal:002006;locus_tag=HEMMKGOE_01135;product=hypothetical protein
NZ_LT962688.1	Prodigal:002006	CDS	1180302	1180670	.	-	0	ID=HEMMKGOE_01136;inference=ab initio prediction:Prodigal:002006;locus_tag=HEMMKGOE_01136;product=hypothetical protein
NZ_LT962688.1	Prodigal:002006	CDS	1180773	1180982	.	-	0	ID=HEMMKGOE_01137;Name=cspA_1;db_xref=COG:COG1278;gene=cspA_1;inference=ab initio prediction:Prodigal:002006,similar to AA sequence:UniProtKB:Q9Z3S6;locus_tag=HEMMKGOE_01137;product=Cold shock protein CspA
NZ_LT962688.1	Prodigal:002006	CDS	1181359	1184949	.	-	0	ID=HEMMKGOE_01138;eC_number=3.6.4.-;Name=mfd_1;db_xref=COG:COG1197;gene=mfd_1;inference=ab initio prediction:Prodigal:002006,similar to AA sequence:UniProtKB:P30958;locus_tag=HEMMKGOE_01138;product=Transcription-repair-coupling factor
NZ_LT962688.1	Prodigal:002006	CDS	1185162	1185458	.	-	0	ID=HEMMKGOE_01139;inference=ab initio prediction:Prodigal:002006;locus_tag=HEMMKGOE_01139;product=hypothetical protein
NZ_LT962688.1	Prodigal:002006	CDS	1185650	1187839	.	+	0	ID=HEMMKGOE_01140;eC_number=3.6.4.12;Name=recG;db_xref=COG:COG1200;gene=recG;inference=ab initio prediction:Prodigal:002006,similar to AA sequence:UniProtKB:P24230;locus_tag=HEMMKGOE_01140;product=ATP-dependent DNA helicase RecG
NZ_LT962688.1	Prodigal:002006	CDS	1188208	1188534	.	+	0	ID=HEMMKGOE_01141;inference=ab initio prediction:Prodigal:002006;locus_tag=HEMMKGOE_01141;product=hypothetical protein
NZ_LT962688.1	Prodigal:002006	CDS	1188557	1189402	.	-	0	ID=HEMMKGOE_01142;inference=ab initio prediction:Prodigal:002006;locus_tag=HEMMKGOE_01142;product=hypothetical protein
NZ_LT962688.1	Prodigal:002006	CDS	1189584	1190018	.	+	0	ID=HEMMKGOE_01143;inference=ab initio prediction:Prodigal:002006;locus_tag=HEMMKGOE_01143;product=hypothetical protein
NZ_LT962688.1	Prodigal:002006	CDS	1190079	1191905	.	-	0	ID=HEMMKGOE_01144;eC_number=2.6.1.16;Name=nodM;gene=nodM;inference=ab initio prediction:Prodigal:002006,similar to AA sequence:UniProtKB:P25195;locus_tag=HEMMKGOE_01144;product=Glutamine--fructose-6-phosphate aminotransferase [isomerizing]
NZ_LT962688.1	Prodigal:002006	CDS	1192091	1193476	.	-	0	ID=HEMMKGOE_01145;Name=glmU;gene=glmU;inference=ab initio prediction:Prodigal:002006,similar to AA sequence:UniProtKB:A4TSJ5;locus_tag=HEMMKGOE_01145;product=Bifunctional protein GlmU
NZ_LT962688.1	Prodigal:002006	CDS	1193694	1193873	.	-	0	ID=HEMMKGOE_01146;inference=ab initio prediction:Prodigal:002006;locus_tag=HEMMKGOE_01146;product=hypothetical protein
NZ_LT962688.1	Prodigal:002006	CDS	1193870	1194397	.	-	0	ID=HEMMKGOE_01147;inference=ab initio prediction:Prodigal:002006;locus_tag=HEMMKGOE_01147;product=hypothetical protein
NZ_LT962688.1	Prodigal:002006	CDS	1194409	1195308	.	-	0	ID=HEMMKGOE_01148;eC_number=3.1.2.6;Name=gloB_1;gene=gloB_1;inference=ab initio prediction:Prodigal:002006,protein motif:HAMAP:MF_01374;locus_tag=HEMMKGOE_01148;product=Hydroxyacylglutathione hydrolase
NZ_LT962688.1	Prodigal:002006	CDS	1195639	1196379	.	+	0	ID=HEMMKGOE_01149;inference=ab initio prediction:Prodigal:002006;locus_tag=HEMMKGOE_01149;product=hypothetical protein
NZ_LT962688.1	Prodigal:002006	CDS	1196470	1196601	.	-	0	ID=HEMMKGOE_01150;inference=ab initio prediction:Prodigal:002006;locus_tag=HEMMKGOE_01150;product=hypothetical protein
NZ_LT962688.1	Prodigal:002006	CDS	1196751	1197077	.	-	0	ID=HEMMKGOE_01151;inference=ab initio prediction:Prodigal:002006;locus_tag=HEMMKGOE_01151;product=hypothetical protein
NZ_LT962688.1	Prodigal:002006	CDS	1197074	1197646	.	-	0	ID=HEMMKGOE_01152;inference=ab initio prediction:Prodigal:002006;locus_tag=HEMMKGOE_01152;product=hypothetical protein
NZ_LT962688.1	Prodigal:002006	CDS	1198017	1199897	.	+	0	ID=HEMMKGOE_01153;eC_number=1.1.2.7;Name=moxF;db_xref=COG:COG4993;gene=moxF;inference=ab initio prediction:Prodigal:002006,similar to AA sequence:UniProtKB:P16027;locus_tag=HEMMKGOE_01153;product=Methanol dehydrogenase [cytochrome c] subunit 1
NZ_LT962688.1	Prodigal:002006	CDS	1200162	1201064	.	+	0	ID=HEMMKGOE_01154;inference=ab initio prediction:Prodigal:002006;locus_tag=HEMMKGOE_01154;product=hypothetical protein
NZ_LT962688.1	Prodigal:002006	CDS	1201207	1201800	.	+	0	ID=HEMMKGOE_01155;Name=moxG;gene=moxG;inference=ab initio prediction:Prodigal:002006,similar to AA sequence:UniProtKB:P14774;locus_tag=HEMMKGOE_01155;product=Cytochrome c-L
NZ_LT962688.1	Prodigal:002006	CDS	1201906	1202196	.	+	0	ID=HEMMKGOE_01156;eC_number=1.1.2.7;Name=moxI;gene=moxI;inference=ab initio prediction:Prodigal:002006,similar to AA sequence:UniProtKB:P14775;locus_tag=HEMMKGOE_01156;product=Methanol dehydrogenase [cytochrome c] subunit 2
NZ_LT962688.1	Prodigal:002006	CDS	1202345	1203376	.	+	0	ID=HEMMKGOE_01157;inference=ab initio prediction:Prodigal:002006;locus_tag=HEMMKGOE_01157;product=hypothetical protein
NZ_LT962688.1	Prodigal:002006	CDS	1203373	1204248	.	+	0	ID=HEMMKGOE_01158;inference=ab initio prediction:Prodigal:002006;locus_tag=HEMMKGOE_01158;product=hypothetical protein
NZ_LT962688.1	Prodigal:002006	CDS	1204254	1205177	.	+	0	ID=HEMMKGOE_01159;inference=ab initio prediction:Prodigal:002006;locus_tag=HEMMKGOE_01159;product=hypothetical protein
NZ_LT962688.1	Prodigal:002006	CDS	1205182	1206249	.	+	0	ID=HEMMKGOE_01160;inference=ab initio prediction:Prodigal:002006;locus_tag=HEMMKGOE_01160;product=hypothetical protein
NZ_LT962688.1	Prodigal:002006	CDS	1206249	1206875	.	+	0	ID=HEMMKGOE_01161;inference=ab initio prediction:Prodigal:002006;locus_tag=HEMMKGOE_01161;product=hypothetical protein
NZ_LT962688.1	Prodigal:002006	CDS	1206872	1207867	.	+	0	ID=HEMMKGOE_01162;inference=ab initio prediction:Prodigal:002006;locus_tag=HEMMKGOE_01162;product=hypothetical protein
NZ_LT962688.1	Prodigal:002006	CDS	1207867	1208397	.	+	0	ID=HEMMKGOE_01163;inference=ab initio prediction:Prodigal:002006;locus_tag=HEMMKGOE_01163;product=hypothetical protein
NZ_LT962688.1	Prodigal:002006	CDS	1208422	1209363	.	+	0	ID=HEMMKGOE_01164;eC_number=4.2.99.-;Name=vgb_1;gene=vgb_1;inference=ab initio prediction:Prodigal:002006,protein motif:HAMAP:MF_01282;locus_tag=HEMMKGOE_01164;product=Virginiamycin B lyase
NZ_LT962688.1	Prodigal:002006	CDS	1209360	1209947	.	+	0	ID=HEMMKGOE_01165;inference=ab initio prediction:Prodigal:002006;locus_tag=HEMMKGOE_01165;product=hypothetical protein
NZ_LT962688.1	Prodigal:002006	CDS	1209944	1210621	.	+	0	ID=HEMMKGOE_01166;Name=exaE_2;gene=exaE_2;inference=ab initio prediction:Prodigal:002006,similar to AA sequence:UniProtKB:A8R3S7;locus_tag=HEMMKGOE_01166;product=Transcriptional activator protein ExaE
NZ_LT962688.1	Prodigal:002006	CDS	1210815	1211204	.	-	0	ID=HEMMKGOE_01167;inference=ab initio prediction:Prodigal:002006;locus_tag=HEMMKGOE_01167;product=hypothetical protein
NZ_LT962688.1	Prodigal:002006	CDS	1211288	1212625	.	-	0	ID=HEMMKGOE_01168;Name=algA_2;db_xref=COG:COG0662;gene=algA_2;inference=ab initio prediction:Prodigal:002006,similar to AA sequence:UniProtKB:P07874;locus_tag=HEMMKGOE_01168;product=Alginate biosynthesis protein AlgA
NZ_LT962688.1	Prodigal:002006	CDS	1212678	1214045	.	-	0	ID=HEMMKGOE_01169;Name=smc_2;gene=smc_2;inference=ab initio prediction:Prodigal:002006,protein motif:HAMAP:MF_01894;locus_tag=HEMMKGOE_01169;product=Chromosome partition protein Smc
NZ_LT962688.1	Prodigal:002006	CDS	1214501	1215502	.	+	0	ID=HEMMKGOE_01170;eC_number=5.1.3.2;db_xref=COG:COG1088;inference=ab initio prediction:Prodigal:002006,similar to AA sequence:UniProtKB:A0R5C5;locus_tag=HEMMKGOE_01170;product=UDP-glucose 4-epimerase
NZ_LT962688.1	Prodigal:002006	CDS	1215499	1216278	.	+	0	ID=HEMMKGOE_01171;eC_number=2.4.1.187;Name=tarA;gene=tarA;inference=ab initio prediction:Prodigal:002006,similar to AA sequence:UniProtKB:Q7A714;locus_tag=HEMMKGOE_01171;product=N-acetylglucosaminyldiphosphoundecaprenol N-acetyl-beta-D-mannosaminyltransferase
NZ_LT962688.1	Prodigal:002006	CDS	1216657	1217658	.	+	0	ID=HEMMKGOE_01172;eC_number=1.1.1.271;Name=fcl_2;db_xref=COG:COG0451;gene=fcl_2;inference=ab initio prediction:Prodigal:002006,similar to AA sequence:UniProtKB:P32055;locus_tag=HEMMKGOE_01172;product=GDP-L-fucose synthase
NZ_LT962688.1	Prodigal:002006	CDS	1217719	1219242	.	+	0	ID=HEMMKGOE_01173;inference=ab initio prediction:Prodigal:002006;locus_tag=HEMMKGOE_01173;product=hypothetical protein
NZ_LT962688.1	Prodigal:002006	CDS	1219313	1221517	.	+	0	ID=HEMMKGOE_01174;inference=ab initio prediction:Prodigal:002006;locus_tag=HEMMKGOE_01174;product=hypothetical protein
NZ_LT962688.1	Prodigal:002006	CDS	1221517	1221777	.	+	0	ID=HEMMKGOE_01175;inference=ab initio prediction:Prodigal:002006;locus_tag=HEMMKGOE_01175;product=hypothetical protein
NZ_LT962688.1	Prodigal:002006	CDS	1221932	1222324	.	-	0	ID=HEMMKGOE_01176;inference=ab initio prediction:Prodigal:002006;locus_tag=HEMMKGOE_01176;product=hypothetical protein
NZ_LT962688.1	Prodigal:002006	CDS	1222723	1222935	.	+	0	ID=HEMMKGOE_01177;inference=ab initio prediction:Prodigal:002006;locus_tag=HEMMKGOE_01177;product=hypothetical protein
NZ_LT962688.1	Prodigal:002006	CDS	1223734	1224336	.	-	0	ID=HEMMKGOE_01178;inference=ab initio prediction:Prodigal:002006;locus_tag=HEMMKGOE_01178;product=hypothetical protein
NZ_LT962688.1	Prodigal:002006	CDS	1225632	1227155	.	-	0	ID=HEMMKGOE_01179;eC_number=5.4.2.2;Name=algC;db_xref=COG:COG1109;gene=algC;inference=ab initio prediction:Prodigal:002006,similar to AA sequence:UniProtKB:P26276;locus_tag=HEMMKGOE_01179;product=Phosphomannomutase/phosphoglucomutase
NZ_LT962688.1	Prodigal:002006	CDS	1227233	1232794	.	-	0	ID=HEMMKGOE_01180;inference=ab initio prediction:Prodigal:002006;locus_tag=HEMMKGOE_01180;product=hypothetical protein
NZ_LT962688.1	Prodigal:002006	CDS	1233316	1233507	.	-	0	ID=HEMMKGOE_01181;inference=ab initio prediction:Prodigal:002006;locus_tag=HEMMKGOE_01181;product=hypothetical protein
NZ_LT962688.1	Prodigal:002006	CDS	1234155	1234433	.	+	0	ID=HEMMKGOE_01182;inference=ab initio prediction:Prodigal:002006;locus_tag=HEMMKGOE_01182;product=hypothetical protein
NZ_LT962688.1	Prodigal:002006	CDS	1234675	1237032	.	+	0	ID=HEMMKGOE_01183;Name=fhuA_1;db_xref=COG:COG1629;gene=fhuA_1;inference=ab initio prediction:Prodigal:002006,similar to AA sequence:UniProtKB:P06971;locus_tag=HEMMKGOE_01183;product=Ferrichrome outer membrane transporter/phage receptor
NZ_LT962688.1	Prodigal:002006	CDS	1237042	1237356	.	+	0	ID=HEMMKGOE_01184;inference=ab initio prediction:Prodigal:002006;locus_tag=HEMMKGOE_01184;product=hypothetical protein
NZ_LT962688.1	Prodigal:002006	CDS	1237353	1238945	.	+	0	ID=HEMMKGOE_01185;inference=ab initio prediction:Prodigal:002006;locus_tag=HEMMKGOE_01185;product=hypothetical protein
NZ_LT962688.1	Prodigal:002006	CDS	1238942	1239292	.	+	0	ID=HEMMKGOE_01186;inference=ab initio prediction:Prodigal:002006;locus_tag=HEMMKGOE_01186;product=hypothetical protein
NZ_LT962688.1	Prodigal:002006	CDS	1239292	1239585	.	+	0	ID=HEMMKGOE_01187;inference=ab initio prediction:Prodigal:002006;locus_tag=HEMMKGOE_01187;product=hypothetical protein
NZ_LT962688.1	Prodigal:002006	CDS	1239601	1240236	.	-	0	ID=HEMMKGOE_01188;inference=ab initio prediction:Prodigal:002006;locus_tag=HEMMKGOE_01188;product=hypothetical protein
NZ_LT962688.1	Prodigal:002006	CDS	1240403	1240735	.	+	0	ID=HEMMKGOE_01189;inference=ab initio prediction:Prodigal:002006;locus_tag=HEMMKGOE_01189;product=hypothetical protein
NZ_LT962688.1	Prodigal:002006	CDS	1240760	1241425	.	+	0	ID=HEMMKGOE_01190;Name=phoP_1;gene=phoP_1;inference=ab initio prediction:Prodigal:002006,similar to AA sequence:UniProtKB:P0DM78;locus_tag=HEMMKGOE_01190;product=Virulence transcriptional regulatory protein PhoP
NZ_LT962688.1	Prodigal:002006	CDS	1241422	1242768	.	+	0	ID=HEMMKGOE_01191;inference=ab initio prediction:Prodigal:002006;locus_tag=HEMMKGOE_01191;product=hypothetical protein
NZ_LT962688.1	Prodigal:002006	CDS	1242791	1243177	.	-	0	ID=HEMMKGOE_01192;Name=cckA_3;gene=cckA_3;inference=ab initio prediction:Prodigal:002006,similar to AA sequence:UniProtKB:P0DOA0;locus_tag=HEMMKGOE_01192;product=Sensor kinase CckA
NZ_LT962688.1	Prodigal:002006	CDS	1243374	1243604	.	+	0	ID=HEMMKGOE_01193;inference=ab initio prediction:Prodigal:002006;locus_tag=HEMMKGOE_01193;product=hypothetical protein
NZ_LT962688.1	Prodigal:002006	CDS	1243594	1245333	.	+	0	ID=HEMMKGOE_01194;eC_number=2.7.11.1;Name=kaiC_2;gene=kaiC_2;inference=ab initio prediction:Prodigal:002006,similar to AA sequence:UniProtKB:Q8GGL1;locus_tag=HEMMKGOE_01194;product=Circadian clock protein kinase KaiC
NZ_LT962688.1	Prodigal:002006	CDS	1245330	1245737	.	+	0	ID=HEMMKGOE_01195;Name=kaiB_1;gene=kaiB_1;inference=ab initio prediction:Prodigal:002006,protein motif:HAMAP:MF_01835;locus_tag=HEMMKGOE_01195;product=Circadian clock protein KaiB
NZ_LT962688.1	Prodigal:002006	CDS	1245734	1246069	.	+	0	ID=HEMMKGOE_01196;Name=kaiB_2;gene=kaiB_2;inference=ab initio prediction:Prodigal:002006,protein motif:HAMAP:MF_01835;locus_tag=HEMMKGOE_01196;product=Circadian clock protein KaiB
NZ_LT962688.1	Prodigal:002006	CDS	1246008	1247822	.	+	0	ID=HEMMKGOE_01197;inference=ab initio prediction:Prodigal:002006,similar to AA sequence:UniProtKB:Q881J7;locus_tag=HEMMKGOE_01197;product=Blue-light-activated protein
NZ_LT962688.1	Prodigal:002006	CDS	1247992	1248981	.	-	0	ID=HEMMKGOE_01198;eC_number=2.7.7.87;Name=ywlC;db_xref=COG:COG0009;gene=ywlC;inference=ab initio prediction:Prodigal:002006,similar to AA sequence:UniProtKB:P39153;locus_tag=HEMMKGOE_01198;product=Threonylcarbamoyl-AMP synthase
NZ_LT962688.1	Prodigal:002006	CDS	1249091	1250488	.	+	0	ID=HEMMKGOE_01199;eC_number=1.3.8.-;Name=dmdC_1;db_xref=COG:COG1960;gene=dmdC_1;inference=ab initio prediction:Prodigal:002006,similar to AA sequence:UniProtKB:Q5LLW7;locus_tag=HEMMKGOE_01199;product=3-methylmercaptopropionyl-CoA dehydrogenase
NZ_LT962688.1	Prodigal:002006	CDS	1250485	1250853	.	+	0	ID=HEMMKGOE_01200;inference=ab initio prediction:Prodigal:002006;locus_tag=HEMMKGOE_01200;product=hypothetical protein
NZ_LT962688.1	Prodigal:002006	CDS	1250860	1251522	.	-	0	ID=HEMMKGOE_01201;Name=betI_1;gene=betI_1;inference=ab initio prediction:Prodigal:002006,protein motif:HAMAP:MF_00768;locus_tag=HEMMKGOE_01201;product=HTH-type transcriptional regulator BetI
NZ_LT962688.1	Prodigal:002006	CDS	1251663	1252868	.	+	0	ID=HEMMKGOE_01202;Name=emrA;gene=emrA;inference=ab initio prediction:Prodigal:002006,similar to AA sequence:UniProtKB:P0DPR6;locus_tag=HEMMKGOE_01202;product=Colistin resistance protein EmrA
NZ_LT962688.1	Prodigal:002006	CDS	1253064	1254638	.	+	0	ID=HEMMKGOE_01203;Name=emrB;gene=emrB;inference=ab initio prediction:Prodigal:002006,similar to AA sequence:UniProtKB:P0DPR7;locus_tag=HEMMKGOE_01203;product=Colistin resistance protein EmrB
NZ_LT962688.1	Prodigal:002006	CDS	1254948	1255688	.	+	0	ID=HEMMKGOE_01204;inference=ab initio prediction:Prodigal:002006;locus_tag=HEMMKGOE_01204;product=hypothetical protein
NZ_LT962688.1	Prodigal:002006	CDS	1255753	1257237	.	-	0	ID=HEMMKGOE_01205;eC_number=2.7.-.-;Name=sasA_3;gene=sasA_3;inference=ab initio prediction:Prodigal:002006,protein motif:HAMAP:MF_01837;locus_tag=HEMMKGOE_01205;product=Adaptive-response sensory-kinase SasA
NZ_LT962688.1	Prodigal:002006	CDS	1257411	1258259	.	-	0	ID=HEMMKGOE_01206;inference=ab initio prediction:Prodigal:002006;locus_tag=HEMMKGOE_01206;product=hypothetical protein
NZ_LT962688.1	Prodigal:002006	CDS	1258298	1258954	.	-	0	ID=HEMMKGOE_01207;eC_number=2.1.1.163;Name=COQ5_1;gene=COQ5_1;inference=ab initio prediction:Prodigal:002006,protein motif:HAMAP:MF_01813;locus_tag=HEMMKGOE_01207;product=2-methoxy-6-polyprenyl-1%2C4-benzoquinol methylase%2C mitochondrial
NZ_LT962688.1	Prodigal:002006	CDS	1259210	1260367	.	-	0	ID=HEMMKGOE_01208;eC_number=2.8.1.13;Name=mnmA;gene=mnmA;inference=ab initio prediction:Prodigal:002006,similar to AA sequence:UniProtKB:Q99TM8;locus_tag=HEMMKGOE_01208;product=tRNA-specific 2-thiouridylase MnmA
NZ_LT962688.1	Prodigal:002006	CDS	1260524	1262086	.	+	0	ID=HEMMKGOE_01209;inference=ab initio prediction:Prodigal:002006;locus_tag=HEMMKGOE_01209;product=hypothetical protein
NZ_LT962688.1	Prodigal:002006	CDS	1262096	1262776	.	+	0	ID=HEMMKGOE_01210;Name=flgD;db_xref=COG:COG1843;gene=flgD;inference=ab initio prediction:Prodigal:002006,similar to AA sequence:UniProtKB:P0A1I9;locus_tag=HEMMKGOE_01210;product=Basal-body rod modification protein FlgD
NZ_LT962688.1	Prodigal:002006	CDS	1262918	1263193	.	+	0	ID=HEMMKGOE_01211;inference=ab initio prediction:Prodigal:002006;locus_tag=HEMMKGOE_01211;product=hypothetical protein
NZ_LT962688.1	Prodigal:002006	CDS	1263454	1265076	.	+	0	ID=HEMMKGOE_01212;inference=ab initio prediction:Prodigal:002006;locus_tag=HEMMKGOE_01212;product=hypothetical protein
NZ_LT962688.1	Prodigal:002006	CDS	1265120	1266175	.	+	0	ID=HEMMKGOE_01213;Name=fliG_1;db_xref=COG:COG1536;gene=fliG_1;inference=ab initio prediction:Prodigal:002006,similar to AA sequence:UniProtKB:Q9WY63;locus_tag=HEMMKGOE_01213;product=Flagellar motor switch protein FliG
NZ_LT962688.1	Prodigal:002006	CDS	1266172	1266798	.	+	0	ID=HEMMKGOE_01214;inference=ab initio prediction:Prodigal:002006;locus_tag=HEMMKGOE_01214;product=hypothetical protein
NZ_LT962688.1	Prodigal:002006	CDS	1266804	1267151	.	+	0	ID=HEMMKGOE_01215;Name=fliN;db_xref=COG:COG1886;gene=fliN;inference=ab initio prediction:Prodigal:002006,similar to AA sequence:UniProtKB:P26419;locus_tag=HEMMKGOE_01215;product=Flagellar motor switch protein FliN
NZ_LT962688.1	Prodigal:002006	CDS	1267305	1268678	.	+	0	ID=HEMMKGOE_01216;Name=atoC_1;db_xref=COG:COG2204;gene=atoC_1;inference=ab initio prediction:Prodigal:002006,similar to AA sequence:UniProtKB:Q06065;locus_tag=HEMMKGOE_01216;product=Regulatory protein AtoC
NZ_LT962688.1	Prodigal:002006	CDS	1268711	1269691	.	-	0	ID=HEMMKGOE_01217;inference=ab initio prediction:Prodigal:002006;locus_tag=HEMMKGOE_01217;product=hypothetical protein
NZ_LT962688.1	Prodigal:002006	CDS	1269885	1270169	.	-	0	ID=HEMMKGOE_01218;inference=ab initio prediction:Prodigal:002006;locus_tag=HEMMKGOE_01218;product=hypothetical protein
NZ_LT962688.1	Prodigal:002006	CDS	1270324	1271670	.	-	0	ID=HEMMKGOE_01219;inference=ab initio prediction:Prodigal:002006;locus_tag=HEMMKGOE_01219;product=hypothetical protein
NZ_LT962688.1	Prodigal:002006	CDS	1271890	1272405	.	+	0	ID=HEMMKGOE_01220;inference=ab initio prediction:Prodigal:002006;locus_tag=HEMMKGOE_01220;product=hypothetical protein
NZ_LT962688.1	Prodigal:002006	CDS	1272398	1273558	.	+	0	ID=HEMMKGOE_01221;inference=ab initio prediction:Prodigal:002006;locus_tag=HEMMKGOE_01221;product=hypothetical protein
NZ_LT962688.1	Prodigal:002006	CDS	1273625	1274182	.	-	0	ID=HEMMKGOE_01222;inference=ab initio prediction:Prodigal:002006;locus_tag=HEMMKGOE_01222;product=hypothetical protein
NZ_LT962688.1	Prodigal:002006	CDS	1274190	1276817	.	-	0	ID=HEMMKGOE_01223;eC_number=2.7.13.3;Name=cph1_1;gene=cph1_1;inference=ab initio prediction:Prodigal:002006,similar to AA sequence:UniProtKB:Q55168;locus_tag=HEMMKGOE_01223;product=Phytochrome-like protein cph1
NZ_LT962688.1	Prodigal:002006	CDS	1277041	1277715	.	-	0	ID=HEMMKGOE_01224;eC_number=1.8.1.4;Name=pdhD;gene=pdhD;inference=ab initio prediction:Prodigal:002006,similar to AA sequence:UniProtKB:P11959;locus_tag=HEMMKGOE_01224;product=Dihydrolipoyl dehydrogenase
NZ_LT962688.1	Prodigal:002006	CDS	1277712	1278425	.	-	0	ID=HEMMKGOE_01225;inference=ab initio prediction:Prodigal:002006;locus_tag=HEMMKGOE_01225;product=hypothetical protein
NZ_LT962688.1	Prodigal:002006	CDS	1278429	1279235	.	-	0	ID=HEMMKGOE_01226;eC_number=1.1.1.100;Name=fabG_5;gene=fabG_5;inference=ab initio prediction:Prodigal:002006,similar to AA sequence:UniProtKB:P0A2C9;locus_tag=HEMMKGOE_01226;product=3-oxoacyl-[acyl-carrier-protein] reductase FabG
NZ_LT962688.1	Prodigal:002006	CDS	1279521	1279943	.	+	0	ID=HEMMKGOE_01227;db_xref=COG:COG2764;inference=ab initio prediction:Prodigal:002006,similar to AA sequence:UniProtKB:P9WKQ3;locus_tag=HEMMKGOE_01227;product=putative protein
NZ_LT962688.1	Prodigal:002006	CDS	1279963	1280268	.	+	0	ID=HEMMKGOE_01228;inference=ab initio prediction:Prodigal:002006;locus_tag=HEMMKGOE_01228;product=hypothetical protein
NZ_LT962688.1	Prodigal:002006	CDS	1280271	1280429	.	+	0	ID=HEMMKGOE_01229;inference=ab initio prediction:Prodigal:002006;locus_tag=HEMMKGOE_01229;product=hypothetical protein
NZ_LT962688.1	Prodigal:002006	CDS	1280574	1280813	.	+	0	ID=HEMMKGOE_01230;inference=ab initio prediction:Prodigal:002006;locus_tag=HEMMKGOE_01230;product=hypothetical protein
NZ_LT962688.1	Prodigal:002006	CDS	1280872	1281228	.	-	0	ID=HEMMKGOE_01231;eC_number=2.1.3.3;Name=argF_1;db_xref=COG:COG0078;gene=argF_1;inference=ab initio prediction:Prodigal:002006,similar to AA sequence:UniProtKB:A0QYS8;locus_tag=HEMMKGOE_01231;product=Ornithine carbamoyltransferase
NZ_LT962688.1	Prodigal:002006	CDS	1281200	1281865	.	-	0	ID=HEMMKGOE_01232;eC_number=2.1.3.3;Name=argF_2;db_xref=COG:COG0078;gene=argF_2;inference=ab initio prediction:Prodigal:002006,similar to AA sequence:UniProtKB:P11724;locus_tag=HEMMKGOE_01232;product=Ornithine carbamoyltransferase%2C anabolic
NZ_LT962688.1	Prodigal:002006	CDS	1281852	1283042	.	-	0	ID=HEMMKGOE_01233;eC_number=2.6.1.11;Name=aruC;db_xref=COG:COG4992;gene=aruC;inference=ab initio prediction:Prodigal:002006,similar to AA sequence:UniProtKB:O30508;locus_tag=HEMMKGOE_01233;product=Succinylornithine transaminase/acetylornithine aminotransferase
NZ_LT962688.1	Prodigal:002006	CDS	1283256	1284158	.	-	0	ID=HEMMKGOE_01234;Name=rhaR_1;gene=rhaR_1;inference=ab initio prediction:Prodigal:002006,protein motif:HAMAP:MF_01533;locus_tag=HEMMKGOE_01234;product=HTH-type transcriptional activator RhaR
NZ_LT962688.1	Prodigal:002006	CDS	1284505	1284717	.	-	0	ID=HEMMKGOE_01235;inference=ab initio prediction:Prodigal:002006;locus_tag=HEMMKGOE_01235;product=hypothetical protein
NZ_LT962688.1	Prodigal:002006	CDS	1285194	1286483	.	+	0	ID=HEMMKGOE_01236;Name=cvaA;db_xref=COG:COG0845;gene=cvaA;inference=ab initio prediction:Prodigal:002006,similar to AA sequence:UniProtKB:P22519;locus_tag=HEMMKGOE_01236;product=Colicin V secretion protein CvaA
NZ_LT962688.1	Prodigal:002006	CDS	1286480	1288651	.	+	0	ID=HEMMKGOE_01237;Name=apxIB;db_xref=COG:COG2274;gene=apxIB;inference=ab initio prediction:Prodigal:002006,similar to AA sequence:UniProtKB:P26760;locus_tag=HEMMKGOE_01237;product=Toxin RTX-I translocation ATP-binding protein
NZ_LT962688.1	Prodigal:002006	CDS	1288924	1289397	.	+	0	ID=HEMMKGOE_01238;inference=ab initio prediction:Prodigal:002006;locus_tag=HEMMKGOE_01238;product=hypothetical protein
NZ_LT962688.1	Prodigal:002006	CDS	1289394	1290071	.	+	0	ID=HEMMKGOE_01239;inference=ab initio prediction:Prodigal:002006;locus_tag=HEMMKGOE_01239;product=hypothetical protein
NZ_LT962688.1	Prodigal:002006	CDS	1290223	1291908	.	-	0	ID=HEMMKGOE_01240;inference=ab initio prediction:Prodigal:002006;locus_tag=HEMMKGOE_01240;product=hypothetical protein
NZ_LT962688.1	Prodigal:002006	CDS	1292114	1293277	.	-	0	ID=HEMMKGOE_01241;eC_number=2.3.1.46;Name=metXA_1;gene=metXA_1;inference=ab initio prediction:Prodigal:002006,protein motif:HAMAP:MF_00296;locus_tag=HEMMKGOE_01241;product=Homoserine O-acetyltransferase
NZ_LT962688.1	Prodigal:002006	CDS	1293277	1294782	.	-	0	ID=HEMMKGOE_01242;eC_number=2.7.1.30;Name=glpK;db_xref=COG:COG0554;gene=glpK;inference=ab initio prediction:Prodigal:002006,similar to AA sequence:UniProtKB:P9WPK1;locus_tag=HEMMKGOE_01242;product=Glycerol kinase
NZ_LT962688.1	Prodigal:002006	CDS	1294870	1295454	.	-	0	ID=HEMMKGOE_01243;inference=ab initio prediction:Prodigal:002006;locus_tag=HEMMKGOE_01243;product=hypothetical protein
NZ_LT962688.1	Prodigal:002006	CDS	1295481	1297007	.	-	0	ID=HEMMKGOE_01244;inference=ab initio prediction:Prodigal:002006;locus_tag=HEMMKGOE_01244;product=hypothetical protein
NZ_LT962688.1	Prodigal:002006	CDS	1297097	1297807	.	-	0	ID=HEMMKGOE_01245;eC_number=2.5.1.31;Name=uppS_1;db_xref=COG:COG0020;gene=uppS_1;inference=ab initio prediction:Prodigal:002006,similar to AA sequence:UniProtKB:Q88VJ8;locus_tag=HEMMKGOE_01245;product=Ditrans%2Cpolycis-undecaprenyl-diphosphate synthase ((2E%2C6E)-farnesyl-diphosphate specific)
NZ_LT962688.1	Prodigal:002006	CDS	1297879	1298322	.	-	0	ID=HEMMKGOE_01246;inference=ab initio prediction:Prodigal:002006;locus_tag=HEMMKGOE_01246;product=hypothetical protein
NZ_LT962688.1	Prodigal:002006	CDS	1298309	1298986	.	-	0	ID=HEMMKGOE_01247;inference=ab initio prediction:Prodigal:002006;locus_tag=HEMMKGOE_01247;product=hypothetical protein
NZ_LT962688.1	Prodigal:002006	CDS	1299065	1299562	.	-	0	ID=HEMMKGOE_01248;eC_number=1.13.11.2;Name=catE;db_xref=COG:COG2514;gene=catE;inference=ab initio prediction:Prodigal:002006,similar to AA sequence:UniProtKB:P54721;locus_tag=HEMMKGOE_01248;product=Catechol-2%2C3-dioxygenase
NZ_LT962688.1	Prodigal:002006	CDS	1299588	1299983	.	-	0	ID=HEMMKGOE_01249;inference=ab initio prediction:Prodigal:002006;locus_tag=HEMMKGOE_01249;product=hypothetical protein
NZ_LT962688.1	Prodigal:002006	CDS	1300106	1301014	.	+	0	ID=HEMMKGOE_01250;Name=dmlR_2;gene=dmlR_2;inference=ab initio prediction:Prodigal:002006,similar to AA sequence:UniProtKB:P76250;locus_tag=HEMMKGOE_01250;product=HTH-type transcriptional regulator DmlR
NZ_LT962688.1	Prodigal:002006	CDS	1301024	1301410	.	-	0	ID=HEMMKGOE_01251;inference=ab initio prediction:Prodigal:002006;locus_tag=HEMMKGOE_01251;product=hypothetical protein
NZ_LT962688.1	Prodigal:002006	CDS	1301407	1301655	.	-	0	ID=HEMMKGOE_01252;inference=ab initio prediction:Prodigal:002006;locus_tag=HEMMKGOE_01252;product=hypothetical protein
NZ_LT962688.1	Prodigal:002006	CDS	1301778	1304504	.	+	0	ID=HEMMKGOE_01253;Name=uvrB;gene=uvrB;inference=ab initio prediction:Prodigal:002006,protein motif:HAMAP:MF_00204;locus_tag=HEMMKGOE_01253;product=UvrABC system protein B
NZ_LT962688.1	Prodigal:002006	CDS	1304622	1304933	.	+	0	ID=HEMMKGOE_01254;inference=ab initio prediction:Prodigal:002006;locus_tag=HEMMKGOE_01254;product=hypothetical protein
NZ_LT962688.1	Prodigal:002006	CDS	1305023	1305700	.	+	0	ID=HEMMKGOE_01255;inference=ab initio prediction:Prodigal:002006;locus_tag=HEMMKGOE_01255;product=hypothetical protein
NZ_LT962688.1	Prodigal:002006	CDS	1305720	1306448	.	+	0	ID=HEMMKGOE_01256;inference=ab initio prediction:Prodigal:002006;locus_tag=HEMMKGOE_01256;product=hypothetical protein
NZ_LT962688.1	Prodigal:002006	CDS	1306438	1306551	.	+	0	ID=HEMMKGOE_01257;inference=ab initio prediction:Prodigal:002006;locus_tag=HEMMKGOE_01257;product=hypothetical protein
NZ_LT962688.1	Prodigal:002006	CDS	1306554	1308905	.	+	0	ID=HEMMKGOE_01258;eC_number=2.7.13.3;Name=rcsC_5;gene=rcsC_5;inference=ab initio prediction:Prodigal:002006,protein motif:HAMAP:MF_00979;locus_tag=HEMMKGOE_01258;product=Sensor histidine kinase RcsC
NZ_LT962688.1	Prodigal:002006	CDS	1309000	1310559	.	-	0	ID=HEMMKGOE_01259;eC_number=3.4.11.19;Name=dap_1;gene=dap_1;inference=ab initio prediction:Prodigal:002006,protein motif:HAMAP:MF_01960;locus_tag=HEMMKGOE_01259;product=D-aminopeptidase
NZ_LT962688.1	Prodigal:002006	CDS	1310860	1311153	.	+	0	ID=HEMMKGOE_01260;inference=ab initio prediction:Prodigal:002006;locus_tag=HEMMKGOE_01260;product=hypothetical protein
NZ_LT962688.1	Prodigal:002006	CDS	1311247	1312155	.	-	0	ID=HEMMKGOE_01261;eC_number=1.8.1.9;Name=trxB_2;db_xref=COG:COG0492;gene=trxB_2;inference=ab initio prediction:Prodigal:002006,similar to AA sequence:UniProtKB:P56431;locus_tag=HEMMKGOE_01261;product=Thioredoxin reductase
NZ_LT962688.1	Prodigal:002006	CDS	1312145	1312609	.	-	0	ID=HEMMKGOE_01262;Name=ywnA;db_xref=COG:COG1959;gene=ywnA;inference=ab initio prediction:Prodigal:002006,similar to AA sequence:UniProtKB:P71036;locus_tag=HEMMKGOE_01262;product=Putative HTH-type transcriptional regulator YwnA
NZ_LT962688.1	Prodigal:002006	CDS	1312756	1312959	.	-	0	ID=HEMMKGOE_01263;inference=ab initio prediction:Prodigal:002006;locus_tag=HEMMKGOE_01263;product=hypothetical protein
NZ_LT962688.1	Prodigal:002006	CDS	1313180	1314079	.	-	0	ID=HEMMKGOE_01264;eC_number=3.2.2.23;Name=mutM;db_xref=COG:COG0266;gene=mutM;inference=ab initio prediction:Prodigal:002006,similar to AA sequence:UniProtKB:P05523;locus_tag=HEMMKGOE_01264;product=Formamidopyrimidine-DNA glycosylase
NZ_LT962688.1	Prodigal:002006	CDS	1314320	1315444	.	+	0	ID=HEMMKGOE_01265;eC_number=6.3.2.2;db_xref=COG:COG2170;inference=ab initio prediction:Prodigal:002006,similar to AA sequence:UniProtKB:P9WPK9;locus_tag=HEMMKGOE_01265;product=Putative glutamate--cysteine ligase 2
NZ_LT962688.1	Prodigal:002006	CDS	1315448	1316350	.	-	0	ID=HEMMKGOE_01266;inference=ab initio prediction:Prodigal:002006;locus_tag=HEMMKGOE_01266;product=hypothetical protein
NZ_LT962688.1	Prodigal:002006	CDS	1316519	1317859	.	-	0	ID=HEMMKGOE_01267;Name=der;db_xref=COG:COG1160;gene=der;inference=ab initio prediction:Prodigal:002006,similar to AA sequence:UniProtKB:P50743;locus_tag=HEMMKGOE_01267;product=GTPase Der
NZ_LT962688.1	Prodigal:002006	CDS	1317946	1318656	.	-	0	ID=HEMMKGOE_01268;inference=ab initio prediction:Prodigal:002006;locus_tag=HEMMKGOE_01268;product=hypothetical protein
NZ_LT962688.1	Prodigal:002006	CDS	1319049	1319654	.	-	0	ID=HEMMKGOE_01269;inference=ab initio prediction:Prodigal:002006;locus_tag=HEMMKGOE_01269;product=hypothetical protein
NZ_LT962688.1	Prodigal:002006	CDS	1319735	1320919	.	+	0	ID=HEMMKGOE_01270;inference=ab initio prediction:Prodigal:002006;locus_tag=HEMMKGOE_01270;product=hypothetical protein
NZ_LT962688.1	Prodigal:002006	CDS	1321053	1322528	.	-	0	ID=HEMMKGOE_01271;inference=ab initio prediction:Prodigal:002006;locus_tag=HEMMKGOE_01271;product=hypothetical protein
NZ_LT962688.1	Prodigal:002006	CDS	1323875	1324975	.	+	0	ID=HEMMKGOE_01272;eC_number=2.7.13.3;Name=lov;gene=lov;inference=ab initio prediction:Prodigal:002006,similar to AA sequence:UniProtKB:Q1M667;locus_tag=HEMMKGOE_01272;product=Blue-light-activated histidine kinase
NZ_LT962688.1	Prodigal:002006	CDS	1325109	1325573	.	+	0	ID=HEMMKGOE_01273;inference=ab initio prediction:Prodigal:002006;locus_tag=HEMMKGOE_01273;product=hypothetical protein
NZ_LT962688.1	Prodigal:002006	CDS	1325593	1327665	.	-	0	ID=HEMMKGOE_01274;eC_number=6.3.5.1;Name=nadE;db_xref=COG:COG0171;gene=nadE;inference=ab initio prediction:Prodigal:002006,similar to AA sequence:UniProtKB:P9WJJ3;locus_tag=HEMMKGOE_01274;product=Glutamine-dependent NAD(+) synthetase
NZ_LT962688.1	Prodigal:002006	CDS	1327973	1331383	.	+	0	ID=HEMMKGOE_01275;inference=ab initio prediction:Prodigal:002006;locus_tag=HEMMKGOE_01275;product=hypothetical protein
NZ_LT962688.1	Prodigal:002006	CDS	1331561	1332508	.	+	0	ID=HEMMKGOE_01276;Name=lolA;gene=lolA;inference=ab initio prediction:Prodigal:002006,protein motif:HAMAP:MF_00240;locus_tag=HEMMKGOE_01276;product=Outer-membrane lipoprotein carrier protein
NZ_LT962688.1	Prodigal:002006	CDS	1332726	1334423	.	+	0	ID=HEMMKGOE_01277;db_xref=COG:COG2199;inference=ab initio prediction:Prodigal:002006,similar to AA sequence:UniProtKB:Q9ABX9;locus_tag=HEMMKGOE_01277;product=putative signaling protein
NZ_LT962688.1	Prodigal:002006	CDS	1334440	1334886	.	+	0	ID=HEMMKGOE_01278;inference=ab initio prediction:Prodigal:002006;locus_tag=HEMMKGOE_01278;product=hypothetical protein
NZ_LT962688.1	Prodigal:002006	CDS	1335051	1335860	.	+	0	ID=HEMMKGOE_01279;eC_number=3.1.11.2;Name=xthA_1;db_xref=COG:COG0708;gene=xthA_1;inference=ab initio prediction:Prodigal:002006,similar to AA sequence:UniProtKB:P09030;locus_tag=HEMMKGOE_01279;product=Exodeoxyribonuclease III
NZ_LT962688.1	Prodigal:002006	CDS	1335930	1336043	.	+	0	ID=HEMMKGOE_01280;inference=ab initio prediction:Prodigal:002006;locus_tag=HEMMKGOE_01280;product=hypothetical protein
NZ_LT962688.1	Prodigal:002006	CDS	1336106	1337572	.	-	0	ID=HEMMKGOE_01281;Name=yhdG_2;db_xref=COG:COG0531;gene=yhdG_2;inference=ab initio prediction:Prodigal:002006,similar to AA sequence:UniProtKB:O07576;locus_tag=HEMMKGOE_01281;product=putative amino acid permease YhdG
NZ_LT962688.1	Prodigal:002006	CDS	1337872	1338141	.	+	0	ID=HEMMKGOE_01282;Name=rpsO;db_xref=COG:COG0184;gene=rpsO;inference=ab initio prediction:Prodigal:002006,similar to AA sequence:UniProtKB:Q6NCN7;locus_tag=HEMMKGOE_01282;product=30S ribosomal protein S15
NZ_LT962688.1	Prodigal:002006	CDS	1338411	1340648	.	+	0	ID=HEMMKGOE_01283;eC_number=2.7.7.8;Name=pnp;db_xref=COG:COG1185;gene=pnp;inference=ab initio prediction:Prodigal:002006,similar to AA sequence:UniProtKB:Q9AC32;locus_tag=HEMMKGOE_01283;product=Polyribonucleotide nucleotidyltransferase
NZ_LT962688.1	Prodigal:002006	CDS	1340872	1343139	.	+	0	ID=HEMMKGOE_01284;Name=bfrD_1;db_xref=COG:COG4774;gene=bfrD_1;inference=ab initio prediction:Prodigal:002006,similar to AA sequence:UniProtKB:P81549;locus_tag=HEMMKGOE_01284;product=putative TonB-dependent receptor BfrD
NZ_LT962688.1	Prodigal:002006	CDS	1343232	1343873	.	+	0	ID=HEMMKGOE_01285;eC_number=2.5.1.18;Name=gst;db_xref=COG:COG0625;gene=gst;inference=ab initio prediction:Prodigal:002006,similar to AA sequence:UniProtKB:P45875;locus_tag=HEMMKGOE_01285;product=Glutathione S-transferase GST-4.5
NZ_LT962688.1	Prodigal:002006	CDS	1343955	1344188	.	+	0	ID=HEMMKGOE_01286;inference=ab initio prediction:Prodigal:002006;locus_tag=HEMMKGOE_01286;product=hypothetical protein
NZ_LT962688.1	Prodigal:002006	CDS	1344245	1344736	.	-	0	ID=HEMMKGOE_01287;inference=ab initio prediction:Prodigal:002006;locus_tag=HEMMKGOE_01287;product=hypothetical protein
NZ_LT962688.1	Prodigal:002006	CDS	1344771	1344917	.	-	0	ID=HEMMKGOE_01288;inference=ab initio prediction:Prodigal:002006;locus_tag=HEMMKGOE_01288;product=hypothetical protein
NZ_LT962688.1	Prodigal:002006	CDS	1344941	1345708	.	+	0	ID=HEMMKGOE_01289;eC_number=1.6.5.2;Name=qorB;db_xref=COG:COG0702;gene=qorB;inference=ab initio prediction:Prodigal:002006,similar to AA sequence:UniProtKB:P39315;locus_tag=HEMMKGOE_01289;product=Quinone oxidoreductase 2
NZ_LT962688.1	Prodigal:002006	CDS	1345807	1346232	.	-	0	ID=HEMMKGOE_01290;inference=ab initio prediction:Prodigal:002006;locus_tag=HEMMKGOE_01290;product=hypothetical protein
NZ_LT962688.1	Prodigal:002006	CDS	1346324	1346683	.	+	0	ID=HEMMKGOE_01291;eC_number=3.5.99.10;Name=ridA;db_xref=COG:COG0251;gene=ridA;inference=ab initio prediction:Prodigal:002006,similar to AA sequence:UniProtKB:Q7CP78;locus_tag=HEMMKGOE_01291;product=2-iminobutanoate/2-iminopropanoate deaminase
NZ_LT962688.1	Prodigal:002006	CDS	1346680	1347780	.	+	0	ID=HEMMKGOE_01292;Name=spuD;db_xref=COG:COG0687;gene=spuD;inference=ab initio prediction:Prodigal:002006,similar to AA sequence:UniProtKB:Q9I6J1;locus_tag=HEMMKGOE_01292;product=Putrescine-binding periplasmic protein SpuD
NZ_LT962688.1	Prodigal:002006	CDS	1348006	1352223	.	-	0	ID=HEMMKGOE_01293;eC_number=2.7.7.6;Name=rpoC;gene=rpoC;inference=ab initio prediction:Prodigal:002006,similar to AA sequence:UniProtKB:Q8KTH8;locus_tag=HEMMKGOE_01293;product=DNA-directed RNA polymerase subunit beta'
NZ_LT962688.1	Prodigal:002006	CDS	1352402	1356532	.	-	0	ID=HEMMKGOE_01294;eC_number=2.7.7.6;Name=rpoB;gene=rpoB;inference=ab initio prediction:Prodigal:002006,similar to AA sequence:UniProtKB:B2SQQ1;locus_tag=HEMMKGOE_01294;product=DNA-directed RNA polymerase subunit beta
NZ_LT962688.1	Prodigal:002006	CDS	1356794	1357171	.	-	0	ID=HEMMKGOE_01295;Name=rplL;db_xref=COG:COG0222;gene=rplL;inference=ab initio prediction:Prodigal:002006,similar to AA sequence:UniProtKB:Q6N4R8;locus_tag=HEMMKGOE_01295;product=50S ribosomal protein L7/L12
NZ_LT962688.1	Prodigal:002006	CDS	1357229	1357747	.	-	0	ID=HEMMKGOE_01296;Name=rplJ;db_xref=COG:COG0244;gene=rplJ;inference=ab initio prediction:Prodigal:002006,similar to AA sequence:UniProtKB:Q6N4R7;locus_tag=HEMMKGOE_01296;product=50S ribosomal protein L10
NZ_LT962688.1	Prodigal:002006	CDS	1358421	1358570	.	+	0	ID=HEMMKGOE_01297;inference=ab initio prediction:Prodigal:002006;locus_tag=HEMMKGOE_01297;product=hypothetical protein
NZ_LT962688.1	Prodigal:002006	CDS	1358613	1360121	.	-	0	ID=HEMMKGOE_01298;inference=ab initio prediction:Prodigal:002006;locus_tag=HEMMKGOE_01298;product=hypothetical protein
NZ_LT962688.1	Prodigal:002006	CDS	1360895	1362538	.	+	0	ID=HEMMKGOE_01299;eC_number=2.1.1.-;Name=hpnP;gene=hpnP;inference=ab initio prediction:Prodigal:002006,similar to AA sequence:UniProtKB:B3QHD1;locus_tag=HEMMKGOE_01299;product=Hopanoid C-2 methylase
NZ_LT962688.1	Prodigal:002006	CDS	1362640	1365093	.	-	0	ID=HEMMKGOE_01300;db_xref=COG:COG2199;inference=ab initio prediction:Prodigal:002006,similar to AA sequence:UniProtKB:Q9ABX9;locus_tag=HEMMKGOE_01300;product=putative signaling protein
NZ_LT962688.1	Prodigal:002006	CDS	1365442	1366296	.	+	0	ID=HEMMKGOE_01301;inference=ab initio prediction:Prodigal:002006;locus_tag=HEMMKGOE_01301;product=hypothetical protein
NZ_LT962688.1	Prodigal:002006	CDS	1366454	1367209	.	-	0	ID=HEMMKGOE_01302;inference=ab initio prediction:Prodigal:002006;locus_tag=HEMMKGOE_01302;product=hypothetical protein
NZ_LT962688.1	Prodigal:002006	CDS	1367224	1367778	.	-	0	ID=HEMMKGOE_01303;inference=ab initio prediction:Prodigal:002006;locus_tag=HEMMKGOE_01303;product=hypothetical protein
NZ_LT962688.1	Prodigal:002006	CDS	1368032	1368916	.	+	0	ID=HEMMKGOE_01304;eC_number=4.3.2.3;inference=ab initio prediction:Prodigal:002006,similar to AA sequence:UniProtKB:Q39BA7;locus_tag=HEMMKGOE_01304;product=Ureidoglycolate lyase
NZ_LT962688.1	Prodigal:002006	CDS	1369002	1369388	.	-	0	ID=HEMMKGOE_01305;inference=ab initio prediction:Prodigal:002006;locus_tag=HEMMKGOE_01305;product=hypothetical protein
NZ_LT962688.1	Prodigal:002006	CDS	1369581	1370588	.	+	0	ID=HEMMKGOE_01306;eC_number=2.8.1.6;Name=bioB;db_xref=COG:COG0502;gene=bioB;inference=ab initio prediction:Prodigal:002006,similar to AA sequence:UniProtKB:P12996;locus_tag=HEMMKGOE_01306;product=Biotin synthase
NZ_LT962688.1	Prodigal:002006	CDS	1370678	1372492	.	+	0	ID=HEMMKGOE_01307;eC_number=6.1.1.23;Name=aspS;db_xref=COG:COG0173;gene=aspS;inference=ab initio prediction:Prodigal:002006,similar to AA sequence:UniProtKB:Q51422;locus_tag=HEMMKGOE_01307;product=Aspartate--tRNA(Asp/Asn) ligase
NZ_LT962688.1	Prodigal:002006	CDS	1372640	1373524	.	+	0	ID=HEMMKGOE_01308;inference=ab initio prediction:Prodigal:002006;locus_tag=HEMMKGOE_01308;product=hypothetical protein
NZ_LT962688.1	Prodigal:002006	CDS	1373521	1374603	.	+	0	ID=HEMMKGOE_01309;inference=ab initio prediction:Prodigal:002006;locus_tag=HEMMKGOE_01309;product=hypothetical protein
NZ_LT962688.1	Prodigal:002006	CDS	1374758	1374979	.	+	0	ID=HEMMKGOE_01310;inference=ab initio prediction:Prodigal:002006;locus_tag=HEMMKGOE_01310;product=hypothetical protein
NZ_LT962688.1	Prodigal:002006	CDS	1374976	1376238	.	+	0	ID=HEMMKGOE_01311;eC_number=1.18.1.-;Name=thcD_1;gene=thcD_1;inference=ab initio prediction:Prodigal:002006,similar to AA sequence:UniProtKB:P43494;locus_tag=HEMMKGOE_01311;product=Rhodocoxin reductase
NZ_LT962688.1	Prodigal:002006	CDS	1376243	1377481	.	+	0	ID=HEMMKGOE_01312;eC_number=1.14.-.-;Name=yjiB;db_xref=COG:COG2124;gene=yjiB;inference=ab initio prediction:Prodigal:002006,similar to AA sequence:UniProtKB:O34374;locus_tag=HEMMKGOE_01312;product=Putative cytochrome P450 YjiB
NZ_LT962688.1	Prodigal:002006	CDS	1377691	1377873	.	+	0	ID=HEMMKGOE_01313;inference=ab initio prediction:Prodigal:002006;locus_tag=HEMMKGOE_01313;product=hypothetical protein
NZ_LT962688.1	Prodigal:002006	CDS	1377795	1378493	.	-	0	ID=HEMMKGOE_01314;Name=rplA;db_xref=COG:COG0081;gene=rplA;inference=ab initio prediction:Prodigal:002006,similar to AA sequence:UniProtKB:Q6N4R5;locus_tag=HEMMKGOE_01314;product=50S ribosomal protein L1
NZ_LT962688.1	Prodigal:002006	CDS	1378505	1378954	.	-	0	ID=HEMMKGOE_01315;Name=rplK;db_xref=COG:COG0080;gene=rplK;inference=ab initio prediction:Prodigal:002006,similar to AA sequence:UniProtKB:P62441;locus_tag=HEMMKGOE_01315;product=50S ribosomal protein L11
NZ_LT962688.1	Prodigal:002006	CDS	1379182	1379715	.	-	0	ID=HEMMKGOE_01316;Name=nusG;db_xref=COG:COG0250;gene=nusG;inference=ab initio prediction:Prodigal:002006,similar to AA sequence:UniProtKB:P0AFG0;locus_tag=HEMMKGOE_01316;product=Transcription termination/antitermination protein NusG
NZ_LT962688.1	Prodigal:002006	CDS	1379759	1380139	.	-	0	ID=HEMMKGOE_01317;Name=secE;gene=secE;inference=ab initio prediction:Prodigal:002006,protein motif:HAMAP:MF_00422;locus_tag=HEMMKGOE_01317;product=Protein translocase subunit SecE
NZ_LT962688.1	Aragorn:001002	tRNA	1380259	1380335	.	-	.	ID=HEMMKGOE_01318;inference=COORDINATES:profile:Aragorn:001002;locus_tag=HEMMKGOE_01318;product=tRNA-Trp(cca)
NZ_LT962688.1	Prodigal:002006	CDS	1380417	1380983	.	-	0	ID=HEMMKGOE_01319;eC_number=3.1.4.58;Name=thpR;gene=thpR;inference=ab initio prediction:Prodigal:002006,protein motif:HAMAP:MF_01940;locus_tag=HEMMKGOE_01319;product=RNA 2'%2C3'-cyclic phosphodiesterase
NZ_LT962688.1	Prodigal:002006	CDS	1380990	1381640	.	-	0	ID=HEMMKGOE_01320;eC_number=3.1.1.2;inference=ab initio prediction:Prodigal:002006,similar to AA sequence:UniProtKB:Q07792;locus_tag=HEMMKGOE_01320;product=Arylesterase
NZ_LT962688.1	Prodigal:002006	CDS	1381855	1382547	.	+	0	ID=HEMMKGOE_01321;db_xref=COG:COG1136;inference=ab initio prediction:Prodigal:002006,similar to AA sequence:UniProtKB:P9WQK1;locus_tag=HEMMKGOE_01321;product=putative ABC transporter ATP-binding protein
NZ_LT962688.1	Prodigal:002006	CDS	1382670	1382867	.	-	0	ID=HEMMKGOE_01322;inference=ab initio prediction:Prodigal:002006;locus_tag=HEMMKGOE_01322;product=hypothetical protein
NZ_LT962688.1	Prodigal:002006	CDS	1383015	1383686	.	-	0	ID=HEMMKGOE_01323;eC_number=3.1.3.-;db_xref=COG:COG0637;inference=ab initio prediction:Prodigal:002006,similar to AA sequence:UniProtKB:Q9X0Y1;locus_tag=HEMMKGOE_01323;product=Phosphorylated carbohydrates phosphatase
NZ_LT962688.1	Prodigal:002006	CDS	1383701	1383991	.	-	0	ID=HEMMKGOE_01324;inference=ab initio prediction:Prodigal:002006;locus_tag=HEMMKGOE_01324;product=hypothetical protein
NZ_LT962688.1	Prodigal:002006	CDS	1384179	1384568	.	-	0	ID=HEMMKGOE_01325;inference=ab initio prediction:Prodigal:002006;locus_tag=HEMMKGOE_01325;product=hypothetical protein
NZ_LT962688.1	Prodigal:002006	CDS	1384631	1384903	.	-	0	ID=HEMMKGOE_01326;inference=ab initio prediction:Prodigal:002006;locus_tag=HEMMKGOE_01326;product=hypothetical protein
NZ_LT962688.1	Prodigal:002006	CDS	1385061	1385465	.	-	0	ID=HEMMKGOE_01327;inference=ab initio prediction:Prodigal:002006;locus_tag=HEMMKGOE_01327;product=hypothetical protein
NZ_LT962688.1	Prodigal:002006	CDS	1386130	1386996	.	-	0	ID=HEMMKGOE_01328;inference=ab initio prediction:Prodigal:002006;locus_tag=HEMMKGOE_01328;product=hypothetical protein
NZ_LT962688.1	Prodigal:002006	CDS	1387351	1387590	.	+	0	ID=HEMMKGOE_01329;inference=ab initio prediction:Prodigal:002006;locus_tag=HEMMKGOE_01329;product=hypothetical protein
NZ_LT962688.1	Prodigal:002006	CDS	1387895	1389448	.	+	0	ID=HEMMKGOE_01330;eC_number=3.6.4.13;Name=rhlE_1;gene=rhlE_1;inference=ab initio prediction:Prodigal:002006,protein motif:HAMAP:MF_00968;locus_tag=HEMMKGOE_01330;product=ATP-dependent RNA helicase RhlE
NZ_LT962688.1	Prodigal:002006	CDS	1389643	1390752	.	+	0	ID=HEMMKGOE_01331;eC_number=2.7.7.65;Name=vdcA_1;gene=vdcA_1;inference=ab initio prediction:Prodigal:002006,similar to AA sequence:UniProtKB:Q9KKZ4;locus_tag=HEMMKGOE_01331;product=Diguanylate cyclase VdcA
NZ_LT962688.1	Prodigal:002006	CDS	1390806	1391186	.	-	0	ID=HEMMKGOE_01332;Name=iscA;db_xref=COG:COG0316;gene=iscA;inference=ab initio prediction:Prodigal:002006,similar to AA sequence:UniProtKB:P0AAC8;locus_tag=HEMMKGOE_01332;product=Iron-binding protein IscA
NZ_LT962688.1	Prodigal:002006	CDS	1391344	1391949	.	+	0	ID=HEMMKGOE_01333;inference=ab initio prediction:Prodigal:002006;locus_tag=HEMMKGOE_01333;product=hypothetical protein
NZ_LT962688.1	Prodigal:002006	CDS	1391999	1392382	.	-	0	ID=HEMMKGOE_01334;inference=ab initio prediction:Prodigal:002006;locus_tag=HEMMKGOE_01334;product=hypothetical protein
NZ_LT962688.1	Prodigal:002006	CDS	1392433	1393689	.	-	0	ID=HEMMKGOE_01335;eC_number=2.8.1.7;Name=sufS_1;db_xref=COG:COG0520;gene=sufS_1;inference=ab initio prediction:Prodigal:002006,similar to AA sequence:UniProtKB:Q9EXP2;locus_tag=HEMMKGOE_01335;product=Cysteine desulfurase
NZ_LT962688.1	Prodigal:002006	CDS	1393945	1394517	.	-	0	ID=HEMMKGOE_01336;Name=sufD;db_xref=COG:COG0719;gene=sufD;inference=ab initio prediction:Prodigal:002006,similar to AA sequence:UniProtKB:P77689;locus_tag=HEMMKGOE_01336;product=FeS cluster assembly protein SufD
NZ_LT962688.1	Prodigal:002006	CDS	1394724	1395269	.	-	0	ID=HEMMKGOE_01337;inference=ab initio prediction:Prodigal:002006;locus_tag=HEMMKGOE_01337;product=hypothetical protein
NZ_LT962688.1	Prodigal:002006	CDS	1395269	1396021	.	-	0	ID=HEMMKGOE_01338;Name=sufC;db_xref=COG:COG0396;gene=sufC;inference=ab initio prediction:Prodigal:002006,similar to AA sequence:UniProtKB:P77499;locus_tag=HEMMKGOE_01338;product=putative ATP-dependent transporter SufC
NZ_LT962688.1	Prodigal:002006	CDS	1396307	1397776	.	-	0	ID=HEMMKGOE_01339;Name=sufB;db_xref=COG:COG0719;gene=sufB;inference=ab initio prediction:Prodigal:002006,similar to AA sequence:UniProtKB:P77522;locus_tag=HEMMKGOE_01339;product=FeS cluster assembly protein SufB
NZ_LT962688.1	Prodigal:002006	CDS	1397870	1399042	.	-	0	ID=HEMMKGOE_01340;eC_number=2.8.1.7;Name=nifS;db_xref=COG:COG1104;gene=nifS;inference=ab initio prediction:Prodigal:002006,similar to AA sequence:UniProtKB:P05341;locus_tag=HEMMKGOE_01340;product=Cysteine desulfurase NifS
NZ_LT962688.1	Prodigal:002006	CDS	1399303	1399959	.	+	0	ID=HEMMKGOE_01341;inference=ab initio prediction:Prodigal:002006;locus_tag=HEMMKGOE_01341;product=hypothetical protein
NZ_LT962688.1	Prodigal:002006	CDS	1399981	1400259	.	-	0	ID=HEMMKGOE_01342;eC_number=3.1.-.-;Name=vapD;db_xref=COG:COG3309;gene=vapD;inference=ab initio prediction:Prodigal:002006,similar to AA sequence:UniProtKB:P71351;locus_tag=HEMMKGOE_01342;product=Endoribonuclease VapD
NZ_LT962688.1	Prodigal:002006	CDS	1400259	1400471	.	-	0	ID=HEMMKGOE_01343;inference=ab initio prediction:Prodigal:002006;locus_tag=HEMMKGOE_01343;product=hypothetical protein
NZ_LT962688.1	Prodigal:002006	CDS	1400550	1404632	.	-	0	ID=HEMMKGOE_01344;eC_number=6.2.1.54;Name=dltA;gene=dltA;inference=ab initio prediction:Prodigal:002006,protein motif:HAMAP:MF_00593;locus_tag=HEMMKGOE_01344;product=D-alanine--D-alanyl carrier protein ligase
NZ_LT962688.1	Prodigal:002006	CDS	1404879	1405772	.	-	0	ID=HEMMKGOE_01345;eC_number=2.7.1.23;Name=nadK_1;gene=nadK_1;inference=ab initio prediction:Prodigal:002006,protein motif:HAMAP:MF_00361;locus_tag=HEMMKGOE_01345;product=NAD kinase
NZ_LT962688.1	Prodigal:002006	CDS	1405782	1406762	.	-	0	ID=HEMMKGOE_01346;inference=ab initio prediction:Prodigal:002006;locus_tag=HEMMKGOE_01346;product=hypothetical protein
NZ_LT962688.1	Prodigal:002006	CDS	1406764	1407543	.	-	0	ID=HEMMKGOE_01347;inference=ab initio prediction:Prodigal:002006;locus_tag=HEMMKGOE_01347;product=hypothetical protein
NZ_LT962688.1	Prodigal:002006	CDS	1407804	1408421	.	+	0	ID=HEMMKGOE_01348;inference=ab initio prediction:Prodigal:002006;locus_tag=HEMMKGOE_01348;product=hypothetical protein
NZ_LT962688.1	Prodigal:002006	CDS	1408753	1409028	.	-	0	ID=HEMMKGOE_01349;inference=ab initio prediction:Prodigal:002006;locus_tag=HEMMKGOE_01349;product=hypothetical protein
NZ_LT962688.1	Prodigal:002006	CDS	1409405	1410673	.	+	0	ID=HEMMKGOE_01350;Name=arsB_1;db_xref=COG:COG1055;gene=arsB_1;inference=ab initio prediction:Prodigal:002006,similar to AA sequence:UniProtKB:P0AB93;locus_tag=HEMMKGOE_01350;product=Arsenical pump membrane protein
NZ_LT962688.1	Prodigal:002006	CDS	1410720	1411685	.	+	0	ID=HEMMKGOE_01351;inference=ab initio prediction:Prodigal:002006;locus_tag=HEMMKGOE_01351;product=hypothetical protein
NZ_LT962688.1	Prodigal:002006	CDS	1411743	1412519	.	-	0	ID=HEMMKGOE_01352;Name=glnQ;gene=glnQ;inference=ab initio prediction:Prodigal:002006,similar to AA sequence:UniProtKB:P27675;locus_tag=HEMMKGOE_01352;product=Glutamine transport ATP-binding protein GlnQ
NZ_LT962688.1	Prodigal:002006	CDS	1412546	1413238	.	-	0	ID=HEMMKGOE_01353;Name=gltK;db_xref=COG:COG0765;gene=gltK;inference=ab initio prediction:Prodigal:002006,similar to AA sequence:UniProtKB:P0AER5;locus_tag=HEMMKGOE_01353;product=Glutamate/aspartate import permease protein GltK
NZ_LT962688.1	Prodigal:002006	CDS	1413238	1413960	.	-	0	ID=HEMMKGOE_01354;Name=gltJ;db_xref=COG:COG0765;gene=gltJ;inference=ab initio prediction:Prodigal:002006,similar to AA sequence:UniProtKB:P0AER3;locus_tag=HEMMKGOE_01354;product=Glutamate/aspartate import permease protein GltJ
NZ_LT962688.1	Prodigal:002006	CDS	1413995	1414906	.	-	0	ID=HEMMKGOE_01355;Name=gltI;db_xref=COG:COG0834;gene=gltI;inference=ab initio prediction:Prodigal:002006,similar to AA sequence:UniProtKB:P37902;locus_tag=HEMMKGOE_01355;product=Glutamate/aspartate import solute-binding protein
NZ_LT962688.1	Prodigal:002006	CDS	1415108	1416772	.	-	0	ID=HEMMKGOE_01356;inference=ab initio prediction:Prodigal:002006;locus_tag=HEMMKGOE_01356;product=hypothetical protein
NZ_LT962688.1	Prodigal:002006	CDS	1417491	1419032	.	+	0	ID=HEMMKGOE_01357;inference=ab initio prediction:Prodigal:002006;locus_tag=HEMMKGOE_01357;product=hypothetical protein
NZ_LT962688.1	Prodigal:002006	CDS	1419211	1420938	.	+	0	ID=HEMMKGOE_01358;eC_number=4.3.1.1;Name=aspA;db_xref=COG:COG1027;gene=aspA;inference=ab initio prediction:Prodigal:002006,similar to AA sequence:UniProtKB:P0AC38;locus_tag=HEMMKGOE_01358;product=Aspartate ammonia-lyase
NZ_LT962688.1	Aragorn:001002	tRNA	1421172	1421261	.	-	.	ID=HEMMKGOE_01359;inference=COORDINATES:profile:Aragorn:001002;locus_tag=HEMMKGOE_01359;product=tRNA-Arg(tcg)
NZ_LT962688.1	Prodigal:002006	CDS	1422144	1422314	.	-	0	ID=HEMMKGOE_01360;Name=dctA_1;gene=dctA_1;inference=ab initio prediction:Prodigal:002006,similar to AA sequence:UniProtKB:P20672;locus_tag=HEMMKGOE_01360;product=C4-dicarboxylate transport protein
NZ_LT962688.1	Prodigal:002006	CDS	1422371	1422502	.	+	0	ID=HEMMKGOE_01361;inference=ab initio prediction:Prodigal:002006;locus_tag=HEMMKGOE_01361;product=hypothetical protein
NZ_LT962688.1	Prodigal:002006	CDS	1423033	1423203	.	+	0	ID=HEMMKGOE_01362;inference=ab initio prediction:Prodigal:002006;locus_tag=HEMMKGOE_01362;product=hypothetical protein
NZ_LT962688.1	Prodigal:002006	CDS	1423611	1425002	.	-	0	ID=HEMMKGOE_01363;inference=ab initio prediction:Prodigal:002006;locus_tag=HEMMKGOE_01363;product=hypothetical protein
NZ_LT962688.1	Prodigal:002006	CDS	1425083	1425574	.	-	0	ID=HEMMKGOE_01364;inference=ab initio prediction:Prodigal:002006;locus_tag=HEMMKGOE_01364;product=hypothetical protein
NZ_LT962688.1	Prodigal:002006	CDS	1425911	1426363	.	+	0	ID=HEMMKGOE_01365;inference=ab initio prediction:Prodigal:002006;locus_tag=HEMMKGOE_01365;product=hypothetical protein
NZ_LT962688.1	Prodigal:002006	CDS	1426380	1427231	.	-	0	ID=HEMMKGOE_01366;inference=ab initio prediction:Prodigal:002006;locus_tag=HEMMKGOE_01366;product=hypothetical protein
NZ_LT962688.1	Prodigal:002006	CDS	1427393	1427809	.	-	0	ID=HEMMKGOE_01367;inference=ab initio prediction:Prodigal:002006;locus_tag=HEMMKGOE_01367;product=hypothetical protein
NZ_LT962688.1	Prodigal:002006	CDS	1428262	1429692	.	+	0	ID=HEMMKGOE_01368;inference=ab initio prediction:Prodigal:002006;locus_tag=HEMMKGOE_01368;product=hypothetical protein
NZ_LT962688.1	Prodigal:002006	CDS	1429714	1430157	.	-	0	ID=HEMMKGOE_01369;inference=ab initio prediction:Prodigal:002006;locus_tag=HEMMKGOE_01369;product=hypothetical protein
NZ_LT962688.1	Prodigal:002006	CDS	1430283	1430813	.	-	0	ID=HEMMKGOE_01370;eC_number=3.5.1.88;Name=def1;gene=def1;inference=ab initio prediction:Prodigal:002006,similar to AA sequence:UniProtKB:A0A0H3KB98;locus_tag=HEMMKGOE_01370;product=Peptide deformylase 1
NZ_LT962688.1	Prodigal:002006	CDS	1431257	1431517	.	+	0	ID=HEMMKGOE_01371;inference=ab initio prediction:Prodigal:002006;locus_tag=HEMMKGOE_01371;product=hypothetical protein
NZ_LT962688.1	Prodigal:002006	CDS	1432108	1432317	.	+	0	ID=HEMMKGOE_01372;Name=cspA_2;db_xref=COG:COG1278;gene=cspA_2;inference=ab initio prediction:Prodigal:002006,similar to AA sequence:UniProtKB:Q9Z3S6;locus_tag=HEMMKGOE_01372;product=Cold shock protein CspA
NZ_LT962688.1	Prodigal:002006	CDS	1432547	1432927	.	+	0	ID=HEMMKGOE_01373;inference=ab initio prediction:Prodigal:002006;locus_tag=HEMMKGOE_01373;product=hypothetical protein
NZ_LT962688.1	Prodigal:002006	CDS	1433336	1433650	.	+	0	ID=HEMMKGOE_01374;inference=ab initio prediction:Prodigal:002006;locus_tag=HEMMKGOE_01374;product=hypothetical protein
NZ_LT962688.1	Prodigal:002006	CDS	1433722	1434096	.	+	0	ID=HEMMKGOE_01375;inference=ab initio prediction:Prodigal:002006;locus_tag=HEMMKGOE_01375;product=hypothetical protein
NZ_LT962688.1	Prodigal:002006	CDS	1434106	1434654	.	+	0	ID=HEMMKGOE_01376;inference=ab initio prediction:Prodigal:002006;locus_tag=HEMMKGOE_01376;product=hypothetical protein
NZ_LT962688.1	Prodigal:002006	CDS	1434855	1435310	.	+	0	ID=HEMMKGOE_01377;Name=rpsF;db_xref=COG:COG0360;gene=rpsF;inference=ab initio prediction:Prodigal:002006,similar to AA sequence:UniProtKB:Q6N5A4;locus_tag=HEMMKGOE_01377;product=30S ribosomal protein S6
NZ_LT962688.1	Prodigal:002006	CDS	1435313	1435567	.	+	0	ID=HEMMKGOE_01378;Name=rpsR;db_xref=COG:COG0238;gene=rpsR;inference=ab initio prediction:Prodigal:002006,similar to AA sequence:UniProtKB:Q6N5A3;locus_tag=HEMMKGOE_01378;product=30S ribosomal protein S18
NZ_LT962688.1	Prodigal:002006	CDS	1435703	1436761	.	+	0	ID=HEMMKGOE_01379;inference=ab initio prediction:Prodigal:002006;locus_tag=HEMMKGOE_01379;product=hypothetical protein
NZ_LT962688.1	Prodigal:002006	CDS	1436799	1437371	.	+	0	ID=HEMMKGOE_01380;Name=rplI;db_xref=COG:COG0359;gene=rplI;inference=ab initio prediction:Prodigal:002006,similar to AA sequence:UniProtKB:Q6N5A1;locus_tag=HEMMKGOE_01380;product=50S ribosomal protein L9
NZ_LT962688.1	Prodigal:002006	CDS	1437693	1439180	.	+	0	ID=HEMMKGOE_01381;eC_number=3.6.4.12;Name=dnaC;db_xref=COG:COG0305;gene=dnaC;inference=ab initio prediction:Prodigal:002006,similar to AA sequence:UniProtKB:P37469;locus_tag=HEMMKGOE_01381;product=Replicative DNA helicase
NZ_LT962688.1	Prodigal:002006	CDS	1439338	1440366	.	+	0	ID=HEMMKGOE_01382;eC_number=5.1.1.1;Name=alr;db_xref=COG:COG0787;gene=alr;inference=ab initio prediction:Prodigal:002006,similar to AA sequence:UniProtKB:Q9HUN4;locus_tag=HEMMKGOE_01382;product=Alanine racemase%2C biosynthetic
NZ_LT962688.1	Prodigal:002006	CDS	1440547	1441977	.	+	0	ID=HEMMKGOE_01383;eC_number=3.6.4.-;Name=radA;db_xref=COG:COG1066;gene=radA;inference=ab initio prediction:Prodigal:002006,similar to AA sequence:UniProtKB:P37572;locus_tag=HEMMKGOE_01383;product=DNA repair protein RadA
NZ_LT962688.1	Prodigal:002006	CDS	1442005	1442229	.	-	0	ID=HEMMKGOE_01384;inference=ab initio prediction:Prodigal:002006;locus_tag=HEMMKGOE_01384;product=hypothetical protein
NZ_LT962688.1	Prodigal:002006	CDS	1442619	1443005	.	-	0	ID=HEMMKGOE_01385;inference=ab initio prediction:Prodigal:002006;locus_tag=HEMMKGOE_01385;product=hypothetical protein
NZ_LT962688.1	Prodigal:002006	CDS	1443065	1443253	.	+	0	ID=HEMMKGOE_01386;inference=ab initio prediction:Prodigal:002006;locus_tag=HEMMKGOE_01386;product=hypothetical protein
NZ_LT962688.1	Prodigal:002006	CDS	1444126	1444719	.	+	0	ID=HEMMKGOE_01387;inference=ab initio prediction:Prodigal:002006;locus_tag=HEMMKGOE_01387;product=hypothetical protein
NZ_LT962688.1	Prodigal:002006	CDS	1445163	1446638	.	+	0	ID=HEMMKGOE_01388;eC_number=2.4.2.14;Name=purF_1;db_xref=COG:COG0034;gene=purF_1;inference=ab initio prediction:Prodigal:002006,similar to AA sequence:UniProtKB:P00497;locus_tag=HEMMKGOE_01388;product=Amidophosphoribosyltransferase
NZ_LT962688.1	Prodigal:002006	CDS	1446644	1447387	.	+	0	ID=HEMMKGOE_01389;eC_number=1.-.-.-;Name=yciK;db_xref=COG:COG1028;gene=yciK;inference=ab initio prediction:Prodigal:002006,similar to AA sequence:UniProtKB:P31808;locus_tag=HEMMKGOE_01389;product=putative oxidoreductase YciK
NZ_LT962688.1	Prodigal:002006	CDS	1447460	1447867	.	+	0	ID=HEMMKGOE_01390;eC_number=1.5.1.47;Name=dmrA;gene=dmrA;inference=ab initio prediction:Prodigal:002006,similar to AA sequence:UniProtKB:C5B2R8;locus_tag=HEMMKGOE_01390;product=Dihydromethanopterin reductase
NZ_LT962688.1	Prodigal:002006	CDS	1447998	1448777	.	+	0	ID=HEMMKGOE_01391;eC_number=2.1.1.163;Name=ubiE_1;db_xref=COG:COG2226;gene=ubiE_1;inference=ab initio prediction:Prodigal:002006,similar to AA sequence:UniProtKB:P0A887;locus_tag=HEMMKGOE_01391;product=Ubiquinone/menaquinone biosynthesis C-methyltransferase UbiE
NZ_LT962688.1	Prodigal:002006	CDS	1449001	1450566	.	+	0	ID=HEMMKGOE_01392;eC_number=2.7.-.-;Name=ubiB_1;gene=ubiB_1;inference=ab initio prediction:Prodigal:002006,protein motif:HAMAP:MF_00414;locus_tag=HEMMKGOE_01392;product=protein kinase UbiB
NZ_LT962688.1	Prodigal:002006	CDS	1450618	1451907	.	+	0	ID=HEMMKGOE_01393;eC_number=6.3.2.5;Name=coaBC;gene=coaBC;inference=ab initio prediction:Prodigal:002006,protein motif:HAMAP:MF_02225;locus_tag=HEMMKGOE_01393;product=Coenzyme A biosynthesis bifunctional protein CoaBC
NZ_LT962688.1	Prodigal:002006	CDS	1452107	1452556	.	+	0	ID=HEMMKGOE_01394;inference=ab initio prediction:Prodigal:002006;locus_tag=HEMMKGOE_01394;product=hypothetical protein
NZ_LT962688.1	Prodigal:002006	CDS	1452493	1453497	.	-	0	ID=HEMMKGOE_01395;inference=ab initio prediction:Prodigal:002006;locus_tag=HEMMKGOE_01395;product=hypothetical protein
NZ_LT962688.1	Prodigal:002006	CDS	1453837	1454874	.	+	0	ID=HEMMKGOE_01396;eC_number=3.5.3.17;Name=gpuA;db_xref=COG:COG0010;gene=gpuA;inference=ab initio prediction:Prodigal:002006,similar to AA sequence:UniProtKB:Q9I6K2;locus_tag=HEMMKGOE_01396;product=Guanidinopropionase
NZ_LT962688.1	Prodigal:002006	CDS	1454944	1456101	.	-	0	ID=HEMMKGOE_01397;eC_number=3.1.-.-;Name=rny;gene=rny;inference=ab initio prediction:Prodigal:002006,protein motif:HAMAP:MF_00335;locus_tag=HEMMKGOE_01397;product=Ribonuclease Y
NZ_LT962688.1	Prodigal:002006	CDS	1456516	1459656	.	-	0	ID=HEMMKGOE_01398;Name=mdtB_1;gene=mdtB_1;inference=ab initio prediction:Prodigal:002006,similar to AA sequence:UniProtKB:B7LV39;locus_tag=HEMMKGOE_01398;product=Multidrug resistance protein MdtB
NZ_LT962688.1	Prodigal:002006	CDS	1459667	1460875	.	-	0	ID=HEMMKGOE_01399;Name=mdtA_3;gene=mdtA_3;inference=ab initio prediction:Prodigal:002006,similar to AA sequence:UniProtKB:P76397;locus_tag=HEMMKGOE_01399;product=Multidrug resistance protein MdtA
NZ_LT962688.1	Prodigal:002006	CDS	1461119	1461265	.	-	0	ID=HEMMKGOE_01400;inference=ab initio prediction:Prodigal:002006;locus_tag=HEMMKGOE_01400;product=hypothetical protein
NZ_LT962688.1	Prodigal:002006	CDS	1461492	1462718	.	-	0	ID=HEMMKGOE_01401;inference=ab initio prediction:Prodigal:002006;locus_tag=HEMMKGOE_01401;product=hypothetical protein
NZ_LT962688.1	Prodigal:002006	CDS	1462899	1463939	.	-	0	ID=HEMMKGOE_01402;Name=hspQ;gene=hspQ;inference=ab initio prediction:Prodigal:002006,protein motif:HAMAP:MF_01194;locus_tag=HEMMKGOE_01402;product=Heat shock protein HspQ
NZ_LT962688.1	Prodigal:002006	CDS	1464855	1466150	.	+	0	ID=HEMMKGOE_01403;inference=ab initio prediction:Prodigal:002006;locus_tag=HEMMKGOE_01403;product=hypothetical protein
NZ_LT962688.1	Prodigal:002006	CDS	1466283	1466816	.	-	0	ID=HEMMKGOE_01404;inference=ab initio prediction:Prodigal:002006;locus_tag=HEMMKGOE_01404;product=hypothetical protein
NZ_LT962688.1	Prodigal:002006	CDS	1467296	1468393	.	-	0	ID=HEMMKGOE_01405;inference=ab initio prediction:Prodigal:002006;locus_tag=HEMMKGOE_01405;product=hypothetical protein
NZ_LT962688.1	Prodigal:002006	CDS	1469105	1469989	.	+	0	ID=HEMMKGOE_01406;eC_number=3.6.1.8;Name=mazG;db_xref=COG:COG1694;gene=mazG;inference=ab initio prediction:Prodigal:002006,similar to AA sequence:UniProtKB:P0AEY3;locus_tag=HEMMKGOE_01406;product=Nucleoside triphosphate pyrophosphohydrolase
NZ_LT962688.1	Prodigal:002006	CDS	1470127	1470318	.	-	0	ID=HEMMKGOE_01407;inference=ab initio prediction:Prodigal:002006;locus_tag=HEMMKGOE_01407;product=hypothetical protein
NZ_LT962688.1	Prodigal:002006	CDS	1470407	1470829	.	-	0	ID=HEMMKGOE_01408;inference=ab initio prediction:Prodigal:002006;locus_tag=HEMMKGOE_01408;product=hypothetical protein
NZ_LT962688.1	Prodigal:002006	CDS	1470836	1471021	.	-	0	ID=HEMMKGOE_01409;inference=ab initio prediction:Prodigal:002006;locus_tag=HEMMKGOE_01409;product=hypothetical protein
NZ_LT962688.1	Prodigal:002006	CDS	1471118	1472464	.	-	0	ID=HEMMKGOE_01410;eC_number=2.8.4.4;Name=rimO;db_xref=COG:COG0621;gene=rimO;inference=ab initio prediction:Prodigal:002006,similar to AA sequence:UniProtKB:P0AEI4;locus_tag=HEMMKGOE_01410;product=Ribosomal protein S12 methylthiotransferase RimO
NZ_LT962688.1	Prodigal:002006	CDS	1472581	1472862	.	-	0	ID=HEMMKGOE_01411;eC_number=3.1.-.-;Name=yafQ;db_xref=COG:COG3041;gene=yafQ;inference=ab initio prediction:Prodigal:002006,similar to AA sequence:UniProtKB:Q47149;locus_tag=HEMMKGOE_01411;product=mRNA interferase toxin YafQ
NZ_LT962688.1	Prodigal:002006	CDS	1472849	1473112	.	-	0	ID=HEMMKGOE_01412;inference=ab initio prediction:Prodigal:002006;locus_tag=HEMMKGOE_01412;product=hypothetical protein
NZ_LT962688.1	Prodigal:002006	CDS	1473405	1474805	.	+	0	ID=HEMMKGOE_01413;eC_number=2.6.1.85;Name=pabB;db_xref=COG:COG0147;gene=pabB;inference=ab initio prediction:Prodigal:002006,similar to AA sequence:UniProtKB:P05041;locus_tag=HEMMKGOE_01413;product=Aminodeoxychorismate synthase component 1
NZ_LT962688.1	Prodigal:002006	CDS	1474802	1475431	.	+	0	ID=HEMMKGOE_01414;eC_number=2.6.1.85;Name=pabA;db_xref=COG:COG0512;gene=pabA;inference=ab initio prediction:Prodigal:002006,similar to AA sequence:UniProtKB:P00903;locus_tag=HEMMKGOE_01414;product=Aminodeoxychorismate synthase component 2
NZ_LT962688.1	Prodigal:002006	CDS	1475418	1476275	.	+	0	ID=HEMMKGOE_01415;eC_number=2.6.1.21;Name=dat_1;gene=dat_1;inference=ab initio prediction:Prodigal:002006,similar to AA sequence:UniProtKB:P19938;locus_tag=HEMMKGOE_01415;product=D-alanine aminotransferase
NZ_LT962688.1	Prodigal:002006	CDS	1476445	1477071	.	-	0	ID=HEMMKGOE_01416;eC_number=3.5.1.19;Name=pncA;db_xref=COG:COG1335;gene=pncA;inference=ab initio prediction:Prodigal:002006,similar to AA sequence:UniProtKB:P21369;locus_tag=HEMMKGOE_01416;product=Nicotinamidase
NZ_LT962688.1	Prodigal:002006	CDS	1477155	1478126	.	-	0	ID=HEMMKGOE_01417;eC_number=1.6.5.5;Name=qorA_2;db_xref=COG:COG0604;gene=qorA_2;inference=ab initio prediction:Prodigal:002006,similar to AA sequence:UniProtKB:P28304;locus_tag=HEMMKGOE_01417;product=Quinone oxidoreductase 1
NZ_LT962688.1	Prodigal:002006	CDS	1478285	1478512	.	-	0	ID=HEMMKGOE_01418;inference=ab initio prediction:Prodigal:002006;locus_tag=HEMMKGOE_01418;product=hypothetical protein
NZ_LT962688.1	Prodigal:002006	CDS	1478509	1478712	.	-	0	ID=HEMMKGOE_01419;inference=ab initio prediction:Prodigal:002006;locus_tag=HEMMKGOE_01419;product=hypothetical protein
NZ_LT962688.1	Prodigal:002006	CDS	1479606	1480361	.	+	0	ID=HEMMKGOE_01420;eC_number=1.14.13.-;Name=ubiL_1;db_xref=COG:COG0654;gene=ubiL_1;inference=ab initio prediction:Prodigal:002006,similar to AA sequence:UniProtKB:Q2RMZ4;locus_tag=HEMMKGOE_01420;product=Ubiquinone hydroxylase UbiL
NZ_LT962688.1	Prodigal:002006	CDS	1480417	1480869	.	-	0	ID=HEMMKGOE_01421;inference=ab initio prediction:Prodigal:002006;locus_tag=HEMMKGOE_01421;product=hypothetical protein
NZ_LT962688.1	Prodigal:002006	CDS	1481067	1481918	.	+	0	ID=HEMMKGOE_01422;inference=ab initio prediction:Prodigal:002006;locus_tag=HEMMKGOE_01422;product=hypothetical protein
NZ_LT962688.1	Prodigal:002006	CDS	1482171	1482932	.	+	0	ID=HEMMKGOE_01423;inference=ab initio prediction:Prodigal:002006;locus_tag=HEMMKGOE_01423;product=hypothetical protein
NZ_LT962688.1	Prodigal:002006	CDS	1483158	1485959	.	+	0	ID=HEMMKGOE_01424;inference=ab initio prediction:Prodigal:002006;locus_tag=HEMMKGOE_01424;product=hypothetical protein
NZ_LT962688.1	Prodigal:002006	CDS	1486064	1486465	.	+	0	ID=HEMMKGOE_01425;inference=ab initio prediction:Prodigal:002006;locus_tag=HEMMKGOE_01425;product=hypothetical protein
NZ_LT962688.1	Prodigal:002006	CDS	1486476	1489655	.	-	0	ID=HEMMKGOE_01426;Name=bepE;gene=bepE;inference=ab initio prediction:Prodigal:002006,similar to AA sequence:UniProtKB:Q8G2M6;locus_tag=HEMMKGOE_01426;product=Efflux pump membrane transporter BepE
NZ_LT962688.1	Prodigal:002006	CDS	1489810	1491015	.	+	0	ID=HEMMKGOE_01427;Name=mdtA_4;gene=mdtA_4;inference=ab initio prediction:Prodigal:002006,similar to AA sequence:UniProtKB:P76397;locus_tag=HEMMKGOE_01427;product=Multidrug resistance protein MdtA
NZ_LT962688.1	Prodigal:002006	CDS	1491135	1493174	.	-	0	ID=HEMMKGOE_01428;inference=ab initio prediction:Prodigal:002006;locus_tag=HEMMKGOE_01428;product=hypothetical protein
NZ_LT962688.1	Prodigal:002006	CDS	1493337	1494395	.	-	0	ID=HEMMKGOE_01429;inference=ab initio prediction:Prodigal:002006;locus_tag=HEMMKGOE_01429;product=hypothetical protein
NZ_LT962688.1	Prodigal:002006	CDS	1494816	1497881	.	+	0	ID=HEMMKGOE_01430;Name=uvrA_2;db_xref=COG:COG0178;gene=uvrA_2;inference=ab initio prediction:Prodigal:002006,similar to AA sequence:UniProtKB:P0A698;locus_tag=HEMMKGOE_01430;product=UvrABC system protein A
NZ_LT962688.1	Prodigal:002006	CDS	1498385	1499377	.	+	0	ID=HEMMKGOE_01431;inference=ab initio prediction:Prodigal:002006;locus_tag=HEMMKGOE_01431;product=hypothetical protein
NZ_LT962688.1	Prodigal:002006	CDS	1499542	1500321	.	-	0	ID=HEMMKGOE_01432;inference=ab initio prediction:Prodigal:002006;locus_tag=HEMMKGOE_01432;product=hypothetical protein
NZ_LT962688.1	Prodigal:002006	CDS	1500318	1500872	.	-	0	ID=HEMMKGOE_01433;Name=sigK;db_xref=COG:COG1595;gene=sigK;inference=ab initio prediction:Prodigal:002006,similar to AA sequence:UniProtKB:P9WGH7;locus_tag=HEMMKGOE_01433;product=ECF RNA polymerase sigma factor SigK
NZ_LT962688.1	Prodigal:002006	CDS	1501374	1501514	.	-	0	ID=HEMMKGOE_01434;inference=ab initio prediction:Prodigal:002006;locus_tag=HEMMKGOE_01434;product=hypothetical protein
NZ_LT962688.1	Prodigal:002006	CDS	1502327	1503949	.	-	0	ID=HEMMKGOE_01435;inference=ab initio prediction:Prodigal:002006;locus_tag=HEMMKGOE_01435;product=hypothetical protein
NZ_LT962688.1	Prodigal:002006	CDS	1504195	1505667	.	+	0	ID=HEMMKGOE_01436;eC_number=2.1.1.74;Name=trmFO;db_xref=COG:COG1206;gene=trmFO;inference=ab initio prediction:Prodigal:002006,similar to AA sequence:UniProtKB:P39815;locus_tag=HEMMKGOE_01436;product=Methylenetetrahydrofolate--tRNA-(uracil-5-)-methyltransferase TrmFO
NZ_LT962688.1	Prodigal:002006	CDS	1505752	1506888	.	-	0	ID=HEMMKGOE_01437;eC_number=5.1.3.23;Name=wbpI;db_xref=COG:COG0381;gene=wbpI;inference=ab initio prediction:Prodigal:002006,similar to AA sequence:UniProtKB:G3XD61;locus_tag=HEMMKGOE_01437;product=UDP-2%2C3-diacetamido-2%2C3-dideoxy-D-glucuronate 2-epimerase
NZ_LT962688.1	Prodigal:002006	CDS	1507015	1508049	.	-	0	ID=HEMMKGOE_01438;eC_number=5.1.3.2;Name=capD;db_xref=COG:COG1086;gene=capD;inference=ab initio prediction:Prodigal:002006,similar to AA sequence:UniProtKB:Q9ZDJ5;locus_tag=HEMMKGOE_01438;product=UDP-glucose 4-epimerase
NZ_LT962688.1	Prodigal:002006	CDS	1508049	1508894	.	-	0	ID=HEMMKGOE_01439;inference=ab initio prediction:Prodigal:002006;locus_tag=HEMMKGOE_01439;product=hypothetical protein
NZ_LT962688.1	Prodigal:002006	CDS	1508929	1509570	.	-	0	ID=HEMMKGOE_01440;Name=yibF_1;db_xref=COG:COG0625;gene=yibF_1;inference=ab initio prediction:Prodigal:002006,similar to AA sequence:UniProtKB:P0ACA1;locus_tag=HEMMKGOE_01440;product=putative GST-like protein YibF
NZ_LT962688.1	Prodigal:002006	CDS	1510195	1511169	.	+	0	ID=HEMMKGOE_01441;eC_number=1.1.1.281;Name=rmd_1;gene=rmd_1;inference=ab initio prediction:Prodigal:002006,similar to AA sequence:UniProtKB:Q6T1X6;locus_tag=HEMMKGOE_01441;product=GDP-6-deoxy-D-mannose reductase
NZ_LT962688.1	Prodigal:002006	CDS	1511180	1511896	.	+	0	ID=HEMMKGOE_01442;eC_number=2.7.7.9;Name=cugP;gene=cugP;inference=ab initio prediction:Prodigal:002006,similar to AA sequence:UniProtKB:P74285;locus_tag=HEMMKGOE_01442;product=UTP--glucose-1-phosphate uridylyltransferase
NZ_LT962688.1	Prodigal:002006	CDS	1512350	1512790	.	-	0	ID=HEMMKGOE_01443;eC_number=1.1.1.281;Name=rmd_2;gene=rmd_2;inference=ab initio prediction:Prodigal:002006,similar to AA sequence:UniProtKB:Q6T1X6;locus_tag=HEMMKGOE_01443;product=GDP-6-deoxy-D-mannose reductase
NZ_LT962688.1	Prodigal:002006	CDS	1513354	1514001	.	-	0	ID=HEMMKGOE_01444;inference=ab initio prediction:Prodigal:002006;locus_tag=HEMMKGOE_01444;product=hypothetical protein
NZ_LT962688.1	Prodigal:002006	CDS	1514022	1514309	.	-	0	ID=HEMMKGOE_01445;inference=ab initio prediction:Prodigal:002006;locus_tag=HEMMKGOE_01445;product=hypothetical protein
NZ_LT962688.1	Prodigal:002006	CDS	1514697	1515284	.	-	0	ID=HEMMKGOE_01446;inference=ab initio prediction:Prodigal:002006;locus_tag=HEMMKGOE_01446;product=hypothetical protein
NZ_LT962688.1	Prodigal:002006	CDS	1515533	1515988	.	+	0	ID=HEMMKGOE_01447;inference=ab initio prediction:Prodigal:002006;locus_tag=HEMMKGOE_01447;product=hypothetical protein
NZ_LT962688.1	Prodigal:002006	CDS	1515988	1517214	.	+	0	ID=HEMMKGOE_01448;inference=ab initio prediction:Prodigal:002006;locus_tag=HEMMKGOE_01448;product=hypothetical protein
NZ_LT962688.1	Prodigal:002006	CDS	1517281	1521060	.	-	0	ID=HEMMKGOE_01449;eC_number=2.4.1.250;Name=mshA_8;gene=mshA_8;inference=ab initio prediction:Prodigal:002006,protein motif:HAMAP:MF_01695;locus_tag=HEMMKGOE_01449;product=D-inositol-3-phosphate glycosyltransferase
NZ_LT962688.1	Prodigal:002006	CDS	1521425	1522393	.	-	0	ID=HEMMKGOE_01450;eC_number=5.1.3.20;Name=hldD_1;gene=hldD_1;inference=ab initio prediction:Prodigal:002006,protein motif:HAMAP:MF_01601;locus_tag=HEMMKGOE_01450;product=ADP-L-glycero-D-manno-heptose-6-epimerase
NZ_LT962688.1	Prodigal:002006	CDS	1522402	1524432	.	-	0	ID=HEMMKGOE_01451;eC_number=2.4.1.250;Name=mshA_9;gene=mshA_9;inference=ab initio prediction:Prodigal:002006,protein motif:HAMAP:MF_01695;locus_tag=HEMMKGOE_01451;product=D-inositol-3-phosphate glycosyltransferase
NZ_LT962688.1	Prodigal:002006	CDS	1524429	1526000	.	-	0	ID=HEMMKGOE_01452;inference=ab initio prediction:Prodigal:002006;locus_tag=HEMMKGOE_01452;product=hypothetical protein
NZ_LT962688.1	Prodigal:002006	CDS	1525984	1527306	.	-	0	ID=HEMMKGOE_01453;inference=ab initio prediction:Prodigal:002006;locus_tag=HEMMKGOE_01453;product=hypothetical protein
NZ_LT962688.1	Prodigal:002006	CDS	1527310	1528140	.	-	0	ID=HEMMKGOE_01454;inference=ab initio prediction:Prodigal:002006;locus_tag=HEMMKGOE_01454;product=hypothetical protein
NZ_LT962688.1	Aragorn:001002	tRNA	1529307	1529383	.	-	.	ID=HEMMKGOE_01455;inference=COORDINATES:profile:Aragorn:001002;locus_tag=HEMMKGOE_01455;product=tRNA-Arg(acg)
NZ_LT962688.1	Prodigal:002006	CDS	1529805	1530338	.	-	0	ID=HEMMKGOE_01456;eC_number=2.7.1.25;Name=cysC_1;db_xref=COG:COG0529;gene=cysC_1;inference=ab initio prediction:Prodigal:002006,similar to AA sequence:UniProtKB:P0A6J1;locus_tag=HEMMKGOE_01456;product=Adenylyl-sulfate kinase
NZ_LT962688.1	Prodigal:002006	CDS	1530744	1530911	.	-	0	ID=HEMMKGOE_01457;inference=ab initio prediction:Prodigal:002006;locus_tag=HEMMKGOE_01457;product=hypothetical protein
NZ_LT962688.1	Prodigal:002006	CDS	1531024	1531644	.	+	0	ID=HEMMKGOE_01458;inference=ab initio prediction:Prodigal:002006;locus_tag=HEMMKGOE_01458;product=hypothetical protein
NZ_LT962688.1	Aragorn:001002	tRNA	1531764	1531840	.	-	.	ID=HEMMKGOE_01459;inference=COORDINATES:profile:Aragorn:001002;locus_tag=HEMMKGOE_01459;product=tRNA-Pro(cgg)
NZ_LT962688.1	Prodigal:002006	CDS	1532026	1532694	.	-	0	ID=HEMMKGOE_01460;inference=ab initio prediction:Prodigal:002006;locus_tag=HEMMKGOE_01460;product=hypothetical protein
NZ_LT962688.1	Prodigal:002006	CDS	1532923	1533735	.	-	0	ID=HEMMKGOE_01461;Name=rpoH_1;db_xref=COG:COG0568;gene=rpoH_1;inference=ab initio prediction:Prodigal:002006,similar to AA sequence:UniProtKB:P0CAW9;locus_tag=HEMMKGOE_01461;product=RNA polymerase sigma factor RpoH
NZ_LT962688.1	Prodigal:002006	CDS	1534081	1534671	.	-	0	ID=HEMMKGOE_01462;Name=carD;db_xref=COG:COG1329;gene=carD;inference=ab initio prediction:Prodigal:002006,similar to AA sequence:UniProtKB:A0R561;locus_tag=HEMMKGOE_01462;product=RNA polymerase-binding transcription factor CarD
NZ_LT962688.1	Prodigal:002006	CDS	1535191	1535529	.	-	0	ID=HEMMKGOE_01463;Name=fdxA;db_xref=COG:COG1146;gene=fdxA;inference=ab initio prediction:Prodigal:002006,similar to AA sequence:UniProtKB:D5AP15;locus_tag=HEMMKGOE_01463;product=Ferredoxin-2
NZ_LT962688.1	Prodigal:002006	CDS	1536009	1536608	.	+	0	ID=HEMMKGOE_01464;inference=ab initio prediction:Prodigal:002006;locus_tag=HEMMKGOE_01464;product=hypothetical protein
NZ_LT962688.1	Prodigal:002006	CDS	1536714	1537712	.	+	0	ID=HEMMKGOE_01465;eC_number=1.3.1.84;Name=acuI;db_xref=COG:COG0604;gene=acuI;inference=ab initio prediction:Prodigal:002006,similar to AA sequence:UniProtKB:Q3J6K9;locus_tag=HEMMKGOE_01465;product=Acrylyl-CoA reductase AcuI
NZ_LT962688.1	Prodigal:002006	CDS	1537733	1538197	.	+	0	ID=HEMMKGOE_01466;Name=greB;gene=greB;inference=ab initio prediction:Prodigal:002006,protein motif:HAMAP:MF_00930;locus_tag=HEMMKGOE_01466;product=Transcription elongation factor GreB
NZ_LT962688.1	Prodigal:002006	CDS	1538323	1539267	.	-	0	ID=HEMMKGOE_01467;eC_number=2.7.6.1;Name=prs_2;db_xref=COG:COG0462;gene=prs_2;inference=ab initio prediction:Prodigal:002006,similar to AA sequence:UniProtKB:Q63XL8;locus_tag=HEMMKGOE_01467;product=Ribose-phosphate pyrophosphokinase
NZ_LT962688.1	Prodigal:002006	CDS	1539435	1539662	.	-	0	ID=HEMMKGOE_01468;inference=ab initio prediction:Prodigal:002006;locus_tag=HEMMKGOE_01468;product=hypothetical protein
NZ_LT962688.1	Prodigal:002006	CDS	1539808	1540686	.	-	0	ID=HEMMKGOE_01469;eC_number=3.1.11.6;Name=xseA_1;db_xref=COG:COG1570;gene=xseA_1;inference=ab initio prediction:Prodigal:002006,similar to AA sequence:UniProtKB:P04994;locus_tag=HEMMKGOE_01469;product=Exodeoxyribonuclease 7 large subunit
NZ_LT962688.1	Prodigal:002006	CDS	1540914	1541381	.	-	0	ID=HEMMKGOE_01470;eC_number=3.1.11.6;Name=xseA_2;gene=xseA_2;inference=ab initio prediction:Prodigal:002006,protein motif:HAMAP:MF_00378;locus_tag=HEMMKGOE_01470;product=Exodeoxyribonuclease 7 large subunit
NZ_LT962688.1	Prodigal:002006	CDS	1541605	1541829	.	-	0	ID=HEMMKGOE_01471;inference=ab initio prediction:Prodigal:002006;locus_tag=HEMMKGOE_01471;product=hypothetical protein
NZ_LT962688.1	Prodigal:002006	CDS	1541907	1542644	.	-	0	ID=HEMMKGOE_01472;inference=ab initio prediction:Prodigal:002006;locus_tag=HEMMKGOE_01472;product=hypothetical protein
NZ_LT962688.1	Prodigal:002006	CDS	1542728	1544035	.	+	0	ID=HEMMKGOE_01473;eC_number=6.3.4.13;Name=purD;db_xref=COG:COG0151;gene=purD;inference=ab initio prediction:Prodigal:002006,similar to AA sequence:UniProtKB:P15640;locus_tag=HEMMKGOE_01473;product=Phosphoribosylamine--glycine ligase
NZ_LT962688.1	Prodigal:002006	CDS	1544049	1544492	.	+	0	ID=HEMMKGOE_01474;eC_number=3.5.4.33;Name=tadA;db_xref=COG:COG0590;gene=tadA;inference=ab initio prediction:Prodigal:002006,similar to AA sequence:UniProtKB:A9CK16;locus_tag=HEMMKGOE_01474;product=tRNA-specific adenosine deaminase
NZ_LT962688.1	Prodigal:002006	CDS	1544584	1545285	.	+	0	ID=HEMMKGOE_01475;eC_number=1.-.-.-;inference=ab initio prediction:Prodigal:002006,similar to AA sequence:UniProtKB:Q7A3L9;locus_tag=HEMMKGOE_01475;product=putative oxidoreductase
NZ_LT962688.1	Prodigal:002006	CDS	1545290	1546207	.	-	0	ID=HEMMKGOE_01476;eC_number=3.8.1.3;db_xref=COG:COG0596;inference=ab initio prediction:Prodigal:002006,similar to AA sequence:UniProtKB:Q6NAM1;locus_tag=HEMMKGOE_01476;product=Fluoroacetate dehalogenase
NZ_LT962688.1	Prodigal:002006	CDS	1546394	1548613	.	+	0	ID=HEMMKGOE_01477;inference=ab initio prediction:Prodigal:002006;locus_tag=HEMMKGOE_01477;product=hypothetical protein
NZ_LT962688.1	Prodigal:002006	CDS	1548811	1549887	.	-	0	ID=HEMMKGOE_01478;Name=acr3;db_xref=COG:COG0798;gene=acr3;inference=ab initio prediction:Prodigal:002006,similar to AA sequence:UniProtKB:A6TP80;locus_tag=HEMMKGOE_01478;product=Arsenical-resistance protein Acr3
NZ_LT962688.1	Prodigal:002006	CDS	1549897	1550334	.	-	0	ID=HEMMKGOE_01479;eC_number=1.20.4.1;Name=arsC;gene=arsC;inference=ab initio prediction:Prodigal:002006,similar to AA sequence:UniProtKB:P08692;locus_tag=HEMMKGOE_01479;product=Arsenate reductase
NZ_LT962688.1	Prodigal:002006	CDS	1550327	1550686	.	-	0	ID=HEMMKGOE_01480;inference=ab initio prediction:Prodigal:002006;locus_tag=HEMMKGOE_01480;product=hypothetical protein
NZ_LT962688.1	Prodigal:002006	CDS	1550737	1551504	.	+	0	ID=HEMMKGOE_01481;eC_number=1.-.-.-;Name=arsH_1;db_xref=COG:COG0431;gene=arsH_1;inference=ab initio prediction:Prodigal:002006,similar to AA sequence:UniProtKB:B7J950;locus_tag=HEMMKGOE_01481;product=NADPH-dependent FMN reductase ArsH
NZ_LT962688.1	Prodigal:002006	CDS	1551673	1551849	.	+	0	ID=HEMMKGOE_01482;inference=ab initio prediction:Prodigal:002006;locus_tag=HEMMKGOE_01482;product=hypothetical protein
NZ_LT962688.1	Prodigal:002006	CDS	1551940	1552419	.	+	0	ID=HEMMKGOE_01483;inference=ab initio prediction:Prodigal:002006;locus_tag=HEMMKGOE_01483;product=hypothetical protein
NZ_LT962688.1	Prodigal:002006	CDS	1552361	1553947	.	+	0	ID=HEMMKGOE_01484;inference=ab initio prediction:Prodigal:002006;locus_tag=HEMMKGOE_01484;product=hypothetical protein
NZ_LT962688.1	Prodigal:002006	CDS	1553960	1554514	.	+	0	ID=HEMMKGOE_01485;eC_number=2.1.1.171;Name=rsmD;db_xref=COG:COG0742;gene=rsmD;inference=ab initio prediction:Prodigal:002006,similar to AA sequence:UniProtKB:P44869;locus_tag=HEMMKGOE_01485;product=Ribosomal RNA small subunit methyltransferase D
NZ_LT962688.1	Prodigal:002006	CDS	1554900	1555517	.	+	0	ID=HEMMKGOE_01486;inference=ab initio prediction:Prodigal:002006;locus_tag=HEMMKGOE_01486;product=hypothetical protein
NZ_LT962688.1	Prodigal:002006	CDS	1555550	1556245	.	+	0	ID=HEMMKGOE_01487;eC_number=1.5.1.2;Name=proC_1;gene=proC_1;inference=ab initio prediction:Prodigal:002006,protein motif:HAMAP:MF_01925;locus_tag=HEMMKGOE_01487;product=Pyrroline-5-carboxylate reductase
NZ_LT962688.1	Prodigal:002006	CDS	1556242	1557618	.	+	0	ID=HEMMKGOE_01488;inference=ab initio prediction:Prodigal:002006;locus_tag=HEMMKGOE_01488;product=hypothetical protein
NZ_LT962688.1	Prodigal:002006	CDS	1557931	1561161	.	+	0	ID=HEMMKGOE_01489;Name=mdtB_2;db_xref=COG:COG0841;gene=mdtB_2;inference=ab initio prediction:Prodigal:002006,similar to AA sequence:UniProtKB:Q0TG15;locus_tag=HEMMKGOE_01489;product=Multidrug resistance protein MdtB
NZ_LT962688.1	Prodigal:002006	CDS	1561196	1562470	.	+	0	ID=HEMMKGOE_01490;Name=mdtA_5;gene=mdtA_5;inference=ab initio prediction:Prodigal:002006,protein motif:HAMAP:MF_01422;locus_tag=HEMMKGOE_01490;product=Multidrug resistance protein MdtA
NZ_LT962688.1	Prodigal:002006	CDS	1562761	1563360	.	+	0	ID=HEMMKGOE_01491;eC_number=3.5.2.19;Name=sttH;gene=sttH;inference=ab initio prediction:Prodigal:002006,similar to AA sequence:UniProtKB:Q1MW86;locus_tag=HEMMKGOE_01491;product=Streptothricin hydrolase
NZ_LT962688.1	Prodigal:002006	CDS	1563366	1563593	.	-	0	ID=HEMMKGOE_01492;inference=ab initio prediction:Prodigal:002006;locus_tag=HEMMKGOE_01492;product=hypothetical protein
NZ_LT962688.1	Prodigal:002006	CDS	1563909	1564943	.	+	0	ID=HEMMKGOE_01493;eC_number=1.1.-.-;Name=yajO_2;db_xref=COG:COG0667;gene=yajO_2;inference=ab initio prediction:Prodigal:002006,similar to AA sequence:UniProtKB:P77735;locus_tag=HEMMKGOE_01493;product=1-deoxyxylulose-5-phosphate synthase YajO
NZ_LT962688.1	Prodigal:002006	CDS	1565030	1565248	.	-	0	ID=HEMMKGOE_01494;inference=ab initio prediction:Prodigal:002006;locus_tag=HEMMKGOE_01494;product=hypothetical protein
NZ_LT962688.1	Prodigal:002006	CDS	1565251	1565487	.	-	0	ID=HEMMKGOE_01495;inference=ab initio prediction:Prodigal:002006;locus_tag=HEMMKGOE_01495;product=hypothetical protein
NZ_LT962688.1	Prodigal:002006	CDS	1565502	1565789	.	-	0	ID=HEMMKGOE_01496;inference=ab initio prediction:Prodigal:002006;locus_tag=HEMMKGOE_01496;product=hypothetical protein
NZ_LT962688.1	Prodigal:002006	CDS	1566031	1567206	.	+	0	ID=HEMMKGOE_01497;eC_number=1.14.14.-;Name=sfnC_1;gene=sfnC_1;inference=ab initio prediction:Prodigal:002006,similar to AA sequence:UniProtKB:Q845S8;locus_tag=HEMMKGOE_01497;product=putative FMNH2-dependent monooxygenase SfnC
NZ_LT962688.1	Prodigal:002006	CDS	1567203	1567799	.	+	0	ID=HEMMKGOE_01498;eC_number=2.1.1.222;Name=COQ3_1;gene=COQ3_1;inference=ab initio prediction:Prodigal:002006,protein motif:HAMAP:MF_00472;locus_tag=HEMMKGOE_01498;product=Ubiquinone biosynthesis O-methyltransferase%2C mitochondrial
NZ_LT962688.1	Prodigal:002006	CDS	1567796	1568524	.	+	0	ID=HEMMKGOE_01499;inference=ab initio prediction:Prodigal:002006;locus_tag=HEMMKGOE_01499;product=hypothetical protein
NZ_LT962688.1	Prodigal:002006	CDS	1568521	1569264	.	+	0	ID=HEMMKGOE_01500;Name=yedY1_1;db_xref=COG:COG2041;gene=yedY1_1;inference=ab initio prediction:Prodigal:002006,similar to AA sequence:UniProtKB:G8QM63;locus_tag=HEMMKGOE_01500;product=Putative protein-methionine-sulfoxide reductase subunit YedZ1
NZ_LT962688.1	Prodigal:002006	CDS	1569416	1570189	.	-	0	ID=HEMMKGOE_01501;db_xref=COG:COG1120;inference=ab initio prediction:Prodigal:002006,similar to AA sequence:UniProtKB:Q57399;locus_tag=HEMMKGOE_01501;product=putative ABC transporter ATP-binding protein
NZ_LT962688.1	Prodigal:002006	CDS	1570186	1571235	.	-	0	ID=HEMMKGOE_01502;db_xref=COG:COG0609;inference=ab initio prediction:Prodigal:002006,similar to AA sequence:UniProtKB:Q57130;locus_tag=HEMMKGOE_01502;product=putative ABC transporter permease protein
NZ_LT962688.1	Prodigal:002006	CDS	1571232	1572281	.	-	0	ID=HEMMKGOE_01503;db_xref=COG:COG0614;inference=ab initio prediction:Prodigal:002006,similar to AA sequence:UniProtKB:P44206;locus_tag=HEMMKGOE_01503;product=putative protein
NZ_LT962688.1	Prodigal:002006	CDS	1572436	1573302	.	+	0	ID=HEMMKGOE_01504;eC_number=3.3.2.10;Name=ephA;gene=ephA;inference=ab initio prediction:Prodigal:002006,similar to AA sequence:UniProtKB:I6YGS0;locus_tag=HEMMKGOE_01504;product=Epoxide hydrolase A
NZ_LT962688.1	Prodigal:002006	CDS	1573378	1574517	.	-	0	ID=HEMMKGOE_01505;inference=ab initio prediction:Prodigal:002006;locus_tag=HEMMKGOE_01505;product=hypothetical protein
NZ_LT962688.1	Prodigal:002006	CDS	1574766	1576439	.	-	0	ID=HEMMKGOE_01506;inference=ab initio prediction:Prodigal:002006;locus_tag=HEMMKGOE_01506;product=hypothetical protein
NZ_LT962688.1	Prodigal:002006	CDS	1576566	1577231	.	+	0	ID=HEMMKGOE_01507;eC_number=1.11.1.15;db_xref=COG:COG0450;inference=ab initio prediction:Prodigal:002006,similar to AA sequence:UniProtKB:O67024;locus_tag=HEMMKGOE_01507;product=Peroxiredoxin
NZ_LT962688.1	Prodigal:002006	CDS	1577234	1578127	.	+	0	ID=HEMMKGOE_01508;eC_number=3.-.-.-;Name=blh_1;db_xref=COG:COG0491;gene=blh_1;inference=ab initio prediction:Prodigal:002006,similar to AA sequence:UniProtKB:Q9PFB0;locus_tag=HEMMKGOE_01508;product=Beta-lactamase hydrolase-like protein
NZ_LT962688.1	Prodigal:002006	CDS	1578124	1578552	.	+	0	ID=HEMMKGOE_01509;inference=ab initio prediction:Prodigal:002006;locus_tag=HEMMKGOE_01509;product=hypothetical protein
NZ_LT962688.1	Prodigal:002006	CDS	1578549	1579331	.	+	0	ID=HEMMKGOE_01510;db_xref=COG:COG0730;inference=ab initio prediction:Prodigal:002006,similar to AA sequence:UniProtKB:Q9PFB4;locus_tag=HEMMKGOE_01510;product=putative membrane transporter protein
NZ_LT962688.1	Prodigal:002006	CDS	1579576	1581000	.	+	0	ID=HEMMKGOE_01511;eC_number=7.1.1.3;Name=appC_1;db_xref=COG:COG1271;gene=appC_1;inference=ab initio prediction:Prodigal:002006,similar to AA sequence:UniProtKB:P26459;locus_tag=HEMMKGOE_01511;product=Cytochrome bd-II ubiquinol oxidase subunit 1
NZ_LT962688.1	Prodigal:002006	CDS	1581015	1582025	.	+	0	ID=HEMMKGOE_01512;eC_number=7.1.1.7;Name=cydB_1;db_xref=COG:COG1294;gene=cydB_1;inference=ab initio prediction:Prodigal:002006,similar to AA sequence:UniProtKB:P0ABK2;locus_tag=HEMMKGOE_01512;product=Cytochrome bd-I ubiquinol oxidase subunit 2
NZ_LT962688.1	Prodigal:002006	CDS	1582025	1582204	.	+	0	ID=HEMMKGOE_01513;inference=ab initio prediction:Prodigal:002006;locus_tag=HEMMKGOE_01513;product=hypothetical protein
NZ_LT962688.1	Prodigal:002006	CDS	1582561	1582794	.	+	0	ID=HEMMKGOE_01514;inference=ab initio prediction:Prodigal:002006;locus_tag=HEMMKGOE_01514;product=hypothetical protein
NZ_LT962688.1	Prodigal:002006	CDS	1582861	1583847	.	+	0	ID=HEMMKGOE_01515;Name=bepF_3;gene=bepF_3;inference=ab initio prediction:Prodigal:002006,similar to AA sequence:UniProtKB:Q8FWV8;locus_tag=HEMMKGOE_01515;product=Efflux pump periplasmic linker BepF
NZ_LT962688.1	Prodigal:002006	CDS	1583851	1584831	.	-	0	ID=HEMMKGOE_01516;inference=ab initio prediction:Prodigal:002006,similar to AA sequence:ISfinder:ISMno31;locus_tag=HEMMKGOE_01516;product=IS3 family transposase ISMno31
NZ_LT962688.1	Prodigal:002006	CDS	1584828	1585202	.	-	0	ID=HEMMKGOE_01517;inference=ab initio prediction:Prodigal:002006,similar to AA sequence:ISfinder:ISMch3;locus_tag=HEMMKGOE_01517;product=IS3 family transposase ISMch3
NZ_LT962688.1	Prodigal:002006	CDS	1585224	1585895	.	+	0	ID=HEMMKGOE_01518;inference=ab initio prediction:Prodigal:002006;locus_tag=HEMMKGOE_01518;product=hypothetical protein
NZ_LT962688.1	Prodigal:002006	CDS	1586004	1586363	.	-	0	ID=HEMMKGOE_01519;Name=hdeA;gene=hdeA;inference=ab initio prediction:Prodigal:002006,similar to AA sequence:UniProtKB:Q2YK18;locus_tag=HEMMKGOE_01519;product=putative acid stress chaperone HdeA
NZ_LT962688.1	Prodigal:002006	CDS	1587028	1588518	.	-	0	ID=HEMMKGOE_01520;eC_number=3.4.21.107;Name=degQ;db_xref=COG:COG0265;gene=degQ;inference=ab initio prediction:Prodigal:002006,similar to AA sequence:UniProtKB:P39099;locus_tag=HEMMKGOE_01520;product=Periplasmic pH-dependent serine endoprotease DegQ
NZ_LT962688.1	Prodigal:002006	CDS	1588853	1590550	.	-	0	ID=HEMMKGOE_01521;inference=ab initio prediction:Prodigal:002006;locus_tag=HEMMKGOE_01521;product=hypothetical protein
NZ_LT962688.1	Prodigal:002006	CDS	1590681	1591484	.	-	0	ID=HEMMKGOE_01522;inference=ab initio prediction:Prodigal:002006;locus_tag=HEMMKGOE_01522;product=hypothetical protein
NZ_LT962688.1	Prodigal:002006	CDS	1592206	1592316	.	+	0	ID=HEMMKGOE_01523;inference=ab initio prediction:Prodigal:002006;locus_tag=HEMMKGOE_01523;product=hypothetical protein
NZ_LT962688.1	Prodigal:002006	CDS	1592789	1593007	.	-	0	ID=HEMMKGOE_01524;inference=ab initio prediction:Prodigal:002006;locus_tag=HEMMKGOE_01524;product=hypothetical protein
NZ_LT962688.1	Prodigal:002006	CDS	1593105	1593974	.	+	0	ID=HEMMKGOE_01525;Name=gltC_3;gene=gltC_3;inference=ab initio prediction:Prodigal:002006,similar to AA sequence:UniProtKB:P20668;locus_tag=HEMMKGOE_01525;product=HTH-type transcriptional regulator GltC
NZ_LT962688.1	Prodigal:002006	CDS	1593953	1594729	.	-	0	ID=HEMMKGOE_01526;eC_number=3.7.1.17;Name=hsaD_1;gene=hsaD_1;inference=ab initio prediction:Prodigal:002006,similar to AA sequence:UniProtKB:P9WNH5;locus_tag=HEMMKGOE_01526;product=4%2C5:9%2C10-diseco-3-hydroxy-5%2C9%2C17-trioxoandrosta-1(10)%2C2-diene-4-oate hydrolase
NZ_LT962688.1	Prodigal:002006	CDS	1595326	1596402	.	+	0	ID=HEMMKGOE_01527;inference=ab initio prediction:Prodigal:002006;locus_tag=HEMMKGOE_01527;product=hypothetical protein
NZ_LT962688.1	Prodigal:002006	CDS	1596579	1597838	.	-	0	ID=HEMMKGOE_01528;inference=ab initio prediction:Prodigal:002006;locus_tag=HEMMKGOE_01528;product=hypothetical protein
NZ_LT962688.1	Prodigal:002006	CDS	1597912	1598331	.	-	0	ID=HEMMKGOE_01529;inference=ab initio prediction:Prodigal:002006;locus_tag=HEMMKGOE_01529;product=hypothetical protein
NZ_LT962688.1	Prodigal:002006	CDS	1599172	1600056	.	-	0	ID=HEMMKGOE_01530;inference=ab initio prediction:Prodigal:002006;locus_tag=HEMMKGOE_01530;product=hypothetical protein
NZ_LT962688.1	Prodigal:002006	CDS	1600053	1600544	.	-	0	ID=HEMMKGOE_01531;inference=ab initio prediction:Prodigal:002006;locus_tag=HEMMKGOE_01531;product=hypothetical protein
NZ_LT962688.1	Prodigal:002006	CDS	1600541	1601515	.	-	0	ID=HEMMKGOE_01532;inference=ab initio prediction:Prodigal:002006;locus_tag=HEMMKGOE_01532;product=hypothetical protein
NZ_LT962688.1	Prodigal:002006	CDS	1601564	1601824	.	-	0	ID=HEMMKGOE_01533;inference=ab initio prediction:Prodigal:002006;locus_tag=HEMMKGOE_01533;product=hypothetical protein
NZ_LT962688.1	Prodigal:002006	CDS	1601926	1602108	.	-	0	ID=HEMMKGOE_01534;inference=ab initio prediction:Prodigal:002006;locus_tag=HEMMKGOE_01534;product=hypothetical protein
NZ_LT962688.1	Prodigal:002006	CDS	1602248	1603750	.	-	0	ID=HEMMKGOE_01535;Name=malT_1;gene=malT_1;inference=ab initio prediction:Prodigal:002006,protein motif:HAMAP:MF_01247;locus_tag=HEMMKGOE_01535;product=HTH-type transcriptional regulator MalT
NZ_LT962688.1	Prodigal:002006	CDS	1603930	1605885	.	+	0	ID=HEMMKGOE_01536;inference=ab initio prediction:Prodigal:002006;locus_tag=HEMMKGOE_01536;product=hypothetical protein
NZ_LT962688.1	Prodigal:002006	CDS	1605992	1606438	.	+	0	ID=HEMMKGOE_01537;inference=ab initio prediction:Prodigal:002006;locus_tag=HEMMKGOE_01537;product=hypothetical protein
NZ_LT962688.1	Prodigal:002006	CDS	1606502	1606822	.	+	0	ID=HEMMKGOE_01538;inference=ab initio prediction:Prodigal:002006;locus_tag=HEMMKGOE_01538;product=hypothetical protein
NZ_LT962688.1	Prodigal:002006	CDS	1608091	1608192	.	+	0	ID=HEMMKGOE_01539;inference=ab initio prediction:Prodigal:002006;locus_tag=HEMMKGOE_01539;product=hypothetical protein
NZ_LT962688.1	Prodigal:002006	CDS	1608305	1609408	.	-	0	ID=HEMMKGOE_01540;inference=ab initio prediction:Prodigal:002006;locus_tag=HEMMKGOE_01540;product=hypothetical protein
NZ_LT962688.1	Prodigal:002006	CDS	1609454	1610518	.	-	0	ID=HEMMKGOE_01541;inference=ab initio prediction:Prodigal:002006;locus_tag=HEMMKGOE_01541;product=hypothetical protein
NZ_LT962688.1	Prodigal:002006	CDS	1611247	1612101	.	-	0	ID=HEMMKGOE_01542;inference=ab initio prediction:Prodigal:002006;locus_tag=HEMMKGOE_01542;product=hypothetical protein
NZ_LT962688.1	Prodigal:002006	CDS	1612312	1612620	.	+	0	ID=HEMMKGOE_01543;inference=ab initio prediction:Prodigal:002006;locus_tag=HEMMKGOE_01543;product=hypothetical protein
NZ_LT962688.1	Prodigal:002006	CDS	1613017	1614186	.	+	0	ID=HEMMKGOE_01544;inference=ab initio prediction:Prodigal:002006;locus_tag=HEMMKGOE_01544;product=hypothetical protein
NZ_LT962688.1	Prodigal:002006	CDS	1614159	1614812	.	+	0	ID=HEMMKGOE_01545;db_xref=COG:COG2200;inference=ab initio prediction:Prodigal:002006,similar to AA sequence:UniProtKB:Q9I310;locus_tag=HEMMKGOE_01545;product=putative signaling protein
NZ_LT962688.1	Prodigal:002006	CDS	1615165	1616616	.	-	0	ID=HEMMKGOE_01546;inference=ab initio prediction:Prodigal:002006;locus_tag=HEMMKGOE_01546;product=hypothetical protein
NZ_LT962688.1	Prodigal:002006	CDS	1617061	1617942	.	-	0	ID=HEMMKGOE_01547;eC_number=1.1.1.65;Name=pdxI_2;gene=pdxI_2;inference=ab initio prediction:Prodigal:002006,similar to AA sequence:UniProtKB:P25906;locus_tag=HEMMKGOE_01547;product=Pyridoxine 4-dehydrogenase
NZ_LT962688.1	Prodigal:002006	CDS	1618037	1618945	.	+	0	ID=HEMMKGOE_01548;Name=pgrR_1;gene=pgrR_1;inference=ab initio prediction:Prodigal:002006,similar to AA sequence:UniProtKB:P77333;locus_tag=HEMMKGOE_01548;product=HTH-type transcriptional regulator PgrR
NZ_LT962688.1	Prodigal:002006	CDS	1619438	1619800	.	-	0	ID=HEMMKGOE_01549;eC_number=1.14.15.30;Name=hmp_1;db_xref=COG:COG1018;gene=hmp_1;inference=ab initio prediction:Prodigal:002006,similar to AA sequence:UniProtKB:P9WJ93;locus_tag=HEMMKGOE_01549;product=3-ketosteroid-9-alpha-monooxygenase%2C ferredoxin reductase component
NZ_LT962688.1	Prodigal:002006	CDS	1619980	1621065	.	+	0	ID=HEMMKGOE_01550;Name=mdtE_1;gene=mdtE_1;inference=ab initio prediction:Prodigal:002006,similar to AA sequence:UniProtKB:P37636;locus_tag=HEMMKGOE_01550;product=Multidrug resistance protein MdtE
NZ_LT962688.1	Prodigal:002006	CDS	1621062	1624169	.	+	0	ID=HEMMKGOE_01551;Name=czcA_2;gene=czcA_2;inference=ab initio prediction:Prodigal:002006,similar to AA sequence:UniProtKB:P13511;locus_tag=HEMMKGOE_01551;product=Cobalt-zinc-cadmium resistance protein CzcA
NZ_LT962688.1	Prodigal:002006	CDS	1624409	1624951	.	+	0	ID=HEMMKGOE_01552;inference=ab initio prediction:Prodigal:002006;locus_tag=HEMMKGOE_01552;product=hypothetical protein
NZ_LT962688.1	Prodigal:002006	CDS	1625128	1625568	.	+	0	ID=HEMMKGOE_01553;inference=ab initio prediction:Prodigal:002006;locus_tag=HEMMKGOE_01553;product=hypothetical protein
NZ_LT962688.1	Prodigal:002006	CDS	1625547	1626533	.	+	0	ID=HEMMKGOE_01554;Name=mdtK_1;gene=mdtK_1;inference=ab initio prediction:Prodigal:002006,protein motif:HAMAP:MF_00400;locus_tag=HEMMKGOE_01554;product=Multidrug resistance protein MdtK
NZ_LT962688.1	Prodigal:002006	CDS	1626607	1627053	.	+	0	ID=HEMMKGOE_01555;inference=ab initio prediction:Prodigal:002006;locus_tag=HEMMKGOE_01555;product=hypothetical protein
NZ_LT962688.1	Prodigal:002006	CDS	1627011	1627460	.	-	0	ID=HEMMKGOE_01556;inference=ab initio prediction:Prodigal:002006;locus_tag=HEMMKGOE_01556;product=hypothetical protein
NZ_LT962688.1	Prodigal:002006	CDS	1627688	1627987	.	+	0	ID=HEMMKGOE_01557;inference=ab initio prediction:Prodigal:002006;locus_tag=HEMMKGOE_01557;product=hypothetical protein
NZ_LT962688.1	Prodigal:002006	CDS	1628180	1629001	.	+	0	ID=HEMMKGOE_01558;eC_number=1.3.1.87;Name=hcaB_4;gene=hcaB_4;inference=ab initio prediction:Prodigal:002006,protein motif:HAMAP:MF_01647;locus_tag=HEMMKGOE_01558;product=3-phenylpropionate-dihydrodiol/cinnamic acid-dihydrodiol dehydrogenase
NZ_LT962688.1	Aragorn:001002	tRNA	1629905	1629980	.	-	.	ID=HEMMKGOE_01559;inference=COORDINATES:profile:Aragorn:001002;locus_tag=HEMMKGOE_01559;product=tRNA-Ala(cgc)
NZ_LT962688.1	Prodigal:002006	CDS	1630103	1630393	.	+	0	ID=HEMMKGOE_01560;inference=ab initio prediction:Prodigal:002006;locus_tag=HEMMKGOE_01560;product=hypothetical protein
NZ_LT962688.1	Prodigal:002006	CDS	1630588	1631634	.	+	0	ID=HEMMKGOE_01561;eC_number=4.2.1.148;Name=mch_1;db_xref=COG:COG2030;gene=mch_1;inference=ab initio prediction:Prodigal:002006,similar to AA sequence:UniProtKB:A9WC34;locus_tag=HEMMKGOE_01561;product=Beta-methylmalyl-CoA dehydratase
NZ_LT962688.1	Prodigal:002006	CDS	1631663	1632454	.	-	0	ID=HEMMKGOE_01562;Name=yfcA;db_xref=COG:COG0730;gene=yfcA;inference=ab initio prediction:Prodigal:002006,similar to AA sequence:UniProtKB:P0AD30;locus_tag=HEMMKGOE_01562;product=putative membrane transporter protein YfcA
NZ_LT962688.1	Prodigal:002006	CDS	1632606	1633391	.	-	0	ID=HEMMKGOE_01563;eC_number=3.5.1.118;Name=egtC_2;db_xref=COG:COG0121;gene=egtC_2;inference=ab initio prediction:Prodigal:002006,similar to AA sequence:UniProtKB:A0R5M9;locus_tag=HEMMKGOE_01563;product=Gamma-glutamyl-hercynylcysteine sulfoxide hydrolase
NZ_LT962688.1	Prodigal:002006	CDS	1633671	1634060	.	+	0	ID=HEMMKGOE_01564;Name=hupR1;db_xref=COG:COG2204;gene=hupR1;inference=ab initio prediction:Prodigal:002006,similar to AA sequence:UniProtKB:P26408;locus_tag=HEMMKGOE_01564;product=Hydrogenase transcriptional regulatory protein hupR1
NZ_LT962688.1	Prodigal:002006	CDS	1634161	1634478	.	-	0	ID=HEMMKGOE_01565;inference=ab initio prediction:Prodigal:002006;locus_tag=HEMMKGOE_01565;product=hypothetical protein
NZ_LT962688.1	Prodigal:002006	CDS	1634913	1636127	.	-	0	ID=HEMMKGOE_01566;inference=ab initio prediction:Prodigal:002006;locus_tag=HEMMKGOE_01566;product=hypothetical protein
NZ_LT962688.1	Prodigal:002006	CDS	1636478	1637134	.	+	0	ID=HEMMKGOE_01567;inference=ab initio prediction:Prodigal:002006;locus_tag=HEMMKGOE_01567;product=hypothetical protein
NZ_LT962688.1	Prodigal:002006	CDS	1637263	1638435	.	-	0	ID=HEMMKGOE_01568;inference=ab initio prediction:Prodigal:002006;locus_tag=HEMMKGOE_01568;product=hypothetical protein
NZ_LT962688.1	Prodigal:002006	CDS	1638636	1640114	.	-	0	ID=HEMMKGOE_01569;eC_number=2.7.-.-;Name=sasA_4;gene=sasA_4;inference=ab initio prediction:Prodigal:002006,protein motif:HAMAP:MF_01837;locus_tag=HEMMKGOE_01569;product=Adaptive-response sensory-kinase SasA
NZ_LT962688.1	Prodigal:002006	CDS	1640111	1640836	.	-	0	ID=HEMMKGOE_01570;Name=ompR_1;gene=ompR_1;inference=ab initio prediction:Prodigal:002006,similar to AA sequence:UniProtKB:P0AA16;locus_tag=HEMMKGOE_01570;product=Transcriptional regulatory protein OmpR
NZ_LT962688.1	Prodigal:002006	CDS	1641079	1641360	.	+	0	ID=HEMMKGOE_01571;Name=ubiK;gene=ubiK;inference=ab initio prediction:Prodigal:002006,protein motif:HAMAP:MF_02216;locus_tag=HEMMKGOE_01571;product=Ubiquinone biosynthesis accessory factor UbiK
NZ_LT962688.1	Prodigal:002006	CDS	1641819	1642325	.	+	0	ID=HEMMKGOE_01572;inference=ab initio prediction:Prodigal:002006;locus_tag=HEMMKGOE_01572;product=hypothetical protein
NZ_LT962688.1	Prodigal:002006	CDS	1642407	1643240	.	+	0	ID=HEMMKGOE_01573;eC_number=1.5.1.2;Name=proC_2;db_xref=COG:COG0345;gene=proC_2;inference=ab initio prediction:Prodigal:002006,similar to AA sequence:UniProtKB:P22008;locus_tag=HEMMKGOE_01573;product=Pyrroline-5-carboxylate reductase
NZ_LT962688.1	Prodigal:002006	CDS	1643311	1644084	.	+	0	ID=HEMMKGOE_01574;inference=ab initio prediction:Prodigal:002006;locus_tag=HEMMKGOE_01574;product=hypothetical protein
NZ_LT962688.1	Prodigal:002006	CDS	1644457	1644570	.	-	0	ID=HEMMKGOE_01575;inference=ab initio prediction:Prodigal:002006;locus_tag=HEMMKGOE_01575;product=hypothetical protein
NZ_LT962688.1	Prodigal:002006	CDS	1644890	1645567	.	-	0	ID=HEMMKGOE_01576;inference=ab initio prediction:Prodigal:002006;locus_tag=HEMMKGOE_01576;product=hypothetical protein
NZ_LT962688.1	Prodigal:002006	CDS	1645735	1646235	.	-	0	ID=HEMMKGOE_01577;eC_number=2.3.1.-;Name=aaaT;db_xref=COG:COG0454;gene=aaaT;inference=ab initio prediction:Prodigal:002006,similar to AA sequence:UniProtKB:P46854;locus_tag=HEMMKGOE_01577;product=L-amino acid N-acetyltransferase AaaT
NZ_LT962688.1	Prodigal:002006	CDS	1646525	1646803	.	-	0	ID=HEMMKGOE_01578;inference=ab initio prediction:Prodigal:002006;locus_tag=HEMMKGOE_01578;product=hypothetical protein
NZ_LT962688.1	Prodigal:002006	CDS	1646832	1647668	.	-	0	ID=HEMMKGOE_01579;eC_number=4.2.1.118;Name=asbF;gene=asbF;inference=ab initio prediction:Prodigal:002006,similar to AA sequence:UniProtKB:Q81RQ4;locus_tag=HEMMKGOE_01579;product=3-dehydroshikimate dehydratase
NZ_LT962688.1	Prodigal:002006	CDS	1647665	1648972	.	-	0	ID=HEMMKGOE_01580;Name=acpP_1;gene=acpP_1;inference=ab initio prediction:Prodigal:002006,protein motif:HAMAP:MF_01217;locus_tag=HEMMKGOE_01580;product=Acyl carrier protein
NZ_LT962688.1	Prodigal:002006	CDS	1648969	1649805	.	-	0	ID=HEMMKGOE_01581;eC_number=6.2.1.3;Name=fadD_1;db_xref=COG:COG0318;gene=fadD_1;inference=ab initio prediction:Prodigal:002006,similar to AA sequence:UniProtKB:P69451;locus_tag=HEMMKGOE_01581;product=Long-chain-fatty-acid--CoA ligase
NZ_LT962688.1	Prodigal:002006	CDS	1649993	1651522	.	+	0	ID=HEMMKGOE_01582;inference=ab initio prediction:Prodigal:002006;locus_tag=HEMMKGOE_01582;product=hypothetical protein
NZ_LT962688.1	Prodigal:002006	CDS	1651956	1653740	.	-	0	ID=HEMMKGOE_01583;inference=ab initio prediction:Prodigal:002006;locus_tag=HEMMKGOE_01583;product=hypothetical protein
NZ_LT962688.1	Prodigal:002006	CDS	1654596	1655138	.	+	0	ID=HEMMKGOE_01584;Name=fecI_1;db_xref=COG:COG1595;gene=fecI_1;inference=ab initio prediction:Prodigal:002006,similar to AA sequence:UniProtKB:P23484;locus_tag=HEMMKGOE_01584;product=putative RNA polymerase sigma factor FecI
NZ_LT962688.1	Prodigal:002006	CDS	1655236	1656210	.	+	0	ID=HEMMKGOE_01585;Name=fecR;db_xref=COG:COG3712;gene=fecR;inference=ab initio prediction:Prodigal:002006,similar to AA sequence:UniProtKB:P23485;locus_tag=HEMMKGOE_01585;product=Protein FecR
NZ_LT962688.1	Prodigal:002006	CDS	1656381	1658900	.	+	0	ID=HEMMKGOE_01586;Name=fatA;gene=fatA;inference=ab initio prediction:Prodigal:002006,similar to AA sequence:UniProtKB:P11461;locus_tag=HEMMKGOE_01586;product=Ferric-anguibactin receptor FatA
NZ_LT962688.1	Prodigal:002006	CDS	1659105	1660676	.	+	0	ID=HEMMKGOE_01587;inference=ab initio prediction:Prodigal:002006;locus_tag=HEMMKGOE_01587;product=hypothetical protein
NZ_LT962688.1	Prodigal:002006	CDS	1660770	1661003	.	+	0	ID=HEMMKGOE_01588;inference=ab initio prediction:Prodigal:002006;locus_tag=HEMMKGOE_01588;product=hypothetical protein
NZ_LT962688.1	Prodigal:002006	CDS	1661123	1661752	.	+	0	ID=HEMMKGOE_01589;Name=gsiC_1;db_xref=COG:COG0601;gene=gsiC_1;inference=ab initio prediction:Prodigal:002006,similar to AA sequence:UniProtKB:P75798;locus_tag=HEMMKGOE_01589;product=Glutathione transport system permease protein GsiC
NZ_LT962688.1	Prodigal:002006	CDS	1661752	1662675	.	+	0	ID=HEMMKGOE_01590;Name=ddpC;db_xref=COG:COG1173;gene=ddpC;inference=ab initio prediction:Prodigal:002006,similar to AA sequence:UniProtKB:P77463;locus_tag=HEMMKGOE_01590;product=putative D%2CD-dipeptide transport system permease protein DdpC
NZ_LT962688.1	Prodigal:002006	CDS	1662675	1664513	.	+	0	ID=HEMMKGOE_01591;eC_number=7.4.2.10;Name=gsiA;db_xref=COG:COG1123;gene=gsiA;inference=ab initio prediction:Prodigal:002006,similar to AA sequence:UniProtKB:P75796;locus_tag=HEMMKGOE_01591;product=Glutathione import ATP-binding protein GsiA
NZ_LT962688.1	Prodigal:002006	CDS	1664537	1665838	.	+	0	ID=HEMMKGOE_01592;eC_number=3.5.-.-;db_xref=COG:COG0624;inference=ab initio prediction:Prodigal:002006,similar to AA sequence:UniProtKB:A0QZE3;locus_tag=HEMMKGOE_01592;product=Putative hydrolase/MSMEI_3903
NZ_LT962688.1	Prodigal:002006	CDS	1665835	1666815	.	+	0	ID=HEMMKGOE_01593;inference=ab initio prediction:Prodigal:002006;locus_tag=HEMMKGOE_01593;product=hypothetical protein
NZ_LT962688.1	Prodigal:002006	CDS	1667038	1667973	.	+	0	ID=HEMMKGOE_01594;eC_number=2.7.1.89;Name=thiK_1;gene=thiK_1;inference=ab initio prediction:Prodigal:002006,protein motif:HAMAP:MF_01604;locus_tag=HEMMKGOE_01594;product=Thiamine kinase
NZ_LT962688.1	Prodigal:002006	CDS	1667977	1668783	.	+	0	ID=HEMMKGOE_01595;eC_number=3.1.3.15;Name=hisN_2;db_xref=COG:COG0483;gene=hisN_2;inference=ab initio prediction:Prodigal:002006,similar to AA sequence:UniProtKB:P95189;locus_tag=HEMMKGOE_01595;product=Histidinol-phosphatase
NZ_LT962688.1	Prodigal:002006	CDS	1668908	1670167	.	+	0	ID=HEMMKGOE_01596;eC_number=1.14.13.239;inference=ab initio prediction:Prodigal:002006,protein motif:HAMAP:MF_02097;locus_tag=HEMMKGOE_01596;product=Carnitine monooxygenase oxygenase subunit
NZ_LT962688.1	Prodigal:002006	CDS	1670171	1671298	.	+	0	ID=HEMMKGOE_01597;eC_number=1.14.15.30;Name=kshB;gene=kshB;inference=ab initio prediction:Prodigal:002006,similar to AA sequence:UniProtKB:B6V6V6;locus_tag=HEMMKGOE_01597;product=3-ketosteroid-9-alpha-monooxygenase%2C ferredoxin reductase component
NZ_LT962688.1	Prodigal:002006	CDS	1671361	1673490	.	+	0	ID=HEMMKGOE_01598;eC_number=1.-.-.-;Name=stcD;gene=stcD;inference=ab initio prediction:Prodigal:002006,similar to AA sequence:UniProtKB:O87278;locus_tag=HEMMKGOE_01598;product=putative N-methylproline demethylase
NZ_LT962688.1	Prodigal:002006	CDS	1673663	1676323	.	+	0	ID=HEMMKGOE_01599;inference=ab initio prediction:Prodigal:002006;locus_tag=HEMMKGOE_01599;product=hypothetical protein
NZ_LT962688.1	Prodigal:002006	CDS	1676777	1677571	.	+	0	ID=HEMMKGOE_01600;inference=ab initio prediction:Prodigal:002006;locus_tag=HEMMKGOE_01600;product=hypothetical protein
NZ_LT962688.1	Prodigal:002006	CDS	1677585	1678094	.	+	0	ID=HEMMKGOE_01601;Name=proX;db_xref=COG:COG3760;gene=proX;inference=ab initio prediction:Prodigal:002006,similar to AA sequence:UniProtKB:Q9L4Q7;locus_tag=HEMMKGOE_01601;product=Prolyl-tRNA editing protein ProX
NZ_LT962688.1	Prodigal:002006	CDS	1678394	1678615	.	-	0	ID=HEMMKGOE_01602;inference=ab initio prediction:Prodigal:002006;locus_tag=HEMMKGOE_01602;product=hypothetical protein
NZ_LT962688.1	Prodigal:002006	CDS	1679044	1680405	.	-	0	ID=HEMMKGOE_01603;eC_number=4.3.1.17;Name=sdaB;db_xref=COG:COG1760;gene=sdaB;inference=ab initio prediction:Prodigal:002006,similar to AA sequence:UniProtKB:P30744;locus_tag=HEMMKGOE_01603;product=L-serine dehydratase 2
NZ_LT962688.1	Prodigal:002006	CDS	1680548	1681138	.	-	0	ID=HEMMKGOE_01604;inference=ab initio prediction:Prodigal:002006;locus_tag=HEMMKGOE_01604;product=hypothetical protein
NZ_LT962688.1	Prodigal:002006	CDS	1681131	1684118	.	-	0	ID=HEMMKGOE_01605;eC_number=1.5.3.1;Name=soxA_1;gene=soxA_1;inference=ab initio prediction:Prodigal:002006,similar to AA sequence:UniProtKB:Q46337;locus_tag=HEMMKGOE_01605;product=Sarcosine oxidase subunit alpha
NZ_LT962688.1	Prodigal:002006	CDS	1684120	1684416	.	-	0	ID=HEMMKGOE_01606;eC_number=1.5.3.1;Name=soxD_1;gene=soxD_1;inference=ab initio prediction:Prodigal:002006,similar to AA sequence:UniProtKB:Q9AGP2;locus_tag=HEMMKGOE_01606;product=Sarcosine oxidase subunit delta
NZ_LT962688.1	Prodigal:002006	CDS	1684436	1685689	.	-	0	ID=HEMMKGOE_01607;eC_number=1.5.3.1;Name=soxB_1;gene=soxB_1;inference=ab initio prediction:Prodigal:002006,similar to AA sequence:UniProtKB:P40875;locus_tag=HEMMKGOE_01607;product=Sarcosine oxidase subunit beta
NZ_LT962688.1	Prodigal:002006	CDS	1686126	1687157	.	+	0	ID=HEMMKGOE_01608;Name=cdhR_2;db_xref=COG:COG4977;gene=cdhR_2;inference=ab initio prediction:Prodigal:002006,similar to AA sequence:UniProtKB:Q9HTH5;locus_tag=HEMMKGOE_01608;product=HTH-type transcriptional regulator CdhR
NZ_LT962688.1	Prodigal:002006	CDS	1687351	1688700	.	-	0	ID=HEMMKGOE_01609;inference=ab initio prediction:Prodigal:002006;locus_tag=HEMMKGOE_01609;product=hypothetical protein
NZ_LT962688.1	Prodigal:002006	CDS	1688781	1689617	.	-	0	ID=HEMMKGOE_01610;inference=ab initio prediction:Prodigal:002006;locus_tag=HEMMKGOE_01610;product=hypothetical protein
NZ_LT962688.1	Prodigal:002006	CDS	1689805	1690164	.	-	0	ID=HEMMKGOE_01611;Name=opuAB;db_xref=COG:COG4176;gene=opuAB;inference=ab initio prediction:Prodigal:002006,similar to AA sequence:UniProtKB:P46921;locus_tag=HEMMKGOE_01611;product=Glycine betaine transport system permease protein OpuAB
NZ_LT962688.1	Prodigal:002006	CDS	1690573	1691901	.	-	0	ID=HEMMKGOE_01612;eC_number=7.6.2.9;Name=opuAA;db_xref=COG:COG4175;gene=opuAA;inference=ab initio prediction:Prodigal:002006,similar to AA sequence:UniProtKB:P46920;locus_tag=HEMMKGOE_01612;product=Glycine betaine transport ATP-binding protein OpuAA
NZ_LT962688.1	Prodigal:002006	CDS	1692905	1693915	.	+	0	ID=HEMMKGOE_01613;inference=ab initio prediction:Prodigal:002006;locus_tag=HEMMKGOE_01613;product=hypothetical protein
NZ_LT962688.1	Prodigal:002006	CDS	1693926	1694993	.	+	0	ID=HEMMKGOE_01614;inference=ab initio prediction:Prodigal:002006;locus_tag=HEMMKGOE_01614;product=hypothetical protein
NZ_LT962688.1	Prodigal:002006	CDS	1694990	1695940	.	+	0	ID=HEMMKGOE_01615;eC_number=7.6.2.8;Name=btuD_3;gene=btuD_3;inference=ab initio prediction:Prodigal:002006,protein motif:HAMAP:MF_01005;locus_tag=HEMMKGOE_01615;product=Vitamin B12 import ATP-binding protein BtuD
NZ_LT962688.1	Prodigal:002006	CDS	1695937	1696737	.	+	0	ID=HEMMKGOE_01616;eC_number=3.5.2.10;Name=crnA_1;gene=crnA_1;inference=ab initio prediction:Prodigal:002006,similar to AA sequence:UniProtKB:P83772;locus_tag=HEMMKGOE_01616;product=Creatinine amidohydrolase
NZ_LT962688.1	Prodigal:002006	CDS	1696739	1698112	.	+	0	ID=HEMMKGOE_01617;eC_number=6.3.4.12;inference=ab initio prediction:Prodigal:002006,similar to AA sequence:UniProtKB:A9ZPH9;locus_tag=HEMMKGOE_01617;product=Glutamate--methylamine ligase
NZ_LT962688.1	Prodigal:002006	CDS	1698125	1698496	.	+	0	ID=HEMMKGOE_01618;inference=ab initio prediction:Prodigal:002006;locus_tag=HEMMKGOE_01618;product=hypothetical protein
NZ_LT962688.1	Prodigal:002006	CDS	1698726	1699538	.	+	0	ID=HEMMKGOE_01619;inference=ab initio prediction:Prodigal:002006;locus_tag=HEMMKGOE_01619;product=hypothetical protein
NZ_LT962688.1	Prodigal:002006	CDS	1699553	1700173	.	+	0	ID=HEMMKGOE_01620;inference=ab initio prediction:Prodigal:002006;locus_tag=HEMMKGOE_01620;product=hypothetical protein
NZ_LT962688.1	Prodigal:002006	CDS	1700178	1703708	.	+	0	ID=HEMMKGOE_01621;Name=carB_1;gene=carB_1;inference=ab initio prediction:Prodigal:002006,protein motif:HAMAP:MF_01210_B;locus_tag=HEMMKGOE_01621;product=Carbamoyl-phosphate synthase large chain
NZ_LT962688.1	Prodigal:002006	CDS	1703793	1703912	.	+	0	ID=HEMMKGOE_01622;inference=ab initio prediction:Prodigal:002006;locus_tag=HEMMKGOE_01622;product=hypothetical protein
NZ_LT962688.1	Prodigal:002006	CDS	1704013	1705848	.	+	0	ID=HEMMKGOE_01623;eC_number=3.5.1.54;Name=atzF_1;gene=atzF_1;inference=ab initio prediction:Prodigal:002006,similar to AA sequence:UniProtKB:Q936X2;locus_tag=HEMMKGOE_01623;product=Allophanate hydrolase
NZ_LT962688.1	Prodigal:002006	CDS	1705946	1706161	.	+	0	ID=HEMMKGOE_01624;inference=ab initio prediction:Prodigal:002006;locus_tag=HEMMKGOE_01624;product=hypothetical protein
NZ_LT962688.1	Prodigal:002006	CDS	1706385	1706606	.	+	0	ID=HEMMKGOE_01625;inference=ab initio prediction:Prodigal:002006;locus_tag=HEMMKGOE_01625;product=hypothetical protein
NZ_LT962688.1	Prodigal:002006	CDS	1706652	1707179	.	-	0	ID=HEMMKGOE_01626;inference=ab initio prediction:Prodigal:002006;locus_tag=HEMMKGOE_01626;product=hypothetical protein
NZ_LT962688.1	Prodigal:002006	CDS	1707504	1707719	.	-	0	ID=HEMMKGOE_01627;inference=ab initio prediction:Prodigal:002006;locus_tag=HEMMKGOE_01627;product=hypothetical protein
NZ_LT962688.1	Prodigal:002006	CDS	1707963	1708202	.	-	0	ID=HEMMKGOE_01628;inference=ab initio prediction:Prodigal:002006;locus_tag=HEMMKGOE_01628;product=hypothetical protein
NZ_LT962688.1	Prodigal:002006	CDS	1708652	1709620	.	-	0	ID=HEMMKGOE_01629;inference=ab initio prediction:Prodigal:002006;locus_tag=HEMMKGOE_01629;product=hypothetical protein
NZ_LT962688.1	Prodigal:002006	CDS	1710043	1710327	.	-	0	ID=HEMMKGOE_01630;inference=ab initio prediction:Prodigal:002006;locus_tag=HEMMKGOE_01630;product=hypothetical protein
NZ_LT962688.1	Prodigal:002006	CDS	1710548	1711732	.	-	0	ID=HEMMKGOE_01631;inference=ab initio prediction:Prodigal:002006,similar to AA sequence:ISfinder:ISMex5;locus_tag=HEMMKGOE_01631;product=IS3 family transposase ISMex5
NZ_LT962688.1	Prodigal:002006	CDS	1711796	1712095	.	+	0	ID=HEMMKGOE_01632;inference=ab initio prediction:Prodigal:002006;locus_tag=HEMMKGOE_01632;product=hypothetical protein
NZ_LT962688.1	Prodigal:002006	CDS	1712145	1712474	.	+	0	ID=HEMMKGOE_01633;inference=ab initio prediction:Prodigal:002006;locus_tag=HEMMKGOE_01633;product=hypothetical protein
NZ_LT962688.1	Prodigal:002006	CDS	1712479	1713027	.	+	0	ID=HEMMKGOE_01634;inference=ab initio prediction:Prodigal:002006;locus_tag=HEMMKGOE_01634;product=hypothetical protein
NZ_LT962688.1	Prodigal:002006	CDS	1713104	1713319	.	-	0	ID=HEMMKGOE_01635;inference=ab initio prediction:Prodigal:002006;locus_tag=HEMMKGOE_01635;product=hypothetical protein
NZ_LT962688.1	Prodigal:002006	CDS	1713426	1713962	.	+	0	ID=HEMMKGOE_01636;inference=ab initio prediction:Prodigal:002006;locus_tag=HEMMKGOE_01636;product=hypothetical protein
NZ_LT962688.1	Prodigal:002006	CDS	1714596	1714859	.	-	0	ID=HEMMKGOE_01637;inference=ab initio prediction:Prodigal:002006;locus_tag=HEMMKGOE_01637;product=hypothetical protein
NZ_LT962688.1	Prodigal:002006	CDS	1714959	1720013	.	+	0	ID=HEMMKGOE_01638;inference=ab initio prediction:Prodigal:002006;locus_tag=HEMMKGOE_01638;product=hypothetical protein
NZ_LT962688.1	Prodigal:002006	CDS	1720097	1721359	.	+	0	ID=HEMMKGOE_01639;inference=ab initio prediction:Prodigal:002006;locus_tag=HEMMKGOE_01639;product=hypothetical protein
NZ_LT962688.1	Prodigal:002006	CDS	1721362	1721808	.	+	0	ID=HEMMKGOE_01640;inference=ab initio prediction:Prodigal:002006;locus_tag=HEMMKGOE_01640;product=hypothetical protein
NZ_LT962688.1	Prodigal:002006	CDS	1721819	1722121	.	+	0	ID=HEMMKGOE_01641;inference=ab initio prediction:Prodigal:002006;locus_tag=HEMMKGOE_01641;product=hypothetical protein
NZ_LT962688.1	Prodigal:002006	CDS	1722549	1723247	.	+	0	ID=HEMMKGOE_01642;inference=ab initio prediction:Prodigal:002006;locus_tag=HEMMKGOE_01642;product=hypothetical protein
NZ_LT962688.1	Prodigal:002006	CDS	1723449	1724009	.	+	0	ID=HEMMKGOE_01643;inference=ab initio prediction:Prodigal:002006;locus_tag=HEMMKGOE_01643;product=hypothetical protein
NZ_LT962688.1	Prodigal:002006	CDS	1724023	1724487	.	+	0	ID=HEMMKGOE_01644;inference=ab initio prediction:Prodigal:002006;locus_tag=HEMMKGOE_01644;product=hypothetical protein
NZ_LT962688.1	Prodigal:002006	CDS	1724484	1724942	.	+	0	ID=HEMMKGOE_01645;inference=ab initio prediction:Prodigal:002006;locus_tag=HEMMKGOE_01645;product=hypothetical protein
NZ_LT962688.1	Prodigal:002006	CDS	1725707	1725973	.	+	0	ID=HEMMKGOE_01646;inference=ab initio prediction:Prodigal:002006;locus_tag=HEMMKGOE_01646;product=hypothetical protein
NZ_LT962688.1	Prodigal:002006	CDS	1725843	1726517	.	-	0	ID=HEMMKGOE_01647;inference=ab initio prediction:Prodigal:002006;locus_tag=HEMMKGOE_01647;product=hypothetical protein
NZ_LT962688.1	Prodigal:002006	CDS	1726576	1727154	.	+	0	ID=HEMMKGOE_01648;inference=ab initio prediction:Prodigal:002006;locus_tag=HEMMKGOE_01648;product=hypothetical protein
NZ_LT962688.1	Prodigal:002006	CDS	1727374	1727943	.	-	0	ID=HEMMKGOE_01649;inference=ab initio prediction:Prodigal:002006;locus_tag=HEMMKGOE_01649;product=hypothetical protein
NZ_LT962688.1	Prodigal:002006	CDS	1727909	1728286	.	-	0	ID=HEMMKGOE_01650;inference=ab initio prediction:Prodigal:002006;locus_tag=HEMMKGOE_01650;product=hypothetical protein
NZ_LT962688.1	Prodigal:002006	CDS	1728743	1729402	.	-	0	ID=HEMMKGOE_01651;inference=ab initio prediction:Prodigal:002006;locus_tag=HEMMKGOE_01651;product=hypothetical protein
NZ_LT962688.1	Prodigal:002006	CDS	1729563	1730693	.	+	0	ID=HEMMKGOE_01652;inference=ab initio prediction:Prodigal:002006;locus_tag=HEMMKGOE_01652;product=hypothetical protein
NZ_LT962688.1	Prodigal:002006	CDS	1730878	1731285	.	-	0	ID=HEMMKGOE_01653;inference=ab initio prediction:Prodigal:002006;locus_tag=HEMMKGOE_01653;product=hypothetical protein
NZ_LT962688.1	Prodigal:002006	CDS	1731436	1731624	.	-	0	ID=HEMMKGOE_01654;inference=ab initio prediction:Prodigal:002006;locus_tag=HEMMKGOE_01654;product=hypothetical protein
NZ_LT962688.1	Prodigal:002006	CDS	1731621	1731842	.	-	0	ID=HEMMKGOE_01655;inference=ab initio prediction:Prodigal:002006;locus_tag=HEMMKGOE_01655;product=hypothetical protein
NZ_LT962688.1	Prodigal:002006	CDS	1732026	1732148	.	-	0	ID=HEMMKGOE_01656;inference=ab initio prediction:Prodigal:002006;locus_tag=HEMMKGOE_01656;product=hypothetical protein
NZ_LT962688.1	Aragorn:001002	tRNA	1732295	1732378	.	+	.	ID=HEMMKGOE_01657;inference=COORDINATES:profile:Aragorn:001002;locus_tag=HEMMKGOE_01657;product=tRNA-Tyr(gta)
NZ_LT962688.1	Prodigal:002006	CDS	1732465	1732680	.	-	0	ID=HEMMKGOE_01658;inference=ab initio prediction:Prodigal:002006;locus_tag=HEMMKGOE_01658;product=hypothetical protein
NZ_LT962688.1	Prodigal:002006	CDS	1732734	1733000	.	-	0	ID=HEMMKGOE_01659;inference=ab initio prediction:Prodigal:002006;locus_tag=HEMMKGOE_01659;product=hypothetical protein
NZ_LT962688.1	Aragorn:001002	tRNA	1733087	1733176	.	-	.	ID=HEMMKGOE_01660;inference=COORDINATES:profile:Aragorn:001002;locus_tag=HEMMKGOE_01660;product=tRNA-Ser(tga)
NZ_LT962688.1	Prodigal:002006	CDS	1733315	1735489	.	-	0	ID=HEMMKGOE_01661;eC_number=2.4.1.-;Name=mdoH_1;db_xref=COG:COG2943;gene=mdoH_1;inference=ab initio prediction:Prodigal:002006,similar to AA sequence:UniProtKB:P62517;locus_tag=HEMMKGOE_01661;product=Glucans biosynthesis glucosyltransferase H
NZ_LT962688.1	Prodigal:002006	CDS	1735541	1737211	.	-	0	ID=HEMMKGOE_01662;Name=mdoG_1;db_xref=COG:COG3131;gene=mdoG_1;inference=ab initio prediction:Prodigal:002006,similar to AA sequence:UniProtKB:P33136;locus_tag=HEMMKGOE_01662;product=Glucans biosynthesis protein G
NZ_LT962688.1	Prodigal:002006	CDS	1737601	1738770	.	+	0	ID=HEMMKGOE_01663;inference=ab initio prediction:Prodigal:002006;locus_tag=HEMMKGOE_01663;product=hypothetical protein
NZ_LT962688.1	Prodigal:002006	CDS	1738927	1739484	.	-	0	ID=HEMMKGOE_01664;Name=yyaP;db_xref=COG:COG0262;gene=yyaP;inference=ab initio prediction:Prodigal:002006,similar to AA sequence:UniProtKB:P37508;locus_tag=HEMMKGOE_01664;product=putative protein YyaP
NZ_LT962688.1	Prodigal:002006	CDS	1739722	1739865	.	-	0	ID=HEMMKGOE_01665;inference=ab initio prediction:Prodigal:002006;locus_tag=HEMMKGOE_01665;product=hypothetical protein
NZ_LT962688.1	Prodigal:002006	CDS	1740697	1741575	.	+	0	ID=HEMMKGOE_01666;inference=ab initio prediction:Prodigal:002006;locus_tag=HEMMKGOE_01666;product=hypothetical protein
NZ_LT962688.1	Prodigal:002006	CDS	1741564	1741758	.	-	0	ID=HEMMKGOE_01667;inference=ab initio prediction:Prodigal:002006;locus_tag=HEMMKGOE_01667;product=hypothetical protein
NZ_LT962688.1	Prodigal:002006	CDS	1741902	1743242	.	-	0	ID=HEMMKGOE_01668;Name=adeP;db_xref=COG:COG2252;gene=adeP;inference=ab initio prediction:Prodigal:002006,similar to AA sequence:UniProtKB:P31466;locus_tag=HEMMKGOE_01668;product=Adenine permease AdeP
NZ_LT962688.1	Prodigal:002006	CDS	1743352	1743606	.	-	0	ID=HEMMKGOE_01669;inference=ab initio prediction:Prodigal:002006;locus_tag=HEMMKGOE_01669;product=hypothetical protein
NZ_LT962688.1	Prodigal:002006	CDS	1743734	1745971	.	-	0	ID=HEMMKGOE_01670;eC_number=1.2.99.6;Name=paoC_1;db_xref=COG:COG1529;gene=paoC_1;inference=ab initio prediction:Prodigal:002006,similar to AA sequence:UniProtKB:P77489;locus_tag=HEMMKGOE_01670;product=Aldehyde oxidoreductase molybdenum-binding subunit PaoC
NZ_LT962688.1	Prodigal:002006	CDS	1745983	1746465	.	-	0	ID=HEMMKGOE_01671;eC_number=1.2.99.6;Name=paoB_1;db_xref=COG:COG1319;gene=paoB_1;inference=ab initio prediction:Prodigal:002006,similar to AA sequence:UniProtKB:P77324;locus_tag=HEMMKGOE_01671;product=Aldehyde oxidoreductase FAD-binding subunit PaoB
NZ_LT962688.1	Prodigal:002006	CDS	1746462	1746959	.	-	0	ID=HEMMKGOE_01672;eC_number=1.2.99.6;Name=paoB_2;db_xref=COG:COG1319;gene=paoB_2;inference=ab initio prediction:Prodigal:002006,similar to AA sequence:UniProtKB:P77324;locus_tag=HEMMKGOE_01672;product=Aldehyde oxidoreductase FAD-binding subunit PaoB
NZ_LT962688.1	Prodigal:002006	CDS	1746973	1747623	.	-	0	ID=HEMMKGOE_01673;eC_number=1.2.99.6;Name=paoA_1;db_xref=COG:COG2080;gene=paoA_1;inference=ab initio prediction:Prodigal:002006,similar to AA sequence:UniProtKB:P77165;locus_tag=HEMMKGOE_01673;product=Aldehyde oxidoreductase iron-sulfur-binding subunit PaoA
NZ_LT962688.1	Prodigal:002006	CDS	1747782	1749041	.	-	0	ID=HEMMKGOE_01674;eC_number=1.14.14.-;Name=sfnC_2;gene=sfnC_2;inference=ab initio prediction:Prodigal:002006,similar to AA sequence:UniProtKB:Q845S8;locus_tag=HEMMKGOE_01674;product=putative FMNH2-dependent monooxygenase SfnC
NZ_LT962688.1	Prodigal:002006	CDS	1749227	1750381	.	-	0	ID=HEMMKGOE_01675;eC_number=1.14.14.35;Name=sfnG_1;gene=sfnG_1;inference=ab initio prediction:Prodigal:002006,similar to AA sequence:UniProtKB:Q65YW9;locus_tag=HEMMKGOE_01675;product=FMNH(2)-dependent dimethylsulfone monooxygenase
NZ_LT962688.1	Prodigal:002006	CDS	1750805	1753051	.	-	0	ID=HEMMKGOE_01676;Name=mrcA;db_xref=COG:COG5009;gene=mrcA;inference=ab initio prediction:Prodigal:002006,similar to AA sequence:UniProtKB:O05131;locus_tag=HEMMKGOE_01676;product=Penicillin-binding protein 1A
NZ_LT962688.1	Prodigal:002006	CDS	1753377	1754708	.	-	0	ID=HEMMKGOE_01677;eC_number=3.5.1.28;Name=amiC_1;db_xref=COG:COG0860;gene=amiC_1;inference=ab initio prediction:Prodigal:002006,similar to AA sequence:UniProtKB:Q9K0V3;locus_tag=HEMMKGOE_01677;product=N-acetylmuramoyl-L-alanine amidase AmiC
NZ_LT962688.1	Prodigal:002006	CDS	1754901	1755086	.	-	0	ID=HEMMKGOE_01678;inference=ab initio prediction:Prodigal:002006;locus_tag=HEMMKGOE_01678;product=hypothetical protein
NZ_LT962688.1	Prodigal:002006	CDS	1755773	1758895	.	+	0	ID=HEMMKGOE_01679;eC_number=3.1.26.12;Name=rne;gene=rne;inference=ab initio prediction:Prodigal:002006,protein motif:HAMAP:MF_00970;locus_tag=HEMMKGOE_01679;product=Ribonuclease E
NZ_LT962688.1	Prodigal:002006	CDS	1759389	1760282	.	+	0	ID=HEMMKGOE_01680;inference=ab initio prediction:Prodigal:002006;locus_tag=HEMMKGOE_01680;product=hypothetical protein
NZ_LT962688.1	Prodigal:002006	CDS	1760316	1761479	.	-	0	ID=HEMMKGOE_01681;eC_number=2.6.1.1;Name=aspC_1;db_xref=COG:COG0436;gene=aspC_1;inference=ab initio prediction:Prodigal:002006,similar to AA sequence:UniProtKB:Q9X0Y2;locus_tag=HEMMKGOE_01681;product=Aspartate aminotransferase
NZ_LT962688.1	Prodigal:002006	CDS	1761558	1762619	.	-	0	ID=HEMMKGOE_01682;Name=oprP;db_xref=COG:COG3746;gene=oprP;inference=ab initio prediction:Prodigal:002006,similar to AA sequence:UniProtKB:P05695;locus_tag=HEMMKGOE_01682;product=Porin P
NZ_LT962688.1	Prodigal:002006	CDS	1762658	1762912	.	+	0	ID=HEMMKGOE_01683;inference=ab initio prediction:Prodigal:002006;locus_tag=HEMMKGOE_01683;product=hypothetical protein
NZ_LT962688.1	Prodigal:002006	CDS	1762998	1764110	.	-	0	ID=HEMMKGOE_01684;inference=ab initio prediction:Prodigal:002006;locus_tag=HEMMKGOE_01684;product=hypothetical protein
NZ_LT962688.1	Prodigal:002006	CDS	1764355	1765134	.	+	0	ID=HEMMKGOE_01685;inference=ab initio prediction:Prodigal:002006;locus_tag=HEMMKGOE_01685;product=hypothetical protein
NZ_LT962688.1	Prodigal:002006	CDS	1765201	1766382	.	-	0	ID=HEMMKGOE_01686;inference=ab initio prediction:Prodigal:002006;locus_tag=HEMMKGOE_01686;product=hypothetical protein
NZ_LT962688.1	Prodigal:002006	CDS	1766709	1766858	.	+	0	ID=HEMMKGOE_01687;inference=ab initio prediction:Prodigal:002006;locus_tag=HEMMKGOE_01687;product=hypothetical protein
NZ_LT962688.1	Prodigal:002006	CDS	1766863	1768170	.	-	0	ID=HEMMKGOE_01688;eC_number=6.2.1.3;Name=fadD_2;db_xref=COG:COG0318;gene=fadD_2;inference=ab initio prediction:Prodigal:002006,similar to AA sequence:UniProtKB:P69451;locus_tag=HEMMKGOE_01688;product=Long-chain-fatty-acid--CoA ligase
NZ_LT962688.1	Prodigal:002006	CDS	1768677	1769501	.	-	0	ID=HEMMKGOE_01689;inference=ab initio prediction:Prodigal:002006;locus_tag=HEMMKGOE_01689;product=hypothetical protein
NZ_LT962688.1	Prodigal:002006	CDS	1769498	1770991	.	-	0	ID=HEMMKGOE_01690;eC_number=3.4.11.1;Name=pepA_1;db_xref=COG:COG0260;gene=pepA_1;inference=ab initio prediction:Prodigal:002006,similar to AA sequence:UniProtKB:O86436;locus_tag=HEMMKGOE_01690;product=Cytosol aminopeptidase
NZ_LT962688.1	Prodigal:002006	CDS	1771283	1772452	.	+	0	ID=HEMMKGOE_01691;inference=ab initio prediction:Prodigal:002006;locus_tag=HEMMKGOE_01691;product=hypothetical protein
NZ_LT962688.1	Prodigal:002006	CDS	1772463	1773551	.	+	0	ID=HEMMKGOE_01692;Name=lptG;db_xref=COG:COG0795;gene=lptG;inference=ab initio prediction:Prodigal:002006,similar to AA sequence:UniProtKB:P0ADC6;locus_tag=HEMMKGOE_01692;product=Lipopolysaccharide export system permease protein LptG
NZ_LT962688.1	Prodigal:002006	CDS	1773600	1776230	.	+	0	ID=HEMMKGOE_01693;Name=lptD;gene=lptD;inference=ab initio prediction:Prodigal:002006,protein motif:HAMAP:MF_01411;locus_tag=HEMMKGOE_01693;product=LPS-assembly protein LptD
NZ_LT962688.1	Prodigal:002006	CDS	1776258	1776986	.	+	0	ID=HEMMKGOE_01694;inference=ab initio prediction:Prodigal:002006;locus_tag=HEMMKGOE_01694;product=hypothetical protein
NZ_LT962688.1	Prodigal:002006	CDS	1777247	1777723	.	+	0	ID=HEMMKGOE_01695;inference=ab initio prediction:Prodigal:002006;locus_tag=HEMMKGOE_01695;product=hypothetical protein
NZ_LT962688.1	Prodigal:002006	CDS	1777850	1778236	.	+	0	ID=HEMMKGOE_01696;Name=cidA;gene=cidA;inference=ab initio prediction:Prodigal:002006,protein motif:HAMAP:MF_01143;locus_tag=HEMMKGOE_01696;product=Holin-like protein CidA
NZ_LT962688.1	Prodigal:002006	CDS	1778233	1778949	.	+	0	ID=HEMMKGOE_01697;Name=yohK;db_xref=COG:COG1346;gene=yohK;inference=ab initio prediction:Prodigal:002006,similar to AA sequence:UniProtKB:P0AD19;locus_tag=HEMMKGOE_01697;product=Inner membrane protein YohK
NZ_LT962688.1	Prodigal:002006	CDS	1779128	1780633	.	+	0	ID=HEMMKGOE_01698;Name=dauA_1;db_xref=COG:COG0659;gene=dauA_1;inference=ab initio prediction:Prodigal:002006,similar to AA sequence:UniProtKB:P0AFR2;locus_tag=HEMMKGOE_01698;product=C4-dicarboxylic acid transporter DauA
NZ_LT962688.1	Prodigal:002006	CDS	1780799	1781950	.	+	0	ID=HEMMKGOE_01699;eC_number=4.2.99.20;Name=menH_1;gene=menH_1;inference=ab initio prediction:Prodigal:002006,protein motif:HAMAP:MF_01660;locus_tag=HEMMKGOE_01699;product=2-succinyl-6-hydroxy-2%2C4-cyclohexadiene-1-carboxylate synthase
NZ_LT962688.1	Prodigal:002006	CDS	1782467	1783669	.	+	0	ID=HEMMKGOE_01700;eC_number=2.4.2.53;Name=arnC;gene=arnC;inference=ab initio prediction:Prodigal:002006,protein motif:HAMAP:MF_01164;locus_tag=HEMMKGOE_01700;product=Undecaprenyl-phosphate 4-deoxy-4-formamido-L-arabinose transferase
NZ_LT962688.1	Prodigal:002006	CDS	1783608	1783736	.	+	0	ID=HEMMKGOE_01701;inference=ab initio prediction:Prodigal:002006;locus_tag=HEMMKGOE_01701;product=hypothetical protein
NZ_LT962688.1	Prodigal:002006	CDS	1783733	1784779	.	+	0	ID=HEMMKGOE_01702;inference=ab initio prediction:Prodigal:002006;locus_tag=HEMMKGOE_01702;product=hypothetical protein
NZ_LT962688.1	Prodigal:002006	CDS	1785387	1786277	.	-	0	ID=HEMMKGOE_01703;eC_number=2.1.1.182;Name=rsmA_1;gene=rsmA_1;inference=ab initio prediction:Prodigal:002006,similar to AA sequence:UniProtKB:Q1RK29;locus_tag=HEMMKGOE_01703;product=Ribosomal RNA small subunit methyltransferase A
NZ_LT962688.1	Prodigal:002006	CDS	1786286	1787335	.	-	0	ID=HEMMKGOE_01704;eC_number=1.1.1.262;Name=pdxA;db_xref=COG:COG1995;gene=pdxA;inference=ab initio prediction:Prodigal:002006,similar to AA sequence:UniProtKB:Q9I5U4;locus_tag=HEMMKGOE_01704;product=4-hydroxythreonine-4-phosphate dehydrogenase
NZ_LT962688.1	Prodigal:002006	CDS	1787360	1788064	.	-	0	ID=HEMMKGOE_01705;inference=ab initio prediction:Prodigal:002006;locus_tag=HEMMKGOE_01705;product=hypothetical protein
NZ_LT962688.1	Prodigal:002006	CDS	1788632	1789726	.	-	0	ID=HEMMKGOE_01706;eC_number=7.3.2.5;Name=modC;db_xref=COG:COG1118;gene=modC;inference=ab initio prediction:Prodigal:002006,similar to AA sequence:UniProtKB:P9WQL3;locus_tag=HEMMKGOE_01706;product=Molybdenum import ATP-binding protein ModC
NZ_LT962688.1	Prodigal:002006	CDS	1789913	1790689	.	+	0	ID=HEMMKGOE_01707;inference=ab initio prediction:Prodigal:002006;locus_tag=HEMMKGOE_01707;product=hypothetical protein
NZ_LT962688.1	Prodigal:002006	CDS	1790643	1791023	.	-	0	ID=HEMMKGOE_01708;inference=ab initio prediction:Prodigal:002006;locus_tag=HEMMKGOE_01708;product=hypothetical protein
NZ_LT962688.1	Prodigal:002006	CDS	1791247	1791885	.	-	0	ID=HEMMKGOE_01709;Name=modB;db_xref=COG:COG4149;gene=modB;inference=ab initio prediction:Prodigal:002006,similar to AA sequence:UniProtKB:P0AF01;locus_tag=HEMMKGOE_01709;product=Molybdenum transport system permease protein ModB
NZ_LT962688.1	Prodigal:002006	CDS	1792059	1792307	.	-	0	ID=HEMMKGOE_01710;inference=ab initio prediction:Prodigal:002006;locus_tag=HEMMKGOE_01710;product=hypothetical protein
NZ_LT962688.1	Prodigal:002006	CDS	1792313	1792546	.	-	0	ID=HEMMKGOE_01711;inference=ab initio prediction:Prodigal:002006;locus_tag=HEMMKGOE_01711;product=hypothetical protein
NZ_LT962688.1	Prodigal:002006	CDS	1792788	1793006	.	-	0	ID=HEMMKGOE_01712;inference=ab initio prediction:Prodigal:002006;locus_tag=HEMMKGOE_01712;product=hypothetical protein
NZ_LT962688.1	Prodigal:002006	CDS	1793067	1793579	.	-	0	ID=HEMMKGOE_01713;inference=ab initio prediction:Prodigal:002006;locus_tag=HEMMKGOE_01713;product=hypothetical protein
NZ_LT962688.1	Prodigal:002006	CDS	1793953	1794480	.	+	0	ID=HEMMKGOE_01714;inference=ab initio prediction:Prodigal:002006;locus_tag=HEMMKGOE_01714;product=hypothetical protein
NZ_LT962688.1	Prodigal:002006	CDS	1794499	1795335	.	-	0	ID=HEMMKGOE_01715;eC_number=1.11.1.10;Name=cpo;gene=cpo;inference=ab initio prediction:Prodigal:002006,similar to AA sequence:UniProtKB:P25026;locus_tag=HEMMKGOE_01715;product=Non-heme chloroperoxidase
NZ_LT962688.1	Prodigal:002006	CDS	1795582	1796154	.	-	0	ID=HEMMKGOE_01716;inference=ab initio prediction:Prodigal:002006;locus_tag=HEMMKGOE_01716;product=hypothetical protein
NZ_LT962688.1	Prodigal:002006	CDS	1796278	1797198	.	+	0	ID=HEMMKGOE_01717;inference=ab initio prediction:Prodigal:002006;locus_tag=HEMMKGOE_01717;product=hypothetical protein
NZ_LT962688.1	Prodigal:002006	CDS	1797307	1797672	.	-	0	ID=HEMMKGOE_01718;eC_number=4.2.99.18;Name=nth_1;db_xref=COG:COG0177;gene=nth_1;inference=ab initio prediction:Prodigal:002006,similar to AA sequence:UniProtKB:P0AB83;locus_tag=HEMMKGOE_01718;product=Endonuclease III
NZ_LT962688.1	Prodigal:002006	CDS	1797794	1798774	.	-	0	ID=HEMMKGOE_01719;inference=ab initio prediction:Prodigal:002006,similar to AA sequence:ISfinder:ISMno31;locus_tag=HEMMKGOE_01719;product=IS3 family transposase ISMno31
NZ_LT962688.1	Prodigal:002006	CDS	1798771	1799145	.	-	0	ID=HEMMKGOE_01720;inference=ab initio prediction:Prodigal:002006,similar to AA sequence:ISfinder:ISMch3;locus_tag=HEMMKGOE_01720;product=IS3 family transposase ISMch3
NZ_LT962688.1	Prodigal:002006	CDS	1799208	1799408	.	-	0	ID=HEMMKGOE_01721;inference=ab initio prediction:Prodigal:002006;locus_tag=HEMMKGOE_01721;product=hypothetical protein
NZ_LT962688.1	Prodigal:002006	CDS	1800086	1800367	.	+	0	ID=HEMMKGOE_01722;inference=ab initio prediction:Prodigal:002006;locus_tag=HEMMKGOE_01722;product=hypothetical protein
NZ_LT962688.1	Prodigal:002006	CDS	1800469	1802166	.	-	0	ID=HEMMKGOE_01723;inference=ab initio prediction:Prodigal:002006;locus_tag=HEMMKGOE_01723;product=hypothetical protein
NZ_LT962688.1	Prodigal:002006	CDS	1802672	1803214	.	-	0	ID=HEMMKGOE_01724;Name=yciF_2;db_xref=COG:COG3685;gene=yciF_2;inference=ab initio prediction:Prodigal:002006,similar to AA sequence:UniProtKB:P21362;locus_tag=HEMMKGOE_01724;product=Protein YciF
NZ_LT962688.1	Prodigal:002006	CDS	1803425	1804429	.	-	0	ID=HEMMKGOE_01725;Name=corA_2;db_xref=COG:COG0598;gene=corA_2;inference=ab initio prediction:Prodigal:002006,similar to AA sequence:UniProtKB:P0A2R8;locus_tag=HEMMKGOE_01725;product=Magnesium transport protein CorA
NZ_LT962688.1	Prodigal:002006	CDS	1804455	1805309	.	-	0	ID=HEMMKGOE_01726;eC_number=1.1.1.47;Name=ycdF;db_xref=COG:COG1028;gene=ycdF;inference=ab initio prediction:Prodigal:002006,similar to AA sequence:UniProtKB:P80869;locus_tag=HEMMKGOE_01726;product=Glucose 1-dehydrogenase 2
NZ_LT962688.1	Prodigal:002006	CDS	1805306	1806169	.	-	0	ID=HEMMKGOE_01727;eC_number=1.1.1.100;Name=fabG_6;gene=fabG_6;inference=ab initio prediction:Prodigal:002006,similar to AA sequence:UniProtKB:P73574;locus_tag=HEMMKGOE_01727;product=3-oxoacyl-[acyl-carrier-protein] reductase
NZ_LT962688.1	Prodigal:002006	CDS	1806166	1806930	.	-	0	ID=HEMMKGOE_01728;eC_number=4.2.1.17;Name=paaF;db_xref=COG:COG1024;gene=paaF;inference=ab initio prediction:Prodigal:002006,similar to AA sequence:UniProtKB:P76082;locus_tag=HEMMKGOE_01728;product=2%2C3-dehydroadipyl-CoA hydratase
NZ_LT962688.1	Prodigal:002006	CDS	1807361	1807804	.	+	0	ID=HEMMKGOE_01729;inference=ab initio prediction:Prodigal:002006;locus_tag=HEMMKGOE_01729;product=hypothetical protein
NZ_LT962688.1	Prodigal:002006	CDS	1808137	1808307	.	-	0	ID=HEMMKGOE_01730;inference=ab initio prediction:Prodigal:002006;locus_tag=HEMMKGOE_01730;product=hypothetical protein
NZ_LT962688.1	Prodigal:002006	CDS	1808365	1809579	.	+	0	ID=HEMMKGOE_01731;inference=ab initio prediction:Prodigal:002006;locus_tag=HEMMKGOE_01731;product=hypothetical protein
NZ_LT962688.1	Prodigal:002006	CDS	1809576	1810940	.	+	0	ID=HEMMKGOE_01732;inference=ab initio prediction:Prodigal:002006;locus_tag=HEMMKGOE_01732;product=hypothetical protein
NZ_LT962688.1	Prodigal:002006	CDS	1812048	1813070	.	-	0	ID=HEMMKGOE_01733;eC_number=5.3.1.13;Name=kdsD;db_xref=COG:COG0517;gene=kdsD;inference=ab initio prediction:Prodigal:002006,similar to AA sequence:UniProtKB:Q9HVW0;locus_tag=HEMMKGOE_01733;product=Arabinose 5-phosphate isomerase KdsD
NZ_LT962688.1	Prodigal:002006	CDS	1813153	1815093	.	+	0	ID=HEMMKGOE_01734;inference=ab initio prediction:Prodigal:002006;locus_tag=HEMMKGOE_01734;product=hypothetical protein
NZ_LT962688.1	Prodigal:002006	CDS	1815209	1815496	.	-	0	ID=HEMMKGOE_01735;inference=ab initio prediction:Prodigal:002006;locus_tag=HEMMKGOE_01735;product=hypothetical protein
NZ_LT962688.1	Prodigal:002006	CDS	1816015	1816839	.	-	0	ID=HEMMKGOE_01736;eC_number=1.3.5.1;Name=sdhB;db_xref=COG:COG0479;gene=sdhB;inference=ab initio prediction:Prodigal:002006,similar to AA sequence:UniProtKB:P07014;locus_tag=HEMMKGOE_01736;product=Succinate dehydrogenase iron-sulfur subunit
NZ_LT962688.1	Prodigal:002006	CDS	1816896	1817456	.	-	0	ID=HEMMKGOE_01737;inference=ab initio prediction:Prodigal:002006;locus_tag=HEMMKGOE_01737;product=hypothetical protein
NZ_LT962688.1	Prodigal:002006	CDS	1817501	1819318	.	-	0	ID=HEMMKGOE_01738;eC_number=1.3.5.1;Name=sdhA;gene=sdhA;inference=ab initio prediction:Prodigal:002006,similar to AA sequence:UniProtKB:G4V4G6;locus_tag=HEMMKGOE_01738;product=Succinate dehydrogenase flavoprotein subunit
NZ_LT962688.1	Prodigal:002006	CDS	1819348	1819767	.	-	0	ID=HEMMKGOE_01739;inference=ab initio prediction:Prodigal:002006;locus_tag=HEMMKGOE_01739;product=hypothetical protein
NZ_LT962688.1	Prodigal:002006	CDS	1819776	1820177	.	-	0	ID=HEMMKGOE_01740;inference=ab initio prediction:Prodigal:002006;locus_tag=HEMMKGOE_01740;product=hypothetical protein
NZ_LT962688.1	Prodigal:002006	CDS	1820305	1821630	.	-	0	ID=HEMMKGOE_01741;inference=ab initio prediction:Prodigal:002006;locus_tag=HEMMKGOE_01741;product=hypothetical protein
NZ_LT962688.1	Prodigal:002006	CDS	1821807	1822697	.	+	0	ID=HEMMKGOE_01742;Name=cysL;db_xref=COG:COG0583;gene=cysL;inference=ab initio prediction:Prodigal:002006,similar to AA sequence:UniProtKB:P39647;locus_tag=HEMMKGOE_01742;product=HTH-type transcriptional regulator CysL
NZ_LT962688.1	Prodigal:002006	CDS	1822710	1824044	.	-	0	ID=HEMMKGOE_01743;Name=mntH_1;gene=mntH_1;inference=ab initio prediction:Prodigal:002006,similar to AA sequence:UniProtKB:Q99UZ7;locus_tag=HEMMKGOE_01743;product=Divalent metal cation transporter MntH
NZ_LT962688.1	Prodigal:002006	CDS	1824429	1824929	.	+	0	ID=HEMMKGOE_01744;Name=mntR;db_xref=COG:COG1321;gene=mntR;inference=ab initio prediction:Prodigal:002006,similar to AA sequence:UniProtKB:P0A9F1;locus_tag=HEMMKGOE_01744;product=Transcriptional regulator MntR
NZ_LT962688.1	Prodigal:002006	CDS	1824998	1825306	.	+	0	ID=HEMMKGOE_01745;inference=ab initio prediction:Prodigal:002006;locus_tag=HEMMKGOE_01745;product=hypothetical protein
NZ_LT962688.1	Prodigal:002006	CDS	1825408	1825611	.	+	0	ID=HEMMKGOE_01746;inference=ab initio prediction:Prodigal:002006;locus_tag=HEMMKGOE_01746;product=hypothetical protein
NZ_LT962688.1	Prodigal:002006	CDS	1825663	1825908	.	-	0	ID=HEMMKGOE_01747;inference=ab initio prediction:Prodigal:002006;locus_tag=HEMMKGOE_01747;product=hypothetical protein
NZ_LT962688.1	Prodigal:002006	CDS	1826043	1826234	.	+	0	ID=HEMMKGOE_01748;inference=ab initio prediction:Prodigal:002006;locus_tag=HEMMKGOE_01748;product=hypothetical protein
NZ_LT962688.1	Prodigal:002006	CDS	1826402	1826701	.	-	0	ID=HEMMKGOE_01749;inference=ab initio prediction:Prodigal:002006;locus_tag=HEMMKGOE_01749;product=hypothetical protein
NZ_LT962688.1	Prodigal:002006	CDS	1826854	1827063	.	-	0	ID=HEMMKGOE_01750;inference=ab initio prediction:Prodigal:002006;locus_tag=HEMMKGOE_01750;product=hypothetical protein
NZ_LT962688.1	Prodigal:002006	CDS	1827152	1827607	.	-	0	ID=HEMMKGOE_01751;inference=ab initio prediction:Prodigal:002006;locus_tag=HEMMKGOE_01751;product=hypothetical protein
NZ_LT962688.1	Prodigal:002006	CDS	1827906	1828145	.	-	0	ID=HEMMKGOE_01752;inference=ab initio prediction:Prodigal:002006;locus_tag=HEMMKGOE_01752;product=hypothetical protein
NZ_LT962688.1	Prodigal:002006	CDS	1828472	1828717	.	-	0	ID=HEMMKGOE_01753;inference=ab initio prediction:Prodigal:002006;locus_tag=HEMMKGOE_01753;product=hypothetical protein
NZ_LT962688.1	Prodigal:002006	CDS	1828852	1829214	.	-	0	ID=HEMMKGOE_01754;inference=ab initio prediction:Prodigal:002006;locus_tag=HEMMKGOE_01754;product=hypothetical protein
NZ_LT962688.1	Prodigal:002006	CDS	1829553	1830308	.	+	0	ID=HEMMKGOE_01755;inference=ab initio prediction:Prodigal:002006;locus_tag=HEMMKGOE_01755;product=hypothetical protein
NZ_LT962688.1	Prodigal:002006	CDS	1830401	1831108	.	+	0	ID=HEMMKGOE_01756;inference=ab initio prediction:Prodigal:002006;locus_tag=HEMMKGOE_01756;product=hypothetical protein
NZ_LT962688.1	Prodigal:002006	CDS	1831253	1832299	.	+	0	ID=HEMMKGOE_01757;inference=ab initio prediction:Prodigal:002006;locus_tag=HEMMKGOE_01757;product=hypothetical protein
NZ_LT962688.1	Prodigal:002006	CDS	1832394	1832717	.	-	0	ID=HEMMKGOE_01758;inference=ab initio prediction:Prodigal:002006;locus_tag=HEMMKGOE_01758;product=hypothetical protein
NZ_LT962688.1	Prodigal:002006	CDS	1832714	1832932	.	-	0	ID=HEMMKGOE_01759;inference=ab initio prediction:Prodigal:002006;locus_tag=HEMMKGOE_01759;product=hypothetical protein
NZ_LT962688.1	Prodigal:002006	CDS	1833081	1833182	.	+	0	ID=HEMMKGOE_01760;inference=ab initio prediction:Prodigal:002006;locus_tag=HEMMKGOE_01760;product=hypothetical protein
NZ_LT962688.1	Prodigal:002006	CDS	1833742	1834137	.	-	0	ID=HEMMKGOE_01761;inference=ab initio prediction:Prodigal:002006;locus_tag=HEMMKGOE_01761;product=hypothetical protein
NZ_LT962688.1	Aragorn:001002	tRNA	1834448	1834523	.	+	.	ID=HEMMKGOE_01762;inference=COORDINATES:profile:Aragorn:001002;locus_tag=HEMMKGOE_01762;product=tRNA-Met(cat)
NZ_LT962688.1	Prodigal:002006	CDS	1834758	1835093	.	-	0	ID=HEMMKGOE_01763;inference=ab initio prediction:Prodigal:002006;locus_tag=HEMMKGOE_01763;product=hypothetical protein
NZ_LT962688.1	Prodigal:002006	CDS	1835390	1835755	.	+	0	ID=HEMMKGOE_01764;inference=ab initio prediction:Prodigal:002006;locus_tag=HEMMKGOE_01764;product=hypothetical protein
NZ_LT962688.1	Prodigal:002006	CDS	1836275	1838197	.	+	0	ID=HEMMKGOE_01765;eC_number=7.2.2.9;Name=actP_1;gene=actP_1;inference=ab initio prediction:Prodigal:002006,similar to AA sequence:UniProtKB:Q9X5X3;locus_tag=HEMMKGOE_01765;product=Copper-transporting P-type ATPase
NZ_LT962688.1	Prodigal:002006	CDS	1838292	1839104	.	+	0	ID=HEMMKGOE_01766;inference=ab initio prediction:Prodigal:002006;locus_tag=HEMMKGOE_01766;product=hypothetical protein
NZ_LT962688.1	Prodigal:002006	CDS	1839104	1839433	.	+	0	ID=HEMMKGOE_01767;inference=ab initio prediction:Prodigal:002006;locus_tag=HEMMKGOE_01767;product=hypothetical protein
NZ_LT962688.1	Prodigal:002006	CDS	1839520	1839732	.	-	0	ID=HEMMKGOE_01768;inference=ab initio prediction:Prodigal:002006;locus_tag=HEMMKGOE_01768;product=hypothetical protein
NZ_LT962688.1	Prodigal:002006	CDS	1839749	1840609	.	-	0	ID=HEMMKGOE_01769;inference=ab initio prediction:Prodigal:002006;locus_tag=HEMMKGOE_01769;product=hypothetical protein
NZ_LT962688.1	Prodigal:002006	CDS	1840932	1842482	.	+	0	ID=HEMMKGOE_01770;eC_number=2.7.13.3;Name=fixL_1;gene=fixL_1;inference=ab initio prediction:Prodigal:002006,similar to AA sequence:UniProtKB:P23222;locus_tag=HEMMKGOE_01770;product=Sensor protein FixL
NZ_LT962688.1	Prodigal:002006	CDS	1842472	1843080	.	+	0	ID=HEMMKGOE_01771;Name=fixJ_1;gene=fixJ_1;inference=ab initio prediction:Prodigal:002006,similar to AA sequence:UniProtKB:P10958;locus_tag=HEMMKGOE_01771;product=Transcriptional regulatory protein FixJ
NZ_LT962688.1	Prodigal:002006	CDS	1843170	1843559	.	+	0	ID=HEMMKGOE_01772;Name=tmoT;gene=tmoT;inference=ab initio prediction:Prodigal:002006,similar to AA sequence:UniProtKB:Q8KR08;locus_tag=HEMMKGOE_01772;product=Response regulator protein TmoT
NZ_LT962688.1	Prodigal:002006	CDS	1843700	1844071	.	-	0	ID=HEMMKGOE_01773;inference=ab initio prediction:Prodigal:002006;locus_tag=HEMMKGOE_01773;product=hypothetical protein
NZ_LT962688.1	Prodigal:002006	CDS	1844152	1844469	.	-	0	ID=HEMMKGOE_01774;inference=ab initio prediction:Prodigal:002006;locus_tag=HEMMKGOE_01774;product=hypothetical protein
NZ_LT962688.1	Prodigal:002006	CDS	1844653	1844877	.	+	0	ID=HEMMKGOE_01775;inference=ab initio prediction:Prodigal:002006;locus_tag=HEMMKGOE_01775;product=hypothetical protein
NZ_LT962688.1	Prodigal:002006	CDS	1845001	1845687	.	+	0	ID=HEMMKGOE_01776;Name=fixK_1;db_xref=COG:COG0664;gene=fixK_1;inference=ab initio prediction:Prodigal:002006,similar to AA sequence:UniProtKB:P26488;locus_tag=HEMMKGOE_01776;product=Nitrogen fixation regulation protein FixK
NZ_LT962688.1	Prodigal:002006	CDS	1845749	1845988	.	+	0	ID=HEMMKGOE_01777;inference=ab initio prediction:Prodigal:002006;locus_tag=HEMMKGOE_01777;product=hypothetical protein
NZ_LT962688.1	Prodigal:002006	CDS	1846029	1846889	.	-	0	ID=HEMMKGOE_01778;inference=ab initio prediction:Prodigal:002006;locus_tag=HEMMKGOE_01778;product=hypothetical protein
NZ_LT962688.1	Prodigal:002006	CDS	1846997	1849741	.	-	0	ID=HEMMKGOE_01779;eC_number=7.2.2.10;inference=ab initio prediction:Prodigal:002006,similar to AA sequence:UniProtKB:Q73E41;locus_tag=HEMMKGOE_01779;product=Calcium-transporting ATPase 1
NZ_LT962688.1	Prodigal:002006	CDS	1849870	1850097	.	-	0	ID=HEMMKGOE_01780;inference=ab initio prediction:Prodigal:002006;locus_tag=HEMMKGOE_01780;product=hypothetical protein
NZ_LT962688.1	Prodigal:002006	CDS	1850094	1850489	.	-	0	ID=HEMMKGOE_01781;inference=ab initio prediction:Prodigal:002006;locus_tag=HEMMKGOE_01781;product=hypothetical protein
NZ_LT962688.1	Prodigal:002006	CDS	1850736	1851122	.	-	0	ID=HEMMKGOE_01782;inference=ab initio prediction:Prodigal:002006;locus_tag=HEMMKGOE_01782;product=hypothetical protein
NZ_LT962688.1	Prodigal:002006	CDS	1851280	1851624	.	+	0	ID=HEMMKGOE_01783;inference=ab initio prediction:Prodigal:002006;locus_tag=HEMMKGOE_01783;product=hypothetical protein
NZ_LT962688.1	Prodigal:002006	CDS	1851677	1852327	.	+	0	ID=HEMMKGOE_01784;inference=ab initio prediction:Prodigal:002006;locus_tag=HEMMKGOE_01784;product=hypothetical protein
NZ_LT962688.1	Prodigal:002006	CDS	1852339	1852827	.	+	0	ID=HEMMKGOE_01785;inference=ab initio prediction:Prodigal:002006;locus_tag=HEMMKGOE_01785;product=hypothetical protein
NZ_LT962688.1	Prodigal:002006	CDS	1852824	1853000	.	+	0	ID=HEMMKGOE_01786;inference=ab initio prediction:Prodigal:002006;locus_tag=HEMMKGOE_01786;product=hypothetical protein
NZ_LT962688.1	Prodigal:002006	CDS	1853050	1853796	.	-	0	ID=HEMMKGOE_01787;Name=aqpZ_1;db_xref=COG:COG0580;gene=aqpZ_1;inference=ab initio prediction:Prodigal:002006,similar to AA sequence:UniProtKB:P60844;locus_tag=HEMMKGOE_01787;product=Aquaporin Z
NZ_LT962688.1	Prodigal:002006	CDS	1853839	1854327	.	-	0	ID=HEMMKGOE_01788;inference=ab initio prediction:Prodigal:002006;locus_tag=HEMMKGOE_01788;product=hypothetical protein
NZ_LT962688.1	Prodigal:002006	CDS	1854532	1855395	.	-	0	ID=HEMMKGOE_01789;eC_number=2.7.2.1;Name=ackA_1;db_xref=COG:COG0282;gene=ackA_1;inference=ab initio prediction:Prodigal:002006,similar to AA sequence:UniProtKB:B2RK02;locus_tag=HEMMKGOE_01789;product=Acetate kinase
NZ_LT962688.1	Prodigal:002006	CDS	1855543	1858089	.	-	0	ID=HEMMKGOE_01790;eC_number=4.1.2.9;Name=xpkA_1;gene=xpkA_1;inference=ab initio prediction:Prodigal:002006,similar to AA sequence:UniProtKB:Q937F6;locus_tag=HEMMKGOE_01790;product=Xylulose-5-phosphate phosphoketolase
NZ_LT962688.1	Prodigal:002006	CDS	1858217	1858417	.	+	0	ID=HEMMKGOE_01791;inference=ab initio prediction:Prodigal:002006;locus_tag=HEMMKGOE_01791;product=hypothetical protein
NZ_LT962688.1	Prodigal:002006	CDS	1858447	1859094	.	+	0	ID=HEMMKGOE_01792;inference=ab initio prediction:Prodigal:002006;locus_tag=HEMMKGOE_01792;product=hypothetical protein
NZ_LT962688.1	Prodigal:002006	CDS	1859104	1860087	.	+	0	ID=HEMMKGOE_01793;eC_number=1.1.1.1;Name=adhA;db_xref=COG:COG1064;gene=adhA;inference=ab initio prediction:Prodigal:002006,similar to AA sequence:UniProtKB:P9WQC1;locus_tag=HEMMKGOE_01793;product=putative alcohol dehydrogenase AdhA
NZ_LT962688.1	Prodigal:002006	CDS	1860209	1861024	.	+	0	ID=HEMMKGOE_01794;inference=ab initio prediction:Prodigal:002006;locus_tag=HEMMKGOE_01794;product=hypothetical protein
NZ_LT962688.1	Prodigal:002006	CDS	1861024	1861356	.	+	0	ID=HEMMKGOE_01795;Name=petJ_1;gene=petJ_1;inference=ab initio prediction:Prodigal:002006,protein motif:HAMAP:MF_00594;locus_tag=HEMMKGOE_01795;product=Cytochrome c6
NZ_LT962688.1	Prodigal:002006	CDS	1861574	1862233	.	+	0	ID=HEMMKGOE_01796;inference=ab initio prediction:Prodigal:002006;locus_tag=HEMMKGOE_01796;product=hypothetical protein
NZ_LT962688.1	Prodigal:002006	CDS	1862299	1862574	.	-	0	ID=HEMMKGOE_01797;inference=ab initio prediction:Prodigal:002006;locus_tag=HEMMKGOE_01797;product=hypothetical protein
NZ_LT962688.1	Prodigal:002006	CDS	1862575	1863384	.	-	0	ID=HEMMKGOE_01798;inference=ab initio prediction:Prodigal:002006;locus_tag=HEMMKGOE_01798;product=hypothetical protein
NZ_LT962688.1	Prodigal:002006	CDS	1863470	1864117	.	-	0	ID=HEMMKGOE_01799;inference=ab initio prediction:Prodigal:002006;locus_tag=HEMMKGOE_01799;product=hypothetical protein
NZ_LT962688.1	Prodigal:002006	CDS	1864167	1864619	.	-	0	ID=HEMMKGOE_01800;inference=ab initio prediction:Prodigal:002006;locus_tag=HEMMKGOE_01800;product=hypothetical protein
NZ_LT962688.1	Prodigal:002006	CDS	1864685	1866016	.	-	0	ID=HEMMKGOE_01801;Name=mntH_2;db_xref=COG:COG1914;gene=mntH_2;inference=ab initio prediction:Prodigal:002006,similar to AA sequence:UniProtKB:Q9RTP8;locus_tag=HEMMKGOE_01801;product=Divalent metal cation transporter MntH
NZ_LT962688.1	Prodigal:002006	CDS	1866013	1866270	.	-	0	ID=HEMMKGOE_01802;inference=ab initio prediction:Prodigal:002006;locus_tag=HEMMKGOE_01802;product=hypothetical protein
NZ_LT962688.1	Prodigal:002006	CDS	1866281	1866496	.	-	0	ID=HEMMKGOE_01803;inference=ab initio prediction:Prodigal:002006;locus_tag=HEMMKGOE_01803;product=hypothetical protein
NZ_LT962688.1	Prodigal:002006	CDS	1866580	1867098	.	-	0	ID=HEMMKGOE_01804;inference=ab initio prediction:Prodigal:002006;locus_tag=HEMMKGOE_01804;product=hypothetical protein
NZ_LT962688.1	Prodigal:002006	CDS	1867293	1867532	.	+	0	ID=HEMMKGOE_01805;inference=ab initio prediction:Prodigal:002006;locus_tag=HEMMKGOE_01805;product=hypothetical protein
NZ_LT962688.1	Prodigal:002006	CDS	1867600	1867977	.	+	0	ID=HEMMKGOE_01806;inference=ab initio prediction:Prodigal:002006;locus_tag=HEMMKGOE_01806;product=hypothetical protein
NZ_LT962688.1	Prodigal:002006	CDS	1867974	1868351	.	+	0	ID=HEMMKGOE_01807;inference=ab initio prediction:Prodigal:002006;locus_tag=HEMMKGOE_01807;product=hypothetical protein
NZ_LT962688.1	Prodigal:002006	CDS	1868400	1868723	.	+	0	ID=HEMMKGOE_01808;eC_number=2.7.1.2;Name=glk_2;gene=glk_2;inference=ab initio prediction:Prodigal:002006,protein motif:HAMAP:MF_00524;locus_tag=HEMMKGOE_01808;product=Glucokinase
NZ_LT962688.1	Prodigal:002006	CDS	1868982	1869341	.	+	0	ID=HEMMKGOE_01809;eC_number=2.7.1.2;Name=glk_3;db_xref=COG:COG0837;gene=glk_3;inference=ab initio prediction:Prodigal:002006,similar to AA sequence:UniProtKB:P0A6V8;locus_tag=HEMMKGOE_01809;product=Glucokinase
NZ_LT962688.1	Prodigal:002006	CDS	1869414	1870232	.	+	0	ID=HEMMKGOE_01810;inference=ab initio prediction:Prodigal:002006;locus_tag=HEMMKGOE_01810;product=hypothetical protein
NZ_LT962688.1	Prodigal:002006	CDS	1870258	1871115	.	-	0	ID=HEMMKGOE_01811;inference=ab initio prediction:Prodigal:002006;locus_tag=HEMMKGOE_01811;product=hypothetical protein
NZ_LT962688.1	Prodigal:002006	CDS	1871115	1871594	.	-	0	ID=HEMMKGOE_01812;inference=ab initio prediction:Prodigal:002006;locus_tag=HEMMKGOE_01812;product=hypothetical protein
NZ_LT962688.1	Prodigal:002006	CDS	1871967	1872425	.	+	0	ID=HEMMKGOE_01813;Name=mdtA_6;gene=mdtA_6;inference=ab initio prediction:Prodigal:002006,protein motif:HAMAP:MF_01422;locus_tag=HEMMKGOE_01813;product=Multidrug resistance protein MdtA
NZ_LT962688.1	Prodigal:002006	CDS	1872728	1873753	.	-	0	ID=HEMMKGOE_01814;inference=ab initio prediction:Prodigal:002006;locus_tag=HEMMKGOE_01814;product=hypothetical protein
NZ_LT962688.1	Prodigal:002006	CDS	1874603	1875763	.	+	0	ID=HEMMKGOE_01815;Name=dauA_2;db_xref=COG:COG0659;gene=dauA_2;inference=ab initio prediction:Prodigal:002006,similar to AA sequence:UniProtKB:P0AFR2;locus_tag=HEMMKGOE_01815;product=C4-dicarboxylic acid transporter DauA
NZ_LT962688.1	Prodigal:002006	CDS	1876271	1877053	.	-	0	ID=HEMMKGOE_01816;inference=ab initio prediction:Prodigal:002006,similar to AA sequence:ISfinder:ISMex11;locus_tag=HEMMKGOE_01816;product=IS3 family transposase ISMex11
NZ_LT962688.1	Prodigal:002006	CDS	1877104	1877370	.	-	0	ID=HEMMKGOE_01817;inference=ab initio prediction:Prodigal:002006,similar to AA sequence:ISfinder:ISMex11;locus_tag=HEMMKGOE_01817;product=IS3 family transposase ISMex11
NZ_LT962688.1	Prodigal:002006	CDS	1877486	1877623	.	+	0	ID=HEMMKGOE_01818;inference=ab initio prediction:Prodigal:002006;locus_tag=HEMMKGOE_01818;product=hypothetical protein
NZ_LT962688.1	Prodigal:002006	CDS	1877648	1877920	.	+	0	ID=HEMMKGOE_01819;inference=ab initio prediction:Prodigal:002006;locus_tag=HEMMKGOE_01819;product=hypothetical protein
NZ_LT962688.1	Prodigal:002006	CDS	1877906	1878142	.	-	0	ID=HEMMKGOE_01820;inference=ab initio prediction:Prodigal:002006;locus_tag=HEMMKGOE_01820;product=hypothetical protein
NZ_LT962688.1	Prodigal:002006	CDS	1878344	1879033	.	-	0	ID=HEMMKGOE_01821;db_xref=COG:COG0664;inference=ab initio prediction:Prodigal:002006,similar to AA sequence:UniProtKB:Q5SID7;locus_tag=HEMMKGOE_01821;product=Cyclic AMP receptor protein
NZ_LT962688.1	Prodigal:002006	CDS	1879415	1879867	.	+	0	ID=HEMMKGOE_01822;Name=cyc1;db_xref=COG:COG2863;gene=cyc1;inference=ab initio prediction:Prodigal:002006,similar to AA sequence:UniProtKB:P74917;locus_tag=HEMMKGOE_01822;product=Cytochrome c-552
NZ_LT962688.1	Prodigal:002006	CDS	1879897	1880175	.	+	0	ID=HEMMKGOE_01823;inference=ab initio prediction:Prodigal:002006,similar to AA sequence:ISfinder:ISMex5;locus_tag=HEMMKGOE_01823;product=IS3 family transposase ISMex5
NZ_LT962688.1	Prodigal:002006	CDS	1880211	1881080	.	+	0	ID=HEMMKGOE_01824;inference=ab initio prediction:Prodigal:002006,similar to AA sequence:ISfinder:ISMex5;locus_tag=HEMMKGOE_01824;product=IS3 family transposase ISMex5
NZ_LT962688.1	Prodigal:002006	CDS	1880991	1882211	.	-	0	ID=HEMMKGOE_01825;eC_number=1.17.8.1;Name=hpnE_1;db_xref=COG:COG2907;gene=hpnE_1;inference=ab initio prediction:Prodigal:002006,similar to AA sequence:UniProtKB:Q5NP65;locus_tag=HEMMKGOE_01825;product=Hydroxysqualene dehydroxylase
NZ_LT962688.1	Prodigal:002006	CDS	1882219	1883655	.	-	0	ID=HEMMKGOE_01826;eC_number=2.5.1.44;Name=hss_1;gene=hss_1;inference=ab initio prediction:Prodigal:002006,similar to AA sequence:UniProtKB:O32323;locus_tag=HEMMKGOE_01826;product=Homospermidine synthase
NZ_LT962688.1	Prodigal:002006	CDS	1885185	1885508	.	+	0	ID=HEMMKGOE_01827;Name=rnk_1;db_xref=COG:COG0782;gene=rnk_1;inference=ab initio prediction:Prodigal:002006,similar to AA sequence:UniProtKB:P0AFW4;locus_tag=HEMMKGOE_01827;product=Regulator of nucleoside diphosphate kinase
NZ_LT962688.1	Prodigal:002006	CDS	1886308	1887288	.	-	0	ID=HEMMKGOE_01828;inference=ab initio prediction:Prodigal:002006,similar to AA sequence:ISfinder:ISMno31;locus_tag=HEMMKGOE_01828;product=IS3 family transposase ISMno31
NZ_LT962688.1	Prodigal:002006	CDS	1887285	1887659	.	-	0	ID=HEMMKGOE_01829;inference=ab initio prediction:Prodigal:002006,similar to AA sequence:ISfinder:ISMch3;locus_tag=HEMMKGOE_01829;product=IS3 family transposase ISMch3
NZ_LT962688.1	Prodigal:002006	CDS	1887811	1888680	.	-	0	ID=HEMMKGOE_01830;inference=ab initio prediction:Prodigal:002006,similar to AA sequence:ISfinder:ISMex5;locus_tag=HEMMKGOE_01830;product=IS3 family transposase ISMex5
NZ_LT962688.1	Prodigal:002006	CDS	1888716	1888994	.	-	0	ID=HEMMKGOE_01831;inference=ab initio prediction:Prodigal:002006,similar to AA sequence:ISfinder:ISMex5;locus_tag=HEMMKGOE_01831;product=IS3 family transposase ISMex5
NZ_LT962688.1	Prodigal:002006	CDS	1889155	1889919	.	+	0	ID=HEMMKGOE_01832;inference=ab initio prediction:Prodigal:002006;locus_tag=HEMMKGOE_01832;product=hypothetical protein
NZ_LT962688.1	Prodigal:002006	CDS	1889922	1890215	.	+	0	ID=HEMMKGOE_01833;inference=ab initio prediction:Prodigal:002006;locus_tag=HEMMKGOE_01833;product=hypothetical protein
NZ_LT962688.1	Prodigal:002006	CDS	1890212	1890319	.	+	0	ID=HEMMKGOE_01834;inference=ab initio prediction:Prodigal:002006;locus_tag=HEMMKGOE_01834;product=hypothetical protein
NZ_LT962688.1	Prodigal:002006	CDS	1892705	1892974	.	+	0	ID=HEMMKGOE_01835;inference=ab initio prediction:Prodigal:002006;locus_tag=HEMMKGOE_01835;product=hypothetical protein
[truncated: 98,931 more rows]
